# Supplementary material for: Novel Insights into the Circadian Rhythms Based on Long Noncoding and Circular RNA Profiling
Source: Int J Mol Sci. 2024 Jan 18;25(2):1161. doi: 10.3390/ijms25021161 (PMC10816401; doi:10.3390/ijms25021161)
Supplement: Supplementary file 1 [file ijms-25-01161-s001.zip]

Archive with 26 entries (26 files):
- circ_candidates.bed
- circ_candidates.fa
- circ_candidates.gtf
- Figure S1.jpg
- Figure S10.jpg
- Figure S11.jpg
- Figure S12.jpg
- Figure S13.jpg
- Figure S14.jpg
- Figure S15.jpg
- Figure S16.jpg
- Figure S17.jpg
- Figure S18.jpg
- Figure S19.jpg
- Figure S2.jpg
- Figure S20.jpg
- Figure S3.jpg
- Figure S4.jpg
- Figure S5.jpg
- Figure S6.jpg
- Figure S7.jpg
- Figure S8.jpg
- Figure S9.jpg
- lncRNA.fa
- lncRNA.gtf
- Supplement Table.xlsx
