# Supplementary material for: Novel Insights into the Circadian Rhythms Based on Long Noncoding and Circular RNA Profiling
Source: Int J Mol Sci. 2024 Jan 18;25(2):1161. doi: 10.3390/ijms25021161 (PMC10816401; doi:10.3390/ijms25021161)
Supplement: Supplementary file 1 [file ijms-25-01161-s001.zip › circ_candidates.bed]

#chrom	start	end	name	n_reads	strand	tissues	tiss_counts
10	10170917	10215262	novel_circ_000001	11.0	+	T2_2,T3_3,T5_2,T6_1,T6_2,T7_2	1.0,1.0,3.0,3.0,2.0,1.0
10	10170917	10242400	novel_circ_000002	132.0	+	T1_1,T1_2,T1_3,T2_1,T2_2,T3_1,T3_2,T4_2,T4_3,T5_1,T5_2,T6_2,T7_1,T7_2	7.0,2.0,5.0,31.0,7.0,45.0,3.0,2.0,4.0,9.0,5.0,6.0,3.0,3.0
10	10212043	10215262	novel_circ_000003	13.0	+	T2_2,T3_2,T4_1,T6_1,T6_2,T7_2	3.0,2.0,1.0,1.0,3.0,3.0
10	10212043	10242400	novel_circ_000004	15.0	+	T1_2,T1_3,T3_2,T4_1,T4_3,T5_1,T5_2,T6_1,T6_2,T7_2	3.0,2.0,1.0,1.0,1.0,1.0,2.0,1.0,1.0,2.0
10	10242319	10327496	novel_circ_000005	10.0	+	T2_2,T5_2,T6_1,T6_2	2.0,4.0,2.0,2.0
10	10242319	10330428	novel_circ_000006	2.0	+	T1_2	2.0
10	10360120	10411460	novel_circ_000007	2.0	-	T4_3	2.0
10	10366568	10411460	novel_circ_000008	4.0	-	T1_3	4.0
10	10410075	10411460	novel_circ_000009	6.0	-	T1_3,T6_2	4.0,2.0
10	10506563	10517165	novel_circ_000010	6.0	-	T1_2,T2_2,T4_1	2.0,1.0,3.0
10	10574718	10598982	novel_circ_000011	2.0	-	T2_2	2.0
10	10633177	10636111	novel_circ_000012	3.0	-	T4_3	3.0
10	10634704	10638872	novel_circ_000013	4.0	-	T1_2	4.0
10	10682703	10687491	novel_circ_000014	2.0	-	T1_2	2.0
10	10745833	10755598	novel_circ_000015	34.0	-	T1_3,T3_3,T4_2,T4_3,T5_1,T5_2,T6_1,T6_2,T7_1	2.0,5.0,2.0,2.0,3.0,10.0,3.0,4.0,3.0
10	10807971	10814096	novel_circ_000016	5.0	-	T3_1,T3_2	3.0,2.0
10	10809113	10811752	novel_circ_000017	2.0	-	T3_3	2.0
10	10821923	10835311	novel_circ_000018	2.0	-	T7_1	2.0
10	10826043	10834442	novel_circ_000019	2.0	-	T7_2	2.0
10	1085354	1100892	novel_circ_000020	3.0	+	T5_1	3.0
10	10863288	10863695	novel_circ_000021	2.0	-	T6_2	2.0
10	10885582	10891012	novel_circ_000022	2.0	-	T5_2	2.0
10	10890981	10894144	novel_circ_000023	3.0	-	T6_2	3.0
10	10893207	10894144	novel_circ_000024	2.0	-	T1_2	2.0
10	11047435	11067283	novel_circ_000025	3.0	-	T6_2	3.0
10	11152830	11166110	novel_circ_000026	6.0	+	T1_3,T3_2	3.0,3.0
10	11158565	11159310	novel_circ_000027	9.0	+	T2_2,T6_2	5.0,4.0
10	11158565	11159858	novel_circ_000028	6.0	+	T3_2,T6_1	3.0,3.0
10	11167189	11168398	novel_circ_000029	2.0	-	T2_1	2.0
10	11168863	11171561	novel_circ_000030	2.0	-	T5_2	2.0
10	11174052	11194543	novel_circ_000031	9.0	+	T1_3,T3_1,T5_2	3.0,2.0,4.0
10	11188940	11200058	novel_circ_000032	2.0	+	T2_1	2.0
10	11188940	11202241	novel_circ_000033	3.0	+	T6_2	3.0
10	11192042	11194543	novel_circ_000034	2.0	+	T3_1	2.0
10	11192042	11202241	novel_circ_000035	6.0	+	T3_3,T6_2	3.0,3.0
10	11192042	11208937	novel_circ_000036	5.0	+	T1_1,T1_2	2.0,3.0
10	11197731	11202241	novel_circ_000037	14.0	+	T1_2,T2_1,T4_2,T5_2	2.0,2.0,3.0,7.0
10	11198145	11208937	novel_circ_000038	2.0	+	T3_2	2.0
10	11275721	11276938	novel_circ_000039	8.0	+	T3_1,T4_2,T7_2	2.0,2.0,4.0
10	11294270	11295667	novel_circ_000040	3.0	-	T5_1	3.0
10	11471101	11479073	novel_circ_000041	31.0	+	T2_1,T3_3,T4_2,T4_3,T5_2,T6_2,T7_1,T7_2	8.0,3.0,3.0,4.0,3.0,5.0,2.0,3.0
10	11485186	11505774	novel_circ_000042	2.0	+	T6_1	2.0
10	11490538	11496555	novel_circ_000043	2.0	+	T6_1	2.0
10	11648308	11651133	novel_circ_000044	5.0	-	T1_3,T2_2	2.0,3.0
10	11666520	11678108	novel_circ_000045	2.0	+	T1_1	2.0
10	11684700	11699411	novel_circ_000046	2.0	-	T4_3	2.0
10	11686279	11699411	novel_circ_000047	9.0	-	T3_1,T4_2	6.0,3.0
10	11693162	11699411	novel_circ_000048	20.0	-	T1_2,T2_1,T3_2,T4_1,T5_2,T6_2	4.0,5.0,3.0,2.0,3.0,3.0
10	11695112	11696534	novel_circ_000049	2.0	-	T1_3	2.0
10	11706390	11706739	novel_circ_000050	2.0	-	T7_2	2.0
10	12009323	12033014	novel_circ_000051	2.0	+	T2_1	2.0
10	12048296	12065583	novel_circ_000052	2.0	+	T1_1	2.0
10	12132977	12158360	novel_circ_000053	2.0	+	T4_3	2.0
10	12132977	12161781	novel_circ_000054	5.0	+	T1_2	5.0
10	12485729	12495072	novel_circ_000055	3.0	+	T7_2	3.0
10	12546700	12547473	novel_circ_000056	3.0	+	T1_2	3.0
10	12647165	12648805	novel_circ_000057	2.0	+	T1_3	2.0
10	12704178	12705009	novel_circ_000058	3.0	-	T1_3	3.0
10	12762663	12779723	novel_circ_000059	2.0	-	T2_1	2.0
10	12773526	12779723	novel_circ_000060	2.0	-	T6_2	2.0
10	12850550	12850830	novel_circ_000061	2.0	-	T3_2	2.0
10	12857042	12859678	novel_circ_000062	2.0	-	T3_3	2.0
10	12857042	12862504	novel_circ_000063	2.0	-	T3_2	2.0
10	12873159	12881533	novel_circ_000064	2.0	-	T2_1	2.0
10	12873159	12892521	novel_circ_000065	9.0	-	T1_2,T3_1,T3_2	2.0,2.0,5.0
10	12873159	12915005	novel_circ_000066	2.0	-	T2_2	2.0
10	12878455	12892521	novel_circ_000067	2.0	-	T1_3	2.0
10	12889605	12912324	novel_circ_000068	2.0	-	T1_3	2.0
10	12910278	12923611	novel_circ_000069	19.0	-	T1_1,T2_2,T3_1,T3_2,T4_2,T4_3	2.0,3.0,2.0,2.0,5.0,5.0
10	13023693	13029968	novel_circ_000070	3.0	-	T4_3	3.0
10	13029867	13033624	novel_circ_000071	77.0	-	T1_1,T1_2,T2_1,T2_2,T3_1,T3_2,T3_3,T4_3,T5_1,T5_2,T6_1,T6_2,T7_1,T7_2	2.0,9.0,11.0,2.0,7.0,3.0,10.0,1.0,3.0,5.0,2.0,3.0,10.0,9.0
10	13128034	13130754	novel_circ_000072	4.0	-	T4_2,T4_3	2.0,2.0
10	1313064	1313853	novel_circ_000073	2.0	-	T3_3	2.0
10	13370612	13370836	novel_circ_000074	2.0	-	T4_1	2.0
10	13387380	13387520	novel_circ_000075	7.0	+	T1_2,T1_3,T6_2	3.0,2.0,2.0
10	13442722	13453317	novel_circ_000076	3.0	-	T2_2	3.0
10	1355613	1356571	novel_circ_000077	2.0	-	T3_1	2.0
10	13595457	13597501	novel_circ_000078	5.0	+	T3_1	5.0
10	13670695	13671147	novel_circ_000079	2.0	+	T1_1	2.0
10	13694174	13695204	novel_circ_000080	72.0	+	T1_1,T1_3,T2_1,T2_2,T3_1,T3_2,T3_3,T4_1,T4_2,T4_3,T5_1,T6_1,T7_1,T7_2	5.0,4.0,12.0,7.0,4.0,2.0,1.0,4.0,2.0,6.0,9.0,8.0,2.0,6.0
10	13694174	13720882	novel_circ_000081	3.0	+	T5_2	3.0
10	13711014	13720044	novel_circ_000082	2.0	+	T2_2	2.0
10	13711014	13723216	novel_circ_000083	3.0	+	T4_3	3.0
10	13717674	13720044	novel_circ_000084	2.0	+	T7_2	2.0
10	13719901	13729501	novel_circ_000085	3.0	+	T3_3	3.0
10	13719901	13765142	novel_circ_000086	5.0	+	T1_2,T4_3	2.0,3.0
10	13726941	13765142	novel_circ_000087	2.0	+	T1_3	2.0
10	13812315	13815809	novel_circ_000088	2.0	+	T4_1	2.0
10	13812315	13819388	novel_circ_000089	37.0	+	T1_1,T1_2,T1_3,T3_1,T3_3,T4_1,T4_3,T5_2,T6_1	5.0,2.0,5.0,10.0,2.0,3.0,4.0,4.0,2.0
10	13892596	13903772	novel_circ_000090	2.0	-	T1_3	2.0
10	14049693	14066273	novel_circ_000091	2.0	-	T1_3	2.0
10	1439393	1444394	novel_circ_000092	2.0	+	T4_3	2.0
10	14433121	14433473	novel_circ_000093	4.0	-	T1_1	4.0
10	14507859	14510686	novel_circ_000094	2.0	-	T6_1	2.0
10	14533678	14545340	novel_circ_000095	2.0	-	T4_3	2.0
10	14808622	14809088	novel_circ_000096	201.0	+	T1_1,T1_2,T1_3,T2_1,T2_2,T3_1,T3_2,T3_3,T4_1,T4_2,T4_3,T5_1,T5_2,T6_1,T6_2,T7_1,T7_2	16.0,16.0,10.0,14.0,6.0,3.0,11.0,28.0,8.0,9.0,5.0,8.0,10.0,14.0,9.0,21.0,13.0
10	14882527	14885893	novel_circ_000097	2.0	+	T5_1	2.0
10	14967912	14968171	novel_circ_000098	2.0	+	T2_1	2.0
10	14988557	14988791	novel_circ_000099	3.0	-	T1_1	3.0
10	15027623	15043919	novel_circ_000100	2.0	+	T1_3	2.0
10	15075144	15083574	novel_circ_000101	6.0	+	T2_2,T3_3	3.0,3.0
10	15087646	15089032	novel_circ_000102	2.0	+	T4_3	2.0
10	15093273	15099857	novel_circ_000103	4.0	+	T7_1	4.0
10	15096641	15097106	novel_circ_000104	3.0	+	T2_2	3.0
10	15120101	15120613	novel_circ_000105	4.0	-	T6_2	4.0
10	15422024	15428548	novel_circ_000106	38.0	+	T1_2,T1_3,T2_1,T2_2,T3_2,T3_3,T4_2,T4_3,T6_1,T7_2	3.0,3.0,2.0,5.0,4.0,6.0,3.0,2.0,2.0,8.0
10	15422024	15465267	novel_circ_000107	3.0	+	T5_2	3.0
10	15437967	15452160	novel_circ_000108	4.0	+	T1_3,T2_2	2.0,2.0
10	15437967	15500311	novel_circ_000109	2.0	+	T1_3	2.0
10	15458006	15475791	novel_circ_000110	4.0	+	T5_2	4.0
10	15520099	15551074	novel_circ_000111	2.0	+	T4_1	2.0
10	15530503	15544895	novel_circ_000112	14.0	+	T1_3,T2_1,T2_2,T4_1,T5_2	2.0,4.0,3.0,3.0,2.0
10	1565038	1567868	novel_circ_000113	7.0	-	T3_1,T3_3,T4_3	3.0,2.0,2.0
10	15976022	15977279	novel_circ_000114	2.0	-	T1_2	2.0
10	1632567	1633431	novel_circ_000115	6.0	-	T2_1,T3_1,T4_3	2.0,2.0,2.0
10	1632567	1633434	novel_circ_000116	4.0	-	T2_2,T3_1	2.0,2.0
10	16766307	16784644	novel_circ_000117	3.0	+	T7_1	3.0
10	16862055	16862600	novel_circ_000118	5.0	+	T1_2	5.0
10	16983686	17039683	novel_circ_000119	2.0	-	T1_2	2.0
10	1713204	1713623	novel_circ_000120	5.0	+	T4_3,T6_1	2.0,3.0
10	1713204	1717979	novel_circ_000121	3.0	+	T1_2	3.0
10	1713204	1721703	novel_circ_000122	8.0	+	T1_2,T2_2,T6_2,T7_1	2.0,2.0,2.0,2.0
10	17142634	17143919	novel_circ_000123	2.0	-	T1_1	2.0
10	17143803	17145675	novel_circ_000124	4.0	-	T3_1,T3_2	2.0,2.0
10	17150074	17151921	novel_circ_000125	2.0	-	T3_3	2.0
10	17159232	17163865	novel_circ_000126	26.0	-	T1_2,T1_3,T4_2,T4_3,T5_2,T7_1,T7_2	2.0,2.0,6.0,2.0,4.0,2.0,8.0
10	17242400	17242946	novel_circ_000127	187.0	-	T1_1,T1_2,T1_3,T2_1,T2_2,T3_1,T3_2,T3_3,T4_1,T4_2,T4_3,T5_1,T5_2,T6_1,T6_2,T7_1,T7_2	11.0,9.0,14.0,14.0,16.0,14.0,7.0,6.0,7.0,11.0,4.0,6.0,27.0,14.0,10.0,9.0,8.0
10	17309780	17320395	novel_circ_000128	2.0	+	T4_1	2.0
10	17372875	17389061	novel_circ_000129	2.0	+	T2_1	2.0
10	17376734	17389061	novel_circ_000130	3.0	+	T5_2	3.0
10	17383987	17387418	novel_circ_000131	30.0	+	T1_3,T2_1,T2_2,T3_3,T4_2,T5_2,T6_1,T7_1,T7_2	4.0,6.0,5.0,3.0,2.0,2.0,3.0,3.0,2.0
10	1742213	1744448	novel_circ_000132	15.0	+	T2_2,T4_2,T5_1,T7_1,T7_2	2.0,1.0,4.0,2.0,6.0
10	1742213	1748132	novel_circ_000133	5.0	+	T2_1,T5_2	2.0,3.0
10	1742213	1748642	novel_circ_000134	7.0	+	T1_3,T6_1	2.0,5.0
10	17468695	17474782	novel_circ_000135	25.0	+	T1_1,T2_1,T2_2,T4_2,T4_3,T5_1,T5_2,T6_2,T7_1	3.0,3.0,2.0,3.0,3.0,3.0,2.0,5.0,1.0
10	17468695	17494269	novel_circ_000136	9.0	+	T1_2,T1_3,T2_1,T4_2	1.0,3.0,1.0,4.0
10	17490455	17494269	novel_circ_000137	332.0	+	T1_1,T1_2,T1_3,T2_1,T2_2,T3_1,T3_2,T3_3,T4_1,T4_2,T4_3,T5_1,T5_2,T6_1,T6_2,T7_1,T7_2	32.0,22.0,13.0,34.0,19.0,34.0,13.0,11.0,14.0,20.0,16.0,18.0,11.0,18.0,11.0,19.0,27.0
10	17490455	17505021	novel_circ_000138	7.0	+	T1_3,T2_1,T7_2	2.0,3.0,2.0
10	17490652	17494269	novel_circ_000139	5.0	+	T3_1,T3_3,T4_1	1.0,2.0,2.0
10	17525602	17525787	novel_circ_000140	2.0	-	T3_2	2.0
10	1752599	1753417	novel_circ_000141	2.0	+	T6_1	2.0
10	17548814	17567248	novel_circ_000142	2.0	-	T2_1	2.0
10	17562863	17584887	novel_circ_000143	3.0	-	T7_1	3.0
10	17607163	17625428	novel_circ_000144	2.0	-	T3_1	2.0
10	17607163	17696640	novel_circ_000145	13.0	-	T2_2,T3_1,T4_2,T4_3	3.0,6.0,2.0,2.0
10	17624420	17674746	novel_circ_000146	3.0	-	T2_1	3.0
10	17624420	17696640	novel_circ_000147	3.0	-	T2_2,T5_1	2.0,1.0
10	1762764	1763047	novel_circ_000148	5.0	+	T3_1,T3_3,T7_2	2.0,1.0,2.0
10	17644680	17683388	novel_circ_000149	3.0	-	T3_3,T4_3	1.0,2.0
10	17644680	17696640	novel_circ_000150	24.0	-	T1_2,T1_3,T3_3,T4_1,T4_2,T4_3,T6_1,T6_2,T7_1,T7_2	2.0,3.0,1.0,2.0,4.0,2.0,5.0,2.0,2.0,1.0
10	17668027	17683388	novel_circ_000151	24.0	-	T1_3,T2_1,T2_2,T3_2,T4_2,T6_1,T7_1,T7_2	4.0,3.0,1.0,3.0,2.0,2.0,2.0,7.0
10	17668027	17690110	novel_circ_000152	2.0	-	T4_2	2.0
10	17668027	17696640	novel_circ_000153	169.0	-	T1_1,T1_2,T1_3,T2_1,T2_2,T3_1,T3_2,T3_3,T4_1,T4_2,T4_3,T5_1,T5_2,T6_1,T6_2,T7_1,T7_2	8.0,21.0,7.0,17.0,3.0,9.0,8.0,10.0,6.0,4.0,8.0,8.0,7.0,18.0,18.0,5.0,12.0
10	17673927	17696640	novel_circ_000154	2.0	-	T4_3	2.0
10	17673937	17696640	novel_circ_000155	58.0	-	T1_1,T1_2,T2_1,T2_2,T3_1,T3_2,T3_3,T4_3,T5_1,T6_1,T6_2,T7_1,T7_2	6.0,1.0,4.0,4.0,3.0,5.0,7.0,6.0,5.0,3.0,4.0,7.0,3.0
10	17683215	17696640	novel_circ_000156	34.0	-	T1_1,T1_2,T2_1,T3_1,T3_3,T4_1,T4_2,T4_3,T5_1,T6_1,T6_2,T7_1	3.0,4.0,2.0,2.0,3.0,2.0,1.0,5.0,2.0,5.0,2.0,3.0
10	17738975	17748709	novel_circ_000157	3.0	-	T1_1	3.0
10	17738975	17752670	novel_circ_000158	10.0	-	T1_2,T4_2,T6_1,T6_2	2.0,4.0,3.0,1.0
10	17738975	17762237	novel_circ_000159	6.0	-	T6_2,T7_1	4.0,2.0
10	17786539	17796921	novel_circ_000160	4.0	+	T1_2,T2_2	2.0,2.0
10	17833504	17850878	novel_circ_000161	2.0	+	T2_2	2.0
10	18036996	18037492	novel_circ_000162	60.0	-	T1_1,T1_3,T2_1,T3_1,T3_2,T4_1,T4_2,T4_3,T5_2,T6_1,T6_2,T7_1,T7_2	4.0,7.0,5.0,2.0,2.0,5.0,7.0,2.0,4.0,5.0,8.0,6.0,3.0
10	18054881	18056112	novel_circ_000163	23.0	-	T2_1,T3_1,T4_2,T6_1,T7_1,T7_2	5.0,5.0,4.0,3.0,4.0,2.0
10	18158207	18159431	novel_circ_000164	2.0	-	T6_2	2.0
10	18247115	18253622	novel_circ_000165	3.0	+	T1_2	3.0
10	1826570	1827399	novel_circ_000166	2.0	-	T4_3	2.0
10	18312670	18315454	novel_circ_000167	2.0	-	T5_2	2.0
10	18384632	18390833	novel_circ_000168	7.0	-	T2_2,T3_2,T6_2	2.0,2.0,3.0
10	18409196	18422412	novel_circ_000169	2.0	-	T1_2	2.0
10	18452090	18454404	novel_circ_000170	2.0	-	T1_2	2.0
10	18452090	18455025	novel_circ_000171	2.0	-	T1_1	2.0
10	18477461	18479475	novel_circ_000172	3.0	-	T4_2	3.0
10	18488752	18490652	novel_circ_000173	3.0	+	T4_2	3.0
10	18525440	18545832	novel_circ_000174	6.0	-	T3_2	6.0
10	18596448	18598792	novel_circ_000175	316.0	+	T1_1,T1_2,T1_3,T2_2,T3_1,T3_2,T3_3,T4_1,T4_2,T4_3,T5_1,T5_2,T6_1,T6_2,T7_1,T7_2	17.0,21.0,20.0,9.0,15.0,20.0,19.0,17.0,18.0,26.0,21.0,18.0,15.0,16.0,22.0,42.0
10	18597547	18598792	novel_circ_000176	2.0	+	T4_2	2.0
10	18604167	18604474	novel_circ_000177	2.0	+	T1_3	2.0
10	1864668	1879250	novel_circ_000178	2.0	-	T4_2	2.0
10	18678353	18691523	novel_circ_000179	2.0	-	T4_3	2.0
10	18695941	18794843	novel_circ_000180	2.0	-	T1_2	2.0
10	1872990	1879247	novel_circ_000181	8.0	-	T4_2,T5_1,T5_2,T6_2	1.0,2.0,1.0,4.0
10	1872990	1879250	novel_circ_000182	46.0	-	T1_2,T1_3,T2_1,T2_2,T3_1,T4_2,T4_3,T5_1,T6_1,T7_1	13.0,2.0,8.0,4.0,4.0,4.0,4.0,2.0,2.0,3.0
10	18775135	18797405	novel_circ_000183	4.0	-	T4_3	4.0
10	18775135	18801317	novel_circ_000184	2.0	-	T7_1	2.0
10	18775135	18859624	novel_circ_000185	2.0	-	T4_3	2.0
10	1878443	1891556	novel_circ_000186	2.0	-	T3_3	2.0
10	1879168	1884574	novel_circ_000187	2.0	-	T6_1	2.0
10	18793377	18801317	novel_circ_000188	9.0	-	T1_2,T1_3,T6_2	3.0,4.0,2.0
10	1880817	1896454	novel_circ_000189	35.0	-	T1_1,T2_1,T3_1,T3_3,T4_1,T4_3,T5_1,T5_2,T6_1,T7_1	2.0,2.0,6.0,2.0,6.0,6.0,4.0,1.0,1.0,5.0
10	1883425	1896454	novel_circ_000190	3.0	-	T1_2	3.0
10	18889387	18893022	novel_circ_000191	2.0	+	T6_1	2.0
10	18922360	18928461	novel_circ_000192	11.0	+	T3_3,T4_2,T5_2,T6_1,T7_2	2.0,3.0,2.0,2.0,2.0
10	1892326	1922893	novel_circ_000193	2.0	-	T4_3	2.0
10	18943503	18943781	novel_circ_000194	2.0	-	T7_1	2.0
10	18958161	18970861	novel_circ_000195	2.0	+	T3_1	2.0
10	19067883	19069524	novel_circ_000196	7.0	+	T5_1,T7_1	3.0,4.0
10	1913365	1952768	novel_circ_000197	3.0	-	T4_2	3.0
10	1922189	1922893	novel_circ_000198	3.0	-	T4_1	3.0
10	1922758	1952768	novel_circ_000199	7.0	-	T3_1,T7_1	5.0,2.0
10	1922758	1969412	novel_circ_000200	2.0	-	T4_3	2.0
10	1922758	1992359	novel_circ_000201	2.0	-	T3_3	2.0
10	19273060	19283856	novel_circ_000202	4.0	+	T4_3	4.0
10	19295048	19305588	novel_circ_000203	2.0	-	T5_1	2.0
10	1929670	1992359	novel_circ_000204	2.0	-	T6_2	2.0
10	19334262	19365527	novel_circ_000205	2.0	+	T4_1	2.0
10	19348456	19353005	novel_circ_000206	2.0	+	T1_2	2.0
10	19389439	19409165	novel_circ_000207	4.0	+	T2_1,T3_3	1.0,3.0
10	19398309	19409165	novel_circ_000208	2.0	+	T1_1	2.0
10	19409100	19441315	novel_circ_000209	2.0	+	T4_3	2.0
10	19409100	19442265	novel_circ_000210	18.0	+	T1_3,T2_1,T2_2,T3_1,T4_1,T5_2,T7_2	4.0,2.0,1.0,5.0,2.0,3.0,1.0
10	19421791	19435717	novel_circ_000211	3.0	+	T3_1	3.0
10	19426582	19435717	novel_circ_000212	4.0	+	T4_2	4.0
10	19426582	19445155	novel_circ_000213	13.0	+	T2_2,T3_3,T4_2,T6_2	3.0,4.0,4.0,2.0
10	19426582	19455158	novel_circ_000214	2.0	+	T1_2	2.0
10	19430142	19445155	novel_circ_000215	3.0	+	T4_1	3.0
10	19435668	19445155	novel_circ_000216	6.0	+	T1_3,T5_1	1.0,5.0
10	19435668	19466927	novel_circ_000217	29.0	+	T1_1,T1_2,T3_1,T5_1,T6_1,T7_1,T7_2	5.0,5.0,2.0,7.0,4.0,4.0,2.0
10	19441241	19445155	novel_circ_000218	4.0	+	T5_1	4.0
10	19441241	19466927	novel_circ_000219	6.0	+	T2_1,T3_3,T4_3	2.0,2.0,2.0
10	19441241	19476211	novel_circ_000220	2.0	+	T7_1	2.0
10	1946590	1952768	novel_circ_000221	36.0	-	T1_2,T2_1,T2_2,T3_1,T3_2,T3_3,T4_1,T4_3,T5_1,T5_2,T6_2	1.0,2.0,2.0,3.0,5.0,4.0,2.0,5.0,2.0,4.0,6.0
10	1946590	1955315	novel_circ_000222	7.0	-	T2_1,T3_1	2.0,5.0
10	1946590	1961038	novel_circ_000223	2.0	-	T5_2	2.0
10	19541956	19555871	novel_circ_000224	2.0	+	T7_2	2.0
10	1955217	1961038	novel_circ_000225	10.0	-	T1_3,T4_1,T6_2	4.0,4.0,2.0
10	1955217	1992359	novel_circ_000226	5.0	-	T3_1,T5_2	3.0,2.0
10	19553831	19555871	novel_circ_000227	3.0	+	T4_3	3.0
10	19553831	19558042	novel_circ_000228	2.0	+	T2_1	2.0
10	19553831	19559580	novel_circ_000229	47.0	+	T1_1,T1_2,T1_3,T2_1,T2_2,T3_1,T3_2,T4_2,T5_2,T6_2,T7_1	3.0,3.0,3.0,6.0,1.0,5.0,5.0,3.0,9.0,4.0,5.0
10	19553831	19567090	novel_circ_000230	2.0	+	T4_1	2.0
10	19553831	19568846	novel_circ_000231	6.0	+	T1_3,T2_2	3.0,3.0
10	19605538	19606075	novel_circ_000232	2.0	-	T1_3	2.0
10	19605926	19611578	novel_circ_000233	3.0	-	T7_2	3.0
10	19608687	19609428	novel_circ_000234	24.0	-	T1_1,T2_2,T3_1,T4_1,T4_2,T4_3,T5_1,T6_2,T7_1	2.0,2.0,4.0,3.0,2.0,2.0,4.0,3.0,2.0
10	19677800	19696246	novel_circ_000235	2.0	-	T4_3	2.0
10	19680965	19683268	novel_circ_000236	6.0	-	T1_3,T5_1	2.0,4.0
10	19681270	19682977	novel_circ_000237	2.0	-	T6_2	2.0
10	19777934	19779832	novel_circ_000238	2.0	+	T3_3	2.0
10	1991437	1992359	novel_circ_000239	7.0	-	T1_2,T2_1,T4_1,T7_2	2.0,1.0,2.0,2.0
10	20190495	20193804	novel_circ_000240	2.0	+	T1_3	2.0
10	20194900	20196635	novel_circ_000241	3.0	+	T4_3	3.0
10	20194900	20198209	novel_circ_000242	2.0	+	T3_3	2.0
10	20262870	20272535	novel_circ_000243	3.0	-	T4_3	3.0
10	20267943	20270107	novel_circ_000244	3.0	-	T6_1	3.0
10	20267943	20272535	novel_circ_000245	12.0	-	T1_2,T3_3,T4_1,T7_1	3.0,3.0,2.0,4.0
10	20445226	20447752	novel_circ_000246	2.0	-	T1_3	2.0
10	2045648	2046054	novel_circ_000247	2.0	-	T6_1	2.0
10	20490051	20491920	novel_circ_000248	3.0	+	T2_2	3.0
10	20490051	20494652	novel_circ_000249	3.0	+	T4_2	3.0
10	20532725	20532897	novel_circ_000250	3.0	-	T4_1	3.0
10	20558257	20558701	novel_circ_000251	2.0	+	T5_1	2.0
10	20575093	20575553	novel_circ_000252	2.0	-	T1_1	2.0
10	20598017	20635489	novel_circ_000253	2.0	+	T1_1	2.0
10	20606886	20607725	novel_circ_000254	3.0	+	T4_2	3.0
10	20607847	20608579	novel_circ_000255	2.0	+	T6_2	2.0
10	2062114	2062363	novel_circ_000256	2.0	+	T1_1	2.0
10	20632565	20635489	novel_circ_000257	5.0	+	T3_3,T4_3	3.0,2.0
10	20639694	20640030	novel_circ_000258	2.0	-	T7_1	2.0
10	20644637	20655060	novel_circ_000259	3.0	-	T1_1	3.0
10	20648418	20648638	novel_circ_000260	3.0	-	T5_2	3.0
10	20650968	20651268	novel_circ_000261	2.0	-	T4_1	2.0
10	20651309	20651535	novel_circ_000262	2.0	-	T3_1	2.0
10	20730012	20737574	novel_circ_000263	3.0	-	T3_2	3.0
10	20746819	20753997	novel_circ_000264	4.0	+	T5_1,T7_2	2.0,2.0
10	20749090	20750995	novel_circ_000265	66.0	+	T1_1,T1_2,T1_3,T2_2,T3_1,T3_2,T3_3,T4_1,T4_2,T4_3,T5_2,T6_1,T6_2,T7_1	8.0,6.0,7.0,3.0,4.0,4.0,3.0,5.0,3.0,4.0,3.0,8.0,3.0,5.0
10	20750048	20750995	novel_circ_000266	459.0	+	T1_1,T1_2,T2_1,T2_2,T3_1,T3_2,T3_3,T4_1,T4_2,T4_3,T5_1,T5_2,T6_1,T6_2,T7_1,T7_2	23.0,12.0,13.0,40.0,91.0,10.0,32.0,6.0,11.0,8.0,11.0,23.0,89.0,7.0,71.0,12.0
10	20750048	20753997	novel_circ_000267	2.0	+	T5_1	2.0
10	20750048	20755869	novel_circ_000268	24.0	+	T1_1,T1_2,T2_1,T4_1,T4_3,T5_2,T6_2	3.0,4.0,9.0,2.0,2.0,2.0,2.0
10	20750048	20771817	novel_circ_000269	4.0	+	T4_2	4.0
10	20750918	20753997	novel_circ_000270	2.0	+	T4_1	2.0
10	20752853	20777457	novel_circ_000271	3.0	+	T3_3	3.0
10	2104807	2129180	novel_circ_000272	5.0	+	T6_1	5.0
10	2111445	2122971	novel_circ_000273	2.0	+	T7_2	2.0
10	2111445	2129180	novel_circ_000274	11.0	+	T1_2,T1_3,T6_2	5.0,3.0,3.0
10	2111445	2142585	novel_circ_000275	2.0	+	T6_1	2.0
10	2126642	2129180	novel_circ_000276	33.0	+	T1_3,T2_2,T3_1,T3_2,T3_3,T4_3,T5_1,T5_2,T6_2	4.0,2.0,2.0,6.0,6.0,2.0,4.0,3.0,4.0
10	2249041	2254609	novel_circ_000277	2.0	+	T5_2	2.0
10	2249041	2276241	novel_circ_000278	5.0	+	T4_2,T7_1	3.0,2.0
10	2343330	2343648	novel_circ_000279	12.0	+	T4_1,T6_2,T7_1	5.0,3.0,4.0
10	2343330	2364292	novel_circ_000280	5.0	+	T1_1,T5_2	2.0,3.0
10	2343330	2371821	novel_circ_000281	17.0	+	T1_2,T1_3,T3_1,T3_3,T4_3,T6_2,T7_1	3.0,2.0,1.0,3.0,2.0,2.0,4.0
10	2343330	2401560	novel_circ_000282	15.0	+	T2_1,T2_2,T3_2,T4_3,T7_1	2.0,2.0,4.0,3.0,4.0
10	2371684	2401560	novel_circ_000283	2.0	+	T7_2	2.0
10	2400327	2401560	novel_circ_000284	3.0	+	T1_2	3.0
10	2422238	2441472	novel_circ_000285	4.0	+	T2_1,T6_2	2.0,2.0
10	2422298	2441472	novel_circ_000286	2.0	+	T1_1	2.0
10	2422298	2451728	novel_circ_000287	6.0	+	T2_2,T4_3	3.0,3.0
10	2427883	2429663	novel_circ_000288	7.0	+	T2_1,T3_2	4.0,3.0
10	2427883	2451728	novel_circ_000289	2.0	+	T5_2	2.0
10	2455004	2458522	novel_circ_000290	2.0	+	T5_1	2.0
10	2457659	2458522	novel_circ_000291	3.0	+	T3_3	3.0
10	2497466	2499755	novel_circ_000292	2.0	-	T3_2	2.0
10	2501268	2512922	novel_circ_000293	3.0	-	T6_1	3.0
10	2548530	2548954	novel_circ_000294	2.0	-	T4_2	2.0
10	2653397	2666310	novel_circ_000295	12.0	-	T2_1,T2_2,T3_1,T3_3,T5_2	3.0,2.0,2.0,2.0,3.0
10	2654754	2662027	novel_circ_000296	2.0	-	T5_1	2.0
10	2836845	2837163	novel_circ_000297	2.0	-	T4_3	2.0
10	2905613	2913235	novel_circ_000298	14.0	+	T1_1,T4_1,T5_2,T7_2	3.0,4.0,4.0,3.0
10	2905635	2913235	novel_circ_000299	186.0	+	T1_1,T1_2,T1_3,T2_1,T2_2,T3_1,T3_2,T3_3,T4_2,T4_3,T5_1,T6_1,T6_2,T7_1,T7_2	8.0,9.0,8.0,19.0,12.0,9.0,13.0,21.0,8.0,9.0,6.0,17.0,16.0,9.0,22.0
10	2929854	2931072	novel_circ_000300	3.0	-	T3_3	3.0
10	2929854	2933391	novel_circ_000301	2.0	-	T7_2	2.0
10	2935889	2937368	novel_circ_000302	3.0	-	T5_2	3.0
10	2970920	2971167	novel_circ_000303	3.0	+	T4_1	3.0
10	3029132	3029405	novel_circ_000304	2.0	-	T1_1	2.0
10	3060417	3060787	novel_circ_000305	4.0	-	T1_1	4.0
10	3060689	3061269	novel_circ_000306	2.0	-	T7_1	2.0
10	3070665	3074032	novel_circ_000307	2.0	-	T5_1	2.0
10	3127671	3130024	novel_circ_000308	3.0	-	T7_2	3.0
10	3160181	3160502	novel_circ_000309	2.0	-	T2_1	2.0
10	3202890	3250879	novel_circ_000310	6.0	+	T4_2,T4_3	3.0,3.0
10	3250737	3250879	novel_circ_000311	2.0	+	T4_1	2.0
10	3314261	3347829	novel_circ_000312	2.0	-	T3_1	2.0
10	3344746	3347829	novel_circ_000313	2.0	-	T4_2	2.0
10	3368949	3385690	novel_circ_000314	2.0	-	T2_1	2.0
10	3486832	3513597	novel_circ_000315	6.0	+	T3_1,T3_2	2.0,4.0
10	3486832	3523086	novel_circ_000316	2.0	+	T7_1	2.0
10	3495143	3497284	novel_circ_000317	2.0	+	T2_1	2.0
10	3510337	3513597	novel_circ_000318	118.0	+	T1_1,T1_2,T1_3,T2_1,T2_2,T3_1,T3_2,T3_3,T4_1,T4_2,T4_3,T5_1,T5_2,T6_1,T7_1,T7_2	9.0,15.0,10.0,6.0,5.0,2.0,7.0,2.0,10.0,5.0,12.0,5.0,4.0,7.0,14.0,5.0
10	3510337	3523086	novel_circ_000319	14.0	+	T2_1,T3_2,T4_1,T6_2,T7_2	2.0,3.0,4.0,3.0,2.0
10	3646595	3646999	novel_circ_000320	2.0	-	T7_1	2.0
10	3662831	3680943	novel_circ_000321	2.0	+	T2_2	2.0
10	3669595	3747823	novel_circ_000322	3.0	+	T4_1	3.0
10	3680842	3703954	novel_circ_000323	7.0	+	T1_2,T3_3,T7_2	2.0,3.0,2.0
10	3680842	3731553	novel_circ_000324	3.0	+	T2_1	3.0
10	3681402	3780888	novel_circ_000325	2.0	+	T2_2	2.0
10	3683963	3747823	novel_circ_000326	3.0	+	T3_1	3.0
10	3690329	3696979	novel_circ_000327	5.0	+	T1_2,T6_2	2.0,3.0
10	3718874	3731553	novel_circ_000328	33.0	+	T1_1,T1_2,T1_3,T2_2,T3_1,T3_3,T4_3,T6_1,T7_1,T7_2	1.0,2.0,2.0,4.0,5.0,3.0,3.0,3.0,8.0,2.0
10	3718874	3747823	novel_circ_000329	4.0	+	T3_1,T6_2	2.0,2.0
10	3718874	3755734	novel_circ_000330	7.0	+	T2_1,T6_2,T7_2	2.0,2.0,3.0
10	3718874	3768675	novel_circ_000331	16.0	+	T1_2,T2_2,T3_3,T5_1,T7_2	4.0,2.0,5.0,3.0,2.0
10	3718874	3780888	novel_circ_000332	9.0	+	T1_2,T1_3,T2_2	2.0,4.0,3.0
10	3747707	3755734	novel_circ_000333	2.0	+	T4_3	2.0
10	3747707	3780888	novel_circ_000334	2.0	+	T2_1	2.0
10	3777844	3780888	novel_circ_000335	2.0	+	T4_2	2.0
10	3816554	3821732	novel_circ_000336	4.0	+	T3_3,T6_1	2.0,2.0
10	3816554	3825493	novel_circ_000337	3.0	+	T2_1	3.0
10	3821621	3835492	novel_circ_000338	3.0	+	T6_1	3.0
10	3821621	3839116	novel_circ_000339	4.0	+	T2_2	4.0
10	3856427	3867154	novel_circ_000340	5.0	-	T1_3	5.0
10	3856427	3896503	novel_circ_000341	17.0	-	T3_3,T4_1,T4_2,T5_2,T6_1,T7_1,T7_2	2.0,5.0,2.0,2.0,1.0,2.0,3.0
10	3865824	3876933	novel_circ_000342	2.0	-	T1_3	2.0
10	3876859	3896503	novel_circ_000343	11.0	-	T4_3,T5_1,T6_2,T7_2	2.0,1.0,6.0,2.0
10	3892300	3896503	novel_circ_000344	183.0	-	T1_1,T1_2,T1_3,T2_1,T2_2,T3_1,T3_2,T3_3,T4_1,T4_2,T4_3,T5_1,T5_2,T6_1,T6_2,T7_1,T7_2	13.0,19.0,14.0,12.0,21.0,9.0,10.0,12.0,7.0,7.0,7.0,9.0,5.0,12.0,12.0,8.0,6.0
10	3952783	3975644	novel_circ_000345	29.0	-	T1_2,T2_1,T2_2,T3_1,T3_2,T3_3,T4_2,T4_3,T5_2,T6_2,T7_2	3.0,2.0,3.0,2.0,4.0,2.0,3.0,3.0,2.0,1.0,4.0
10	3953478	3975644	novel_circ_000346	7.0	-	T4_1,T4_2,T5_1	2.0,3.0,2.0
10	3955487	3975644	novel_circ_000347	2.0	-	T7_1	2.0
10	3957878	3975644	novel_circ_000348	79.0	-	T1_1,T1_2,T1_3,T2_1,T2_2,T3_1,T3_2,T4_2,T4_3,T5_1,T5_2,T6_1,T6_2,T7_1,T7_2	4.0,7.0,8.0,4.0,6.0,12.0,6.0,3.0,2.0,4.0,5.0,5.0,9.0,1.0,3.0
10	3970873	3973178	novel_circ_000349	2.0	-	T5_2	2.0
10	3970873	3975644	novel_circ_000350	26.0	-	T1_2,T2_1,T2_2,T3_1,T3_2,T3_3,T4_1,T5_2,T7_2	2.0,7.0,3.0,1.0,2.0,1.0,2.0,2.0,6.0
10	4055669	4061807	novel_circ_000351	8.0	+	T3_1,T4_3	4.0,4.0
10	4119603	4122800	novel_circ_000352	2.0	-	T3_2	2.0
10	4119603	4124042	novel_circ_000353	82.0	-	T1_1,T1_2,T2_1,T2_2,T3_1,T3_2,T3_3,T4_1,T4_2,T5_1,T5_2,T6_1,T6_2,T7_1,T7_2	6.0,8.0,3.0,2.0,4.0,5.0,5.0,6.0,2.0,9.0,8.0,4.0,6.0,7.0,7.0
10	4125143	4128726	novel_circ_000354	8.0	-	T3_2,T6_2,T7_2	3.0,3.0,2.0
10	4125143	4131573	novel_circ_000355	3.0	-	T1_3	3.0
10	4229508	4229870	novel_circ_000356	2.0	-	T2_2	2.0
10	4293490	4300460	novel_circ_000357	2.0	+	T4_3	2.0
10	4293490	4313408	novel_circ_000358	2.0	+	T1_2	2.0
10	4300302	4308977	novel_circ_000359	2.0	+	T3_1	2.0
10	4308791	4313408	novel_circ_000360	3.0	+	T3_1	3.0
10	4343598	4355683	novel_circ_000361	4.0	+	T6_2,T7_2	2.0,2.0
10	4402592	4478474	novel_circ_000362	2.0	+	T3_1	2.0
10	4405491	4406912	novel_circ_000363	2.0	+	T4_1	2.0
10	4406680	4423299	novel_circ_000364	2.0	+	T3_2	2.0
10	4410746	4427368	novel_circ_000365	2.0	+	T3_2	2.0
10	4414573	4418074	novel_circ_000366	22.0	+	T1_1,T2_1,T3_1,T4_1,T4_2,T5_1,T7_2	2.0,5.0,5.0,3.0,2.0,3.0,2.0
10	4417026	4428915	novel_circ_000367	2.0	+	T1_3	2.0
10	4427061	4428915	novel_circ_000368	6.0	+	T1_3,T5_2,T7_1	2.0,1.0,3.0
10	4427061	4447112	novel_circ_000369	2.0	+	T3_2	2.0
10	4434457	4435762	novel_circ_000370	2.0	+	T6_1	2.0
10	4450311	4456831	novel_circ_000371	3.0	+	T1_2	3.0
10	4452072	4454220	novel_circ_000372	8.0	+	T3_3,T6_1,T6_2	4.0,2.0,2.0
10	4452072	4454985	novel_circ_000373	3.0	+	T6_2	3.0
10	4476155	4476556	novel_circ_000374	2.0	+	T2_2	2.0
10	4499146	4503274	novel_circ_000375	4.0	-	T7_2	4.0
10	4503190	4510316	novel_circ_000376	3.0	-	T4_2	3.0
10	4508395	4510316	novel_circ_000377	14.0	-	T1_1,T2_1,T4_2,T7_1	2.0,6.0,4.0,2.0
10	4720988	4738950	novel_circ_000378	5.0	-	T3_2,T6_2	2.0,3.0
10	4725135	4737553	novel_circ_000379	8.0	-	T1_3,T3_1	2.0,6.0
10	4726948	4737553	novel_circ_000380	19.0	-	T1_1,T1_2,T3_1,T3_2,T5_1,T7_2	5.0,4.0,2.0,1.0,2.0,5.0
10	4743525	4757224	novel_circ_000381	2.0	-	T3_2	2.0
10	4747242	4748476	novel_circ_000382	2.0	-	T1_3	2.0
10	4755006	4757252	novel_circ_000383	2.0	-	T2_1	2.0
10	4778585	4786140	novel_circ_000384	53.0	-	T1_1,T3_1,T3_2,T3_3,T4_1,T4_2,T5_2,T6_1,T7_1,T7_2	2.0,2.0,3.0,8.0,10.0,5.0,6.0,4.0,7.0,6.0
10	4803388	4810394	novel_circ_000385	2.0	-	T7_2	2.0
10	4907901	4923834	novel_circ_000386	3.0	+	T6_1	3.0
10	4920377	4928866	novel_circ_000387	3.0	+	T6_2	3.0
10	4920377	4965105	novel_circ_000388	2.0	+	T3_2	2.0
10	4927076	4946893	novel_circ_000389	2.0	+	T2_2	2.0
10	4943211	4954607	novel_circ_000390	3.0	+	T1_3	3.0
10	4955048	4965105	novel_circ_000391	122.0	+	T1_1,T1_2,T1_3,T2_1,T2_2,T3_1,T3_2,T3_3,T4_2,T4_3,T5_1,T5_2,T6_1,T6_2,T7_2	6.0,4.0,3.0,5.0,4.0,14.0,7.0,13.0,15.0,12.0,5.0,7.0,4.0,7.0,16.0
10	4957475	4978701	novel_circ_000392	2.0	+	T2_1	2.0
10	4962769	4965105	novel_circ_000393	3.0	+	T1_2	3.0
10	4963684	4969146	novel_circ_000394	6.0	+	T6_1,T7_1	3.0,3.0
10	4967531	4968779	novel_circ_000395	2.0	+	T7_2	2.0
10	5381179	5386064	novel_circ_000396	4.0	+	T4_1	4.0
10	5384655	5386064	novel_circ_000397	11.0	+	T1_2,T3_1,T3_2	2.0,2.0,7.0
10	5384655	5389977	novel_circ_000398	4.0	+	T1_2,T7_2	2.0,2.0
10	5477962	5482102	novel_circ_000399	3.0	+	T3_3	3.0
10	5501022	5512168	novel_circ_000400	2.0	+	T1_2	2.0
10	5524056	5533567	novel_circ_000401	2.0	+	T3_1	2.0
10	5544844	5555203	novel_circ_000402	2.0	+	T4_2	2.0
10	5550033	5551889	novel_circ_000403	2.0	+	T6_1	2.0
10	5748729	5803373	novel_circ_000404	3.0	+	T6_2	3.0
10	5780761	5803373	novel_circ_000405	2.0	+	T4_2	2.0
10	5791637	5803373	novel_circ_000406	3.0	+	T6_2	3.0
10	5795530	5822337	novel_circ_000407	3.0	+	T1_2	3.0
10	5825250	5826056	novel_circ_000408	2.0	+	T2_1	2.0
10	5935924	5937696	novel_circ_000409	11.0	+	T1_2,T3_1,T3_3,T5_2,T7_1	4.0,2.0,1.0,2.0,2.0
10	5935924	5948723	novel_circ_000410	39.0	+	T1_2,T2_1,T2_2,T3_2,T3_3,T4_1,T4_2,T4_3,T5_2,T6_2,T7_1,T7_2	3.0,2.0,5.0,4.0,2.0,5.0,4.0,3.0,3.0,3.0,3.0,2.0
10	5935924	5962061	novel_circ_000411	42.0	+	T1_1,T1_3,T2_1,T2_2,T3_1,T3_2,T3_3,T4_1,T4_3,T5_1,T6_2,T7_2	3.0,6.0,4.0,3.0,1.0,2.0,5.0,4.0,1.0,5.0,5.0,3.0
10	5935924	5986815	novel_circ_000412	2.0	+	T3_2	2.0
10	6197395	6201376	novel_circ_000413	1397.0	+	T1_1,T1_2,T1_3,T2_1,T2_2,T3_1,T3_2,T3_3,T4_1,T4_2,T4_3,T5_1,T5_2,T6_1,T6_2,T7_1,T7_2	92.0,89.0,103.0,65.0,135.0,116.0,73.0,102.0,39.0,57.0,79.0,55.0,67.0,88.0,86.0,71.0,80.0
10	6212467	6217349	novel_circ_000414	2.0	+	T2_2	2.0
10	6212703	6215000	novel_circ_000415	3.0	+	T6_1	3.0
10	6220347	6221313	novel_circ_000416	3.0	+	T1_3	3.0
10	6220527	6220696	novel_circ_000417	5.0	+	T2_1	5.0
10	6225971	6230067	novel_circ_000418	2.0	-	T1_1	2.0
10	6282613	6343152	novel_circ_000419	3.0	-	T1_1	3.0
10	6306896	6318274	novel_circ_000420	13.0	+	T4_1,T4_3,T5_2,T6_2,T7_2	2.0,4.0,3.0,2.0,2.0
10	6307186	6307396	novel_circ_000421	2.0	+	T4_2	2.0
10	6307223	6307367	novel_circ_000422	2.0	+	T5_2	2.0
10	6318454	6343207	novel_circ_000423	3.0	-	T4_1,T7_2	2.0,1.0
10	6360278	6389313	novel_circ_000424	3.0	-	T2_1	3.0
10	6372638	6389313	novel_circ_000425	55.0	-	T1_1,T1_2,T2_1,T2_2,T3_1,T3_2,T4_1,T4_3,T5_1,T6_1,T6_2,T7_1,T7_2	5.0,6.0,4.0,8.0,5.0,2.0,3.0,2.0,6.0,3.0,2.0,1.0,8.0
10	6372638	6404068	novel_circ_000426	21.0	-	T1_3,T3_1,T3_2,T5_2,T6_1,T7_1,T7_2	2.0,5.0,2.0,2.0,5.0,2.0,3.0
10	6384155	6404068	novel_circ_000427	52.0	-	T1_1,T1_2,T2_1,T3_1,T3_3,T4_2,T4_3,T5_1,T6_1,T6_2,T7_1,T7_2	4.0,11.0,3.0,2.0,3.0,1.0,2.0,2.0,8.0,3.0,6.0,7.0
10	6384155	6409172	novel_circ_000428	2.0	-	T2_2	2.0
10	6426527	6426900	novel_circ_000429	2.0	-	T3_1	2.0
10	6448835	6516477	novel_circ_000430	2.0	-	T4_1	2.0
10	6479116	6483100	novel_circ_000431	3.0	-	T4_2	3.0
10	6481783	6483100	novel_circ_000432	9.0	-	T2_2,T4_1,T6_1	4.0,3.0,2.0
10	6487795	6516477	novel_circ_000433	4.0	-	T2_2,T6_2	2.0,2.0
10	6495226	6507768	novel_circ_000434	2.0	-	T4_1	2.0
10	6506253	6516477	novel_circ_000435	26.0	-	T1_3,T2_1,T2_2,T3_3,T4_1,T4_2,T4_3	4.0,7.0,2.0,2.0,3.0,5.0,3.0
10	6553164	6553657	novel_circ_000436	2.0	-	T5_1	2.0
10	6688218	6693659	novel_circ_000437	3.0	+	T1_3	3.0
10	6691148	6693659	novel_circ_000438	4.0	+	T3_1	4.0
10	6707537	6712739	novel_circ_000439	3.0	+	T5_2	3.0
10	6708359	6721092	novel_circ_000440	5.0	+	T4_2,T4_3	2.0,3.0
10	6800665	6803912	novel_circ_000441	2.0	+	T2_2	2.0
10	6800665	6818766	novel_circ_000442	5.0	+	T2_1,T3_2	3.0,2.0
10	6829895	6849534	novel_circ_000443	2.0	+	T4_1	2.0
10	7215669	7219603	novel_circ_000444	3.0	+	T2_1	3.0
10	7306937	7307833	novel_circ_000445	3.0	-	T3_2	3.0
10	7395803	7404619	novel_circ_000446	33.0	+	T1_2,T1_3,T2_1,T3_1,T5_1,T6_2,T7_2	6.0,1.0,9.0,4.0,3.0,6.0,4.0
10	7395803	7437060	novel_circ_000447	2.0	+	T3_3	2.0
10	7414141	7423815	novel_circ_000448	5.0	+	T1_2	5.0
10	7426495	7426979	novel_circ_000449	4.0	+	T4_1	4.0
10	7428652	7437060	novel_circ_000450	5.0	+	T2_2,T7_2	2.0,3.0
10	7428652	7451480	novel_circ_000451	2.0	+	T1_2	2.0
10	7436940	7534908	novel_circ_000452	4.0	+	T1_2,T4_3	2.0,2.0
10	7485405	7533222	novel_circ_000453	3.0	+	T4_3	3.0
10	7531361	7583764	novel_circ_000454	6.0	+	T5_1	6.0
10	7581556	7592373	novel_circ_000455	4.0	+	T5_1,T7_2	2.0,2.0
10	7595342	7680820	novel_circ_000456	2.0	-	T3_2	2.0
10	7601546	7604201	novel_circ_000457	2.0	+	T6_2	2.0
10	7727624	7732823	novel_circ_000458	2.0	-	T3_3	2.0
10	7801038	7808270	novel_circ_000459	50.0	-	T1_1,T1_2,T1_3,T2_1,T2_2,T3_1,T3_2,T4_2,T6_1,T6_2,T7_2	5.0,10.0,6.0,5.0,2.0,2.0,4.0,8.0,2.0,2.0,4.0
10	7860469	7871336	novel_circ_000460	2.0	-	T6_1	2.0
10	7860469	7875884	novel_circ_000461	2.0	-	T5_1	2.0
10	7860469	7921762	novel_circ_000462	2.0	-	T2_2	2.0
10	7861295	7875884	novel_circ_000463	2.0	-	T3_2	2.0
10	7869346	7871336	novel_circ_000464	16.0	-	T3_2,T3_3,T7_1,T7_2	4.0,5.0,4.0,3.0
10	7869346	7875884	novel_circ_000465	3.0	-	T2_1	3.0
10	7869346	7883258	novel_circ_000466	13.0	-	T1_2,T2_2,T3_1,T6_1	2.0,5.0,3.0,3.0
10	7875805	7883258	novel_circ_000467	2.0	-	T1_3	2.0
10	7879710	7883258	novel_circ_000468	87.0	-	T1_1,T1_2,T2_1,T3_2,T3_3,T4_2,T4_3,T5_1,T5_2,T6_1,T6_2,T7_1,T7_2	4.0,16.0,7.0,5.0,4.0,2.0,2.0,7.0,5.0,9.0,13.0,9.0,4.0
10	7901831	7921762	novel_circ_000469	2.0	-	T3_3	2.0
10	7901831	7954200	novel_circ_000470	15.0	-	T2_2,T4_2,T5_2,T6_1,T7_2	2.0,3.0,3.0,3.0,4.0
10	7954097	7965956	novel_circ_000471	17.0	-	T1_1,T1_3,T2_1,T3_3,T5_1,T5_2,T6_2,T7_2	2.0,2.0,1.0,3.0,2.0,2.0,2.0,3.0
10	7963430	7965956	novel_circ_000472	3.0	-	T4_1	3.0
10	8044919	8049376	novel_circ_000473	58.0	+	T1_2,T1_3,T2_1,T2_2,T3_2,T3_3,T4_1,T4_2,T4_3,T5_1,T6_1,T6_2,T7_1,T7_2	5.0,3.0,6.0,1.0,8.0,5.0,4.0,7.0,2.0,2.0,1.0,4.0,6.0,4.0
10	8044919	8063141	novel_circ_000474	2.0	+	T5_2	2.0
10	8044919	8069530	novel_circ_000475	11.0	+	T1_1,T1_2,T4_2,T6_1	5.0,2.0,2.0,2.0
10	8044919	8072338	novel_circ_000476	32.0	+	T1_2,T2_2,T3_3,T4_1,T4_2,T6_1,T7_2	2.0,6.0,5.0,8.0,4.0,3.0,4.0
10	8044919	8077567	novel_circ_000477	3.0	+	T1_3	3.0
10	8049005	8069530	novel_circ_000478	3.0	+	T1_2,T7_2	1.0,2.0
10	8055219	8069530	novel_circ_000479	2.0	+	T6_1	2.0
10	8063759	8069530	novel_circ_000480	2.0	+	T5_1	2.0
10	8083266	8088302	novel_circ_000481	2.0	+	T5_2	2.0
10	8086986	8105456	novel_circ_000482	2.0	+	T1_1	2.0
10	8086986	8111960	novel_circ_000483	7.0	+	T1_2,T6_2	2.0,5.0
10	8100963	8108751	novel_circ_000484	3.0	+	T2_1	3.0
10	8115014	8125905	novel_circ_000485	2.0	-	T3_1	2.0
10	8115014	8131830	novel_circ_000486	3.0	-	T4_1	3.0
10	8133746	8150389	novel_circ_000487	4.0	+	T1_3,T3_2	2.0,2.0
10	8182178	8190716	novel_circ_000488	2.0	+	T2_2	2.0
10	8245700	8246514	novel_circ_000489	2.0	+	T7_1	2.0
10	8252466	8260049	novel_circ_000490	2.0	+	T1_1	2.0
10	8391834	8423232	novel_circ_000491	2.0	+	T2_1	2.0
10	8408900	8423232	novel_circ_000492	4.0	+	T3_1	4.0
10	8430987	8432077	novel_circ_000493	2.0	-	T1_1	2.0
10	8471235	8471842	novel_circ_000494	2.0	+	T3_2	2.0
10	8612443	8612593	novel_circ_000495	2.0	-	T1_3	2.0
10	8612443	8650445	novel_circ_000496	2.0	-	T1_3	2.0
10	8620387	8659481	novel_circ_000497	2.0	-	T4_2	2.0
10	8634309	8680762	novel_circ_000498	6.0	-	T1_3,T7_2	2.0,4.0
10	8644816	8657748	novel_circ_000499	2.0	-	T7_1	2.0
10	8644816	8680762	novel_circ_000500	3.0	-	T2_1,T4_3	2.0,1.0
10	8647665	8680762	novel_circ_000501	2.0	-	T6_1	2.0
10	8656076	8680762	novel_circ_000502	4.0	-	T6_2	4.0
10	8665951	8680762	novel_circ_000503	4.0	-	T4_3	4.0
10	8674088	8709179	novel_circ_000504	3.0	-	T4_1	3.0
10	8680690	8709179	novel_circ_000505	5.0	-	T2_2,T5_2	2.0,3.0
10	8686694	8709179	novel_circ_000506	9.0	-	T2_2,T3_1,T3_2	2.0,5.0,2.0
10	8692060	8709179	novel_circ_000507	25.0	-	T1_3,T3_2,T3_3,T4_2,T4_3,T5_2,T7_1	5.0,1.0,8.0,2.0,6.0,1.0,2.0
10	8705924	8709179	novel_circ_000508	47.0	-	T1_2,T1_3,T2_1,T2_2,T3_1,T4_1,T4_2,T5_2,T6_1,T6_2,T7_2	6.0,6.0,3.0,4.0,6.0,2.0,2.0,4.0,3.0,4.0,7.0
10	8809856	8824257	novel_circ_000509	9.0	+	T1_1,T2_1,T4_2,T4_3	2.0,2.0,2.0,3.0
10	9158310	9166396	novel_circ_000510	2.0	+	T1_3	2.0
10	9158310	9170995	novel_circ_000511	3.0	+	T5_1	3.0
10	9207283	9215437	novel_circ_000512	11.0	+	T3_1,T3_3,T4_3,T6_1	3.0,2.0,4.0,2.0
10	9233371	9243816	novel_circ_000513	2.0	+	T4_3	2.0
10	9234642	9236731	novel_circ_000514	2.0	+	T1_2	2.0
10	9236043	9239507	novel_circ_000515	13.0	+	T1_1,T1_2,T2_1,T5_2,T7_2	5.0,2.0,2.0,2.0,2.0
10	9239241	9246409	novel_circ_000516	4.0	+	T1_3,T2_2	2.0,2.0
10	9249590	9249752	novel_circ_000517	2.0	+	T6_1	2.0
10	9370743	9371052	novel_circ_000518	2.0	-	T5_2	2.0
10	9477940	9479539	novel_circ_000519	9.0	-	T3_2,T6_1,T7_1	3.0,4.0,2.0
10	9510139	9515671	novel_circ_000520	4.0	+	T2_2,T7_2	2.0,2.0
10	9538191	9538529	novel_circ_000521	4.0	+	T7_1	4.0
10	9548484	9548757	novel_circ_000522	2.0	-	T3_2	2.0
10	9566754	9569397	novel_circ_000523	2.0	-	T3_1	2.0
10	9568742	9569275	novel_circ_000524	2.0	-	T1_1	2.0
10	9579481	9589197	novel_circ_000525	3.0	+	T1_1	3.0
10	9580873	9586144	novel_circ_000526	2.0	+	T4_3	2.0
10	9586930	9592032	novel_circ_000527	4.0	+	T2_1	4.0
10	9719413	9722362	novel_circ_000528	3.0	-	T4_3	3.0
10	9719413	9724915	novel_circ_000529	2.0	-	T6_2	2.0
10	9725529	9731877	novel_circ_000530	2.0	-	T5_1	2.0
10	9726021	9730215	novel_circ_000531	5.0	-	T2_2,T3_3,T5_1	2.0,2.0,1.0
10	9730138	9745359	novel_circ_000532	2.0	-	T3_3	2.0
10	9731685	9745381	novel_circ_000533	2.0	-	T6_1	2.0
10	9732558	9742233	novel_circ_000534	2.0	-	T3_2	2.0
10	9733525	9744195	novel_circ_000535	2.0	-	T4_3	2.0
10	9737219	9746622	novel_circ_000536	2.0	-	T1_2	2.0
10	9744105	9747740	novel_circ_000537	2.0	-	T4_3	2.0
10	9746586	9747283	novel_circ_000538	2.0	-	T1_2	2.0
10	9748910	9750204	novel_circ_000539	3.0	-	T7_2	3.0
10	9831504	9831688	novel_circ_000540	4.0	+	T3_1,T5_1	2.0,2.0
10	9831504	9836390	novel_circ_000541	6.0	+	T4_3,T5_1,T6_2	2.0,2.0,2.0
10	9831504	9845787	novel_circ_000542	3.0	+	T3_1	3.0
10	9831504	9846954	novel_circ_000543	2.0	+	T1_2	2.0
10	9831504	9884014	novel_circ_000544	6.0	+	T6_1,T6_2,T7_2	2.0,2.0,2.0
10	9992227	10077115	novel_circ_000545	3.0	+	T4_3	3.0
11	10025730	10026313	novel_circ_000546	4.0	+	T1_1	4.0
11	10027951	10028595	novel_circ_000547	4.0	+	T5_2,T7_1	2.0,2.0
11	1005316	1006768	novel_circ_000548	2.0	+	T3_3	2.0
11	10075663	10077243	novel_circ_000549	2.0	+	T5_1	2.0
11	10279262	10283609	novel_circ_000550	2.0	-	T6_1	2.0
11	10326811	10373518	novel_circ_000551	2.0	-	T2_2	2.0
11	10337125	10373518	novel_circ_000552	19.0	-	T1_1,T1_2,T3_1,T4_1,T4_2,T4_3,T5_2,T6_1,T7_2	2.0,3.0,1.0,2.0,2.0,3.0,3.0,1.0,2.0
11	10337125	10435422	novel_circ_000553	4.0	-	T4_1,T6_2	2.0,2.0
11	10351951	10373518	novel_circ_000554	17.0	-	T2_2,T3_1,T4_1,T5_1,T5_2,T7_2	3.0,3.0,3.0,2.0,2.0,4.0
11	10367445	10421928	novel_circ_000555	3.0	-	T1_3	3.0
11	10367445	10435422	novel_circ_000556	2.0	-	T1_2	2.0
11	10373449	10421928	novel_circ_000557	3.0	-	T2_1	3.0
11	10405140	10421928	novel_circ_000558	133.0	-	T1_1,T1_2,T1_3,T2_1,T2_2,T3_1,T3_2,T3_3,T4_1,T4_2,T4_3,T5_1,T5_2,T6_2,T7_1,T7_2	8.0,3.0,11.0,3.0,21.0,6.0,3.0,3.0,7.0,2.0,4.0,14.0,11.0,13.0,10.0,14.0
11	10405140	10435422	novel_circ_000559	14.0	-	T2_2,T3_3,T4_2,T6_1,T7_2	2.0,3.0,5.0,3.0,1.0
11	10420656	10421928	novel_circ_000560	2.0	-	T4_2	2.0
11	10433834	10435422	novel_circ_000561	2.0	-	T7_2	2.0
11	1050235	1053600	novel_circ_000562	2.0	-	T2_1	2.0
11	10532961	10533185	novel_circ_000563	3.0	+	T4_1	3.0
11	10532961	10545576	novel_circ_000564	9.0	+	T1_3,T7_2	5.0,4.0
11	10532961	10568758	novel_circ_000565	2.0	+	T2_1	2.0
11	10699006	10726901	novel_circ_000566	2.0	+	T7_2	2.0
11	10717098	10735329	novel_circ_000567	3.0	-	T6_1	3.0
11	10779003	10862933	novel_circ_000568	4.0	-	T1_2	4.0
11	10801784	10822620	novel_circ_000569	4.0	-	T3_1	4.0
11	10801784	10828888	novel_circ_000570	8.0	-	T3_3,T4_1,T6_2,T7_2	3.0,2.0,2.0,1.0
11	10801784	10835131	novel_circ_000571	4.0	-	T1_1,T1_3	2.0,2.0
11	10801784	10839300	novel_circ_000572	10.0	-	T1_3,T2_2,T6_1,T7_1	3.0,2.0,4.0,1.0
11	10801784	10862933	novel_circ_000573	8.0	-	T2_1,T3_2,T4_2,T7_2	3.0,2.0,1.0,2.0
11	10810553	10828888	novel_circ_000574	3.0	-	T4_3	3.0
11	10810553	10862933	novel_circ_000575	2.0	-	T7_2	2.0
11	10822001	10822620	novel_circ_000576	21.0	-	T1_1,T1_2,T2_1,T3_1,T3_2,T3_3,T4_2,T5_2,T6_1,T6_2,T7_1,T7_2	2.0,1.0,2.0,2.0,1.0,3.0,1.0,1.0,2.0,2.0,1.0,3.0
11	10822001	10839297	novel_circ_000577	7.0	-	T4_1,T5_1,T7_2	3.0,3.0,1.0
11	10822001	10839300	novel_circ_000578	3.0	-	T1_3	3.0
11	10828718	10853864	novel_circ_000579	5.0	-	T5_1,T6_2	2.0,3.0
11	10828718	10862933	novel_circ_000580	28.0	-	T1_1,T1_2,T1_3,T2_1,T3_1,T3_2,T6_2,T7_2	3.0,3.0,6.0,2.0,3.0,3.0,7.0,1.0
11	10835016	10862933	novel_circ_000581	2.0	-	T1_1	2.0
11	10839194	10851530	novel_circ_000582	4.0	-	T2_1	4.0
11	10839194	10852548	novel_circ_000583	19.0	-	T2_2,T3_3,T4_2,T4_3,T5_1,T6_2	4.0,4.0,5.0,2.0,2.0,2.0
11	10849912	10852548	novel_circ_000584	2.0	-	T1_2	2.0
11	10878727	10881614	novel_circ_000585	2.0	+	T2_1	2.0
11	10878727	10884604	novel_circ_000586	5.0	+	T3_1,T6_2	3.0,2.0
11	10881614	10883356	novel_circ_000587	2.0	+	T2_2	2.0
11	10884460	10888047	novel_circ_000588	2.0	+	T2_2	2.0
11	10885959	10886296	novel_circ_000589	2.0	+	T4_1	2.0
11	10897356	10903466	novel_circ_000590	2.0	-	T7_2	2.0
11	1094447	1094746	novel_circ_000591	2.0	+	T2_1	2.0
11	1095245	1100509	novel_circ_000592	5.0	+	T1_3,T2_2	2.0,3.0
11	10968699	10988285	novel_circ_000593	2.0	+	T3_3	2.0
11	10986639	10986919	novel_circ_000594	2.0	+	T2_1	2.0
11	11337314	11338755	novel_circ_000595	2.0	+	T2_1	2.0
11	11339963	11344088	novel_circ_000596	2.0	+	T7_1	2.0
11	1136547	1136966	novel_circ_000597	3.0	+	T2_1	3.0
11	11366111	11368114	novel_circ_000598	2.0	+	T3_2	2.0
11	11430367	11434779	novel_circ_000599	2.0	-	T1_3	2.0
11	1157354	1157820	novel_circ_000600	2.0	-	T6_1	2.0
11	12158540	12188239	novel_circ_000601	2.0	+	T4_3	2.0
11	12177769	12181133	novel_circ_000602	3.0	+	T2_2	3.0
11	12183997	12184185	novel_circ_000603	2.0	+	T2_2	2.0
11	1223892	1224335	novel_circ_000604	3.0	+	T1_3	3.0
11	12243184	12256009	novel_circ_000605	2.0	-	T5_1	2.0
11	12386004	12393664	novel_circ_000606	7.0	-	T1_3,T2_2	4.0,3.0
11	1248518	1249533	novel_circ_000607	2.0	-	T3_3	2.0
11	1267435	1270688	novel_circ_000608	12.0	-	T1_1,T3_3,T6_2,T7_2	2.0,5.0,2.0,3.0
11	1267435	1287660	novel_circ_000609	20.0	-	T1_2,T1_3,T3_3,T4_2,T4_3,T5_2,T7_2	3.0,5.0,3.0,2.0,2.0,2.0,3.0
11	1267435	1297058	novel_circ_000610	3.0	-	T3_2	3.0
11	1281873	1287660	novel_circ_000611	23.0	-	T1_1,T1_2,T1_3,T2_1,T3_3,T6_1,T6_2	4.0,4.0,4.0,2.0,3.0,2.0,4.0
11	1281873	1297058	novel_circ_000612	3.0	-	T3_1	3.0
11	12892917	12922414	novel_circ_000613	16.0	+	T2_1,T2_2,T3_1,T3_3,T5_2	5.0,4.0,3.0,2.0,2.0
11	12892917	12945032	novel_circ_000614	9.0	+	T1_3,T3_2,T7_1	2.0,5.0,2.0
11	12911564	12938844	novel_circ_000615	2.0	+	T3_1	2.0
11	12915614	12938844	novel_circ_000616	4.0	+	T3_3	4.0
11	12938722	12954496	novel_circ_000617	2.0	+	T4_2	2.0
11	1335721	1336112	novel_circ_000618	2.0	-	T1_1	2.0
11	1377725	1378065	novel_circ_000619	2.0	-	T3_1	2.0
11	13987095	13989953	novel_circ_000620	4.0	+	T2_1,T4_1	2.0,2.0
11	13987095	14002864	novel_circ_000621	47.0	+	T1_1,T1_2,T1_3,T2_2,T3_3,T4_3,T5_1,T6_1,T6_2,T7_1,T7_2	6.0,3.0,3.0,2.0,5.0,8.0,4.0,5.0,4.0,2.0,5.0
11	14000428	14002864	novel_circ_000622	3.0	+	T6_1,T7_2	1.0,2.0
11	14000428	14085186	novel_circ_000623	2.0	+	T6_1	2.0
11	14025271	14025668	novel_circ_000624	4.0	+	T6_2	4.0
11	1414979	1415325	novel_circ_000625	2.0	-	T2_1	2.0
11	14160499	14180754	novel_circ_000626	4.0	+	T4_3	4.0
11	1418082	1419700	novel_circ_000627	2.0	-	T3_2	2.0
11	1418651	1421930	novel_circ_000628	2.0	-	T7_1	2.0
11	1421698	1423755	novel_circ_000629	2.0	-	T1_2	2.0
11	1432294	1433287	novel_circ_000630	4.0	-	T4_2,T7_1	2.0,2.0
11	1449266	1456162	novel_circ_000631	138.0	-	T1_1,T1_2,T1_3,T2_1,T2_2,T3_1,T3_2,T3_3,T4_1,T4_2,T4_3,T5_2,T6_1,T6_2,T7_1,T7_2	11.0,6.0,15.0,13.0,7.0,11.0,5.0,13.0,9.0,2.0,7.0,9.0,4.0,9.0,6.0,11.0
11	1460994	1465941	novel_circ_000632	3.0	-	T2_1	3.0
11	14940506	14944737	novel_circ_000633	10.0	-	T2_2,T3_3,T4_2	3.0,3.0,4.0
11	15317762	15318842	novel_circ_000634	2.0	+	T7_2	2.0
11	15382971	15389120	novel_circ_000635	47.0	+	T1_2,T1_3,T2_2,T3_2,T4_1,T4_2,T5_1,T5_2,T6_1,T6_2,T7_2	8.0,2.0,7.0,3.0,7.0,4.0,3.0,3.0,1.0,7.0,2.0
11	15485747	15491130	novel_circ_000636	6.0	+	T2_2,T3_2,T5_1	3.0,1.0,2.0
11	15485747	15498260	novel_circ_000637	2.0	+	T1_3	2.0
11	15485747	15500669	novel_circ_000638	3.0	+	T2_1	3.0
11	15496749	15500669	novel_circ_000639	2.0	+	T3_1	2.0
11	1550501	1561759	novel_circ_000640	2.0	+	T3_3	2.0
11	15549563	15549953	novel_circ_000641	2.0	+	T3_3	2.0
11	15569906	15570764	novel_circ_000642	2.0	+	T1_1	2.0
11	15596762	15605284	novel_circ_000643	2.0	+	T3_3	2.0
11	15795986	15797049	novel_circ_000644	2.0	+	T1_3	2.0
11	15803544	15804284	novel_circ_000645	2.0	-	T5_1	2.0
11	1585064	1588798	novel_circ_000646	20.0	+	T1_3,T4_3,T5_2,T6_1,T6_2,T7_1	4.0,4.0,3.0,2.0,5.0,2.0
11	16116483	16146585	novel_circ_000647	5.0	+	T2_2,T6_2	3.0,2.0
11	16116483	16174766	novel_circ_000648	4.0	+	T5_1	4.0
11	16146468	16217599	novel_circ_000649	4.0	+	T2_2,T3_1	2.0,2.0
11	16160268	16160458	novel_circ_000650	2.0	+	T4_2	2.0
11	1617318	1637318	novel_circ_000651	2.0	+	T1_3	2.0
11	1621215	1622540	novel_circ_000652	6.0	+	T3_1,T7_1	3.0,3.0
11	1626911	1627824	novel_circ_000653	3.0	+	T2_1	3.0
11	1630137	1634037	novel_circ_000654	3.0	+	T4_2	3.0
11	16315262	16380356	novel_circ_000655	2.0	+	T7_2	2.0
11	1633405	1634037	novel_circ_000656	24.0	+	T1_3,T4_1,T4_3,T6_1,T6_2	10.0,2.0,4.0,4.0,4.0
11	16368225	16380356	novel_circ_000657	3.0	+	T5_2	3.0
11	1652691	1660457	novel_circ_000658	4.0	+	T3_3,T5_2	2.0,2.0
11	1660304	1696313	novel_circ_000659	3.0	+	T2_1	3.0
11	16613691	16617114	novel_circ_000660	6.0	+	T1_3	6.0
11	16739681	16747793	novel_circ_000661	2.0	+	T1_2	2.0
11	16747449	16751294	novel_circ_000662	12.0	+	T1_2,T1_3,T3_1,T4_1,T4_3	2.0,3.0,1.0,4.0,2.0
11	1695401	1700197	novel_circ_000663	4.0	+	T7_1	4.0
11	1708018	1710165	novel_circ_000664	2.0	+	T4_1	2.0
11	1708035	1708536	novel_circ_000665	4.0	+	T4_2	4.0
11	1709463	1711505	novel_circ_000666	3.0	+	T1_2	3.0
11	1749373	1750097	novel_circ_000667	2.0	-	T3_1	2.0
11	1758025	1758716	novel_circ_000668	2.0	+	T2_1	2.0
11	1758025	1759621	novel_circ_000669	40.0	+	T1_3,T2_2,T3_1,T3_2,T3_3,T4_2,T4_3,T6_1,T6_2,T7_2	7.0,2.0,4.0,5.0,2.0,2.0,5.0,2.0,4.0,7.0
11	1758597	1759621	novel_circ_000670	3.0	+	T7_1	3.0
11	17621127	17623499	novel_circ_000671	2.0	+	T6_2	2.0
11	17773175	17778894	novel_circ_000672	2.0	-	T6_1	2.0
11	17773219	17774273	novel_circ_000673	2.0	-	T3_2	2.0
11	17801031	17803436	novel_circ_000674	2.0	+	T6_2	2.0
11	17813758	17815473	novel_circ_000675	25.0	-	T1_1,T1_2,T1_3,T2_1,T2_2,T4_1,T4_2,T6_2,T7_1	2.0,3.0,3.0,2.0,4.0,2.0,2.0,4.0,3.0
11	17813758	17816696	novel_circ_000676	2.0	-	T4_1	2.0
11	17817645	17818012	novel_circ_000677	3.0	-	T5_2	3.0
11	17878827	17879605	novel_circ_000678	8.0	+	T1_3,T6_2	2.0,6.0
11	1789798	1795764	novel_circ_000679	2.0	-	T3_2	2.0
11	17983891	17984259	novel_circ_000680	2.0	-	T2_1	2.0
11	1802087	1805279	novel_circ_000681	2.0	-	T1_3	2.0
11	18023108	18025864	novel_circ_000682	27.0	+	T1_2,T1_3,T2_2,T3_1,T3_3,T5_1,T6_2,T7_2	3.0,5.0,2.0,5.0,2.0,5.0,3.0,2.0
11	18023108	18040442	novel_circ_000683	5.0	+	T3_2,T5_2	3.0,2.0
11	18023108	18051243	novel_circ_000684	3.0	+	T3_3	3.0
11	18023108	18076738	novel_circ_000685	2.0	+	T6_1	2.0
11	18039483	18040442	novel_circ_000686	7.0	+	T2_2,T3_1	4.0,3.0
11	1805428	1805899	novel_circ_000687	2.0	-	T4_1	2.0
11	18067654	18076738	novel_circ_000688	12.0	+	T1_1,T1_3,T2_1,T3_2,T4_3,T5_1	2.0,1.0,2.0,3.0,2.0,2.0
11	18067654	18082092	novel_circ_000689	4.0	+	T3_1,T6_1	2.0,2.0
11	18074354	18076738	novel_circ_000690	5.0	+	T6_2,T7_2	3.0,2.0
11	18076607	18082092	novel_circ_000691	10.0	+	T1_1,T1_3,T2_1,T4_3	4.0,3.0,1.0,2.0
11	18080178	18142365	novel_circ_000692	3.0	+	T3_1	3.0
11	18138172	18142365	novel_circ_000693	2.0	+	T7_2	2.0
11	18307113	18307292	novel_circ_000694	2.0	+	T4_3	2.0
11	18423550	18424047	novel_circ_000695	2.0	-	T5_1	2.0
11	18438587	18438940	novel_circ_000696	4.0	-	T4_3	4.0
11	18450067	18450517	novel_circ_000697	3.0	-	T2_2	3.0
11	18463723	18471113	novel_circ_000698	7.0	-	T2_2,T4_1,T5_1	2.0,3.0,2.0
11	18472419	18495581	novel_circ_000699	3.0	-	T5_1	3.0
11	18503661	18511111	novel_circ_000700	74.0	-	T1_1,T1_2,T1_3,T2_1,T2_2,T3_1,T3_2,T4_2,T4_3,T5_1,T6_1,T6_2,T7_1,T7_2	5.0,6.0,7.0,12.0,8.0,5.0,4.0,3.0,1.0,3.0,2.0,10.0,5.0,3.0
11	18626145	18627099	novel_circ_000701	5.0	-	T3_3	5.0
11	18633352	18637755	novel_circ_000702	2.0	-	T3_2	2.0
11	18633352	18677154	novel_circ_000703	2.0	-	T5_2	2.0
11	1867027	1884284	novel_circ_000704	2.0	-	T3_2	2.0
11	18710187	18717026	novel_circ_000705	9.0	+	T5_1,T5_2,T6_2	4.0,2.0,3.0
11	18715889	18717013	novel_circ_000706	4.0	+	T4_2	4.0
11	18722264	18723618	novel_circ_000707	3.0	+	T5_2	3.0
11	18742116	18742957	novel_circ_000708	2.0	+	T3_2	2.0
11	18747092	18748071	novel_circ_000709	2.0	-	T2_1	2.0
11	18763663	18763803	novel_circ_000710	2.0	+	T5_2	2.0
11	18763663	18764116	novel_circ_000711	9.0	+	T1_1,T3_1,T5_2,T7_2	2.0,3.0,2.0,2.0
11	18776465	18777487	novel_circ_000712	12.0	+	T1_3,T3_2,T4_2,T6_2,T7_1	3.0,2.0,2.0,3.0,2.0
11	18817099	18817648	novel_circ_000713	17.0	+	T1_1,T1_3,T2_2,T3_1,T3_3,T4_1,T5_1	2.0,3.0,3.0,3.0,2.0,2.0,2.0
11	18817602	18817890	novel_circ_000714	3.0	+	T3_2	3.0
11	18844425	18844827	novel_circ_000715	2.0	+	T5_1	2.0
11	18939280	18941280	novel_circ_000716	4.0	-	T4_1	4.0
11	18986320	19013040	novel_circ_000717	2.0	+	T2_2	2.0
11	19004221	19013040	novel_circ_000718	4.0	+	T2_1,T2_2	2.0,2.0
11	19040909	19041137	novel_circ_000719	2.0	-	T6_2	2.0
11	19044219	19045486	novel_circ_000720	19.0	+	T1_2,T3_2,T3_3,T4_2,T7_1	2.0,7.0,2.0,6.0,2.0
11	19058358	19064156	novel_circ_000721	2.0	+	T4_2	2.0
11	1906104	1906252	novel_circ_000722	2.0	-	T4_1	2.0
11	1933833	1945330	novel_circ_000723	2.0	-	T2_2	2.0
11	1936953	1943387	novel_circ_000724	51.0	-	T1_2,T2_1,T3_2,T3_3,T4_1,T4_2,T4_3,T5_2,T6_1,T6_2,T7_1,T7_2	3.0,8.0,3.0,3.0,1.0,3.0,13.0,3.0,2.0,3.0,5.0,4.0
11	1938929	1943387	novel_circ_000725	2.0	-	T7_2	2.0
11	19436376	19451563	novel_circ_000726	2.0	+	T4_1	2.0
11	19493185	19495938	novel_circ_000727	2.0	+	T2_1	2.0
11	19493185	19499770	novel_circ_000728	4.0	+	T1_2	4.0
11	19493185	19524631	novel_circ_000729	8.0	+	T1_2,T3_2,T3_3,T6_2	2.0,2.0,2.0,2.0
11	19493185	19557574	novel_circ_000730	3.0	+	T6_1	3.0
11	19508322	19524631	novel_circ_000731	2.0	+	T3_3	2.0
11	19524399	19524631	novel_circ_000732	2.0	+	T6_2	2.0
11	19557466	19566429	novel_circ_000733	5.0	+	T1_1,T7_2	2.0,3.0
11	19683726	19695830	novel_circ_000734	2.0	+	T6_2	2.0
11	19688995	19695830	novel_circ_000735	40.0	+	T1_1,T1_2,T1_3,T3_1,T4_1,T4_3,T5_2,T6_1,T6_2,T7_1	3.0,4.0,4.0,5.0,4.0,5.0,5.0,4.0,3.0,3.0
11	19707238	19707725	novel_circ_000736	5.0	-	T1_1	5.0
11	19710819	19711214	novel_circ_000737	3.0	-	T3_1	3.0
11	19714818	19715253	novel_circ_000738	2.0	-	T1_1	2.0
11	19727839	19729147	novel_circ_000739	2.0	-	T1_1	2.0
11	19761226	19786829	novel_circ_000740	2.0	+	T4_2	2.0
11	19764324	19768444	novel_circ_000741	2.0	+	T6_1	2.0
11	19774954	19778404	novel_circ_000742	4.0	+	T4_2	4.0
11	19775031	19776153	novel_circ_000743	2.0	+	T6_2	2.0
11	19779127	19783448	novel_circ_000744	4.0	+	T5_1	4.0
11	19779127	19785139	novel_circ_000745	3.0	+	T3_3	3.0
11	19804590	19813397	novel_circ_000746	2.0	+	T1_1	2.0
11	19867690	19868198	novel_circ_000747	2.0	+	T2_1	2.0
11	19869104	19874118	novel_circ_000748	2.0	+	T3_1	2.0
11	19869104	19875466	novel_circ_000749	4.0	+	T3_2,T6_2	2.0,2.0
11	19869439	19874118	novel_circ_000750	2.0	+	T4_2	2.0
11	19904992	19907303	novel_circ_000751	2.0	-	T3_3	2.0
11	2049420	2062793	novel_circ_000752	2.0	-	T5_2	2.0
11	2054798	2057774	novel_circ_000753	5.0	-	T1_2	5.0
11	2130565	2131728	novel_circ_000754	3.0	+	T6_1	3.0
11	2130565	2134810	novel_circ_000755	2.0	+	T1_2	2.0
11	2158239	2161047	novel_circ_000756	2.0	+	T3_3	2.0
11	219054	220679	novel_circ_000757	6.0	+	T2_1,T3_1	3.0,3.0
11	219054	231319	novel_circ_000758	4.0	+	T4_1,T5_2	2.0,2.0
11	219054	242963	novel_circ_000759	2.0	+	T4_1	2.0
11	2348576	2371516	novel_circ_000760	14.0	+	T1_1,T1_2,T3_1,T5_1,T7_2	3.0,2.0,3.0,3.0,3.0
11	2366660	2371485	novel_circ_000761	2.0	+	T6_1	2.0
11	239228	242963	novel_circ_000762	2.0	+	T7_2	2.0
11	2395731	2403319	novel_circ_000763	4.0	+	T3_1,T3_3	2.0,2.0
11	2395731	2411525	novel_circ_000764	5.0	+	T3_1	5.0
11	2399042	2415219	novel_circ_000765	4.0	+	T4_2	4.0
11	2480005	2482074	novel_circ_000766	2.0	-	T2_1	2.0
11	2504461	2514052	novel_circ_000767	2.0	+	T5_1	2.0
11	2507498	2517845	novel_circ_000768	2.0	+	T4_3	2.0
11	2516699	2519289	novel_circ_000769	17.0	+	T3_2,T4_2,T4_3,T7_2	5.0,3.0,3.0,6.0
11	2518853	2519289	novel_circ_000770	21.0	+	T1_1,T1_3,T5_2,T6_2,T7_1,T7_2	3.0,2.0,4.0,5.0,5.0,2.0
11	2599993	2601848	novel_circ_000771	2.0	-	T1_2	2.0
11	2658797	2659372	novel_circ_000772	2.0	+	T3_1	2.0
11	310109	318180	novel_circ_000773	2.0	-	T7_1	2.0
11	317607	318180	novel_circ_000774	2.0	-	T4_2	2.0
11	3234191	3236467	novel_circ_000775	2.0	-	T6_1	2.0
11	32938	126095	novel_circ_000776	2.0	-	T2_2	2.0
11	3335786	3355226	novel_circ_000777	3.0	-	T1_3	3.0
11	3355063	3363102	novel_circ_000778	522.0	-	T1_1,T1_2,T1_3,T2_1,T2_2,T3_1,T3_2,T3_3,T4_1,T4_2,T4_3,T5_1,T5_2,T6_1,T6_2,T7_1,T7_2	23.0,53.0,39.0,33.0,32.0,28.0,26.0,31.0,34.0,22.0,18.0,20.0,21.0,41.0,30.0,34.0,37.0
11	336674	342536	novel_circ_000779	2.0	-	T3_3	2.0
11	3418889	3422144	novel_circ_000780	51.0	-	T1_1,T1_3,T2_1,T2_2,T3_1,T3_2,T4_1,T5_1,T6_2,T7_1,T7_2	7.0,4.0,6.0,4.0,3.0,1.0,7.0,6.0,2.0,8.0,3.0
11	3514372	3525783	novel_circ_000781	8.0	+	T2_1,T2_2,T6_2	2.0,4.0,2.0
11	3519843	3525783	novel_circ_000782	89.0	+	T1_1,T1_2,T1_3,T2_1,T2_2,T3_1,T3_2,T3_3,T4_1,T4_3,T5_1,T5_2,T6_1,T6_2,T7_1,T7_2	6.0,3.0,8.0,17.0,2.0,3.0,4.0,6.0,3.0,5.0,9.0,6.0,7.0,3.0,4.0,3.0
11	3522498	3527448	novel_circ_000783	2.0	+	T2_2	2.0
11	355937	356647	novel_circ_000784	2.0	-	T1_1	2.0
11	355937	356866	novel_circ_000785	3.0	-	T2_1	3.0
11	356222	357172	novel_circ_000786	2.0	-	T4_2	2.0
11	3609542	3613240	novel_circ_000787	3.0	-	T2_2	3.0
11	4189376	4202841	novel_circ_000788	3.0	+	T6_2	3.0
11	4197557	4202841	novel_circ_000789	2.0	+	T7_2	2.0
11	4215074	4313744	novel_circ_000790	2.0	+	T2_2	2.0
11	450156	452365	novel_circ_000791	6.0	-	T3_2,T4_2	4.0,2.0
11	450332	452365	novel_circ_000792	11.0	-	T1_3,T4_2,T7_2	2.0,5.0,4.0
11	471423	472648	novel_circ_000793	2.0	+	T1_3	2.0
11	4776487	4829817	novel_circ_000794	4.0	-	T2_1,T7_2	2.0,2.0
11	4776487	4834943	novel_circ_000795	6.0	-	T1_2,T2_2,T5_1	2.0,2.0,2.0
11	4808784	4823678	novel_circ_000796	3.0	-	T1_2	3.0
11	4808784	4829817	novel_circ_000797	8.0	-	T3_1,T5_1	5.0,3.0
11	4808784	4834943	novel_circ_000798	4.0	-	T1_1,T5_2	2.0,2.0
11	4814670	4834943	novel_circ_000799	4.0	-	T2_2,T3_3	2.0,2.0
11	4884324	4885328	novel_circ_000800	3.0	+	T6_2	3.0
11	4963083	4972406	novel_circ_000801	4.0	+	T1_2	4.0
11	4980326	4985194	novel_circ_000802	5.0	+	T1_1,T6_1	3.0,2.0
11	4980326	4986133	novel_circ_000803	2.0	+	T1_3	2.0
11	4991220	4991897	novel_circ_000804	2.0	+	T5_2	2.0
11	5028541	5029634	novel_circ_000805	2.0	-	T1_1	2.0
11	5028839	5043813	novel_circ_000806	3.0	-	T1_3	3.0
11	5034985	5088075	novel_circ_000807	2.0	-	T4_1	2.0
11	5036566	5039105	novel_circ_000808	5.0	-	T2_1,T5_2	3.0,2.0
11	5039105	5039645	novel_circ_000809	7.0	-	T4_3,T6_2	3.0,4.0
11	5040357	5043813	novel_circ_000810	2.0	-	T5_2	2.0
11	5081885	5083489	novel_circ_000811	4.0	-	T4_2,T7_1	2.0,2.0
11	5081885	5088075	novel_circ_000812	4.0	-	T6_1,T6_2	2.0,2.0
11	5081885	5089729	novel_circ_000813	16.0	-	T1_3,T3_3	2.0,14.0
11	5081885	5089734	novel_circ_000814	237.0	-	T1_1,T1_2,T1_3,T2_1,T2_2,T3_1,T3_2,T4_1,T4_2,T4_3,T5_1,T5_2,T6_1,T6_2,T7_1	7.0,25.0,16.0,18.0,24.0,19.0,16.0,6.0,12.0,21.0,9.0,7.0,12.0,28.0,17.0
11	5298679	5322550	novel_circ_000815	2.0	+	T1_3	2.0
11	5318332	5322550	novel_circ_000816	4.0	+	T3_2,T3_3	2.0,2.0
11	5318332	5343250	novel_circ_000817	26.0	+	T1_2,T1_3,T2_1,T3_2,T3_3,T6_1,T7_1,T7_2	2.0,6.0,2.0,2.0,1.0,3.0,7.0,3.0
11	5336035	5339119	novel_circ_000818	2.0	+	T2_2	2.0
11	5336035	5343250	novel_circ_000819	2.0	+	T7_2	2.0
11	6078677	6086806	novel_circ_000820	2.0	+	T1_3	2.0
11	61364	123348	novel_circ_000821	4.0	-	T2_2,T7_1	2.0,2.0
11	6156347	6168995	novel_circ_000822	4.0	-	T6_1,T7_1	2.0,2.0
11	6163054	6166705	novel_circ_000823	40.0	-	T1_1,T1_2,T1_3,T2_2,T3_2,T4_2,T4_3,T6_1,T6_2,T7_1,T7_2	2.0,6.0,4.0,8.0,3.0,2.0,2.0,6.0,2.0,2.0,3.0
11	6249567	6262316	novel_circ_000824	4.0	-	T1_3,T5_2	2.0,2.0
11	6259570	6280730	novel_circ_000825	4.0	-	T3_2,T5_1	2.0,2.0
11	6519674	6521778	novel_circ_000826	3.0	+	T1_2	3.0
11	6527011	6531890	novel_circ_000827	3.0	-	T2_2	3.0
11	6538103	6550481	novel_circ_000828	60.0	-	T1_2,T1_3,T3_1,T3_2,T4_1,T4_2,T5_1,T5_2,T6_1,T6_2,T7_1,T7_2	2.0,10.0,4.0,2.0,2.0,5.0,5.0,5.0,6.0,12.0,4.0,3.0
11	6544451	6553804	novel_circ_000829	2.0	-	T6_1	2.0
11	6636181	6639594	novel_circ_000830	2.0	-	T4_1	2.0
11	6727526	6746900	novel_circ_000831	2.0	+	T7_1	2.0
11	6727526	6750427	novel_circ_000832	5.0	+	T3_1,T6_2	2.0,3.0
11	6727526	6814385	novel_circ_000833	3.0	+	T1_3,T4_1	2.0,1.0
11	6746699	6750427	novel_circ_000834	10.0	+	T3_2,T6_2	5.0,5.0
11	6803885	6807109	novel_circ_000835	2.0	+	T1_2	2.0
11	6803885	6814385	novel_circ_000836	17.0	+	T1_3,T2_2,T3_2,T3_3,T4_1,T4_3,T5_2,T6_2	2.0,2.0,3.0,2.0,5.0,1.0,1.0,1.0
11	6803885	6871666	novel_circ_000837	9.0	+	T2_1,T5_2	3.0,6.0
11	6803995	6804379	novel_circ_000838	2.0	+	T1_1	2.0
11	6869969	6871666	novel_circ_000839	19.0	+	T2_2,T3_2,T3_3,T4_1,T4_3,T6_1	4.0,4.0,2.0,5.0,2.0,2.0
11	6895847	6952181	novel_circ_000840	4.0	+	T3_1	4.0
11	6925251	6952181	novel_circ_000841	2.0	+	T1_1	2.0
11	6925251	6998455	novel_circ_000842	5.0	+	T4_3	5.0
11	6929962	6952181	novel_circ_000843	6.0	+	T1_3,T4_3,T6_1	2.0,2.0,2.0
11	6934458	6943738	novel_circ_000844	9.0	+	T1_1,T2_1,T5_1	3.0,2.0,4.0
11	6934458	6952181	novel_circ_000845	28.0	+	T1_3,T2_1,T2_2,T3_1,T4_2,T4_3,T5_2,T6_2,T7_1,T7_2	2.0,2.0,2.0,1.0,3.0,2.0,3.0,6.0,2.0,5.0
11	6934458	6998455	novel_circ_000846	2.0	+	T4_2	2.0
11	6943646	6955243	novel_circ_000847	2.0	+	T1_1	2.0
11	6952056	6998455	novel_circ_000848	3.0	+	T4_3,T6_1	1.0,2.0
11	6952056	7034550	novel_circ_000849	2.0	+	T4_3	2.0
11	6981238	6998455	novel_circ_000850	2.0	+	T6_2	2.0
11	7068321	7110488	novel_circ_000851	2.0	+	T3_2	2.0
11	726026	740114	novel_circ_000852	26.0	+	T1_2,T2_2,T3_1,T5_1,T5_2,T7_1,T7_2	2.0,6.0,3.0,3.0,2.0,7.0,3.0
11	7293492	7299194	novel_circ_000853	3.0	+	T6_2	3.0
11	736473	739261	novel_circ_000854	3.0	+	T4_2	3.0
11	736473	749553	novel_circ_000855	3.0	+	T6_2	3.0
11	7394809	7397720	novel_circ_000856	2.0	-	T4_3	2.0
11	745114	748899	novel_circ_000857	2.0	+	T1_1	2.0
11	7508829	7536609	novel_circ_000858	2.0	-	T2_2	2.0
11	7511863	7513394	novel_circ_000859	3.0	-	T3_1	3.0
11	7511863	7516626	novel_circ_000860	2.0	-	T6_1	2.0
11	7536514	7542228	novel_circ_000861	2.0	-	T4_2	2.0
11	7536514	7570575	novel_circ_000862	6.0	-	T3_1,T4_1	3.0,3.0
11	7540070	7570575	novel_circ_000863	6.0	-	T1_1,T4_3	3.0,3.0
11	7542150	7570575	novel_circ_000864	3.0	-	T7_1	3.0
11	7545332	7562318	novel_circ_000865	4.0	-	T2_2	4.0
11	7547199	7565080	novel_circ_000866	2.0	-	T2_2	2.0
11	7554441	7570575	novel_circ_000867	2.0	-	T4_3	2.0
11	7581659	7584967	novel_circ_000868	2.0	+	T3_2	2.0
11	7581659	7604607	novel_circ_000869	2.0	+	T1_3	2.0
11	7602374	7604607	novel_circ_000870	11.0	+	T1_2,T3_1,T4_3,T6_1	3.0,3.0,3.0,2.0
11	7602374	7620081	novel_circ_000871	55.0	+	T1_1,T1_3,T2_1,T3_1,T3_3,T4_2,T5_1,T5_2,T6_1,T6_2,T7_1,T7_2	2.0,8.0,2.0,8.0,3.0,8.0,2.0,9.0,6.0,3.0,2.0,2.0
11	7619908	7631392	novel_circ_000872	2.0	+	T4_2	2.0
11	7619908	7633430	novel_circ_000873	12.0	+	T1_2,T2_2,T3_3,T5_2,T7_2	1.0,3.0,3.0,3.0,2.0
11	762333	762730	novel_circ_000874	2.0	+	T6_2	2.0
11	7644689	7646309	novel_circ_000875	5.0	+	T1_2	5.0
11	7667744	7671564	novel_circ_000876	3.0	+	T1_3	3.0
11	7667744	7673844	novel_circ_000877	2.0	+	T5_1	2.0
11	7716854	7721765	novel_circ_000878	2.0	+	T4_3	2.0
11	7716875	7719901	novel_circ_000879	5.0	+	T1_2	5.0
11	7728917	7730348	novel_circ_000880	13.0	-	T1_2,T2_1,T3_2,T4_2,T4_3	4.0,4.0,1.0,2.0,2.0
11	7771290	7788418	novel_circ_000881	6.0	+	T4_2,T5_1	4.0,2.0
11	7788294	7808787	novel_circ_000882	3.0	+	T2_1	3.0
11	7871289	7879082	novel_circ_000883	2.0	+	T1_1	2.0
11	796156	799317	novel_circ_000884	2.0	-	T7_2	2.0
11	801748	803230	novel_circ_000885	4.0	-	T1_3	4.0
11	80508	86329	novel_circ_000886	2.0	+	T4_2	2.0
11	8157393	8169247	novel_circ_000887	2.0	+	T1_2	2.0
11	8169052	8243818	novel_circ_000888	2.0	+	T5_1	2.0
11	8237778	8243818	novel_circ_000889	2.0	+	T1_3	2.0
11	8268171	8268452	novel_circ_000890	2.0	+	T1_1	2.0
11	8367214	8384495	novel_circ_000891	2.0	-	T3_1	2.0
11	8419632	8423721	novel_circ_000892	2.0	-	T1_3	2.0
11	8453434	8457923	novel_circ_000893	2.0	+	T3_1	2.0
11	8532915	8533271	novel_circ_000894	2.0	+	T5_1	2.0
11	8689917	8701958	novel_circ_000895	4.0	+	T1_3,T3_2	2.0,2.0
11	8689917	8735484	novel_circ_000896	5.0	+	T3_3,T7_2	2.0,3.0
11	8689917	8744452	novel_circ_000897	8.0	+	T1_1,T1_2,T4_3	2.0,4.0,2.0
11	871952	877226	novel_circ_000898	2.0	-	T3_1	2.0
11	8725439	8744452	novel_circ_000899	3.0	+	T3_2	3.0
11	8744335	8795169	novel_circ_000900	2.0	+	T2_1	2.0
11	8787751	8855293	novel_circ_000901	2.0	+	T3_1	2.0
11	8792997	8795169	novel_circ_000902	39.0	+	T1_1,T1_3,T2_1,T2_2,T3_1,T3_2,T3_3,T4_1,T4_2,T5_2,T6_2,T7_2	2.0,5.0,3.0,4.0,4.0,3.0,4.0,2.0,6.0,3.0,1.0,2.0
11	8792997	8843066	novel_circ_000903	3.0	+	T6_1	3.0
11	8792997	8855293	novel_circ_000904	3.0	+	T1_2	3.0
11	8842913	8855293	novel_circ_000905	152.0	+	T1_1,T1_2,T1_3,T2_1,T2_2,T3_1,T3_2,T3_3,T4_1,T4_2,T4_3,T5_1,T6_1,T6_2,T7_1,T7_2	11.0,9.0,16.0,12.0,6.0,15.0,7.0,22.0,3.0,2.0,7.0,5.0,16.0,15.0,4.0,2.0
11	8842913	8866726	novel_circ_000906	7.0	+	T1_3,T3_3	2.0,5.0
11	8853712	8855293	novel_circ_000907	34.0	+	T1_1,T1_2,T1_3,T2_2,T3_2,T3_3,T4_1,T4_3,T7_1	3.0,4.0,2.0,2.0,9.0,5.0,3.0,3.0,3.0
11	8853803	8854048	novel_circ_000908	2.0	+	T6_1	2.0
11	898646	900131	novel_circ_000909	4.0	+	T2_1	4.0
11	9096011	9117927	novel_circ_000910	2.0	-	T5_1	2.0
11	9358038	9406871	novel_circ_000911	2.0	-	T6_1	2.0
11	9423014	9461107	novel_circ_000912	6.0	-	T1_3	6.0
11	9471498	9486810	novel_circ_000913	3.0	-	T5_1	3.0
11	9773449	9784723	novel_circ_000914	2.0	+	T4_3	2.0
11	9780327	9792076	novel_circ_000915	2.0	+	T1_1	2.0
11	9787337	9792076	novel_circ_000916	2.0	+	T5_1	2.0
11	9836454	9837876	novel_circ_000917	7.0	-	T5_2,T7_1	2.0,5.0
11	9836454	9841496	novel_circ_000918	3.0	-	T6_2	3.0
11	9886188	9891392	novel_circ_000919	2.0	-	T7_2	2.0
11	9917746	9936579	novel_circ_000920	2.0	+	T3_1	2.0
11	9918581	9933088	novel_circ_000921	3.0	+	T4_1	3.0
11	9918581	9943572	novel_circ_000922	8.0	+	T1_2	8.0
11	9918581	9947624	novel_circ_000923	2.0	+	T1_2	2.0
11	9920244	9943572	novel_circ_000924	2.0	+	T6_1	2.0
11	9924627	9938777	novel_circ_000925	2.0	+	T4_3	2.0
11	9960737	9981002	novel_circ_000926	2.0	+	T7_2	2.0
11	9962893	9981002	novel_circ_000927	2.0	+	T3_3	2.0
11	9969260	9972252	novel_circ_000928	2.0	-	T6_2	2.0
11	9970059	9980253	novel_circ_000929	2.0	-	T3_2	2.0
12	1001394	1006597	novel_circ_000930	146.0	+	T1_1,T1_2,T1_3,T2_1,T2_2,T3_1,T3_3,T4_1,T4_2,T4_3,T5_1,T6_1,T6_2,T7_1,T7_2	20.0,13.0,10.0,8.0,15.0,1.0,16.0,6.0,10.0,6.0,7.0,8.0,5.0,11.0,10.0
12	1001394	1009847	novel_circ_000931	5.0	+	T3_1,T4_3	2.0,3.0
12	1002313	1009847	novel_circ_000932	2.0	+	T2_2	2.0
12	1006475	1007461	novel_circ_000933	2.0	+	T2_2	2.0
12	1006475	1009847	novel_circ_000934	1519.0	+	T1_1,T1_2,T1_3,T2_1,T2_2,T3_1,T3_2,T3_3,T4_1,T4_2,T4_3,T5_1,T5_2,T6_1,T6_2,T7_1,T7_2	92.0,91.0,97.0,116.0,99.0,4.0,152.0,181.0,53.0,96.0,5.0,65.0,71.0,159.0,102.0,61.0,75.0
12	1006475	1013548	novel_circ_000935	2.0	+	T6_1	2.0
12	1006475	1014554	novel_circ_000936	3.0	+	T3_2	3.0
12	1006481	1009847	novel_circ_000937	7.0	+	T1_2,T5_1	3.0,4.0
12	1007417	1009847	novel_circ_000938	20.0	+	T1_1,T1_3,T4_3,T5_1,T6_1,T7_1,T7_2	1.0,4.0,1.0,5.0,1.0,1.0,7.0
12	10108022	10110055	novel_circ_000939	2.0	-	T5_1	2.0
12	10197166	10222145	novel_circ_000940	5.0	+	T4_3	5.0
12	10197166	10239739	novel_circ_000941	3.0	+	T4_1	3.0
12	10202099	10222145	novel_circ_000942	3.0	+	T5_1	3.0
12	10202099	10236861	novel_circ_000943	2.0	+	T7_1	2.0
12	10299236	10300586	novel_circ_000944	2.0	+	T1_3	2.0
12	10299236	10305604	novel_circ_000945	55.0	+	T1_1,T2_1,T2_2,T3_1,T3_3,T4_2,T4_3,T5_1,T5_2,T6_2,T7_1,T7_2	3.0,8.0,4.0,2.0,5.0,3.0,4.0,6.0,4.0,3.0,8.0,5.0
12	10299236	10346760	novel_circ_000946	3.0	+	T4_3	3.0
12	10308365	10308580	novel_circ_000947	2.0	+	T4_1	2.0
12	10327284	10333716	novel_circ_000948	2.0	+	T2_2	2.0
12	10332847	10346760	novel_circ_000949	4.0	+	T3_2	4.0
12	10482432	10487515	novel_circ_000950	2.0	+	T6_1	2.0
12	10522153	10525851	novel_circ_000951	2.0	+	T3_3	2.0
12	1076963	1088011	novel_circ_000952	2.0	-	T1_3	2.0
12	10788308	10794208	novel_circ_000953	2.0	+	T7_1	2.0
12	10811019	10821699	novel_circ_000954	4.0	+	T3_2,T6_2	2.0,2.0
12	1082637	1096596	novel_circ_000955	2.0	-	T5_2	2.0
12	11063602	11064361	novel_circ_000956	2.0	-	T6_1	2.0
12	11073511	11074664	novel_circ_000957	5.0	-	T5_2	5.0
12	11142564	11146421	novel_circ_000958	4.0	-	T5_2	4.0
12	1119765	1151071	novel_circ_000959	3.0	-	T2_2	3.0
12	1119765	1153186	novel_circ_000960	3.0	-	T3_1,T3_3	1.0,2.0
12	1134288	1141162	novel_circ_000961	3.0	-	T4_1	3.0
12	11380214	11381241	novel_circ_000962	2.0	+	T3_3	2.0
12	11380214	11383745	novel_circ_000963	6.0	+	T3_1,T3_3,T6_1	2.0,2.0,2.0
12	11380214	11394270	novel_circ_000964	3.0	+	T3_3	3.0
12	11426214	11446328	novel_circ_000965	2.0	-	T2_2	2.0
12	11432689	11434142	novel_circ_000966	9.0	-	T2_2,T5_1,T6_1	2.0,5.0,2.0
12	11450317	11459841	novel_circ_000967	2.0	-	T5_1	2.0
12	11458766	11462568	novel_circ_000968	2.0	-	T5_1	2.0
12	1150979	1158841	novel_circ_000969	12.0	-	T1_2,T3_1,T5_2,T6_1,T6_2	3.0,2.0,2.0,3.0,2.0
12	1171147	1171599	novel_circ_000970	3.0	+	T5_1	3.0
12	11734837	11735069	novel_circ_000971	3.0	+	T4_1	3.0
12	11743761	11747667	novel_circ_000972	3.0	-	T4_3	3.0
12	11802469	11806429	novel_circ_000973	2.0	+	T7_1	2.0
12	1185971	1198549	novel_circ_000974	2.0	-	T4_3	2.0
12	1186989	1187922	novel_circ_000975	2.0	-	T7_2	2.0
12	1186989	1193615	novel_circ_000976	2.0	-	T2_1	2.0
12	11972208	11976064	novel_circ_000977	2.0	+	T4_1	2.0
12	11975409	11975861	novel_circ_000978	12.0	+	T1_2,T3_1	4.0,8.0
12	12021705	12023054	novel_circ_000979	2.0	+	T5_1	2.0
12	12047113	12047403	novel_circ_000980	3.0	+	T4_2	3.0
12	12173903	12181372	novel_circ_000981	4.0	+	T3_2	4.0
12	12228690	12228995	novel_circ_000982	2.0	-	T4_2	2.0
12	12255234	12258368	novel_circ_000983	4.0	-	T3_1	4.0
12	12319817	12326838	novel_circ_000984	4.0	-	T2_2,T7_1	2.0,2.0
12	12369329	12371356	novel_circ_000985	2.0	+	T5_2	2.0
12	1245342	1245794	novel_circ_000986	3.0	-	T7_2	3.0
12	12490635	12491323	novel_circ_000987	6.0	+	T1_1,T1_2,T3_1	2.0,2.0,2.0
12	12506170	12509091	novel_circ_000988	8.0	+	T2_2,T5_2,T6_1,T6_2	2.0,2.0,2.0,2.0
12	1255749	1260991	novel_circ_000989	16.0	-	T1_1,T1_2,T4_1,T7_1	3.0,3.0,4.0,6.0
12	1287828	1292490	novel_circ_000990	2.0	-	T3_1	2.0
12	12938506	13014754	novel_circ_000991	5.0	-	T3_1,T5_2	3.0,2.0
12	13010400	13014754	novel_circ_000992	9.0	-	T4_2	9.0
12	13091521	13107257	novel_circ_000993	8.0	-	T1_2,T2_2,T4_1	2.0,4.0,2.0
12	13264018	13264321	novel_circ_000994	3.0	+	T6_2	3.0
12	13299588	13371001	novel_circ_000995	2.0	+	T3_1	2.0
12	13326040	13331193	novel_circ_000996	9.0	+	T1_2,T3_1,T6_1	3.0,4.0,2.0
12	13396053	13411978	novel_circ_000997	9.0	+	T3_2,T4_2,T5_2	2.0,3.0,4.0
12	13406945	13411978	novel_circ_000998	3.0	+	T4_1	3.0
12	13493293	13497913	novel_circ_000999	2.0	+	T2_1	2.0
12	13526724	13530904	novel_circ_001000	2.0	+	T6_2	2.0
12	13569234	13583896	novel_circ_001001	7.0	-	T2_1,T3_3,T6_1,T7_2	2.0,2.0,1.0,2.0
12	13569234	13587118	novel_circ_001002	37.0	-	T1_1,T1_2,T1_3,T2_2,T3_1,T3_2,T3_3,T4_2,T6_1,T6_2,T7_1	2.0,3.0,4.0,2.0,2.0,5.0,3.0,6.0,3.0,2.0,5.0
12	13569234	13594242	novel_circ_001003	11.0	-	T1_2,T3_1,T3_3,T7_2	2.0,2.0,3.0,4.0
12	13569234	13599038	novel_circ_001004	8.0	-	T2_1,T4_1,T6_2,T7_1,T7_2	1.0,2.0,1.0,3.0,1.0
12	13569234	13612325	novel_circ_001005	23.0	-	T1_1,T2_1,T3_3,T5_2,T6_1,T6_2,T7_1,T7_2	5.0,3.0,2.0,2.0,2.0,5.0,3.0,1.0
12	13571639	13587118	novel_circ_001006	5.0	-	T3_1,T5_1,T7_2	2.0,2.0,1.0
12	13571639	13594242	novel_circ_001007	2.0	-	T2_2	2.0
12	13571639	13599038	novel_circ_001008	3.0	-	T2_1	3.0
12	13575357	13580533	novel_circ_001009	61.0	-	T1_1,T1_2,T1_3,T2_1,T3_1,T4_1,T4_2,T4_3,T5_1,T5_2,T6_1,T6_2,T7_1,T7_2	16.0,1.0,4.0,1.0,3.0,3.0,5.0,3.0,2.0,2.0,10.0,2.0,4.0,5.0
12	13575357	13594242	novel_circ_001010	2.0	-	T1_3	2.0
12	13580385	13599038	novel_circ_001011	31.0	-	T1_2,T2_2,T3_1,T3_2,T3_3,T4_1,T4_3,T5_2,T7_2	2.0,4.0,6.0,2.0,5.0,3.0,3.0,2.0,4.0
12	13580385	13612325	novel_circ_001012	3.0	-	T1_2	3.0
12	13583740	13612325	novel_circ_001013	2.0	-	T1_2	2.0
12	13593062	13612325	novel_circ_001014	6.0	-	T1_2,T3_3,T5_1	2.0,2.0,2.0
12	13621745	13637855	novel_circ_001015	2.0	-	T5_1	2.0
12	13621745	13667462	novel_circ_001016	2.0	-	T2_2	2.0
12	13645295	13651939	novel_circ_001017	4.0	-	T2_1,T6_1	2.0,2.0
12	13695825	13696158	novel_circ_001018	5.0	-	T5_2	5.0
12	13695825	13698699	novel_circ_001019	34.0	-	T1_1,T2_1,T2_2,T3_1,T4_1,T4_2,T4_3,T6_1,T6_2,T7_2	4.0,2.0,5.0,4.0,4.0,4.0,3.0,1.0,5.0,2.0
12	13870811	13888152	novel_circ_001020	3.0	+	T1_3	3.0
12	13929919	13972850	novel_circ_001021	3.0	+	T4_1,T7_2	2.0,1.0
12	13943983	13952360	novel_circ_001022	110.0	+	T1_1,T1_2,T1_3,T2_1,T2_2,T3_1,T3_3,T4_1,T4_2,T4_3,T5_1,T6_1,T6_2,T7_1,T7_2	11.0,17.0,12.0,8.0,8.0,7.0,2.0,9.0,2.0,4.0,5.0,7.0,4.0,3.0,11.0
12	13943983	13972850	novel_circ_001023	291.0	+	T1_1,T1_2,T1_3,T2_1,T2_2,T3_1,T3_2,T3_3,T4_1,T4_2,T4_3,T5_1,T5_2,T6_2,T7_1,T7_2	19.0,22.0,33.0,17.0,19.0,18.0,10.0,13.0,18.0,13.0,14.0,16.0,24.0,20.0,20.0,15.0
12	14137267	14139729	novel_circ_001024	4.0	-	T1_2	4.0
12	14139534	14139729	novel_circ_001025	13.0	-	T2_1,T3_1,T4_1,T5_1	2.0,3.0,5.0,3.0
12	14144432	14168323	novel_circ_001026	2.0	-	T3_2	2.0
12	14295005	14303668	novel_circ_001027	2.0	-	T6_2	2.0
12	14415111	14467589	novel_circ_001028	2.0	-	T6_2	2.0
12	14427573	14433564	novel_circ_001029	2.0	-	T4_2	2.0
12	14448774	14478641	novel_circ_001030	3.0	-	T6_1	3.0
12	14462004	14467589	novel_circ_001031	2.0	-	T7_1	2.0
12	14537393	14540841	novel_circ_001032	2.0	-	T4_3	2.0
12	14549180	14597875	novel_circ_001033	5.0	-	T7_2	5.0
12	14763741	14781753	novel_circ_001034	9.0	+	T1_3,T4_3,T6_1	3.0,2.0,4.0
12	14765981	14781753	novel_circ_001035	3.0	+	T6_2	3.0
12	14765981	14819228	novel_circ_001036	2.0	+	T1_1	2.0
12	15058954	15114875	novel_circ_001037	2.0	-	T2_1	2.0
12	15063363	15118691	novel_circ_001038	2.0	-	T6_1	2.0
12	15072904	15118691	novel_circ_001039	2.0	-	T5_2	2.0
12	15099388	15118691	novel_circ_001040	11.0	-	T1_3,T7_1,T7_2	4.0,3.0,4.0
12	15099388	15129400	novel_circ_001041	2.0	-	T2_2	2.0
12	15114796	15138758	novel_circ_001042	11.0	-	T1_1,T3_1,T5_2,T6_1	3.0,2.0,3.0,3.0
12	15145921	15193655	novel_circ_001043	4.0	-	T2_2	4.0
12	15178978	15189411	novel_circ_001044	4.0	-	T3_2	4.0
12	15178978	15193655	novel_circ_001045	52.0	-	T1_1,T1_2,T1_3,T2_2,T3_1,T3_3,T4_1,T4_3,T5_1,T6_1,T7_1,T7_2	2.0,9.0,2.0,8.0,8.0,2.0,2.0,2.0,4.0,5.0,2.0,6.0
12	15178978	15222429	novel_circ_001046	3.0	-	T3_2	3.0
12	15185437	15189411	novel_circ_001047	4.0	-	T2_1	4.0
12	15201868	15203328	novel_circ_001048	2.0	-	T4_2	2.0
12	15709607	15713244	novel_circ_001049	3.0	-	T3_3	3.0
12	15710229	15713592	novel_circ_001050	2.0	-	T6_1	2.0
12	15730521	15730787	novel_circ_001051	5.0	+	T1_1,T4_1	2.0,3.0
12	15782856	15784686	novel_circ_001052	3.0	-	T3_2	3.0
12	15791702	15797248	novel_circ_001053	11.0	-	T1_3,T4_2,T4_3	5.0,3.0,3.0
12	15796580	15797248	novel_circ_001054	2.0	-	T5_2	2.0
12	16248195	16251537	novel_circ_001055	5.0	+	T1_3,T5_2	2.0,3.0
12	1630351	1635250	novel_circ_001056	2.0	-	T2_2	2.0
12	16313778	16370196	novel_circ_001057	4.0	-	T6_2	4.0
12	16333460	16408326	novel_circ_001058	2.0	-	T7_2	2.0
12	16349201	16408326	novel_circ_001059	2.0	-	T4_2	2.0
12	16363824	16376825	novel_circ_001060	2.0	-	T1_1	2.0
12	16363824	16408326	novel_circ_001061	19.0	-	T1_1,T1_2,T2_1,T3_2,T3_3,T5_2,T7_2	2.0,3.0,3.0,3.0,5.0,2.0,1.0
12	16370036	16376825	novel_circ_001062	2.0	-	T7_2	2.0
12	16370036	16408326	novel_circ_001063	7.0	-	T3_1,T4_2,T4_3	2.0,3.0,2.0
12	16408194	16453075	novel_circ_001064	2.0	-	T3_1	2.0
12	16452893	16503337	novel_circ_001065	41.0	-	T1_1,T1_2,T1_3,T2_1,T2_2,T3_1,T3_2,T3_3,T4_1,T4_2,T4_3,T7_1,T7_2	2.0,6.0,3.0,2.0,2.0,1.0,1.0,2.0,1.0,1.0,5.0,4.0,11.0
12	16452965	16503337	novel_circ_001066	4.0	-	T2_1,T7_1	3.0,1.0
12	16476938	16503337	novel_circ_001067	2.0	-	T4_2	2.0
12	16488479	16503337	novel_circ_001068	4.0	-	T5_1	4.0
12	16503271	16539713	novel_circ_001069	2.0	-	T1_1	2.0
12	16539555	16607346	novel_circ_001070	2.0	-	T3_1	2.0
12	16579295	16607346	novel_circ_001071	5.0	-	T1_3,T2_1,T4_1	1.0,3.0,1.0
12	16584157	16607346	novel_circ_001072	2.0	-	T4_3	2.0
12	16604989	16607346	novel_circ_001073	2.0	-	T7_1	2.0
12	16606501	16607346	novel_circ_001074	3.0	-	T1_1,T3_1	1.0,2.0
12	16877520	16883548	novel_circ_001075	71.0	-	T1_1,T1_2,T1_3,T2_1,T2_2,T3_1,T3_2,T4_1,T4_2,T4_3,T5_1,T5_2,T6_2,T7_1	10.0,5.0,7.0,5.0,3.0,3.0,2.0,9.0,7.0,4.0,4.0,4.0,5.0,3.0
12	16904981	16905507	novel_circ_001076	4.0	+	T4_3,T7_2	2.0,2.0
12	16921056	16940406	novel_circ_001077	12.0	+	T1_3,T2_2,T3_2,T5_2,T6_1	2.0,4.0,2.0,2.0,2.0
12	17314784	17317244	novel_circ_001078	2.0	-	T7_1	2.0
12	17338470	17361325	novel_circ_001079	8.0	-	T1_2,T3_1,T7_2	3.0,3.0,2.0
12	1753550	1760110	novel_circ_001080	39.0	+	T1_1,T1_2,T1_3,T2_1,T2_2,T3_1,T3_2,T4_1,T6_2,T7_2	5.0,7.0,2.0,2.0,3.0,5.0,3.0,5.0,3.0,4.0
12	1753550	1773327	novel_circ_001081	2.0	+	T3_1	2.0
12	17662666	17673545	novel_circ_001082	5.0	+	T4_3	5.0
12	17662757	17665464	novel_circ_001083	3.0	+	T5_2	3.0
12	17664497	17673545	novel_circ_001084	2.0	+	T3_3	2.0
12	17665273	17684400	novel_circ_001085	2.0	+	T5_2	2.0
12	17672244	17673545	novel_circ_001086	2.0	+	T1_3	2.0
12	17677051	17683823	novel_circ_001087	2.0	+	T1_2	2.0
12	17679426	17690783	novel_circ_001088	2.0	+	T3_3	2.0
12	17679426	17694619	novel_circ_001089	2.0	+	T6_2	2.0
12	17683793	17697087	novel_circ_001090	2.0	+	T3_3	2.0
12	17683793	17698045	novel_circ_001091	8.0	+	T3_1,T5_1,T6_1	3.0,3.0,2.0
12	17696554	17704036	novel_circ_001092	2.0	+	T2_1	2.0
12	17703076	17712752	novel_circ_001093	2.0	+	T2_2	2.0
12	1793751	1804333	novel_circ_001094	2.0	-	T2_1	2.0
12	1793751	1809445	novel_circ_001095	3.0	-	T1_3,T5_2	1.0,2.0
12	17945859	17990789	novel_circ_001096	2.0	+	T6_2	2.0
12	1797445	1809445	novel_circ_001097	7.0	-	T3_3,T6_1	5.0,2.0
12	17976350	17998974	novel_circ_001098	3.0	+	T3_1	3.0
12	17976350	18026411	novel_circ_001099	2.0	+	T4_1	2.0
12	1800264	1809445	novel_circ_001100	4.0	-	T2_2	4.0
12	1803069	1809445	novel_circ_001101	3.0	-	T2_2	3.0
12	18387838	18403661	novel_circ_001102	6.0	+	T1_2,T2_1,T6_2	1.0,3.0,2.0
12	18403565	18427183	novel_circ_001103	2.0	+	T2_1	2.0
12	18420116	18440980	novel_circ_001104	3.0	+	T5_2	3.0
12	18420116	18458324	novel_circ_001105	4.0	+	T1_1,T1_2	2.0,2.0
12	18426359	18440980	novel_circ_001106	4.0	+	T5_2	4.0
12	18426998	18435235	novel_circ_001107	2.0	+	T3_3	2.0
12	18480836	18480986	novel_circ_001108	3.0	+	T3_3	3.0
12	1851252	1851717	novel_circ_001109	4.0	-	T2_2	4.0
12	18518735	18525156	novel_circ_001110	2.0	-	T2_2	2.0
12	18593574	18650542	novel_circ_001111	6.0	-	T7_1	6.0
12	18780945	18784419	novel_circ_001112	4.0	-	T1_1,T3_3	2.0,2.0
12	1879753	1884307	novel_circ_001113	3.0	-	T3_2	3.0
12	1879753	1902756	novel_circ_001114	3.0	-	T5_2	3.0
12	18826190	18826673	novel_circ_001115	2.0	+	T1_1	2.0
12	18852209	18860278	novel_circ_001116	3.0	+	T3_1	3.0
12	18875036	18895717	novel_circ_001117	2.0	+	T2_2	2.0
12	18893967	18895717	novel_circ_001118	2.0	+	T2_1	2.0
12	18933116	18935663	novel_circ_001119	2.0	+	T3_3	2.0
12	1895233	1978735	novel_circ_001120	2.0	-	T3_2	2.0
12	19014046	19016223	novel_circ_001121	3.0	+	T6_2	3.0
12	19333714	19337826	novel_circ_001122	3.0	+	T3_2	3.0
12	19337609	19417046	novel_circ_001123	2.0	+	T7_1	2.0
12	19371741	19372857	novel_circ_001124	2.0	+	T3_2	2.0
12	19374954	19376186	novel_circ_001125	4.0	+	T2_1,T2_2	2.0,2.0
12	19374954	19400496	novel_circ_001126	3.0	+	T7_1	3.0
12	19374954	19460312	novel_circ_001127	6.0	+	T3_2,T4_3	4.0,2.0
12	1939407	1978735	novel_circ_001128	7.0	-	T4_3,T6_1,T7_1	3.0,2.0,2.0
12	19400355	19400496	novel_circ_001129	2.0	+	T3_2	2.0
12	19400355	19460312	novel_circ_001130	3.0	+	T3_3	3.0
12	19411804	19417046	novel_circ_001131	2.0	+	T2_1	2.0
12	19416906	19434138	novel_circ_001132	6.0	+	T3_3	6.0
12	19418400	19422129	novel_circ_001133	2.0	+	T6_2	2.0
12	19433122	19460312	novel_circ_001134	4.0	+	T3_3	4.0
12	19433202	19434138	novel_circ_001135	59.0	+	T1_3,T2_1,T2_2,T3_2,T3_3,T4_1,T4_2,T4_3,T5_1,T5_2,T6_1,T6_2,T7_1,T7_2	3.0,9.0,4.0,5.0,5.0,6.0,4.0,2.0,3.0,5.0,5.0,3.0,2.0,3.0
12	19433202	19460312	novel_circ_001136	38.0	+	T1_2,T1_3,T2_2,T3_2,T4_3,T5_1,T6_1,T6_2,T7_2	8.0,3.0,9.0,3.0,2.0,2.0,4.0,5.0,2.0
12	19433202	19464927	novel_circ_001137	2.0	+	T1_1	2.0
12	19639643	19640595	novel_circ_001138	3.0	+	T1_2	3.0
12	19697306	19729206	novel_circ_001139	5.0	-	T2_2,T4_3	3.0,2.0
12	19703535	19729206	novel_circ_001140	2.0	-	T1_3	2.0
12	19710710	19729206	novel_circ_001141	2.0	-	T4_2	2.0
12	19716775	19728503	novel_circ_001142	2.0	-	T1_3	2.0
12	19740590	19740918	novel_circ_001143	2.0	-	T3_2	2.0
12	19741241	19748472	novel_circ_001144	4.0	-	T1_2	4.0
12	19743114	19744456	novel_circ_001145	6.0	-	T1_1,T2_2,T6_1	2.0,2.0,2.0
12	19743114	19748472	novel_circ_001146	6.0	-	T3_3	6.0
12	19743114	19754568	novel_circ_001147	56.0	-	T1_1,T1_2,T2_2,T3_1,T3_2,T3_3,T4_3,T5_1,T6_1,T6_2,T7_1,T7_2	5.0,3.0,5.0,3.0,8.0,2.0,5.0,5.0,5.0,5.0,7.0,3.0
12	19744350	19754568	novel_circ_001148	2.0	-	T5_2	2.0
12	19747153	19747913	novel_circ_001149	2.0	-	T7_1	2.0
12	19753103	19757067	novel_circ_001150	4.0	-	T4_1	4.0
12	19756845	19764508	novel_circ_001151	2.0	-	T1_2	2.0
12	19764379	19768331	novel_circ_001152	44.0	-	T2_2,T3_1,T3_2,T4_1,T4_2,T4_3,T6_1,T6_2,T7_1,T7_2	3.0,4.0,6.0,6.0,2.0,3.0,6.0,4.0,5.0,5.0
12	19764379	19778067	novel_circ_001153	2.0	-	T6_2	2.0
12	19769314	19769483	novel_circ_001154	4.0	-	T3_2	4.0
12	19775718	19778067	novel_circ_001155	2.0	-	T4_1	2.0
12	19827092	19827848	novel_circ_001156	3.0	+	T6_2	3.0
12	19884167	19884718	novel_circ_001157	96.0	+	T1_1,T1_2,T1_3,T2_1,T2_2,T3_2,T4_1,T4_3,T5_1,T5_2,T6_1,T6_2,T7_1,T7_2	5.0,3.0,17.0,4.0,6.0,4.0,3.0,8.0,3.0,7.0,10.0,10.0,10.0,6.0
12	19885757	19892010	novel_circ_001158	2.0	+	T1_3	2.0
12	19893619	19901659	novel_circ_001159	8.0	+	T1_2,T2_2,T7_2	3.0,3.0,2.0
12	19956582	19971619	novel_circ_001160	3.0	-	T3_2	3.0
12	20068529	20069238	novel_circ_001161	3.0	-	T5_1	3.0
12	20068529	20072032	novel_circ_001162	197.0	-	T1_1,T1_2,T1_3,T2_1,T2_2,T3_1,T3_2,T3_3,T4_1,T4_2,T4_3,T5_1,T5_2,T6_1,T6_2,T7_1,T7_2	20.0,18.0,8.0,8.0,6.0,12.0,12.0,15.0,13.0,5.0,24.0,6.0,4.0,8.0,9.0,12.0,17.0
12	20068529	20081818	novel_circ_001163	6.0	-	T6_2,T7_1,T7_2	2.0,2.0,2.0
12	20068529	20099740	novel_circ_001164	8.0	-	T2_2,T6_2,T7_1	4.0,2.0,2.0
12	20068529	20103879	novel_circ_001165	2.0	-	T2_2	2.0
12	20068529	20107543	novel_circ_001166	6.0	-	T5_1,T7_2	4.0,2.0
12	20081578	20107543	novel_circ_001167	2.0	-	T1_2	2.0
12	20122165	20125072	novel_circ_001168	2.0	+	T3_3	2.0
12	20138569	20164314	novel_circ_001169	2.0	-	T5_1	2.0
12	20146622	20152224	novel_circ_001170	2.0	-	T4_3	2.0
12	20146622	20172013	novel_circ_001171	8.0	-	T1_2,T3_1,T4_3,T6_2	1.0,3.0,3.0,1.0
12	20149698	20164314	novel_circ_001172	48.0	-	T1_1,T1_2,T1_3,T2_1,T2_2,T3_1,T3_2,T3_3,T4_2,T4_3,T5_1,T5_2,T6_1,T6_2,T7_1	2.0,9.0,1.0,2.0,3.0,2.0,4.0,4.0,2.0,2.0,4.0,2.0,2.0,4.0,5.0
12	20152084	20153930	novel_circ_001173	2.0	-	T3_2	2.0
12	20155683	20164314	novel_circ_001174	18.0	-	T1_2,T2_2,T4_1,T4_2,T4_3,T5_2,T6_1,T6_2,T7_2	4.0,1.0,3.0,3.0,1.0,2.0,1.0,1.0,2.0
12	20161352	20161648	novel_circ_001175	2.0	-	T4_3	2.0
12	20163083	20164314	novel_circ_001176	7.0	-	T1_2,T1_3,T5_1	3.0,2.0,2.0
12	20163083	20172013	novel_circ_001177	3.0	-	T3_1,T3_3	2.0,1.0
12	20213761	20220548	novel_circ_001178	2.0	-	T4_3	2.0
12	20220391	20224207	novel_circ_001179	2.0	-	T3_1	2.0
12	20224061	20242323	novel_circ_001180	2.0	-	T3_1	2.0
12	20231122	20264154	novel_circ_001181	25.0	-	T1_2,T1_3,T3_1,T4_1,T5_2,T6_1,T7_1	2.0,5.0,3.0,2.0,8.0,3.0,2.0
12	20242193	20264154	novel_circ_001182	18.0	-	T1_1,T3_1,T4_1,T4_2,T4_3,T6_1,T6_2,T7_1	2.0,2.0,1.0,2.0,2.0,3.0,2.0,4.0
12	20261246	20264154	novel_circ_001183	239.0	-	T1_1,T1_3,T2_1,T2_2,T3_1,T3_2,T3_3,T4_1,T4_2,T4_3,T5_1,T5_2,T6_2,T7_1,T7_2	13.0,18.0,18.0,23.0,13.0,14.0,10.0,11.0,19.0,9.0,14.0,16.0,27.0,7.0,27.0
12	20328121	20328658	novel_circ_001184	2.0	+	T3_1	2.0
12	2202198	2204208	novel_circ_001185	2.0	+	T6_1	2.0
12	2304222	2307167	novel_circ_001186	3.0	+	T1_2	3.0
12	2313809	2313965	novel_circ_001187	2.0	+	T6_2	2.0
12	2335207	2341576	novel_circ_001188	2.0	+	T5_1	2.0
12	2377614	2391448	novel_circ_001189	34.0	+	T1_2,T2_1,T3_1,T3_3,T4_2,T5_2,T6_2,T7_1,T7_2	4.0,5.0,4.0,2.0,3.0,2.0,3.0,4.0,7.0
12	2385254	2391448	novel_circ_001190	3.0	+	T7_2	3.0
12	2386527	2391448	novel_circ_001191	5.0	+	T2_1,T5_2	3.0,2.0
12	2388663	2391448	novel_circ_001192	3.0	+	T1_1	3.0
12	2399446	2439591	novel_circ_001193	2.0	+	T7_1	2.0
12	2485754	2496280	novel_circ_001194	2.0	+	T4_1	2.0
12	2485754	2563000	novel_circ_001195	2.0	+	T5_2	2.0
12	2492649	2524692	novel_circ_001196	2.0	+	T6_2	2.0
12	2524610	2534108	novel_circ_001197	2.0	+	T3_2	2.0
12	2531713	2534108	novel_circ_001198	2.0	+	T2_1	2.0
12	2531713	2543718	novel_circ_001199	13.0	+	T1_2,T6_1,T7_2	7.0,2.0,4.0
12	2547771	2576219	novel_circ_001200	2.0	+	T4_2	2.0
12	2552054	2557183	novel_circ_001201	4.0	+	T4_3,T7_2	2.0,2.0
12	2552054	2563000	novel_circ_001202	2.0	+	T3_3	2.0
12	2557020	2569833	novel_circ_001203	2.0	+	T3_1	2.0
12	2576213	2585037	novel_circ_001204	3.0	+	T3_2	3.0
12	2578086	2618574	novel_circ_001205	2.0	+	T1_3	2.0
12	2578132	2622972	novel_circ_001206	2.0	+	T1_2	2.0
12	2584888	2605991	novel_circ_001207	2.0	+	T3_1	2.0
12	2598098	2611907	novel_circ_001208	2.0	+	T1_2	2.0
12	2603173	2611907	novel_circ_001209	3.0	+	T7_2	3.0
12	2604584	2609380	novel_circ_001210	118.0	+	T1_1,T1_2,T1_3,T2_1,T2_2,T3_1,T3_2,T3_3,T4_1,T4_2,T4_3,T5_1,T5_2,T6_1,T6_2,T7_1,T7_2	6.0,12.0,8.0,7.0,7.0,7.0,3.0,4.0,6.0,9.0,12.0,2.0,8.0,8.0,10.0,7.0,2.0
12	2617480	2618574	novel_circ_001211	2.0	+	T3_2	2.0
12	2681601	2686893	novel_circ_001212	2.0	-	T1_2	2.0
12	2771855	2774084	novel_circ_001213	10.0	+	T1_3,T2_2,T4_3,T5_2	2.0,3.0,3.0,2.0
12	2854334	2854900	novel_circ_001214	2.0	-	T1_1	2.0
12	2909353	2910558	novel_circ_001215	3.0	-	T2_2	3.0
12	2911399	2911700	novel_circ_001216	3.0	-	T6_2	3.0
12	3020579	3025961	novel_circ_001217	2.0	+	T3_2	2.0
12	3022660	3025961	novel_circ_001218	2.0	+	T4_1	2.0
12	3023831	3037728	novel_circ_001219	2.0	+	T5_2	2.0
12	3078278	3078685	novel_circ_001220	2.0	+	T1_2	2.0
12	3084035	3092286	novel_circ_001221	3.0	-	T2_2	3.0
12	3101290	3119538	novel_circ_001222	2.0	-	T7_2	2.0
12	3156020	3173547	novel_circ_001223	2.0	-	T5_2	2.0
12	3210840	3221917	novel_circ_001224	2.0	-	T4_3	2.0
12	3245747	3250223	novel_circ_001225	25.0	-	T1_3,T2_1,T3_1,T3_3,T4_3,T7_1,T7_2	9.0,1.0,2.0,2.0,2.0,3.0,6.0
12	3245862	3247521	novel_circ_001226	2.0	-	T1_3	2.0
12	3384953	3391755	novel_circ_001227	12.0	-	T1_3,T3_1,T5_2,T7_2	3.0,2.0,3.0,4.0
12	3473820	3475781	novel_circ_001228	2.0	+	T1_1	2.0
12	3484580	3486708	novel_circ_001229	2.0	+	T4_2	2.0
12	3551460	3552243	novel_circ_001230	2.0	-	T6_2	2.0
12	3636097	3636233	novel_circ_001231	3.0	-	T5_1	3.0
12	3863088	3864297	novel_circ_001232	3.0	+	T7_2	3.0
12	3864218	3864736	novel_circ_001233	2.0	+	T1_3	2.0
12	3865369	3867722	novel_circ_001234	2.0	+	T6_1	2.0
12	3872363	3875741	novel_circ_001235	3.0	+	T7_2	3.0
12	3914214	3918903	novel_circ_001236	54.0	+	T1_1,T1_2,T1_3,T2_1,T2_2,T3_2,T3_3,T4_2,T5_1,T5_2,T6_1,T7_2	1.0,13.0,4.0,2.0,2.0,10.0,2.0,3.0,4.0,6.0,2.0,5.0
12	3917536	3933837	novel_circ_001237	2.0	+	T4_1	2.0
12	3925039	3929951	novel_circ_001238	4.0	+	T2_1,T7_2	2.0,2.0
12	3925039	3935391	novel_circ_001239	14.0	+	T1_2,T2_2,T3_1,T4_2,T4_3,T6_2	3.0,2.0,3.0,2.0,2.0,2.0
12	3925039	3944759	novel_circ_001240	22.0	+	T1_3,T2_2,T6_1,T6_2,T7_1	4.0,8.0,6.0,2.0,2.0
12	3925039	3958493	novel_circ_001241	2.0	+	T3_3	2.0
12	3972929	3977391	novel_circ_001242	11.0	+	T1_3,T3_3,T4_1	3.0,3.0,5.0
12	4004073	4005804	novel_circ_001243	4.0	+	T3_2,T7_1	2.0,2.0
12	4122831	4161313	novel_circ_001244	2.0	+	T7_1	2.0
12	4247573	4248056	novel_circ_001245	13.0	+	T1_3,T4_1,T4_2,T5_1	3.0,4.0,2.0,4.0
12	4321116	4321328	novel_circ_001246	2.0	+	T4_3	2.0
12	4322333	4393767	novel_circ_001247	2.0	+	T5_2	2.0
12	4335513	4341525	novel_circ_001248	3.0	+	T1_1	3.0
12	4335513	4393767	novel_circ_001249	2.0	+	T4_2	2.0
12	4337231	4341525	novel_circ_001250	9.0	+	T2_2,T3_1,T4_3,T5_2	2.0,3.0,2.0,2.0
12	4337231	4393767	novel_circ_001251	2.0	+	T4_2	2.0
12	4339515	4387499	novel_circ_001252	4.0	+	T2_2,T7_1	2.0,2.0
12	4369107	4387499	novel_circ_001253	2.0	+	T2_1	2.0
12	4456954	4501156	novel_circ_001254	2.0	+	T3_3	2.0
12	4464155	4465551	novel_circ_001255	26.0	+	T2_1,T2_2,T3_1,T3_2,T4_2,T4_3,T5_2,T6_1	2.0,2.0,4.0,3.0,5.0,2.0,3.0,5.0
12	4464155	4484239	novel_circ_001256	209.0	+	T1_1,T1_3,T2_1,T2_2,T3_1,T3_2,T3_3,T4_1,T4_2,T4_3,T5_1,T5_2,T6_1,T6_2,T7_1,T7_2	13.0,18.0,21.0,11.0,15.0,11.0,16.0,9.0,13.0,9.0,10.0,17.0,8.0,6.0,19.0,13.0
12	4464155	4501156	novel_circ_001257	642.0	+	T1_1,T1_2,T1_3,T2_1,T2_2,T3_1,T3_2,T3_3,T4_1,T4_2,T4_3,T5_1,T5_2,T6_1,T6_2,T7_1,T7_2	31.0,47.0,45.0,39.0,29.0,43.0,26.0,24.0,34.0,43.0,31.0,36.0,27.0,52.0,53.0,46.0,36.0
12	4464155	4534149	novel_circ_001258	2.0	+	T1_2	2.0
12	4484106	4501156	novel_circ_001259	2.0	+	T4_1	2.0
12	4484106	4527845	novel_circ_001260	8.0	+	T2_2,T3_3,T4_1	4.0,2.0,2.0
12	4684211	4689918	novel_circ_001261	2.0	+	T1_3	2.0
12	4790931	4827573	novel_circ_001262	2.0	+	T2_2	2.0
12	4803863	4812052	novel_circ_001263	2.0	+	T2_1	2.0
12	4887364	4908009	novel_circ_001264	3.0	+	T7_2	3.0
12	4917453	4920330	novel_circ_001265	3.0	-	T1_2	3.0
12	4920140	4970748	novel_circ_001266	3.0	-	T3_3	3.0
12	4933034	4933272	novel_circ_001267	3.0	-	T5_2	3.0
12	5001246	5055072	novel_circ_001268	2.0	-	T1_2	2.0
12	5112833	5116257	novel_circ_001269	17.0	+	T1_1,T1_2,T3_2,T4_2,T6_1,T7_1	2.0,4.0,4.0,2.0,2.0,3.0
12	5112833	5128041	novel_circ_001270	187.0	+	T1_1,T1_2,T1_3,T2_1,T2_2,T3_1,T3_2,T4_1,T4_2,T4_3,T5_1,T5_2,T6_1,T6_2,T7_1,T7_2	9.0,13.0,17.0,11.0,17.0,12.0,7.0,1.0,4.0,16.0,8.0,6.0,14.0,18.0,15.0,19.0
12	5133397	5133948	novel_circ_001271	5.0	-	T3_2	5.0
12	5134594	5138666	novel_circ_001272	2.0	-	T7_1	2.0
12	5160845	5187239	novel_circ_001273	2.0	+	T1_2	2.0
12	5163349	5168732	novel_circ_001274	3.0	+	T7_1	3.0
12	5166033	5173347	novel_circ_001275	5.0	+	T1_2,T1_3	3.0,2.0
12	5166033	5177621	novel_circ_001276	9.0	+	T3_1,T5_2,T7_2	4.0,3.0,2.0
12	5166033	5187239	novel_circ_001277	56.0	+	T1_1,T2_1,T2_2,T3_1,T3_3,T4_3,T5_2,T6_1,T6_2,T7_2	6.0,3.0,6.0,1.0,7.0,7.0,4.0,2.0,12.0,8.0
12	5166033	5202111	novel_circ_001278	11.0	+	T1_3,T3_1,T4_3,T5_1	2.0,2.0,4.0,3.0
12	5168457	5187239	novel_circ_001279	20.0	+	T1_1,T1_2,T3_3,T4_2,T4_3,T6_2	3.0,3.0,3.0,3.0,6.0,2.0
12	5168457	5194502	novel_circ_001280	3.0	+	T5_2	3.0
12	5173272	5187239	novel_circ_001281	5.0	+	T4_3,T7_1	2.0,3.0
12	5173272	5202111	novel_circ_001282	5.0	+	T5_2,T7_1	3.0,2.0
12	5177518	5194502	novel_circ_001283	2.0	+	T2_1	2.0
12	525201	534557	novel_circ_001284	2.0	+	T2_2	2.0
12	525201	544781	novel_circ_001285	27.0	+	T1_1,T1_3,T3_3,T4_3,T6_1,T7_1,T7_2	5.0,5.0,2.0,2.0,4.0,6.0,3.0
12	525201	561011	novel_circ_001286	3.0	+	T4_3	3.0
12	525201	577851	novel_circ_001287	2.0	+	T2_1	2.0
12	531925	558173	novel_circ_001288	3.0	+	T7_2	3.0
12	531925	561011	novel_circ_001289	4.0	+	T5_1,T6_2	2.0,2.0
12	531925	577851	novel_circ_001290	2.0	+	T5_2	2.0
12	5332433	5335875	novel_circ_001291	2.0	+	T1_1	2.0
12	5358875	5360423	novel_circ_001292	3.0	-	T1_3	3.0
12	5368366	5375037	novel_circ_001293	2.0	-	T6_2	2.0
12	5368366	5382441	novel_circ_001294	4.0	-	T1_1,T4_3	2.0,2.0
12	5372730	5382441	novel_circ_001295	2.0	-	T1_2	2.0
12	5464035	5467926	novel_circ_001296	3.0	+	T7_1	3.0
12	5477341	5480267	novel_circ_001297	2.0	+	T4_2	2.0
12	5535757	5538033	novel_circ_001298	2.0	+	T2_2	2.0
12	5551364	5559445	novel_circ_001299	3.0	-	T4_3	3.0
12	5555380	5559445	novel_circ_001300	12.0	-	T3_1,T3_2,T4_3,T5_2,T6_2	4.0,2.0,2.0,2.0,2.0
12	5594761	5628079	novel_circ_001301	2.0	+	T5_1	2.0
12	5638516	5649250	novel_circ_001302	3.0	-	T4_3	3.0
12	5641572	5649250	novel_circ_001303	9.0	-	T3_2,T4_2,T4_3,T6_2	2.0,3.0,2.0,2.0
12	5644104	5649250	novel_circ_001304	4.0	-	T2_1,T3_1	2.0,2.0
12	5648819	5649250	novel_circ_001305	2.0	-	T6_1	2.0
12	5666030	5680514	novel_circ_001306	3.0	-	T5_2	3.0
12	5667462	5678022	novel_circ_001307	3.0	-	T1_3	3.0
12	5674352	5678022	novel_circ_001308	2.0	-	T1_3	2.0
12	5692295	5697816	novel_circ_001309	121.0	-	T1_1,T1_2,T1_3,T2_1,T2_2,T3_1,T3_2,T3_3,T4_1,T4_2,T4_3,T5_1,T5_2,T6_1,T6_2,T7_1,T7_2	7.0,16.0,13.0,9.0,13.0,6.0,3.0,7.0,2.0,4.0,14.0,2.0,8.0,5.0,6.0,2.0,4.0
12	577710	594696	novel_circ_001310	6.0	+	T5_1,T5_2	2.0,4.0
12	591982	594696	novel_circ_001311	3.0	+	T2_1	3.0
12	5936049	5936328	novel_circ_001312	2.0	-	T3_1	2.0
12	6028724	6040332	novel_circ_001313	3.0	-	T6_1	3.0
12	6028724	6048019	novel_circ_001314	4.0	-	T2_2,T4_1	2.0,2.0
12	6030304	6037355	novel_circ_001315	2.0	-	T3_3	2.0
12	6036353	6037196	novel_circ_001316	2.0	-	T3_2	2.0
12	6037550	6040786	novel_circ_001317	3.0	-	T1_3	3.0
12	6047912	6062166	novel_circ_001318	2.0	-	T6_1	2.0
12	6047912	6064143	novel_circ_001319	3.0	-	T7_2	3.0
12	6052215	6068926	novel_circ_001320	2.0	-	T1_3	2.0
12	6100519	6120823	novel_circ_001321	2.0	+	T5_2	2.0
12	6210164	6211630	novel_circ_001322	2.0	+	T1_3	2.0
12	644234	645663	novel_circ_001323	2.0	+	T2_1	2.0
12	653730	654255	novel_circ_001324	3.0	+	T1_2	3.0
12	6778675	6869843	novel_circ_001325	2.0	-	T1_2	2.0
12	6791372	6820614	novel_circ_001326	2.0	-	T6_1	2.0
12	6797546	6833489	novel_circ_001327	2.0	-	T5_1	2.0
12	6810636	6820614	novel_circ_001328	4.0	-	T7_2	4.0
12	6813731	6833489	novel_circ_001329	3.0	-	T5_2,T6_2	1.0,2.0
12	6816744	6833489	novel_circ_001330	3.0	-	T1_2	3.0
12	6883358	6903387	novel_circ_001331	2.0	-	T5_2	2.0
12	6890970	6893400	novel_circ_001332	4.0	-	T7_1	4.0
12	6910819	6920679	novel_circ_001333	4.0	-	T1_2,T4_3	2.0,2.0
12	6938098	6939466	novel_circ_001334	4.0	-	T1_3	4.0
12	7039454	7046221	novel_circ_001335	10.0	-	T2_1,T3_3,T6_2	3.0,5.0,2.0
12	7064523	7068864	novel_circ_001336	3.0	-	T2_2	3.0
12	7117458	7150761	novel_circ_001337	2.0	-	T5_1	2.0
12	7127690	7128302	novel_circ_001338	2.0	-	T7_1	2.0
12	7131845	7155688	novel_circ_001339	3.0	-	T4_3	3.0
12	7136812	7150761	novel_circ_001340	2.0	-	T4_3	2.0
12	7136812	7155688	novel_circ_001341	2.0	-	T1_2	2.0
12	7149044	7155688	novel_circ_001342	13.0	-	T3_1,T3_3,T5_1,T5_2,T6_1	2.0,5.0,2.0,2.0,2.0
12	7255680	7328788	novel_circ_001343	2.0	-	T6_1	2.0
12	7351271	7366457	novel_circ_001344	4.0	-	T4_2	4.0
12	7393190	7401204	novel_circ_001345	2.0	-	T3_1	2.0
12	7455888	7553874	novel_circ_001346	3.0	+	T4_1	3.0
12	7511894	7518169	novel_circ_001347	16.0	+	T1_1,T1_3,T4_1,T6_1	2.0,3.0,5.0,6.0
12	7511894	7529077	novel_circ_001348	33.0	+	T1_1,T1_3,T3_2,T4_2,T4_3,T5_1,T6_2,T7_1	7.0,4.0,10.0,2.0,2.0,3.0,3.0,2.0
12	7511894	7540781	novel_circ_001349	14.0	+	T2_2,T3_2,T7_1	3.0,5.0,6.0
12	7515336	7518169	novel_circ_001350	10.0	+	T1_3,T2_2,T3_1,T5_2	2.0,2.0,3.0,3.0
12	7515336	7555093	novel_circ_001351	3.0	+	T4_1	3.0
12	7540611	7559920	novel_circ_001352	10.0	+	T1_3,T2_2,T5_1,T6_2	3.0,3.0,2.0,2.0
12	7540611	7573173	novel_circ_001353	5.0	+	T2_2,T4_3	2.0,3.0
12	7540611	7600680	novel_circ_001354	3.0	+	T7_2	3.0
12	7548032	7559920	novel_circ_001355	4.0	+	T5_2,T6_2	2.0,2.0
12	7548032	7579153	novel_circ_001356	2.0	+	T6_2	2.0
12	7548032	7592623	novel_circ_001357	7.0	+	T1_1,T7_2	5.0,2.0
12	7548032	7600680	novel_circ_001358	2.0	+	T1_3	2.0
12	7551630	7551791	novel_circ_001359	2.0	+	T4_1	2.0
12	7551630	7579153	novel_circ_001360	2.0	+	T4_2	2.0
12	7552810	7569128	novel_circ_001361	2.0	+	T4_1	2.0
12	7562939	7579153	novel_circ_001362	3.0	+	T5_2	3.0
12	7566617	7594929	novel_circ_001363	3.0	+	T1_1	3.0
12	7573062	7591254	novel_circ_001364	2.0	+	T2_2	2.0
12	7598459	7598822	novel_circ_001365	4.0	+	T2_2,T3_3	2.0,2.0
12	7634381	7636444	novel_circ_001366	3.0	-	T5_1	3.0
12	7635150	7636444	novel_circ_001367	4.0	-	T4_1	4.0
12	7639055	7640572	novel_circ_001368	2.0	-	T2_1	2.0
12	7810505	7886945	novel_circ_001369	8.0	+	T3_1,T5_1,T5_2	3.0,3.0,2.0
12	7810505	7908824	novel_circ_001370	2.0	+	T3_3	2.0
12	7886782	7908824	novel_circ_001371	4.0	+	T3_3	4.0
12	7917021	7990007	novel_circ_001372	4.0	+	T1_2	4.0
12	7926647	7990007	novel_circ_001373	2.0	+	T4_3	2.0
12	7938100	7938514	novel_circ_001374	2.0	+	T5_1	2.0
12	8020309	8051320	novel_circ_001375	3.0	+	T4_3	3.0
12	8037063	8113030	novel_circ_001376	2.0	+	T7_2	2.0
12	8095118	8113030	novel_circ_001377	2.0	+	T2_2	2.0
12	8386406	8438516	novel_circ_001378	2.0	-	T2_2	2.0
12	8386406	8464448	novel_circ_001379	6.0	-	T3_3,T4_1	2.0,4.0
12	8438450	8464448	novel_circ_001380	51.0	-	T1_1,T1_2,T1_3,T2_1,T3_2,T3_3,T4_1,T5_1,T6_1,T6_2,T7_2	3.0,2.0,6.0,5.0,2.0,4.0,4.0,4.0,9.0,6.0,6.0
12	8438450	8530644	novel_circ_001381	10.0	-	T4_2,T5_2,T6_2	3.0,3.0,4.0
12	8530483	8569356	novel_circ_001382	337.0	-	T1_1,T1_2,T1_3,T2_1,T2_2,T3_1,T3_2,T3_3,T4_1,T4_2,T4_3,T5_1,T5_2,T6_1,T6_2,T7_1,T7_2	10.0,17.0,23.0,27.0,27.0,13.0,17.0,20.0,17.0,26.0,19.0,13.0,18.0,19.0,30.0,21.0,20.0
12	8530483	8587003	novel_circ_001383	7.0	-	T2_2,T3_2,T4_3	2.0,2.0,3.0
12	8530483	8603189	novel_circ_001384	2.0	-	T7_2	2.0
12	8569220	8592503	novel_circ_001385	2.0	-	T4_3	2.0
12	8569220	8603189	novel_circ_001386	4.0	-	T1_1,T4_3	2.0,2.0
12	8569220	8658110	novel_circ_001387	3.0	-	T2_1	3.0
12	8586809	8603189	novel_circ_001388	2.0	-	T7_1	2.0
12	8586809	8664619	novel_circ_001389	12.0	-	T1_2,T2_1,T3_2,T3_3,T6_1,T7_2	1.0,1.0,2.0,4.0,1.0,3.0
12	8624455	8664619	novel_circ_001390	3.0	-	T4_2,T7_2	2.0,1.0
12	8652721	8664619	novel_circ_001391	49.0	-	T1_1,T1_2,T1_3,T2_1,T2_2,T3_1,T4_1,T4_3,T5_1,T6_1,T6_2,T7_1,T7_2	2.0,3.0,2.0,3.0,8.0,3.0,3.0,4.0,2.0,7.0,2.0,3.0,7.0
12	8652721	8696678	novel_circ_001392	4.0	-	T7_1	4.0
12	8652721	8697335	novel_circ_001393	9.0	-	T1_2,T2_2	2.0,7.0
12	8652721	8740271	novel_circ_001394	2.0	-	T7_2	2.0
12	8664544	8740271	novel_circ_001395	2.0	-	T4_3	2.0
12	8779235	8779377	novel_circ_001396	2.0	+	T4_2	2.0
12	8779235	8779653	novel_circ_001397	6.0	+	T6_2,T7_1	4.0,2.0
12	8790929	8791432	novel_circ_001398	2.0	+	T1_1	2.0
12	8804100	8812384	novel_circ_001399	3.0	-	T5_1	3.0
12	8804100	8816637	novel_circ_001400	4.0	-	T6_2	4.0
12	8804100	8817854	novel_circ_001401	8.0	-	T1_2,T3_2,T7_1	2.0,4.0,2.0
12	8806669	8811853	novel_circ_001402	2.0	-	T5_2	2.0
12	9026252	9029146	novel_circ_001403	2.0	+	T4_3	2.0
12	9026252	9032314	novel_circ_001404	2.0	+	T4_3	2.0
12	9043492	9080894	novel_circ_001405	2.0	-	T4_2	2.0
12	9051491	9091801	novel_circ_001406	4.0	-	T7_1	4.0
12	9186756	9199155	novel_circ_001407	4.0	+	T4_3,T7_2	2.0,2.0
12	9186756	9199911	novel_circ_001408	22.0	+	T1_3,T2_1,T2_2,T3_2,T3_3,T4_3,T6_1,T6_2,T7_1	2.0,2.0,3.0,2.0,2.0,2.0,2.0,2.0,5.0
12	9186756	9213196	novel_circ_001409	4.0	+	T3_1	4.0
12	9186756	9227788	novel_circ_001410	2.0	+	T2_2	2.0
12	9191045	9199155	novel_circ_001411	3.0	+	T5_2	3.0
12	9191045	9227788	novel_circ_001412	2.0	+	T4_3	2.0
12	9192428	9199155	novel_circ_001413	4.0	+	T1_2,T6_2	2.0,2.0
12	9192428	9199911	novel_circ_001414	3.0	+	T5_2	3.0
12	9220213	9227788	novel_circ_001415	2.0	+	T6_1	2.0
12	9293063	9303785	novel_circ_001416	2.0	+	T3_1	2.0
12	9309694	9313645	novel_circ_001417	4.0	+	T2_2,T4_2	2.0,2.0
12	9311693	9313623	novel_circ_001418	3.0	+	T3_3	3.0
12	9316153	9319789	novel_circ_001419	3.0	+	T7_2	3.0
12	9316153	9323625	novel_circ_001420	3.0	+	T4_2	3.0
12	9374783	9387452	novel_circ_001421	6.0	+	T3_1	6.0
12	9377182	9380115	novel_circ_001422	2.0	+	T1_1	2.0
12	9398015	9399038	novel_circ_001423	17.0	+	T1_2,T2_2,T3_3,T5_1,T6_1,T6_2,T7_1	2.0,4.0,4.0,1.0,2.0,2.0,2.0
12	9398836	9408919	novel_circ_001424	5.0	+	T3_1	5.0
12	9402575	9405343	novel_circ_001425	2.0	+	T3_2	2.0
12	9417379	9418857	novel_circ_001426	2.0	+	T3_1	2.0
12	9440008	9440189	novel_circ_001427	2.0	+	T7_2	2.0
12	9458616	9460672	novel_circ_001428	2.0	+	T2_1	2.0
12	9530410	9530834	novel_circ_001429	4.0	-	T1_1	4.0
12	9608571	9608937	novel_circ_001430	3.0	+	T2_1	3.0
12	9739367	9742974	novel_circ_001431	3.0	-	T6_1	3.0
12	9866503	9872356	novel_circ_001432	18.0	-	T1_2,T2_1,T3_1,T4_3,T5_1,T5_2,T6_2,T7_1	2.0,3.0,3.0,2.0,2.0,3.0,1.0,2.0
12	9866503	9873926	novel_circ_001433	2.0	-	T1_1	2.0
12	988869	1000054	novel_circ_001434	3.0	+	T7_1	3.0
12	988869	1000382	novel_circ_001435	2.0	+	T3_3	2.0
12	9940172	9942670	novel_circ_001436	6.0	-	T2_1,T5_2	2.0,4.0
12	995576	1013548	novel_circ_001437	2.0	+	T2_1	2.0
12	995656	997913	novel_circ_001438	2.0	+	T1_3	2.0
12	9964086	9984210	novel_circ_001439	3.0	-	T5_1	3.0
12	996991	1009847	novel_circ_001440	3.0	+	T5_2	3.0
12	9973933	9984210	novel_circ_001441	3.0	-	T2_2,T4_3	2.0,1.0
12	9973933	9990316	novel_circ_001442	2.0	-	T4_3	2.0
12	997817	1013548	novel_circ_001443	2.0	+	T4_1	2.0
12	9984059	9989249	novel_circ_001444	2.0	-	T4_3	2.0
12	998455	998608	novel_circ_001445	2.0	+	T2_1	2.0
13	10175505	10180175	novel_circ_001446	2.0	+	T1_1	2.0
13	10211957	10246468	novel_circ_001447	2.0	+	T7_1	2.0
13	10244479	10286044	novel_circ_001448	2.0	+	T4_1	2.0
13	10247756	10248043	novel_circ_001449	2.0	+	T6_1	2.0
13	10761201	10765154	novel_circ_001450	4.0	+	T4_1	4.0
13	10864275	10865167	novel_circ_001451	11.0	-	T2_1,T2_2,T4_1,T5_2,T7_1	2.0,2.0,2.0,2.0,3.0
13	10867225	10867372	novel_circ_001452	2.0	-	T2_2	2.0
13	10898091	10898584	novel_circ_001453	4.0	-	T7_2	4.0
13	11039578	11039743	novel_circ_001454	27.0	-	T1_1,T2_1,T3_1,T4_2,T4_3,T5_1,T5_2,T6_1,T7_2	2.0,3.0,5.0,4.0,2.0,2.0,2.0,4.0,3.0
13	11039814	11040788	novel_circ_001455	3.0	-	T2_1	3.0
13	11040043	11040788	novel_circ_001456	4.0	-	T6_1,T6_2	2.0,2.0
13	11040360	11040788	novel_circ_001457	4.0	-	T5_1,T5_2	2.0,2.0
13	11057808	11059072	novel_circ_001458	2.0	+	T3_3	2.0
13	11104905	11107465	novel_circ_001459	2.0	-	T1_3	2.0
13	11104905	11111649	novel_circ_001460	2.0	-	T1_1	2.0
13	11106121	11107465	novel_circ_001461	2.0	-	T3_3	2.0
13	11133392	11134120	novel_circ_001462	2.0	+	T1_1	2.0
13	11344876	11354414	novel_circ_001463	2.0	+	T3_1	2.0
13	11401233	11407682	novel_circ_001464	5.0	+	T3_2,T4_1	3.0,2.0
13	11581562	11620312	novel_circ_001465	2.0	+	T6_1	2.0
13	11581565	11589394	novel_circ_001466	3.0	+	T5_2	3.0
13	11963524	11976390	novel_circ_001467	2.0	+	T7_1	2.0
13	11963524	11985866	novel_circ_001468	3.0	+	T1_1	3.0
13	12069212	12069486	novel_circ_001469	2.0	-	T2_2	2.0
13	12072655	12082721	novel_circ_001470	2.0	-	T6_2	2.0
13	12078191	12078871	novel_circ_001471	3.0	-	T7_2	3.0
13	12081882	12084124	novel_circ_001472	2.0	-	T1_3	2.0
13	12092153	12100158	novel_circ_001473	3.0	-	T5_1	3.0
13	12260294	12276859	novel_circ_001474	21.0	-	T1_3,T2_2,T5_1,T6_1,T7_1,T7_2	4.0,2.0,2.0,2.0,8.0,3.0
13	12274367	12276859	novel_circ_001475	10.0	-	T1_3,T4_1,T6_1,T6_2,T7_2	1.0,4.0,2.0,1.0,2.0
13	12714720	12718673	novel_circ_001476	6.0	-	T1_1	6.0
13	12758910	12759354	novel_circ_001477	3.0	-	T1_2	3.0
13	12758910	12761442	novel_circ_001478	3.0	-	T2_2,T3_1	2.0,1.0
13	12760925	12761129	novel_circ_001479	2.0	-	T5_1	2.0
13	12773996	12775882	novel_circ_001480	3.0	-	T4_3	3.0
13	12879135	12903053	novel_circ_001481	3.0	-	T1_3	3.0
13	12880147	12903053	novel_circ_001482	9.0	-	T3_1,T4_1,T6_1	3.0,3.0,3.0
13	12882183	12903053	novel_circ_001483	14.0	-	T1_1,T1_2,T4_1,T4_2,T5_2	2.0,3.0,4.0,2.0,3.0
13	12898080	12903053	novel_circ_001484	332.0	-	T1_1,T1_2,T1_3,T2_1,T2_2,T3_1,T3_2,T3_3,T4_1,T4_2,T4_3,T5_1,T5_2,T6_1,T6_2,T7_1,T7_2	20.0,5.0,32.0,22.0,23.0,22.0,18.0,18.0,15.0,15.0,16.0,11.0,21.0,22.0,31.0,22.0,19.0
13	13008295	13009210	novel_circ_001485	2.0	+	T7_2	2.0
13	13064350	13074020	novel_circ_001486	6.0	-	T1_1,T1_2	3.0,3.0
13	13064350	13083089	novel_circ_001487	3.0	-	T1_2	3.0
13	13072854	13074535	novel_circ_001488	2.0	-	T3_2	2.0
13	13083060	13089438	novel_circ_001489	2.0	-	T5_2	2.0
13	13404182	13405468	novel_circ_001490	7.0	-	T1_1,T6_2	2.0,5.0
13	13420234	13423625	novel_circ_001491	3.0	-	T1_3	3.0
13	13440070	13507752	novel_circ_001492	2.0	-	T7_2	2.0
13	1351925	1368341	novel_circ_001493	26.0	-	T1_1,T1_3,T2_1,T2_2,T3_3,T4_3,T5_1,T6_2,T7_2	2.0,2.0,4.0,3.0,2.0,1.0,4.0,5.0,3.0
13	13590444	13591248	novel_circ_001494	3.0	-	T2_1	3.0
13	1365935	1368341	novel_circ_001495	74.0	-	T1_1,T1_2,T1_3,T3_1,T3_2,T3_3,T4_2,T4_3,T5_1,T5_2,T6_1,T6_2,T7_1,T7_2	6.0,8.0,2.0,7.0,3.0,5.0,7.0,4.0,8.0,2.0,8.0,4.0,4.0,6.0
13	13710956	13711148	novel_circ_001496	3.0	-	T3_3	3.0
13	13783046	13785563	novel_circ_001497	3.0	+	T2_1	3.0
13	13854933	13855238	novel_circ_001498	3.0	+	T2_1	3.0
13	13970325	13972135	novel_circ_001499	2.0	+	T5_1	2.0
13	13989188	13996227	novel_circ_001500	2.0	+	T3_2	2.0
13	14108444	14119535	novel_circ_001501	3.0	+	T2_2	3.0
13	14108444	14123555	novel_circ_001502	4.0	+	T1_2,T3_1	2.0,2.0
13	14154977	14156036	novel_circ_001503	3.0	+	T3_3	3.0
13	14157916	14160019	novel_circ_001504	2.0	+	T2_1	2.0
13	14168793	14169604	novel_circ_001505	4.0	-	T2_2	4.0
13	14209910	14210477	novel_circ_001506	2.0	+	T5_2	2.0
13	14293792	14294454	novel_circ_001507	5.0	+	T2_1,T4_2	2.0,3.0
13	14299054	14309042	novel_circ_001508	3.0	-	T3_2	3.0
13	14559726	14565643	novel_circ_001509	3.0	-	T3_2	3.0
13	14639018	14641485	novel_circ_001510	2.0	+	T2_1	2.0
13	14649034	14664988	novel_circ_001511	59.0	+	T1_1,T1_2,T1_3,T2_1,T2_2,T3_2,T3_3,T4_1,T4_2,T4_3,T5_2,T6_1,T6_2,T7_1,T7_2	3.0,2.0,4.0,2.0,9.0,2.0,3.0,4.0,4.0,6.0,6.0,5.0,3.0,4.0,2.0
13	14649648	14663569	novel_circ_001512	3.0	+	T3_1	3.0
13	14656893	14658417	novel_circ_001513	26.0	+	T1_2,T1_3,T2_2,T3_1,T3_2,T5_1,T5_2,T6_1,T6_2	4.0,6.0,2.0,2.0,2.0,2.0,2.0,3.0,3.0
13	14793620	14798102	novel_circ_001514	4.0	+	T4_3	4.0
13	14793620	14803369	novel_circ_001515	3.0	+	T6_2	3.0
13	14803156	14809521	novel_circ_001516	2.0	+	T4_3	2.0
13	15004165	15006005	novel_circ_001517	2.0	-	T1_3	2.0
13	15074624	15076561	novel_circ_001518	4.0	+	T4_3	4.0
13	15074624	15082267	novel_circ_001519	8.0	+	T1_3,T3_2,T5_1	3.0,3.0,2.0
13	15074624	15126943	novel_circ_001520	4.0	+	T4_1	4.0
13	15118146	15126943	novel_circ_001521	4.0	+	T4_2,T7_1	2.0,2.0
13	15199495	15206144	novel_circ_001522	20.0	+	T1_2,T3_2,T3_3,T5_2,T6_1	5.0,2.0,7.0,4.0,2.0
13	15233958	15234447	novel_circ_001523	2.0	+	T4_3	2.0
13	15295976	15296850	novel_circ_001524	81.0	-	T1_1,T1_2,T1_3,T2_1,T2_2,T3_1,T3_2,T3_3,T4_2,T5_1,T5_2,T6_1,T7_1,T7_2	7.0,8.0,6.0,4.0,4.0,8.0,3.0,6.0,5.0,5.0,2.0,10.0,2.0,11.0
13	1573364	1579121	novel_circ_001525	3.0	+	T1_1	3.0
13	1574373	1584282	novel_circ_001526	4.0	+	T3_2,T4_1,T5_2	2.0,1.0,1.0
13	1574601	1584618	novel_circ_001527	39.0	+	T2_1,T2_2,T3_1,T4_3,T5_1,T6_1,T7_1	2.0,3.0,11.0,4.0,10.0,1.0,8.0
13	15762549	15779556	novel_circ_001528	2.0	-	T6_2	2.0
13	15771357	15779556	novel_circ_001529	7.0	-	T3_2,T7_2	2.0,5.0
13	15780776	15780962	novel_circ_001530	2.0	-	T4_3	2.0
13	15809122	15815016	novel_circ_001531	2.0	-	T3_3	2.0
13	16140129	16148926	novel_circ_001532	2.0	+	T4_3	2.0
13	16395692	16396382	novel_circ_001533	3.0	-	T3_2	3.0
13	16445277	16450249	novel_circ_001534	9.0	+	T1_2,T6_1,T6_2	3.0,4.0,2.0
13	16448049	16450249	novel_circ_001535	2.0	+	T2_1	2.0
13	1645648	1663854	novel_circ_001536	3.0	+	T1_3	3.0
13	1647328	1652088	novel_circ_001537	14.0	+	T1_1,T1_2,T1_3,T3_3,T6_1	2.0,5.0,2.0,4.0,1.0
13	1647328	1663854	novel_circ_001538	164.0	+	T1_1,T1_2,T1_3,T2_1,T2_2,T3_1,T3_2,T3_3,T4_1,T4_2,T4_3,T5_1,T5_2,T6_1,T6_2,T7_1,T7_2	8.0,12.0,14.0,8.0,9.0,10.0,16.0,7.0,6.0,9.0,17.0,2.0,3.0,10.0,10.0,7.0,16.0
13	16491086	16503053	novel_circ_001539	2.0	-	T1_3	2.0
13	1651697	1652088	novel_circ_001540	2.0	+	T3_2	2.0
13	1651816	1652088	novel_circ_001541	3.0	+	T1_2	3.0
13	1651816	1663854	novel_circ_001542	4.0	+	T7_1	4.0
13	16559359	16564500	novel_circ_001543	5.0	-	T2_1,T5_1	2.0,3.0
13	16598135	16599236	novel_circ_001544	2.0	+	T3_3	2.0
13	16613102	16617630	novel_circ_001545	25.0	+	T1_1,T1_2,T2_1,T3_2,T4_2,T4_3,T5_1,T6_2	4.0,2.0,5.0,3.0,3.0,5.0,2.0,1.0
13	16948742	17005192	novel_circ_001546	16.0	+	T1_1,T1_2,T3_1,T3_3,T4_1,T4_2	2.0,3.0,4.0,2.0,3.0,2.0
13	16948742	17043943	novel_circ_001547	29.0	+	T1_3,T2_1,T3_1,T3_3,T4_1,T6_1,T6_2,T7_2	6.0,2.0,4.0,5.0,3.0,4.0,2.0,3.0
13	16959815	17043943	novel_circ_001548	4.0	+	T1_1	4.0
13	17004943	17005192	novel_circ_001549	2.0	+	T2_1	2.0
13	17004943	17043943	novel_circ_001550	2.0	+	T6_1	2.0
13	17040346	17043943	novel_circ_001551	91.0	+	T1_1,T1_2,T1_3,T2_1,T3_1,T3_2,T3_3,T4_1,T4_2,T4_3,T5_1,T5_2,T6_2,T7_1,T7_2	6.0,8.0,12.0,4.0,7.0,6.0,2.0,3.0,8.0,2.0,6.0,5.0,3.0,14.0,5.0
13	17201939	17212175	novel_circ_001552	2.0	-	T2_1	2.0
13	17209185	17215603	novel_circ_001553	2.0	-	T2_2	2.0
13	17221378	17262233	novel_circ_001554	9.0	-	T2_1,T4_1,T4_3,T7_1,T7_2	3.0,2.0,2.0,1.0,1.0
13	17247000	17251950	novel_circ_001555	3.0	-	T3_3	3.0
13	17247000	17262233	novel_circ_001556	575.0	-	T1_1,T1_2,T1_3,T2_1,T2_2,T3_1,T3_2,T3_3,T4_1,T4_2,T4_3,T5_1,T5_2,T6_1,T7_1,T7_2	44.0,21.0,44.0,45.0,35.0,53.0,44.0,38.0,24.0,41.0,41.0,34.0,47.0,27.0,18.0,19.0
13	17251880	17262233	novel_circ_001557	4.0	-	T1_1,T1_3	3.0,1.0
13	17260940	17262233	novel_circ_001558	15.0	-	T2_1,T3_2,T6_1,T7_2	3.0,5.0,2.0,5.0
13	17353624	17361654	novel_circ_001559	4.0	-	T1_2	4.0
13	17355128	17360348	novel_circ_001560	11.0	-	T2_1,T6_1,T7_1	1.0,3.0,7.0
13	17355128	17377321	novel_circ_001561	2.0	-	T2_1	2.0
13	17361282	17361654	novel_circ_001562	12.0	-	T1_3,T4_1,T7_1	5.0,3.0,4.0
13	17364658	17364912	novel_circ_001563	4.0	-	T1_3	4.0
13	17366417	17377321	novel_circ_001564	118.0	-	T1_1,T1_2,T2_2,T3_3,T4_1,T4_2,T4_3,T5_1,T6_1,T6_2,T7_2	14.0,12.0,12.0,12.0,9.0,11.0,11.0,14.0,11.0,6.0,6.0
13	17377247	17381648	novel_circ_001565	2.0	-	T4_3	2.0
13	17443990	17449293	novel_circ_001566	9.0	-	T2_1,T3_2,T4_3,T7_2	2.0,2.0,2.0,3.0
13	17449529	17452588	novel_circ_001567	137.0	-	T1_1,T1_2,T1_3,T2_1,T3_1,T3_2,T3_3,T4_1,T4_3,T5_1,T5_2,T6_1,T6_2,T7_1,T7_2	15.0,11.0,15.0,7.0,8.0,9.0,8.0,3.0,10.0,12.0,5.0,13.0,7.0,5.0,9.0
13	17449529	17460982	novel_circ_001568	2.0	-	T2_1	2.0
13	17514704	17519412	novel_circ_001569	3.0	+	T7_2	3.0
13	17531130	17531604	novel_circ_001570	20.0	+	T1_2,T2_1,T4_1,T5_2,T6_1,T6_2,T7_1	3.0,2.0,4.0,2.0,4.0,2.0,3.0
13	17627623	17636250	novel_circ_001571	3.0	+	T1_2	3.0
13	17628935	17641320	novel_circ_001572	2.0	+	T1_1	2.0
13	17666083	17676902	novel_circ_001573	2.0	-	T4_2	2.0
13	17697692	17706164	novel_circ_001574	4.0	-	T1_1,T4_3	2.0,2.0
13	17697692	17709900	novel_circ_001575	2.0	-	T4_2	2.0
13	17700996	17706106	novel_circ_001576	3.0	-	T2_1	3.0
13	17788820	17791419	novel_circ_001577	2.0	-	T3_3	2.0
13	17807862	17813685	novel_circ_001578	9.0	-	T1_1,T1_2,T4_1,T6_1	2.0,2.0,3.0,2.0
13	17810179	17813685	novel_circ_001579	3.0	-	T2_2	3.0
13	17990589	17990992	novel_circ_001580	2.0	+	T2_1	2.0
13	18005304	18020527	novel_circ_001581	2.0	+	T7_2	2.0
13	18036474	18043228	novel_circ_001582	22.0	+	T2_1,T2_2,T3_1,T6_1,T6_2,T7_2	1.0,9.0,4.0,2.0,3.0,3.0
13	18036474	18050915	novel_circ_001583	31.0	+	T1_2,T1_3,T2_2,T3_2,T4_1,T5_1,T5_2,T6_2,T7_2	3.0,2.0,2.0,3.0,4.0,5.0,3.0,7.0,2.0
13	18036474	18065928	novel_circ_001584	2.0	+	T3_3	2.0
13	18042406	18050915	novel_circ_001585	11.0	+	T2_1,T3_2,T4_2,T6_1,T7_2	3.0,2.0,2.0,3.0,1.0
13	18042406	18068585	novel_circ_001586	2.0	+	T1_3	2.0
13	18048575	18050915	novel_circ_001587	78.0	+	T1_2,T1_3,T2_1,T2_2,T3_1,T3_2,T3_3,T4_2,T4_3,T5_1,T5_2,T6_1,T6_2,T7_1,T7_2	10.0,6.0,10.0,1.0,3.0,6.0,3.0,2.0,3.0,4.0,8.0,2.0,6.0,5.0,9.0
13	18048575	18062208	novel_circ_001588	3.0	+	T2_1	3.0
13	18048575	18068585	novel_circ_001589	4.0	+	T3_3,T4_3	2.0,2.0
13	18064100	18068585	novel_circ_001590	2.0	+	T5_1	2.0
13	18114667	18118570	novel_circ_001591	3.0	-	T7_2	3.0
13	18511491	18517478	novel_circ_001592	2.0	-	T3_3	2.0
13	18527149	18540598	novel_circ_001593	2.0	+	T4_3	2.0
13	18537230	18544949	novel_circ_001594	2.0	+	T2_1	2.0
13	18583561	18587766	novel_circ_001595	2.0	+	T2_1	2.0
13	18585725	18587766	novel_circ_001596	4.0	+	T1_1	4.0
13	18586853	18596317	novel_circ_001597	5.0	+	T1_1,T4_1	2.0,3.0
13	18611886	18613885	novel_circ_001598	2.0	-	T3_2	2.0
13	1862929	1865076	novel_circ_001599	5.0	+	T1_3,T2_1	2.0,3.0
13	18644677	18644910	novel_circ_001600	2.0	-	T5_2	2.0
13	18708769	18715627	novel_circ_001601	2.0	-	T2_2	2.0
13	18771831	18776416	novel_circ_001602	2.0	-	T1_3	2.0
13	1878226	1884377	novel_circ_001603	3.0	+	T2_2	3.0
13	18792833	18798072	novel_circ_001604	2.0	-	T2_1	2.0
13	18793575	18795234	novel_circ_001605	2.0	-	T6_1	2.0
13	18846337	18852179	novel_circ_001606	2.0	+	T2_2	2.0
13	18851081	18852179	novel_circ_001607	2.0	+	T4_2	2.0
13	18866957	18876031	novel_circ_001608	3.0	+	T1_3	3.0
13	18883820	18886120	novel_circ_001609	2.0	+	T5_2	2.0
13	18883820	18889857	novel_circ_001610	4.0	+	T3_2,T7_2	2.0,2.0
13	18883820	18904365	novel_circ_001611	16.0	+	T2_2,T4_1,T4_3,T7_2	3.0,6.0,4.0,3.0
13	18883820	18904555	novel_circ_001612	5.0	+	T1_1,T3_2	2.0,3.0
13	18901244	18902576	novel_circ_001613	7.0	+	T1_3,T3_1,T4_1	2.0,3.0,2.0
13	18914508	18918780	novel_circ_001614	2.0	+	T7_2	2.0
13	18914508	18919185	novel_circ_001615	2.0	+	T3_1	2.0
13	18958844	18959848	novel_circ_001616	2.0	+	T7_2	2.0
13	18967567	18968059	novel_circ_001617	5.0	+	T7_1	5.0
13	1924836	1935231	novel_circ_001618	2.0	-	T1_3	2.0
13	2085350	2085752	novel_circ_001619	3.0	+	T5_2	3.0
13	2217854	2234834	novel_circ_001620	2.0	+	T5_2	2.0
13	2217854	2245466	novel_circ_001621	20.0	+	T3_2,T4_2,T5_1,T6_1,T6_2,T7_2	2.0,7.0,3.0,2.0,3.0,3.0
13	2217854	2250832	novel_circ_001622	4.0	+	T2_2	4.0
13	2234677	2245466	novel_circ_001623	32.0	+	T1_1,T2_1,T2_2,T3_1,T3_2,T3_3,T5_1,T6_1,T7_1,T7_2	3.0,4.0,3.0,6.0,2.0,3.0,4.0,2.0,2.0,3.0
13	2234677	2261039	novel_circ_001624	3.0	+	T3_1	3.0
13	2259168	2261039	novel_circ_001625	3.0	+	T1_3	3.0
13	2292651	2294714	novel_circ_001626	2.0	+	T7_1	2.0
13	2300463	2301465	novel_circ_001627	2.0	+	T1_1	2.0
13	2609723	2610155	novel_circ_001628	3.0	+	T1_3	3.0
13	2612755	2621067	novel_circ_001629	3.0	+	T7_1	3.0
13	2682094	2682441	novel_circ_001630	2.0	-	T4_3	2.0
13	2795649	2795900	novel_circ_001631	3.0	+	T1_2	3.0
13	2810979	2811199	novel_circ_001632	5.0	+	T4_1,T4_3	3.0,2.0
13	3097130	3107057	novel_circ_001633	2.0	-	T2_1	2.0
13	3208406	3217382	novel_circ_001634	2.0	-	T7_1	2.0
13	3212114	3212526	novel_circ_001635	8.0	-	T2_1	8.0
13	3269916	3273407	novel_circ_001636	5.0	+	T5_2,T6_1	2.0,3.0
13	3285796	3305949	novel_circ_001637	2.0	+	T3_1	2.0
13	3297097	3305949	novel_circ_001638	23.0	+	T1_2,T1_3,T3_1,T3_2,T4_2,T6_1,T7_1,T7_2	2.0,3.0,5.0,3.0,3.0,2.0,3.0,2.0
13	3417625	3423782	novel_circ_001639	2.0	-	T7_2	2.0
13	3417625	3434281	novel_circ_001640	3.0	-	T6_2	3.0
13	3535640	3535918	novel_circ_001641	3.0	+	T1_1	3.0
13	3552621	3553691	novel_circ_001642	3.0	+	T1_1	3.0
13	3552621	3561247	novel_circ_001643	3.0	+	T5_1	3.0
13	3553599	3557785	novel_circ_001644	2.0	+	T1_1	2.0
13	3561247	3562656	novel_circ_001645	2.0	+	T4_2	2.0
13	3580380	3606553	novel_circ_001646	2.0	+	T3_2	2.0
13	3587749	3606553	novel_circ_001647	6.0	+	T1_3,T3_3	2.0,4.0
13	3587749	3624908	novel_circ_001648	6.0	+	T2_1,T2_2,T3_1	2.0,3.0,1.0
13	3605201	3606553	novel_circ_001649	9.0	+	T1_3,T2_1,T6_2	4.0,2.0,3.0
13	3605201	3615585	novel_circ_001650	29.0	+	T1_1,T3_1,T3_2,T4_1,T4_3,T5_1,T5_2,T6_1,T7_1	2.0,4.0,3.0,3.0,5.0,2.0,1.0,4.0,5.0
13	3614786	3624908	novel_circ_001651	14.0	+	T2_1,T3_3,T4_1,T5_1,T6_2,T7_2	1.0,3.0,4.0,2.0,2.0,2.0
13	4068548	4090632	novel_circ_001652	7.0	-	T3_2,T6_1	5.0,2.0
13	4082948	4114517	novel_circ_001653	15.0	-	T1_3,T2_1,T2_2,T6_1,T7_1,T7_2	2.0,3.0,2.0,4.0,3.0,1.0
13	4082948	4130336	novel_circ_001654	2.0	-	T4_1	2.0
13	4089291	4090632	novel_circ_001655	2.0	-	T1_3	2.0
13	4102243	4114517	novel_circ_001656	54.0	-	T1_1,T1_2,T2_1,T2_2,T3_2,T3_3,T4_1,T4_2,T4_3,T5_1,T5_2,T6_1,T6_2,T7_1,T7_2	1.0,3.0,1.0,2.0,3.0,2.0,3.0,4.0,3.0,5.0,3.0,7.0,9.0,4.0,4.0
13	4102243	4119562	novel_circ_001657	3.0	-	T3_3	3.0
13	4102243	4130336	novel_circ_001658	24.0	-	T1_1,T1_2,T3_1,T4_3,T5_1,T6_1,T6_2,T7_2	1.0,1.0,8.0,4.0,2.0,2.0,1.0,5.0
13	4102243	4196322	novel_circ_001659	2.0	-	T4_1	2.0
13	4107114	4114517	novel_circ_001660	8.0	-	T1_1,T2_1,T3_2	2.0,1.0,5.0
13	4107114	4130336	novel_circ_001661	12.0	-	T1_2,T1_3,T2_2,T3_1,T4_1,T4_2,T6_1,T7_1	1.0,2.0,1.0,3.0,1.0,1.0,2.0,1.0
13	4107114	4205540	novel_circ_001662	3.0	-	T6_1	3.0
13	4108373	4119460	novel_circ_001663	2792.0	-	T1_1,T1_2,T1_3,T2_1,T2_2,T3_1,T3_2,T3_3,T4_1,T4_2,T4_3,T5_1,T5_2,T6_1,T6_2,T7_1,T7_2	185.0,212.0,200.0,145.0,173.0,188.0,98.0,113.0,126.0,152.0,153.0,154.0,112.0,196.0,201.0,181.0,203.0
13	4108373	4125811	novel_circ_001664	5.0	-	T2_1,T2_2,T7_1,T7_2	1.0,1.0,1.0,2.0
13	4108373	4191836	novel_circ_001665	5.0	-	T1_1	5.0
13	4114413	4130336	novel_circ_001666	2.0	-	T4_2	2.0
13	4114413	4196322	novel_circ_001667	2.0	-	T2_1	2.0
13	4124309	4130336	novel_circ_001668	2.0	-	T6_2	2.0
13	4143214	4196322	novel_circ_001669	2.0	-	T4_2	2.0
13	4143214	4205540	novel_circ_001670	3.0	-	T1_3	3.0
13	4165078	4205540	novel_circ_001671	3.0	-	T4_3	3.0
13	4185658	4195778	novel_circ_001672	2.0	-	T7_1	2.0
13	4185658	4196322	novel_circ_001673	48.0	-	T1_1,T2_2,T3_2,T3_3,T4_1,T5_1,T5_2,T6_1,T6_2,T7_1,T7_2	4.0,1.0,2.0,1.0,10.0,6.0,4.0,3.0,1.0,7.0,9.0
13	4185658	4198442	novel_circ_001674	4.0	-	T3_1,T4_3	2.0,2.0
13	4185658	4205540	novel_circ_001675	36.0	-	T1_2,T2_2,T3_1,T3_3,T4_2,T4_3,T5_2,T6_2,T7_2	9.0,4.0,8.0,1.0,2.0,3.0,4.0,2.0,3.0
13	4187326	4196322	novel_circ_001676	19.0	-	T1_3,T2_1,T2_2,T3_1,T3_2,T4_2,T4_3,T5_1,T6_1,T6_2	2.0,2.0,2.0,1.0,2.0,3.0,1.0,2.0,2.0,2.0
13	4187326	4207591	novel_circ_001677	8.0	-	T1_1,T3_2,T3_3	2.0,4.0,2.0
13	4190502	4194299	novel_circ_001678	7.0	-	T1_2,T2_2,T3_1,T6_1	2.0,3.0,1.0,1.0
13	4194196	4205540	novel_circ_001679	3.0	-	T3_3	3.0
13	4194196	4207591	novel_circ_001680	2.0	-	T1_3	2.0
13	4244053	4247885	novel_circ_001681	11.0	-	T3_3,T4_1,T5_1,T7_1	2.0,2.0,2.0,5.0
13	4270233	4282953	novel_circ_001682	2.0	-	T1_3	2.0
13	4275636	4282953	novel_circ_001683	4.0	-	T3_1	4.0
13	4364411	4368984	novel_circ_001684	8.0	-	T3_1,T3_3	6.0,2.0
13	4367294	4368984	novel_circ_001685	4.0	-	T3_3,T7_1	2.0,2.0
13	4486692	4497930	novel_circ_001686	2.0	+	T3_3	2.0
13	4733786	4780731	novel_circ_001687	3.0	-	T1_1	3.0
13	4740393	4765364	novel_circ_001688	5.0	-	T1_1,T7_1	2.0,3.0
13	4752875	4765364	novel_circ_001689	3.0	-	T5_2	3.0
13	4765285	4780731	novel_circ_001690	3.0	-	T7_2	3.0
13	4779251	4864016	novel_circ_001691	2.0	-	T2_1	2.0
13	4802323	4804468	novel_circ_001692	2.0	+	T7_1	2.0
13	4896074	4896461	novel_circ_001693	2.0	-	T1_2	2.0
13	4954474	5009712	novel_circ_001694	2.0	+	T7_1	2.0
13	4981422	5009712	novel_circ_001695	5.0	+	T1_1,T2_2,T6_1	1.0,2.0,2.0
13	5225037	5292176	novel_circ_001696	2.0	+	T4_2	2.0
13	5245685	5263435	novel_circ_001697	8.0	+	T2_1,T4_3,T5_2	2.0,4.0,2.0
13	5245685	5282657	novel_circ_001698	5.0	+	T1_3,T4_2,T5_2	2.0,1.0,2.0
13	5263293	5282657	novel_circ_001699	21.0	+	T1_2,T1_3,T2_2,T4_1,T7_1,T7_2	4.0,5.0,1.0,5.0,2.0,4.0
13	5263293	5292176	novel_circ_001700	59.0	+	T1_2,T1_3,T2_1,T2_2,T3_1,T4_1,T5_1,T6_1,T6_2,T7_1,T7_2	8.0,1.0,4.0,2.0,10.0,5.0,2.0,7.0,8.0,8.0,4.0
13	5276482	5306029	novel_circ_001701	2.0	+	T4_3	2.0
13	5303504	5332637	novel_circ_001702	2.0	+	T5_1	2.0
13	5318587	5360182	novel_circ_001703	6.0	+	T1_2,T7_1	3.0,3.0
13	5318587	5382729	novel_circ_001704	2.0	+	T4_2	2.0
13	5332473	5382729	novel_circ_001705	2.0	+	T7_1	2.0
13	5343067	5360182	novel_circ_001706	2.0	+	T2_1	2.0
13	5344280	5360182	novel_circ_001707	3.0	+	T4_1,T7_2	2.0,1.0
13	5350528	5360182	novel_circ_001708	10.0	+	T1_2,T4_1,T5_1,T6_2	2.0,2.0,2.0,4.0
13	5350528	5376120	novel_circ_001709	3.0	+	T1_3	3.0
13	5350528	5382729	novel_circ_001710	5.0	+	T6_1	5.0
13	5350528	5406501	novel_circ_001711	2.0	+	T2_2	2.0
13	5355294	5399401	novel_circ_001712	3.0	+	T5_2	3.0
13	5433007	5433280	novel_circ_001713	2.0	+	T4_2	2.0
13	5487033	5487759	novel_circ_001714	3.0	-	T4_2	3.0
13	5509230	5512487	novel_circ_001715	16.0	-	T1_1,T1_3,T3_1,T6_1,T7_2	2.0,3.0,2.0,7.0,2.0
13	5589621	5602193	novel_circ_001716	3.0	-	T4_3	3.0
13	5641480	5650612	novel_circ_001717	2.0	-	T4_2	2.0
13	5643213	5650612	novel_circ_001718	12.0	-	T1_1,T2_2,T6_1,T7_2	3.0,3.0,4.0,2.0
13	5643213	5670456	novel_circ_001719	2.0	-	T4_2	2.0
13	5643240	5650612	novel_circ_001720	64.0	-	T1_2,T1_3,T2_1,T3_1,T3_2,T3_3,T4_1,T4_2,T4_3,T5_1,T5_2,T6_1,T6_2,T7_2	2.0,4.0,4.0,8.0,4.0,1.0,3.0,3.0,5.0,6.0,9.0,5.0,8.0,2.0
13	5643240	5657874	novel_circ_001721	3.0	-	T7_2	3.0
13	5643240	5670425	novel_circ_001722	4.0	-	T6_1	4.0
13	5643240	5670456	novel_circ_001723	17.0	-	T3_2,T5_2,T6_2,T7_1,T7_2	2.0,4.0,2.0,6.0,3.0
13	5643240	5678437	novel_circ_001724	4.0	-	T3_1	4.0
13	5667648	5678290	novel_circ_001725	3.0	-	T1_1	3.0
13	5667648	5678437	novel_circ_001726	19.0	-	T1_2,T2_1,T3_1,T3_2,T3_3,T4_2,T6_1	2.0,2.0,4.0,4.0,2.0,3.0,2.0
13	5667648	5688364	novel_circ_001727	2.0	-	T6_2	2.0
13	5667648	5735950	novel_circ_001728	2.0	-	T1_3	2.0
13	5722963	5735950	novel_circ_001729	60.0	-	T1_1,T1_3,T2_2,T3_1,T3_3,T4_1,T4_2,T4_3,T5_2,T7_1,T7_2	3.0,3.0,12.0,5.0,3.0,4.0,11.0,3.0,2.0,8.0,6.0
13	5722963	5778851	novel_circ_001730	21.0	-	T1_2,T1_3,T3_1,T4_1,T4_3	2.0,4.0,2.0,6.0,7.0
13	5735715	5735950	novel_circ_001731	2.0	-	T2_2	2.0
13	5735715	5778851	novel_circ_001732	4.0	-	T2_1,T5_1	2.0,2.0
13	5778641	5852479	novel_circ_001733	6.0	-	T2_1,T6_1	2.0,4.0
13	5778641	5860717	novel_circ_001734	3.0	-	T7_2	3.0
13	5778641	5870036	novel_circ_001735	4.0	-	T1_1	4.0
13	5888671	5889614	novel_circ_001736	2.0	-	T4_3	2.0
13	6002896	6003172	novel_circ_001737	2.0	-	T1_3	2.0
13	6002896	6041134	novel_circ_001738	2.0	-	T1_3	2.0
13	6077284	6119125	novel_circ_001739	2.0	-	T4_3	2.0
13	6117987	6124546	novel_circ_001740	2.0	-	T1_1	2.0
13	6202239	6302227	novel_circ_001741	2.0	-	T2_1	2.0
13	628308	628690	novel_circ_001742	4.0	+	T4_3	4.0
13	7427698	7433048	novel_circ_001743	3.0	-	T1_2	3.0
13	7815047	7823012	novel_circ_001744	5.0	-	T1_3	5.0
13	7919055	7932534	novel_circ_001745	3.0	-	T1_1	3.0
13	7934271	7939678	novel_circ_001746	4.0	-	T6_1	4.0
13	7934271	7952372	novel_circ_001747	3.0	-	T4_2	3.0
13	8066940	8070813	novel_circ_001748	3.0	+	T5_1	3.0
13	8069398	8143015	novel_circ_001749	2.0	+	T5_2	2.0
13	8120300	8143015	novel_circ_001750	4.0	+	T5_1,T7_1	2.0,2.0
13	8120300	8187945	novel_circ_001751	2.0	+	T1_3	2.0
13	8185348	8187945	novel_circ_001752	318.0	+	T1_1,T1_2,T1_3,T2_1,T2_2,T3_1,T3_2,T3_3,T4_1,T4_2,T4_3,T5_1,T5_2,T6_1,T6_2,T7_1,T7_2	11.0,17.0,16.0,14.0,35.0,22.0,16.0,16.0,20.0,18.0,14.0,23.0,21.0,19.0,11.0,20.0,25.0
13	8207523	8207748	novel_circ_001753	3.0	+	T3_1	3.0
13	8222932	8244742	novel_circ_001754	2.0	+	T7_1	2.0
13	8244656	8264429	novel_circ_001755	2.0	+	T5_2	2.0
13	8676105	8700425	novel_circ_001756	3.0	-	T5_1	3.0
13	8910624	8913387	novel_circ_001757	5.0	+	T1_3	5.0
13	8912651	8923867	novel_circ_001758	2.0	+	T3_3	2.0
13	8980020	8981426	novel_circ_001759	2.0	-	T4_3	2.0
13	9086908	9088402	novel_circ_001760	2.0	-	T4_3	2.0
13	9145936	9147164	novel_circ_001761	3.0	-	T1_3	3.0
13	9188308	9193659	novel_circ_001762	2.0	+	T7_1	2.0
13	9249313	9251791	novel_circ_001763	2.0	-	T1_3	2.0
13	9273776	9276122	novel_circ_001764	5.0	-	T1_1	5.0
13	9369696	9370013	novel_circ_001765	3.0	-	T1_1	3.0
13	9535438	9536013	novel_circ_001766	2.0	+	T1_3	2.0
13	9627493	9629222	novel_circ_001767	2.0	+	T4_1	2.0
13	9817847	9837573	novel_circ_001768	2.0	+	T6_2	2.0
13	9817847	9845630	novel_circ_001769	3.0	+	T5_2	3.0
13	9817847	9873275	novel_circ_001770	2.0	+	T3_1	2.0
13	9834033	9845630	novel_circ_001771	2.0	+	T2_1	2.0
14	10342689	10353443	novel_circ_001772	31.0	+	T1_1,T1_3,T2_1,T2_2,T3_1,T3_3,T6_1,T7_1	2.0,4.0,3.0,2.0,5.0,6.0,4.0,5.0
14	10342689	10358686	novel_circ_001773	2.0	+	T5_2	2.0
14	10347799	10353443	novel_circ_001774	10.0	+	T3_2,T4_1,T4_2,T7_1	2.0,2.0,2.0,4.0
14	10347799	10358686	novel_circ_001775	5.0	+	T4_1	5.0
14	10372977	10375695	novel_circ_001776	2.0	+	T1_2	2.0
14	10441376	10442077	novel_circ_001777	2.0	+	T3_2	2.0
14	10482937	10490612	novel_circ_001778	2.0	-	T3_3	2.0
14	1080857	1096454	novel_circ_001779	3.0	+	T1_1	3.0
14	1081472	1133757	novel_circ_001780	2.0	+	T3_3	2.0
14	11296795	11317384	novel_circ_001781	7.0	-	T1_2,T7_2	5.0,2.0
14	11296795	11334013	novel_circ_001782	3.0	-	T1_3	3.0
14	11317251	11334013	novel_circ_001783	4.0	-	T2_1,T3_1	3.0,1.0
14	11317251	11361221	novel_circ_001784	3.0	-	T3_2,T4_2	2.0,1.0
14	11333932	11364859	novel_circ_001785	6.0	-	T3_1,T7_1	3.0,3.0
14	11333932	11401886	novel_circ_001786	6.0	-	T5_1	6.0
14	11350454	11364859	novel_circ_001787	56.0	-	T1_1,T1_2,T2_2,T3_2,T3_3,T4_1,T4_2,T4_3,T6_2,T7_1,T7_2	9.0,5.0,3.0,2.0,7.0,10.0,9.0,2.0,3.0,3.0,3.0
14	11350454	11401886	novel_circ_001788	5.0	-	T1_2,T2_2,T4_2	3.0,1.0,1.0
14	11354741	11361221	novel_circ_001789	2.0	-	T6_1	2.0
14	11354741	11364856	novel_circ_001790	2.0	-	T2_1	2.0
14	11401643	11401886	novel_circ_001791	5.0	-	T4_1,T4_3	2.0,3.0
14	1144044	1146116	novel_circ_001792	2.0	+	T5_2	2.0
14	11504597	11507384	novel_circ_001793	238.0	-	T1_1,T1_2,T1_3,T2_1,T2_2,T3_1,T3_2,T3_3,T4_1,T4_2,T4_3,T5_1,T5_2,T6_1,T6_2,T7_1,T7_2	4.0,11.0,15.0,4.0,17.0,16.0,29.0,14.0,16.0,13.0,23.0,3.0,13.0,14.0,21.0,13.0,12.0
14	11504597	11514613	novel_circ_001794	2.0	-	T2_1	2.0
14	11504597	11516289	novel_circ_001795	3.0	-	T3_1	3.0
14	11504597	11551969	novel_circ_001796	10.0	-	T1_1,T5_1,T5_2	3.0,3.0,4.0
14	11626726	11640708	novel_circ_001797	11.0	-	T2_1,T2_2,T4_3,T6_1	2.0,2.0,3.0,4.0
14	11626726	11701296	novel_circ_001798	2.0	-	T1_2	2.0
14	11626726	11715764	novel_circ_001799	2.0	-	T6_2	2.0
14	11725827	11726183	novel_circ_001800	3.0	-	T7_2	3.0
14	1195350	1202828	novel_circ_001801	4.0	-	T5_1	4.0
14	1195350	1210099	novel_circ_001802	2.0	-	T4_1	2.0
14	1221662	1229639	novel_circ_001803	2.0	-	T2_1	2.0
14	1225383	1230484	novel_circ_001804	2.0	-	T6_1	2.0
14	12259182	12280670	novel_circ_001805	2.0	+	T7_1	2.0
14	12271833	12280670	novel_circ_001806	12.0	+	T1_2,T1_3,T2_1	3.0,4.0,5.0
14	12303266	12330046	novel_circ_001807	6.0	-	T4_1	6.0
14	12308259	12332083	novel_circ_001808	2.0	-	T1_1	2.0
14	12335678	12371540	novel_circ_001809	3.0	-	T5_2	3.0
14	12348612	12349217	novel_circ_001810	9.0	+	T2_2,T3_1,T5_1,T6_2	2.0,2.0,2.0,3.0
14	12348612	12349978	novel_circ_001811	2.0	+	T3_1	2.0
14	12356347	12358476	novel_circ_001812	2.0	+	T1_1	2.0
14	12359891	12369177	novel_circ_001813	21.0	+	T1_2,T2_1,T2_2,T5_1,T5_2,T6_1	2.0,4.0,4.0,4.0,4.0,3.0
14	12365001	12369177	novel_circ_001814	3.0	+	T7_1	3.0
14	12403481	12407859	novel_circ_001815	3.0	-	T7_2	3.0
14	12471945	12475902	novel_circ_001816	13.0	-	T1_2,T3_1,T3_2,T5_2	4.0,2.0,3.0,4.0
14	12471945	12489254	novel_circ_001817	3.0	-	T2_2	3.0
14	12475119	12489254	novel_circ_001818	4.0	-	T2_1	4.0
14	12475119	12497644	novel_circ_001819	3.0	-	T1_1	3.0
14	12485866	12497644	novel_circ_001820	8.0	-	T1_1,T4_3	6.0,2.0
14	12510656	12510861	novel_circ_001821	2.0	+	T4_2	2.0
14	12560929	12561895	novel_circ_001822	6.0	+	T2_1,T3_1	3.0,3.0
14	12560932	12561895	novel_circ_001823	5.0	+	T1_1,T7_1	3.0,2.0
14	12560932	12565526	novel_circ_001824	2.0	+	T5_1	2.0
14	12596270	12597232	novel_circ_001825	2.0	+	T1_1	2.0
14	12597091	12612712	novel_circ_001826	2.0	+	T1_2	2.0
14	12617624	12621828	novel_circ_001827	6.0	+	T1_3,T3_1	2.0,4.0
14	12646881	12649633	novel_circ_001828	3.0	-	T1_2	3.0
14	12664641	12664806	novel_circ_001829	14.0	-	T1_1,T3_1,T5_2,T7_1	6.0,4.0,2.0,2.0
14	12669555	12669976	novel_circ_001830	3.0	-	T1_1	3.0
14	12705109	12705256	novel_circ_001831	3.0	+	T5_1	3.0
14	12705109	12706554	novel_circ_001832	2.0	+	T4_1	2.0
14	1272813	1275142	novel_circ_001833	2.0	+	T3_3	2.0
14	1274087	1288897	novel_circ_001834	2.0	+	T7_1	2.0
14	12748147	12749685	novel_circ_001835	4.0	-	T4_2	4.0
14	1275111	1277435	novel_circ_001836	2.0	+	T3_2	2.0
14	12754179	12782022	novel_circ_001837	2.0	-	T3_1	2.0
14	12781875	12789630	novel_circ_001838	8.0	-	T1_1,T6_2	4.0,4.0
14	12817325	12817657	novel_circ_001839	4.0	+	T5_1,T7_2	2.0,2.0
14	1282584	1288897	novel_circ_001840	3.0	+	T2_2	3.0
14	1282683	1283733	novel_circ_001841	2.0	+	T3_3	2.0
14	1285849	1287717	novel_circ_001842	3.0	+	T6_2	3.0
14	1286479	1288897	novel_circ_001843	3.0	+	T1_1	3.0
14	12902631	12907514	novel_circ_001844	2.0	-	T4_1	2.0
14	12902631	12908063	novel_circ_001845	13.0	-	T3_1,T3_3,T4_3,T7_2	5.0,3.0,3.0,2.0
14	12907446	12910857	novel_circ_001846	7.0	-	T3_2,T4_3	3.0,4.0
14	12924749	12929285	novel_circ_001847	12.0	-	T1_2,T3_2,T4_3,T6_1,T6_2	2.0,2.0,2.0,3.0,3.0
14	12928573	12937748	novel_circ_001848	2.0	-	T3_3	2.0
14	12936844	12937748	novel_circ_001849	2.0	-	T7_2	2.0
14	12936844	12945215	novel_circ_001850	12.0	-	T3_2,T3_3,T4_2,T6_2	4.0,2.0,3.0,3.0
14	1294344	1295242	novel_circ_001851	69.0	+	T1_1,T1_2,T1_3,T2_1,T2_2,T3_1,T3_2,T3_3,T4_3,T5_1,T5_2,T6_1,T6_2,T7_1,T7_2	5.0,3.0,8.0,3.0,6.0,5.0,4.0,8.0,3.0,3.0,3.0,7.0,3.0,3.0,5.0
14	12960290	12961003	novel_circ_001852	145.0	-	T1_1,T1_2,T1_3,T2_1,T2_2,T3_1,T3_2,T3_3,T4_1,T4_2,T4_3,T5_1,T5_2,T6_1,T6_2,T7_1,T7_2	7.0,7.0,12.0,11.0,8.0,6.0,4.0,4.0,3.0,10.0,10.0,11.0,9.0,12.0,4.0,15.0,12.0
14	12993906	12999119	novel_circ_001853	4.0	-	T6_2	4.0
14	12993906	13012578	novel_circ_001854	3.0	-	T7_1	3.0
14	12993906	13017522	novel_circ_001855	3.0	-	T2_1	3.0
14	12998959	13003494	novel_circ_001856	2.0	-	T2_1	2.0
14	12998959	13012578	novel_circ_001857	40.0	-	T1_2,T1_3,T2_1,T2_2,T3_1,T3_2,T3_3,T5_2,T6_1,T6_2	3.0,4.0,5.0,2.0,3.0,5.0,5.0,4.0,6.0,3.0
14	13003285	13017522	novel_circ_001858	2.0	-	T1_3	2.0
14	13185903	13219679	novel_circ_001859	2.0	-	T4_2	2.0
14	13201407	13205861	novel_circ_001860	3.0	-	T3_1	3.0
14	13202381	13205861	novel_circ_001861	18.0	-	T2_1,T2_2,T3_1,T3_3,T4_1,T4_2,T6_1,T6_2,T7_2	1.0,1.0,2.0,3.0,3.0,1.0,3.0,2.0,2.0
14	13234305	13243344	novel_circ_001862	3.0	-	T5_1	3.0
14	13242465	13244324	novel_circ_001863	2.0	-	T3_2	2.0
14	1334012	1336144	novel_circ_001864	30.0	+	T1_3,T2_1,T2_2,T3_2,T4_1,T4_3,T7_2	2.0,2.0,4.0,4.0,3.0,8.0,7.0
14	13383551	13392404	novel_circ_001865	3.0	+	T7_2	3.0
14	13391452	13392404	novel_circ_001866	8.0	+	T1_1,T7_1	3.0,5.0
14	13426027	13434567	novel_circ_001867	3.0	+	T1_2	3.0
14	13440021	13445920	novel_circ_001868	2.0	+	T3_1	2.0
14	13444991	13448006	novel_circ_001869	2.0	+	T1_2	2.0
14	13478832	13479576	novel_circ_001870	3.0	+	T6_2	3.0
14	13478832	13479656	novel_circ_001871	2.0	+	T5_1	2.0
14	1353681	1357178	novel_circ_001872	3.0	-	T1_2	3.0
14	13545128	13546137	novel_circ_001873	3.0	+	T1_1	3.0
14	1358873	1361667	novel_circ_001874	3.0	-	T1_3	3.0
14	13611819	13614282	novel_circ_001875	2.0	+	T7_2	2.0
14	13615029	13616706	novel_circ_001876	2.0	+	T3_3	2.0
14	13640755	13644567	novel_circ_001877	2.0	+	T4_2	2.0
14	1372523	1373512	novel_circ_001878	2.0	+	T4_3	2.0
14	13785959	13789758	novel_circ_001879	2.0	+	T2_2	2.0
14	13811526	13816903	novel_circ_001880	15.0	+	T2_2,T3_1,T3_2,T5_1,T5_2,T7_2	3.0,2.0,2.0,3.0,3.0,2.0
14	13815320	13815539	novel_circ_001881	2.0	+	T4_1	2.0
14	13816583	13816903	novel_circ_001882	2.0	+	T3_1	2.0
14	13914740	13925981	novel_circ_001883	6.0	+	T4_2	6.0
14	13918928	13921905	novel_circ_001884	3.0	+	T1_2	3.0
14	13982647	13983774	novel_circ_001885	2.0	-	T2_1	2.0
14	13992262	13994515	novel_circ_001886	4.0	-	T3_2,T4_2	2.0,2.0
14	14057251	14059063	novel_circ_001887	4.0	-	T4_2,T7_1	2.0,2.0
14	1407256	1408068	novel_circ_001888	2.0	+	T6_2	2.0
14	14090873	14102857	novel_circ_001889	117.0	+	T1_1,T1_2,T1_3,T2_1,T2_2,T3_1,T3_2,T3_3,T4_1,T4_2,T4_3,T5_1,T5_2,T6_1,T6_2,T7_1,T7_2	6.0,3.0,11.0,4.0,8.0,6.0,10.0,2.0,10.0,10.0,5.0,8.0,11.0,7.0,11.0,3.0,2.0
14	14112022	14113577	novel_circ_001890	3.0	+	T7_1	3.0
14	1414600	1415291	novel_circ_001891	7.0	-	T4_1,T5_2	2.0,5.0
14	14181199	14184676	novel_circ_001892	2.0	-	T1_1	2.0
14	14231833	14234274	novel_circ_001893	2.0	-	T3_2	2.0
14	14239722	14241548	novel_circ_001894	2.0	-	T6_1	2.0
14	14250533	14251792	novel_circ_001895	4.0	-	T7_1	4.0
14	14273561	14292545	novel_circ_001896	2.0	-	T6_1	2.0
14	14283005	14286350	novel_circ_001897	2.0	-	T3_3	2.0
14	14480719	14526775	novel_circ_001898	6.0	-	T3_2	6.0
14	14524000	14526775	novel_circ_001899	11.0	-	T1_2,T3_3,T4_3,T6_2,T7_1	3.0,2.0,2.0,2.0,2.0
14	14610472	14644880	novel_circ_001900	8.0	+	T2_2,T5_1	1.0,7.0
14	14625811	14626625	novel_circ_001901	38.0	-	T1_1,T1_2,T1_3,T3_2,T3_3,T4_2,T5_2,T6_1,T7_1	2.0,6.0,11.0,2.0,5.0,2.0,2.0,3.0,5.0
14	14678411	14697204	novel_circ_001902	3.0	+	T7_1	3.0
14	14678414	14680149	novel_circ_001903	3.0	+	T6_2	3.0
14	14691646	14697204	novel_circ_001904	6.0	+	T4_1,T4_2,T4_3	2.0,2.0,2.0
14	14691646	14709502	novel_circ_001905	3.0	+	T1_2	3.0
14	14748017	14749004	novel_circ_001906	3.0	+	T3_2	3.0
14	1484095	1488546	novel_circ_001907	17.0	+	T1_1,T2_2,T3_1,T3_2,T5_2,T6_2,T7_2	2.0,2.0,3.0,3.0,2.0,4.0,1.0
14	15035583	15041168	novel_circ_001908	3.0	+	T1_3	3.0
14	15044895	15045644	novel_circ_001909	2.0	+	T3_3	2.0
14	15064914	15070334	novel_circ_001910	8.0	-	T1_2,T3_3,T4_2,T5_1	2.0,2.0,2.0,2.0
14	15064914	15073526	novel_circ_001911	4.0	-	T3_1	4.0
14	15064914	15085523	novel_circ_001912	4.0	-	T2_1	4.0
14	15064914	15088519	novel_circ_001913	2.0	-	T4_2	2.0
14	15108005	15130469	novel_circ_001914	4.0	-	T2_1,T6_1	2.0,2.0
14	15114553	15117790	novel_circ_001915	5.0	-	T1_2,T3_3	2.0,3.0
14	15154228	15158966	novel_circ_001916	5.0	-	T3_2,T7_1	2.0,3.0
14	1515971	1521464	novel_circ_001917	6.0	-	T1_2	6.0
14	1516978	1519601	novel_circ_001918	2.0	-	T6_1	2.0
14	1518053	1528175	novel_circ_001919	3.0	-	T7_2	3.0
14	15227070	15231394	novel_circ_001920	2.0	+	T2_2	2.0
14	15288705	15293569	novel_circ_001921	3.0	-	T7_2	3.0
14	15290396	15295666	novel_circ_001922	2.0	-	T5_1	2.0
14	15290396	15314226	novel_circ_001923	2.0	-	T5_1	2.0
14	15297547	15300780	novel_circ_001924	2.0	-	T1_2	2.0
14	15305983	15308939	novel_circ_001925	2.0	-	T1_2	2.0
14	15308847	15314226	novel_circ_001926	3.0	-	T6_1	3.0
14	15328613	15335847	novel_circ_001927	3.0	-	T1_2	3.0
14	15328613	15335850	novel_circ_001928	7.0	-	T3_2,T4_1	2.0,5.0
14	15378509	15379034	novel_circ_001929	2.0	-	T4_1	2.0
14	15378509	15381231	novel_circ_001930	2.0	-	T2_1	2.0
14	15386289	15388085	novel_circ_001931	2.0	+	T3_2	2.0
14	15405986	15406647	novel_circ_001932	2.0	+	T3_1	2.0
14	15406516	15409765	novel_circ_001933	2.0	+	T1_3	2.0
14	16074945	16076249	novel_circ_001934	2.0	+	T6_1	2.0
14	1630882	1636046	novel_circ_001935	5.0	+	T2_1,T2_2	3.0,2.0
14	1732603	1733542	novel_circ_001936	3.0	+	T2_2	3.0
14	1750423	1754212	novel_circ_001937	6.0	+	T1_3,T3_1	4.0,2.0
14	1750423	1764192	novel_circ_001938	3.0	+	T2_2	3.0
14	1757290	1762404	novel_circ_001939	196.0	+	T1_1,T1_2,T1_3,T2_1,T2_2,T3_1,T3_2,T3_3,T4_1,T4_2,T5_1,T5_2,T6_1,T6_2,T7_1,T7_2	15.0,25.0,13.0,12.0,11.0,12.0,10.0,7.0,16.0,6.0,10.0,8.0,10.0,13.0,14.0,14.0
14	1821360	1868053	novel_circ_001940	8.0	+	T1_3,T2_2	3.0,5.0
14	2223343	2248878	novel_circ_001941	3.0	-	T3_1	3.0
14	2454924	2475233	novel_circ_001942	7.0	-	T3_1,T3_3,T5_2	3.0,2.0,2.0
14	2466455	2475233	novel_circ_001943	5.0	-	T3_1,T7_1	3.0,2.0
14	2526114	2538706	novel_circ_001944	5.0	+	T3_1,T3_2	3.0,2.0
14	2570237	2572289	novel_circ_001945	2.0	+	T4_1	2.0
14	2616884	2622331	novel_circ_001946	60.0	-	T1_2,T2_1,T2_2,T3_1,T3_3,T4_2,T4_3,T5_2,T6_1,T6_2,T7_1,T7_2	8.0,2.0,5.0,7.0,6.0,8.0,3.0,4.0,3.0,3.0,3.0,8.0
14	2658803	2670636	novel_circ_001947	3.0	-	T1_3,T5_1	2.0,1.0
14	2660250	2662406	novel_circ_001948	3.0	-	T7_1	3.0
14	2972898	2979834	novel_circ_001949	10.0	-	T2_1,T3_3,T7_2	4.0,2.0,4.0
14	2982008	2987406	novel_circ_001950	2.0	-	T4_2	2.0
14	2985008	2987513	novel_circ_001951	2.0	-	T2_1	2.0
14	3006280	3008536	novel_circ_001952	4.0	+	T3_1,T7_1	2.0,2.0
14	3007647	3007869	novel_circ_001953	2.0	+	T4_1	2.0
14	3302235	3348004	novel_circ_001954	2.0	-	T3_1	2.0
14	3384277	3440940	novel_circ_001955	9.0	-	T3_3,T4_2,T7_2	3.0,4.0,2.0
14	3487273	3487601	novel_circ_001956	2.0	-	T7_2	2.0
14	3634036	3634558	novel_circ_001957	2.0	+	T1_2	2.0
14	3641602	3642224	novel_circ_001958	2.0	-	T2_2	2.0
14	3668400	3669167	novel_circ_001959	10.0	-	T1_3,T3_2,T6_2	6.0,2.0,2.0
14	3718372	3735030	novel_circ_001960	7.0	-	T1_3,T2_1	4.0,3.0
14	3780177	3781472	novel_circ_001961	31.0	-	T1_1,T1_2,T2_1,T2_2,T6_2,T7_1,T7_2	9.0,3.0,3.0,2.0,6.0,6.0,2.0
14	4163129	4174713	novel_circ_001962	2.0	+	T4_3	2.0
14	4169909	4171049	novel_circ_001963	15.0	+	T1_1,T1_2,T4_2,T5_1,T5_2,T7_1	2.0,3.0,2.0,2.0,3.0,3.0
14	4365278	4393255	novel_circ_001964	2.0	+	T6_1	2.0
14	4376095	4376293	novel_circ_001965	2.0	+	T3_2	2.0
14	4376095	4393255	novel_circ_001966	2.0	+	T2_2	2.0
14	4386003	4393255	novel_circ_001967	3.0	+	T6_1	3.0
14	4437128	4437952	novel_circ_001968	2.0	-	T6_1	2.0
14	4482173	4484560	novel_circ_001969	2.0	+	T7_1	2.0
14	4483870	4484560	novel_circ_001970	2.0	+	T3_1	2.0
14	4505008	4511907	novel_circ_001971	3.0	-	T1_2	3.0
14	4508479	4510069	novel_circ_001972	2.0	-	T7_2	2.0
14	4511797	4512412	novel_circ_001973	2.0	-	T1_2	2.0
14	4515820	4517388	novel_circ_001974	3.0	-	T4_3	3.0
14	456181	460006	novel_circ_001975	3.0	+	T7_1	3.0
14	4574940	4575907	novel_circ_001976	2.0	-	T4_1	2.0
14	4589796	4594264	novel_circ_001977	3.0	+	T5_2	3.0
14	4606862	4609603	novel_circ_001978	74.0	-	T1_1,T1_2,T1_3,T2_1,T2_2,T3_1,T3_2,T3_3,T4_3,T5_1,T5_2,T6_1,T6_2,T7_1	7.0,4.0,3.0,10.0,8.0,6.0,3.0,3.0,6.0,8.0,4.0,3.0,5.0,4.0
14	4638815	4644891	novel_circ_001979	8.0	-	T1_3,T2_1,T5_2	2.0,2.0,4.0
14	4638815	4652761	novel_circ_001980	2.0	-	T1_3	2.0
14	4648262	4652761	novel_circ_001981	3.0	-	T3_2	3.0
14	466991	474185	novel_circ_001982	42.0	+	T1_2,T1_3,T2_1,T2_2,T3_1,T3_2,T4_2,T4_3,T5_1,T6_1,T6_2,T7_1	3.0,3.0,2.0,3.0,4.0,4.0,3.0,5.0,5.0,5.0,3.0,2.0
14	473068	476649	novel_circ_001983	2.0	+	T7_2	2.0
14	4782418	4782923	novel_circ_001984	2.0	+	T4_2	2.0
14	4843709	4845187	novel_circ_001985	2.0	-	T1_3	2.0
14	489572	494967	novel_circ_001986	11.0	-	T1_2,T4_3,T6_1	3.0,4.0,4.0
14	4921113	4921414	novel_circ_001987	2.0	+	T4_2	2.0
14	495340	497127	novel_circ_001988	34.0	-	T2_1,T3_1,T3_2,T4_2,T4_3,T5_1,T5_2	8.0,7.0,2.0,4.0,8.0,3.0,2.0
14	4988548	5024149	novel_circ_001989	3.0	+	T7_2	3.0
14	4993872	5006345	novel_circ_001990	53.0	+	T1_2,T1_3,T2_1,T2_2,T3_1,T3_2,T3_3,T5_1,T5_2,T6_1,T6_2,T7_1	2.0,7.0,4.0,3.0,4.0,6.0,4.0,2.0,7.0,2.0,10.0,2.0
14	4993872	5019612	novel_circ_001991	2.0	+	T1_3	2.0
14	4993872	5024149	novel_circ_001992	72.0	+	T1_1,T1_2,T1_3,T2_1,T3_1,T3_2,T3_3,T4_1,T4_2,T4_3,T5_1,T6_1,T6_2,T7_2	2.0,3.0,7.0,10.0,4.0,7.0,8.0,5.0,2.0,3.0,3.0,8.0,2.0,8.0
14	5001003	5024149	novel_circ_001993	7.0	+	T5_1,T6_1	5.0,2.0
14	5006243	5030268	novel_circ_001994	6.0	+	T1_1,T3_3,T7_2	2.0,2.0,2.0
14	5030120	5042618	novel_circ_001995	4.0	+	T6_1	4.0
14	5146411	5149852	novel_circ_001996	3.0	-	T1_2	3.0
14	5312805	5313734	novel_circ_001997	2.0	-	T6_2	2.0
14	5336502	5346520	novel_circ_001998	3.0	-	T1_2	3.0
14	5336502	5347594	novel_circ_001999	6.0	-	T2_1,T3_3	3.0,3.0
[truncated: 19,872 more rows]
