# Supplementary material for: Novel Insights into the Circadian Rhythms Based on Long Noncoding and Circular RNA Profiling
Source: Int J Mol Sci. 2024 Jan 18;25(2):1161. doi: 10.3390/ijms25021161 (PMC10816401; doi:10.3390/ijms25021161)
Supplement: Supplementary file 1 [file ijms-25-01161-s001.zip › circ_candidates.fa]

>novel_circ_005555
GCTCCAGATGCAGTGAGCTGAGACAGAACAGGCGCCGCGTGCTCTGCGTGGCTTTGAGTGCAGTGCCGTG
CATCCTTGTTTCAGCGCTGGTGGCCGTGATAGGTGAGTGCCCCCCGCATCCCCACGGTGATGCACAGCCC
CCATCCCACCTCCTGGGCTGCCCACGTGGTGCCCCAAAGCACCTTCTGCTCCAACTCCCGGCCTCTGCAA
CCGCTCCGAGGGCATCGCCCCGTGGCCGTGCATCCCAACCCCACCTCAGCTGCAGGGGAACGTCCTTTGC
CTCCCACTTGCCCAACTCTCTCCCTGTCAGTGCTCCAGCGTCCGTCGTGCCCGCCTCGCCCACCCTTCTC
CCACGTGTGCCCCAACACCTCAATCGGTTTCCAAGGGAAATGCTATTATTTCTCGGACACGGAGAGCGAT
TGGAACAGCAGCAAGGAGCACTGCCACCACCTCGGAGCTTCCCTCGCCACCATAGAGACGGAGGAGGAGA
TGGAATTCATGCTGCGGTACCGGGGCCCAGCAAACTGTTGGATTGGGCTGCACAGGGCAGAAGGGGACGA
GCACTGGACATGGGCCAATGGCAGCGCCTTCACCAACTGGTTTGAGCTGCGAGGCAGAGGCCAATGTGCG
TACCTGAATGGGGACAGGATCAGCTCAGCCCTCTGCCACAATGAGAAGTTCTGGGTGTGCAGCAGAGCTG
ACAGCTACGTCCGCTGGAGGAAGAAGGCATTACTAGTTTAAGCGATCCCATCAGCACTGAGGTCGTTGCA
AGTCTGCTGGGCACTGCAAAGCCATCGGTAAATCCTTCCATCTGCCTCTTTCCAGCACTCCTGCACTTGG
CTCTGCATGGATCCACACAAGTCTGCTGGTCGTTATCTCTCCGGCACTATGTCTGTTCCTCTGTGCCTTA
AAAGGAGGGTCTTCTGAGGGTCCTTAGAGGCCTCAGCAGCATGGAAGGATCCCACGGTGCTGCCCCACTG
CGGCCGGACCTGAGGGCGGGGGTATTCCTGCTCTCCTTTCGGGCTCTGTGTGACACTGCGGTGCCACCAC
CGTGTCACATCGCGCTTCCATCGCTGCCAGCCACTGTCTGACTTTGGCTCTGGGCAGTGATGTATGGAAT
CAAACTCTTTAACCTGTGTAAGTTTATGTAGGTTATAAGGCTGTACCTCATTGTGAACTTCTGATCTTTT
AAGGGGGGTGTAGCCCAAACCAGCTTGTATTGCTGTGTTGAGCTGAGGCATATCTTTACTGTCCTGTCTC
AACAACGGGGAATCTCTTCTCTGTTCTTGTTGTTTGGCATCGAGTTTCTGCGGACTTGAGCTGATGTGTA
CACAAGGACCTTGTCCTTCTGCTTGTATCCACTCAAGTTATGTGAAAAAGGCCGTTCTCAAAATATGGAA
AAGATGTCGTTATGATTCAGTCCACCCTTTTCTATATCCCAGGCAAATCCTTCTGTCTACAGCGCACTGT
TGTCCATTACCACCTTCCTGAATTACTCTCCTGGTTTCCTCCGGTGCCTCATCCGATGTCTCTTCCAGGT
GTTGCAGTCACCTTGATTTTTTCAACAACACCAGAAAGAACCCTTCACACCTATGCAGGGTGTTGCTGTG
CAGATAATCAGTACAATTAGTGCTAAAATAGTTGCTTTAGCCAGGCCCAGCTAGGGAGCCGAGATGTTGG
CTTCATGCAGAGTTCCGAAATTGCACTCGTTACCCCACGGTGTGTCATCCTGGGTTGCCTGGTGTAAGAC
TTTCACATGATCCCAGGTTTTCTGAACGCCGACCTCTATTTTACCATACTCATCTATGTGAGTGCAACTA
GTGTTAATCAGGGCACATACCCCCCCATAGGAGCCGTTATTATATCCAAAGCCATTCTATTTTGAAAGAC
CACCCGTTTCAATGAGTCTACCTCCCAGTTTGAGTGATAAGGAACTTCAGTGGTTGGATTTGCTGTTACC
TCAATTTCTGCTGAAATATTCACTATAGCCCATTCCAGCTGTGCTATACCTAAGGAGGGGATCAAAGCCC
TGACTAAACTATGGTATCCAGTCTTATATCTAATCATACAATGGCCTGGGTTGAAAAGGACCACAATGCT
CATTGAGTTCCAACCCCCTGCTATGTGCAGGGTCGCCAACCAGCAGACCAGGCTGCCCAGAGCCACATCC
AGCCTGGCCTTGAATGCCTGCAGGGATGGGGCATCCACAGCCTCCTTGGGCAACCTGTTCAGTGCGTCAC
CACCCTCTGGGGGAAAAACTTCCTCCTCATATCCAACCTAAACCTCTCCTGTCTCAGTTTAAAATCATTC
CCCCTTGTCCTATCGTTATCCACCCTCGTAAACAGCCATTTATGAGGCTGTTTATACTCTCCCTTCAAGT
ACTGGAAGGCCATGATGAGGTCTCCTCGGAGCCTCCTCTTCTCCGAGCTAAACAAGCCCTGTTCCCTCAA
CCTTTCCTCATAGGAGAGGTGCTCCAGCCCTCTGACCATCTCAGTGGCCTTCCTCTGGACCTGCTCCAAG
AGCTCCACGCTCCAGGAGCTCCAGCTTCAGGGCAGCTAAGACTATACTGGGTGAGGGACACTGACAGCCC
CTGAGACCGCAGGTTGTAACGTGGTCTCTATGGGGCAGCGGGCTTCCCCCAGGAAGACGGTGGCGACCCA
GACAGAGGGCCTGCCCAGAAATGTGGCGGTTCAGGTCTCTGGCTAAGGACCATCAGAGAGTGCGAGCGGG
AGATCGACTGGTGGAGTGACTCTCTGCCCCCCAGACTGTAAGGGACCCTGTGTGGAGAGGAAATGGACCT
GGGGGTGTCGATTGCCGCTAGACTGGACGTGAGCCAGCAGTGTGCCCAGGTGGCCAAGAAGGCCAACGGC
ATCCTGGCTCGTGTCAGAAACAGCGCGGCCAGCAGGAGCAGGGAAGTGATTGTCCCCCTGTACTCAGCAC
TGGTGAGGCCGCACCTCGAGCGCTGTGCCCAGTTTTGGGCCCCTCACTGTAAGAAAGACATGGAGGCCCG
GGAGCGTGTCCAGGGGAGGGCAACACAGCTGGTGAGGGGTCTGGAGCGTGGGCCTTAGGAGGAGCGGCTG
AGGGAGCTGGGGAGAAGAGGAGGCTCAGGGGAGACCTCATTGCTCTCTCTAACTACCTGAAGGGAGGCTG
TAGTGAGCTGGGGGTCAGCCTCTTCTCTCGGGTGACAGTGGTAGGACTAGAGGGAACAGCTTCAAGCTGG
AATGGGTTGCCTGGGAAGGTGGTGGGGTCACCGACCCTGGAGGTGTTCAAGGAACGTTTGGACGTTGTGT
TGAGGGACATGGCTTAGTCAAAGCTATTGGTGATGGGTGGATGGTTGGACTGGATGATCCTGTGGGTCTT
TTCCAACCTTGGTGGTTCTATGATTCTATGATCAAAGGTGCACCAAATGAGCCACAAATGGACCCAAATG
GACACAGTTGGCCCAGAAATAGGGACACACTGCCCAAAATGCACAGAAATGGCACCAAATAGACTCAAAA
CAGACAGAAATTTCCCCCACAGTGCCCCCACGTCAGACCGAATAGACCAAAACTGTCTCAAAGTGACCCA
GGCAGATGTGAGATGGGCCCAAACCGACACAGATGGTCCTGGAATGGCTCCAAAGACATGAGAATGGCCC
CAAAACCATTCAGAATGGATCCACAAGGCACTGCAATTGACCCAAAATATCAGTGAGTGACACAAACGGC
CCCACAACAGCTCAAAATGAACTGAAACGGCCCCGGTTTGCCTCAAAATGGACACAGTTGGCTTCCAAGA
AACCCCCAAATGACCCCAACACAGCCCTACATGGCACTTCAAGGTTCTCAGATGGTCCAAATGACACCAA
AACCATCCCAAAATGACCCCAAAGTGCCCCCGGGAATGGCTCCCAAATGGCTGAGGATCAATCCCTGATT
GCCCAAAGCAGCACATACAGCCCAGAACGTCCCCCGGACTGTACGGACATGGCCCAACATCCAGAAACGG
CCCGAACACCCGCGGACATCCCCTAAACAGCCCGAACGGCGCCACGCCACCCCGGAGGGACCCGAAAATG
GTCCCCAAAGCGCCCAAATTCGCCGCGGGCACGAAGGGGTTAATGGAGGGGGCGTGGTTTGCGAGACGGC
GCGCCGGCGACCAATCAGATGACCGCCACCAGGGGGGCGTGGAGGGATTCCGAGAAGGCCGCTCCGAATA
GGAATAGTTTCCCGTAAGAGCAGCGGAAGTTAGCGCTTGTCACGTGACACGGCCTGGCGTGGGCGGCGCT
CGGCGTTCTGAGTGGGCGACTCCACGGAACCGCCGGGACTGGAGAAGACCTCCAGGCTCATTCGGTGGAA
CCGTCAGCAGCAGCTCTCACTGCCATCCGCCATCCGGGAAGAAAACCCTGCAGCCGCGATGCGGTGTCAG
AACGCGGCGCTCCGTCTTTCCCCACCGGGCGCACCGGGGGACGCGACATCGAGGGCACCTCTCAGAGCTC
CGCTCCTCCGCTTACACAGCTCGGACACGCGTGTGCACTGCATTGCCGTCCACGCTCGTTTTCTCAGGGA
CTCTCAGCTATGTGCTGCTGTCCCTCTGGCCGCACTCAGCGCTATTTCGTGAACGTTCCCTTCTCTTTCA
TGGGGTGATGTATGACAAACAGGAATACAGGTATTGGACCAGAGAGATTATCGCGTTACAAAGGAGAAAT
GAAATAAAGATCTTAGCCGTGCCCTGGGCTCGCGGAAGGGCTCCAAGAGGAAGGATCTCTATCTGAAAAA
GGATCTCTATCTGGAAGAGGATCTCTAACTGGAAGGCTCCAAGAGGAAGGATCTCTACCTGGAAGAGGAT
CTCTATCTGGAAGGCTCCAAGAGGAAGGATCTCTATCTGGAAGAGGATCTCTATCCGGAAGGCTCCAAGA
GGAAGGATCTCTATCTGGAAAAGGATCTCTATCTGGAAGGCTCCAAGAGGAAGGATCTCTATCTGGAAGA
GGATCTCTATCTGGAAGGCTCCAAGAGGAAGGATCTCTATCTGGAAAAGGATCTCTATCTGGAGATCCTT
CCTGCTTGGGAGTCAGCCCTTCAATGGGGTCTAAGAGGGGTGCAGCCAGGCTCCACCCCTTCTGGTTACT
CAGGTGAAATTGCGTTCACCTGTGCCCCTGCAGCTGACTCAGCACTCGCCTCAGGTGGTCAATCAGAGGT
TCAGGCTGTGATTCAGCTGTTCCCATACAGCTGACCTGTTCACAGTTCCCCTGCTGGCCGCTCTGTCCCC
TTCTGCAGCACGGAGCGACTGCAATGGCAGCCACCGCTGTGCCCTGGGGCTCCTTCTGGCAGTGCTGCTC
TCCCAGCCCTCTCTCCATGACACACACAGCGGCACCGAGCGCGCCCTCGCTTTGCTGCTGCCCCACAGAG
CGCTGCAGGGACACAACAGGAGGGCGCGGTGCTGCAGTCACGGGGACAGAACAGCAGTGACTGCAGAGGA
TGCAATCCATTGCAACTTTAATGAGAGCTCAGCACAATTACAAAAGGCTGCAGGGCAGCAATAATCATAG
AATCATAGAATCGCTAAGGTTGGAAAAGACCCACAGGATCATCCAGTCCAACCATCACCAATGGTTCTCA
CTAAGCCATGTCCCTCAACACAGCGTCCAAACGCTCGTTGAACACCTCCAGGCTCGGTGACTCCACCCCC
TCTCTGGGCGGCCCATTCCAGCGCCGGACCACCCTTTCAGACAAGCAGTATTTCCTAACGTCCAGCCTGA
ACCTTCCCTGGCGCAGCTTGAGGCCATTCCCTCTCGTCCTAGCACTAGTCACGCGAGAGAAGAGGCCGAC
CCCCAGCTCACCCTTCAGGTAGTTAGAGAGAGCGATGAGGTCTCCCCTGAGCCTCCTCTTCTCCAGACTG
GACAATCCCAGCTCCCTCAGCCGCTCCTAAGGCCCGCACTCCAGACCCCTCACCAGCTGTGCTGCCCTCC
CCTGGACACGCTCCCGGGCCTCCATGTCTTTCTTACAGCGAGGGGCCCAAAACTGGGCACAGCGCTCGAG
GTGCGGCCTCACCAGTGCTGAGTACAGGGGGACAATCACTTCCCTGCTCCTGCTGGCCGCGCTGTTTCTG
ATACGAGCCAGGATGCCGTTGGCCTTCTTGGCCACCTGGGCACACTGCTGGCTCACGTCCAGCCTAGCGT
CAATCGACACCCCCGGGTCCATTTCCTCTCCACAGTCTTCCGGCCACTCTGCCCCAAGCCTGTAGCGTCG
CCTGGGGTTACTGTGGCCAAAGTGCAGGAGCTGGCATTTGCTCTTGTTGAATCCCATCCCGTTGGCTTCG
GCCCAGCTACCCAGCCTATCCAGATCCCTCTGCGGGGGCTCGCTAGCCTCAGGCAGATGGACACTTCCAG
CCAGCTGGGTGTCACCTGCAAACTTACTGAGGGTGCACTCAGTGCCCTCATCCAGCTCATCGAGAAAGGT
ATTAAACGGGACAGGCCCCAGCACCGACCCCTGGGGAACACCACTCGTGACCGGTCGCCAGCTGGATTGA
ACTCCATTCACCACCACCCTCCGGGCCCGGCCCTCCAGCCGCTTCCTTACCCAGCCGAGAGCGTACCTGT
CCAAGCCACAGACTGCCGGCTTCTGCACGAGAAACTGTAACTGCAGAAACCCTCATGCAGGGCTATGGCC
GTGGAGCAGCACCGGGAGCAACATCACCCACAGCCAAAGTCAGACAGTGGCTGGGAGTGACGGCACCTTC
ATGTGACACATTTGTGGCAACGCGATGTCACACAGAGCCCGAAAGGAAAGCAGAAATACCCTCACCCTCG
GGTCTGGCTGCAGTAAGCAGCACCGTGGGAACATTCTGTGGGGCTGTGACCTTCAAGGACTCTCACAGAA
CCCTCCCTTTAAGGCACAGAGGAACAGATGAAGTGCCGGAGAGTTAATGAGGAGCAGATCTGTGTGTTTT
CATGCAGAGCCAAGTGCAGGAGTGCTGGAAAGAGGCAGATGGAAGGATTTACCGATGGCTTTGCAGTGCC
CAGCAGACTTGCAACGACCTCAGTGCTGATGGGATCGCTTAATCTGGTAATGCCTTCTGCTTCCAGCGGA
CGTAGCTGTCAGCAGTGCTGCACACCCAGAATTTCTCATTGTGGCATAGGGCTGAGCTGATCCTGTCCCC
ATTCAGGTACGCACATTGGCCTCCACCTCGCAGCTCAAACCTGAGCACAGGAGGGTGGAGAATGAGAAAC
CCAATCCCAGCCCATGCCAAACACACCCCATAAGAGATCGCACCCCGACAGACGGACGCACACACTGACC
AGTTGGTGAAGGCGCTGCCATCGGCCCATGTCCAGTGCTCGTCCCCTTCTGCCCTGTGCAGCCCAATCCA
ACAGTTTGCTGGGCCCCGGTACCGCAGCATGAATTCCTTTGAACAAACCCAGGTGTGATTGGAGCTGTTG
GAACACATCCCATCCCCTCCCCACATCTCAGGTCCCACCTCGCTGCAAGGCGCTGCACTCATATTGGTGC
AATGCTGTGTTGGTAATGGTGTGGACAAAGCCCTCCCCTGGAGGTGCGCAGATAAGGAAAGTGCCCGGTG
GGTGCAGGGAGGGGGGGAGATGAGCATTTGACACTGTCCCAGCGCAGCCCGATGCTTTCACCAAAGGCAT
CTCCTCGTGACTTTGGCATGGGGCCAATATGGGGCACCGGGAGCAGTTGCTGCGGCCCCACAAGTGTGGG
TTTCCCACCCCCGTGTTGGCACTGGGGCTCACACCCCGCTCTCACCATCTCCTCGTCCGTCTCTATGGTA
GCCAGGGAAGCTCCGAGGCGGTGGCAGTGCTCCCTGCTGCTGTTCCAATCACTCTCCGTGTCCGAGAAAT
AATAGCATTTCCCTTGGAAACCGATTGAGGTGTTGGGGCACACGTGGGAGAAGGGTGGGCGAGGTGAGCA
CGACGGACGCTGGAGCACTGACAGGGAGAGAGTTGGGCAAGTGGGAGGCAAAGGACGTTCCCCTGCAGCT
GAGGTGGGGTTGGGATGCACGGCCACGGGGCGATGCCCTCGGAGCGGTTGCAGAGGCCGGGAGTTGGAGC
AGAAGGTGCTTTGGGGCACCACGTGGGCAGCCCAGGAGGTGGGATGGGGACTGTGCGTCTCCGTGGGGAT
GCGGGGGGCACTCACCTATCACGGCCACCAGCGCCGAAACAAGGATGCACGGCACTGCACACAAAGCCAC
GCAGAGCACGCGGCGCCTGTTCTGTCTCAGCTCACTGCATCTGGAGCCTAGCCAGACAGAGAGCAGTTCA
TGAGTCACACAGTCAGCACGGCTGGAAAAGACCTCCAACATCGTCCGGCGCGACCGTCCACGTAGCGCCG
CTATTTCCCCACCAAACCCGATCACTTTGTACTGCAGCCCCACGGCGCTGTGCTGCAGACTCCGCACCCC
CACAGCTCCGCTCCCCTCTCTGGACACGCTGCAGGGCCACAGTGTCTCTCTGGCAGTGAGGGGCCAACGC
TGAGCACAGCACTGAGCTGTGGCCCCAGCAGCGCCACACAGACGGACGGGCACCTCCTGCTCTGCTGCCC
GCACTGCTGCCGCTACGAGCCGGGGCAGAGCAGAAGCACCGCGCTGCGAGCCTGACTACAGGCTGTAGCG
GAACGGAACTCCACCCACCAGCGCCCTCCCCCGCTCTGCACGCTGCTAGAAAGAGTTGTTTACTGTCCGT
CCGAGCAGCGCCCGCCCGCAGCTCGCTCCGGGCTGCTGCCTTTCCAACGCTCTCGCTGCCATCCCAGCCC
CGTCCCCGCGCTGTCCCCGCGCTGCCCGTCCCTTCTCCCGCAGGAGGACACTCCTTCTCTCCCGCACTCT
CAGCACAGCTCCCCGCTCACTCCCGCCGCTCTCTTCCCTCCGCCTCAGCTCGCGGCACAGCGGGACGGCA
CCGCCGCCCTCAGCACGGACTGCCCGGGGCCCCTCCCGTGGGCTCGGGCTCTTTTCCCCGCTCGGCCCTT
TCCCGCTGCCTCCCGGCATTACCTATCTGAGACTGCCGTTCTTTGTCTCCTTCGCGCGTCGTCGCCTCTC
GGGGCGGGGAAAATCGCATTTCTTCCTCCATGGCAGCGCGGAGGTGCCTGCAATAAAGAGGCGAATAAAG
AGGGGCGGGGCGGGGCGGGGGCGGTGCAGCAGTACAGTTTCGTTTTGTCTTTGCTCTTCCTGTTCGTGGC
GTTCATGGGGGCTCTCAAGGACTGACTGCGCTGGAGGCCAAAATGAGCCTCGCTGAACTGAGCGGCAGAA
GCATCCCGTTGTGACGGGCCCAGGGGCTCCGTGCATACTCGGTACGGATTACGTCCGAAGGGGCATTTCA
AGGATCCCAGGGGGTATGGATGGGCCTTTGCAATAGCTGCTGTAGACACAGACGACATGAAGCAGCCGTC
TGTTCTGCCTGGCCTGTCAGAAGATCCGTCTGCTCTGGGGTTGCTACAGGTGCCGACTGCTACAAGAACG
GTGACTCAACCGCCCCCCTGGGCAGCCCCTCCCAGTGCTTAACGGCCCTTTCTGTACAGCGCTGTTTCCT
GATATCCAACTGTGGAGAGCCTGTACACAGAGTGGCTACGTGACAAGGGCCACAATGGAATGCCACTCGT
GAAACAATAAAAGAAAGTATGTAACTAGAGGCAAGGACGGCTACTCGGGTAGATGGAAAACAGGATGCAT
ATCTACAGCAATGAAGAAACAGTAACAGCAAGGCTAACCACGAAGGTCAAGATGAAGTAATGCATAATCC
GCCAATCCTGAGCTATGCTTTTGCAATATGTATAAGCTCATTACCTACTGTATAAATACAATACCAATGT
GCCTAATAAATGAGACCTGTTGATCATGATAGCTTGAGACTCGTCTCCCGCGGTCTTTTCCGACATCCAA
CCTCACCCTCCCCCGGTTCAACCGGAGGCCGTTTCCCCTCGTCCTGTCAGCTGTCAGCAGTGAGAAGAGA
CCAAGCCGCTCTCACCGCAATCACCTTTCAGGTATTGGAAGAGAGCAATGAGGTCTCCCCTCAGCCTCCT
CTTCCCCAGACCAGACCGAACAGCCCCAGTTCCTTCCGTCGCTCGAAGTCACACCCCCACGGGGTGCAGA
AGCGCGCTCACAGCGCCCCGTCCTCCCAGCGGTCCCGAAATGACAGAAAACCGCCCCCCGAGGAGAAGAA
AAGATCCCAGAGCCATCGTTCCTTCCGCAGCGCACAGAGTGCCGCAAACGGCCCTACGGGCGGCCCCTGC
CCGCAGATTCGCATGGCCCCGCCCCTCAGCCACGCCTCCCTCCCATTGGCCGTGGACCCGAAGGCCCCGC
CCCGCGCCTTGGCTCCGTCCCGCCCCTCCCGTCTCCGTCCCCCGTCGCCGCGGAGGGCGGCCGTGCTGCT
GCGCGTGCGCACTGGGATCGGCGGCGGCCGCCGTAGGGCTGTGCCGGGGGAGGGGAGATGGCGGGGCCGG
GGCTGCGGTGCTCCGTCCGCCGGGCTGTGCCGGGGATCCCCTCCGCGGAGCACAGCGGCGCTCTCTCGGC
TCGGTTGTGCGGCGCGTTCGCGGGAAGGAAACGCGCGGTGCGTTTCAGGAGCGCGTGGCTGCAGATAGAG
CTGCCGAGCCGCTGTGTTACGCGGTGGGCCACTGCTGCGACACCGCGACGGCTTTTGCGCGGCGCGAAGT
CACGCGTGCAGCTTTGCGGGCCGGAAGGCGTTGCGCGACGCCGCTCTGTTTGAACACGGGACCTTCAGCA
CAACGAACGCGGACGGAACGGCCTCGGGCACCCGCAGGGACGGAGCCCCGCGCGGCTCCGCTTCCCCTCC
GTGACCGCGGGGCGGCGCTGCTGAGCCGCTGCTCCCCGGCGGGAGCGGCGCTGGGCGGCCCGGGGAGAAC
GGCGGCCGTGGTCCGGGCGTGCGGAGATGGGAGCGGGAACGGCACGGCGCTGGTGGAGCCGCGCGGGGCG
ACGGGTGGCAAAGGAAGGCGGAGGGAGGGACGAAGGGCGCTCTGCCGGCCCAGCCCTCTCTCCGGGACAC
GCGCGGCGGCACCGAGCGCGCCCTCGCTTTGCCGCCGCCCCGCGGAGCGCTGCAGGGACGCAACGGCGGA
AGCCGTGCGACGGCAACGGCAGCGAGTCGGGAGGATCGAATCCAAAGGGAATCGCCTTAAAGCTCGGCGG
CATCGCGGAGCGCTGCGGCTCAGCGAGAGCCGTGAGTGCAGAAACCCTCGTGCGGGGCTACGGCCGTGGA
ACGGCGCCGGGAGCGACGTCGCCCACAGCCAAAGTCAGACGGCGGCCGGGAGCGACGGGAAAGCGACCCA
GGCGTTTTTTCTTTGCACGCATCGGAAATTCCTGGGCAGGGTGAGCGCGACTCGCGATGCTGGAGCACTT
CGAGGGAGACAATGGGGCAAATGAGAGGCAAAGGGAGACAAGCGGGCACCCCAGGAGGTGGGACGGGGGC
AGCGCTTGGGGAGCAGCTCAGGGCGCTGCGATACAGGGGCGTGAAAGCAAAGTAGTGCCGTATCAGCATC
CAGAACTGCACGATCTGCATGGACCTAAACTGCACCAAGTGAGCCACAAATGGACCCGAACGGACACAGC
TGGCCCAGAAATACAGACGCACTGCCCAAAATGCGCAGAAATGGCGCCAAATAGACTCACAACACACAGA
AACATCCCCACAGTGCCCCCACATCAGACCGAATAGACCAAAAGCACCTCAAAGTGACCCAGGCAGATGT
GAGATGGGCCCAAATGGACACAAAAGGGCCTGGAATGGCTCCAGAGACATGAGAATGGCCCCAAAACCAC
TCGGAATGGATCCACAAGGCACTGCAATTGACCCAAAATATCAGTGAGTGACACAAACGGCCCCAGAACA
GCTCAAAATGAACTGAAACGGCCCCGGTTGGCCTTAAAATGGACACAGTGGCTTCCAAGAAACCCCCAAG
TGACCCCAACACAACCCCCAAATGACCCCAACACAACCCCCAAATGACCCCAACACAGCCCTACGTGGCA
CTTCAAGGTCCTCAAATGGTGGAAACTACACCCAAAGCATCCCAATGAAGAGTGAGAACAGGACCCTGCA
GTTATAGAGAGAAGGGCCTCACAGCAAGAAAAGGGAAAGTAGCTTCACAAGGTAGACATAAGGGGCAAAT
AGAGAGAGTTTAAGTAGAGAGTGTTAGAAAACAAGGGGTTCCAAGCACTTTCACAGACACCAGGTCTGGA
ATAGCAAGGAGGATGAAGGCCATCAAGATAAGGACAGCAGAGCAGCTCCAACACATTTGGCAGGGAGGTG
ATTGCATGTCTACAGGGCAAGCTGAAACCAGTTCGGGGGATGCCCCCCCTTCGGGGTCAGAAGTTTGCAG
CGAGGAAGACTATGAGCCTTCATCATCACGACCTGCTACGCACGCGCAAGGAGGGGGAGGACTGCATGCT
GATGGGCTCTCGGGAATGTAGTGAATATGTATCCGAATTCCTGTCAACTACTGCTGATGTATTAGTTGGA
CCTGTATCTATAGCCCCATTTCTGCTGACGGTGCGCAAGTTAGGTGGAGCGATCCCCCTTGCACCGGGCT
GTACGCGCGTCACCAATAAACACATGCCTGCTCTATATCCTTACCGGCTATAGGGTCTGATTGGCGCACG
TCAACCCCCCACCGCCCTCCCCCGTTCTGCACGCAGCAGGAAATAGTTGCTTGCTCTCCGCCCGTGCAGC
GCCCGCCCGCAGCTCGCTCCGGGCTGCTGCCTTTCCAACGCTCTCGCTGCCATCCCAGCCCCGTCCCCGC
GCTGTCCCCGCGCTGCCCGTCCCTTCTCCCGCAGGAGGACACTCCTTCTCTCCCGCACTCTCAGCACAGC
TCCCCGCTCACTCCCGCCGCTCTCTTCCCTCCGCCTCAGCTCGCGGCACAGCGGGACGGCACCGCCGCCC
TCAGCACGGACTGCCCGGGGCCCCTCCCGTGGGCTCGGGCTCTTTTCCCCGCTCGGCCCTTTCCCGCTGC
CTCCCGGCATTACCTCTCTGAGACTGCCGTTCTTCGTCTCCTTCGCGCGTCGTCGCCTCTCGGGTGGGGA
AGTGCTCAGCCGCTCTCTTTCTTCCATAGCAGCACGGAGGTGCGGGACTGCGCCCATCGTGTGCGGGGAG
AGGGGCAGAGAAGGGTCGGGCTGAGGGCACAGCGGTGCCGGCGGAGCGCTCTTCTTAGCGAGGACCTCAC
GGAGGGATCGTGGCGGAAAGCTGAAAAACAGCCGCATACTGCAGTGGGCACAGCGGTACCGAAGGCACTC
AGTCGCAGTCGGGAAGCCGTCCGGGAACGCCGCCAACAGCCTGCTCGATATAAAGACGCGATGGGCAGAG
GGGCGGGGCGGGGGCGGTGCAGCATTGCTATTCCTCTTTCTATTTGCTGTTTGTCTTTGCTATTCCTGTG
GTGGGTGGGGGCTCTCAAGGACTGACTGCGGTGGGGGCCAAAATGAGCCTCGCTGAACTGAGTGAAGGGC
AAAACCAGGTCCGTGCAGTATAGAAAGAAGGGCTTCATAGGAAGAAAAGAGAAAGCAGCTTCACAAGGTA
GACAAGGGGCAAATAGAGATAGTTTATGTAGAGAGTGTTAGAAAACAAGGGGTTCCAGGCACTTTCACAG
GCGTTAGGTGCGAAATAACAAGGAGAATGAAGGCCATAAAGATAAGGACCGGAGAACAGCTCAAAGGTTG
GCAGGGCGGTGATGGGATGTCTGAAGTGCGAGCTGAAACCGGTTTGGGGGATGCCCCCCCTTCGGGGTCA
GAAGTTTGCAGCGAGGAAGACTATGAGCCTTTGCGAGGAAGACTACGAGCCTTCATCATCACGACCTGCT
TCGCACGCGCAAGGGGGGCAGGAACTGCATGCTAATGGGCTCTCGGGAATGTAGTGAATATGCATCCGAA
TTCCTGTCAACTACTGATGATGTATTAGTTGGACCTGTATCTATAGCCCCATTTCTGCTGACGGTGCGCA
AGTTAGGTGGAGCGATCCCCCTTGCACCGGGCTGTACGCGCGTCACCAATAAACACATGCCTGCTCTATA
TCCTTACCGGCTATGGGGTCTGATTGCCGCACGTCAGTTTGGCACCCCAGGTGGGACCCACTCTGTTCGG
CTGCAGGAGCGGCTGAGAGAGGGGACACCTTTGGCATGCCCCAAGATTTCTGGGAAGGACTCCCTTCCTC
ACCCGATCACTGCGGGGACAGACAAGGACCGTCCGTAGGCGGACCAGGTCTGTGTATGGAAAAGGGGGAA
CCCGTAAGGCGTGACGAGACGTCCTACGCAGGGTATGGAGGAGCGTGCCTGCTCCCCAACCGAGCTACGT
GAGCTCACGGGTTCGGTTGCCGGCTGGGGTAGGAAGACTGCTTGGGGAGTTCCTACAAAGGGGAGCTGTA
AGTCATACGAGAGGAAAGAGCAACAGCTCTCCCTTCGGTGATTGGTAACAGCGCGGATTTTGTCAAATGA
GAGCGTGGATTCTCCTGGAGAGAGCAGTGGGAGTTATAGGTTGTGTTATTGTTATCACCATCTGCTGAGT
GTTCGGCACCGTGGATCTCCTCATTGCACGTCCAGCTGACTGTCGGAAAAATCTTAAAGCTTGCAGCTGA
TCGACTAATGTACTAGTGTTATTAAGATTCCAGCTAAAGGACATCGTCAGCACTGTGCATGATGTATAAA
CCATGGTTTTTGTTCTACATGTCAGAGTGAGTGTGCTGGGAGTGAGACGCGTTCCGTTCAGGGAGTGAGT
GTCAGTCCGTTTATGTAGTACTGTGTTCTGATTGTGGGGAAGAGTGTAAAGGAAGGCGGGGCTAAAGGAA
GGTAAAGGATGGCTTTGTGAGATCTGTTTCCAAGTGTTTGCAACTGAACAAGATCACTATACGGTGATAA
GGGCTGTCTGTGGAAACTTGGAGGAAATTAGGAATCAAGAAGAATTTGGTAAACATCCCGGGAGGCTCCC
AGGGGAAGGAAATCCCCAAACAAACCCCTTTGGGATGCGCATTGGCCCATTGGTGGGATACTGCAGGGGA
ACCTGGAGGCACCCTGGGTAAGGAAACTCTCGTCAAGTATTGCCATCAATGGCGGTTAATATACAAATTA
GAAGATGGTGAGAAGTGGCATCAGAATGGAACCCAAAACTATAATACCTTCTTACAGCTACTGTTGTTCT
TAAGGAAGGAAGGTAAATGAAGTAACACGAACAGTTTTCATAACTGAGTGCTCTCATCACGAGACTCAGT
ACTGGGTGTTTGTGGACACTGAAGAACTGTACTGTTTGATGTGTGGGTTCTGAAGGGAACGGGACAAACG
GTTTTGATGGTGTAATTGTTAATGGTATACAGAAGCTTGATTGCGGGTATGTGGAAGTGTAACTGAGGGC
ATGAACAGTGGACAAAGGAAAAAGGGTTAAAGAGAAAGTGAGTTTATCTGCGCTGGCATGAGAGCAGCCC
CCCCGCACCATTCCCCTGCGAGCAGAACTCTCGGAGTGAGAGAGAGCGCCGGAGTCACAGAGTGCTGCTG
TAAACAGCGTTACTTGTGAATGGGGGGAGGTGGAGAGGATGGGGCACTGGAGGTGAGAATAGCCTTCATG
TGCAGAGATGTCGGAAACCCGAAATTCCAGTGTTAGCACTGGAAGCCTCCGGAGAGGAGGGGGTGAAACT
GAAATGTAATGGTAGTCCTTTATGTAAGGATGAGTTTGGAAAGGGAAAAGTTTGAGGACGCAGGCTGAGG
AAGGCAAAGATGAGCAAGGTGTAACAGGGATGTAGATCCAAAGAGAGGCGAGCAATATGAAGAAAAATCT
GATTGAGGAACGGTGATAGTAAGGACATTGGGAATAGCAACAGCTGTTCCTGTTGCGGTGCTGGAGTAGA
GCCGTAGGACCCAGAGGTCCCCTTAGAAAGCGGTAATGGGGGGGGCTGGAAGAGCCCATGGAGGGTTCCA
CCCCTGCTGGACTGAAAGCAGTGTGCGAACTGCAGGGATATGAGTCGTCGGTGGAGAAATCCAACCGTCT
CTGATTGCAAAAGCGGAATGATGGGAACCTGGGAAGTTTTTCCTGGCAAATCCACCGGTGAAATTGCAGC
CAGGAGAGCAGGAGAAAGAGGTTTATTTTCTGGTGGGCACGGGTGCCTCTCACCACCCGCAGATGATTTT
GCATCAGTAGTAGGAGCTACTGCCCAACAAGAAAGAGCTTCCCTTTGGGGATCAAGTGTATATAGGCTGA
GAAAATAAGTCGGAATACATCAATTCCTGTACATGCCGGGTTCTCCAAAACCGTTCCTCTGGCAAGGCTC
ATTAGAACAAATGGATGCAGAGATTCAATTCAATAACACTGGAGCTAAGGGTCAAACAAGATGAACTGAT
TGCAAATGGTAAGTCTGGCTTTAACACAAACTGGGAAAACAACGTTGTACCCCCAGAAGTTGCAGAAATC
TTCACTAAGGTATGCTTAGCAGTGTGGGTATCAGGGATGCCTGGTAGAGCCAAAATGCAGCCCTAAGTTC
AAAGCAAGAGCTGGAGCTAGCCCAGTCAGGGTAAAGCGGTGCCCTCTGAGGATACGCAACCGGAGAAGGA
GAAAAGAAAAACGGATAACTTTTGGATTTTGGATGACTAATTGAATGTGAATCCAAATACAAGACTCCAG
TCTTGCCGATGAAAAATTGGATAGCAAGTGCTATAGTTTAGTACAGGAATTGAGGGCAAGTCATAGACTT
GCTGAATGTATACGCTCCGTGGTGGCAAATCCATCCACTTTAGTAACTAAGTTAGGGAATGAGTTGGTGG
AGTTTGCCTTCTGGATGTGAAGGATGCCTTTCCTGCCTCGCATGCGCGAGGGCGAGGGACCGTATGCTGA
GGAGTTCTCGGAAATGGAACGAATATGTATAGGAATTCCAGGAAAAGCGTTGGTTCTGTATTAGCCCTGC
CTATACCTATCCCGAGTTTTCGTCCTGATGGCATGCAAGTGAGGAGGAGCTCTCCCCCTTGTATCCGGCT
CTGCGCAGCGTTGATTAAAACATACCTGCTTTGTAACTCTGTTGTGGTTATGGGGTTCGATTCCGCGAGT
CGCAGGGACCCGTAAGACGTGAGGAGACGTCCTGCGCGGGGTTGAAGGAGCGAGGGTGCTCCCCCTGAGG
GTGGATCCGCAGGTAACGGTTGGGTGACGGCGATCGGTGTGGGTGGGAGTACAGCCCTCGGGACGGGGGT
CCCACTTAGGGGGGTATCTCGAGAATGCCGAGAAGCCCACGGGTGCCGCACGCGAGGTACCCCGAGAGTG
ACACATGCGAGCCGTGTAATACTTCGGAAAGATCGTAGCTACGAAAGTGGGTCGGACCCGTGGTTTCGTT
CTCCTGCGAGGGAGACGGCTGGAAACCGTCACCGAAGTGTTTAAAGCGACTGGTCGAGTGGGGGCGGAGG
GGGGGAGAGGGGGGGGACGCACAAATGCCCGACCCGATTTTCTCTTTCTCTTCCTGATAGGAACTGCGTT
TGTCGTTGCTGTCGTCTTTGCAACTGTTGGGTGTTTAAAAATATTGTTTGTGGGATTCCATTTGTAATGG
AAGCGCTGTTGTTGCTGGGGACGTTGGTTCTGGCTCTCGTCCTGGGAATTCGGTGTTCCCGTGCCCCGGG
CAAGCAGGCAGATTCCATTACCCGGCAACGGAGACTCGAGAAGCGGCTGCTCTACGGTGTGAACGTTAAA
TACTGGATCCAAGGCGTCAGTGGTGTTAATGCGTGATCTGAGGGCAACTGGACGCTCGTTACACCCTGAA
AATAAGTGCGACCCCGTATTTGTTGTTCGAAGCTTAGCCCGTAATGCTGCCCGGGAATTACGGTGCAACA
CAGGAGACCGGCATTTCCGTTGGGGTCGTGAGCCGGGCTTTAAAGAGGAACGCGTATCAGGTTTAACTGC
TATGCTGGCTATAAGGCGTGGACCTTTGGGAACGATAAGGAGTCAGTAGGATTTAATATGGGGGGAGCAC
CGAGAAAGGAGGTTCCCAGGAGAGCCCCACTTGGATGCGTCTTGGCTCACTGGCGAGAAATTGCCGGGGA
GCCTGAGCGAGAAAAAACTTCAATCGAGCACTGTAATCAGTGGTGGTTGTTACAGAAGCTGGAAAGCGGT
GAGAAATGGCCAGTGAATGGCACTTGGAATCACAATACCCTTCTGCAGTGAGCGTTGTTCTTGCGGAAGG
AGGGCAAGGGGAGGAAGCCGCCTACGCTGATAAGGTTCTTCATCGTCCGCAATCAGCCCGAATGGCAGCG
GGACTGTGGGGTGGGGCCGCCCCAGGATGCGATGGTTTTAGCGTTAGAAAAGGAGAAAAGGGGTGGGGGA
AATGGTAACCTGCAACGCTGCTGTTCCTCGTGCAACACAGGGCAGTGTTGCACCAGCCCAGACAAAGTCA
GGGAAGCAAGAGAAAGCCCGACTGAGTTTCTTGGTCAGTTCAGGGACGCTATGAGGAGACAAACCCCCCG
GAGCCAGGACTCCCTGCCGAGCACTCCCTGCCCGCGGCGCTCCCGCACGGCGGGCTCTTACCGACACGGG
CTCTGCGGCTGACGGCGCTCCCGGCTCCGCGCACAGCGACGGCACACGCAGCTGCACCGCAACGCCTCCT
GTCTGAGACTGAGCGCTTTCGGAACTGCTCTTCAGATCCGCCACGATCCCTCCGTGAGGTCCTCGCTAAG
AAGAGCGCTCCGCCGGCACCGGTGTACGCCCAGCCCGACCCTTCTCTGCCCCTCTCCCCGCACACGACGG
GCGCAGCCCCGCACCTCCACGATGCTAAGGAAGAAAAAGAGCGGCTGAGCCCTTCCCCGCCCCGAGAGGC
GACGGTCCAGCCGGGAGAGGAAGAAGTCCGAGCGCAACGGG
>novel_circ_005667
CTTTCCGCCACGATCCCTCCGTGAGGTCCTCGCTAAGAAGAGCGCTCCGCCGGCACCGCTGTGCCCTCAG
CCCGACCCTTCTCTGCCCCTCTCCCCGCACACGATGGGCGCAGTCCCGCACCTCCGTGCTGCTATGGAAG
AAAGAGAGCGGCTGAGCACTTCCCCACCCGAGAGGCGACGACGCGCGAAGGAGACGAAGAACGGCAGTCT
CAGAGAG
>novel_circ_005943
CTTTACGCCAAGATTCCTCCTTGAGGTCTTCGCTAAGAAGAGCGATCCGCTGGGACCGGTGTACGCTCAG
CGCGACCCTTCTCTGCTCCTCTCCCCGCACACGATGGGCGCAGTCCCGCACCTCGGCGCTGCTAAGGAAG
AAAAAGAGCGGCTGAGCCCTTCCCCGCCCCGAGAGGCGACGGTCCAGCCGGGAGATGAAGAAGTCCGAGC
GCAACGGGGCTCCAGATGCAGTGAGCTGAGACAGAACAGGCGCCGCGTGCTCTGCGTGGCTTTGAGTGCA
GTGCCGTGCATCCTTGTTTCAGCGCTGGTGGCCGTGATAGGTGAGTGCCCCCCGCATCCCCACGGTGATG
CACAGCCCCCATCCCACCTCCTGGGCTGCCCACGTGGTGCCCCAAAGCACCTTCTGCTCCAACTCCCGGC
CTCTGCAACCGCTCCGAGGGCATCGCCCCGTGGCCGTGCATCCCAACCCCACCTCAGCTGCAGGGGAACG
TCCTTTGCCTCCCACTTGCCCAACTCTCTCCCTGTCAGTGCTCCAGCGTCCGTCGTGCCCGCCTCGCCCA
CCCTTCTCCCACGTGTGCCCCAACACCTCAATCGGTTTCCAAGGGAAATGCTATTATTTCTCGGACACGG
AGAGCGATTGGAACAGCAGCAAGGAGCACTGCCACCACCTCGGAGCTTCCCTCGCCACCATAGAGACGGA
GGAGGAGATGGAATTCATGCTGCGGTACCGGGGCCCAGCAAACTGTTGGATTGGGCTGCACAGGGCAGAA
GGGGACGAGCACTGGACATGGGCCAATGGCAGCGCCTTCACCAACTGGTTTGAGCTGCGAGGCAGAGGCC
AATGTGCGTACCTGAATGGGGACAGGATCAGCTCAGCCCTCTGCCACAATGAGAAGTTCTGGGTGTGCAG
CAGAGCTGACAGCTACGTCCGCTGGAGGAAGAAGGCATTACTAGTTTAAGCGATCCCATCAGCACTGAGG
TCGTTGCAAGTCTGCTGGGCACTGCAAAGCCATCG
>novel_circ_006774
GTCCTCACTGCCTGGCGCCTGCACCTCTTCAGCCCCACGACACCGGCCAAGGTGAGCCCTTGCACGAGAA
TTTGCACAAGTGAATGTGCTTGATTTTCACAAGGATTGGCAGTGGAATTTACAGAATGATTTGCATGGGG
ATGTTCAGAGGGTTCTGAATGAATCCATCCCCCAGCACAATCCATTGCATGAGAAACCACATGAGGATTT
GCATGAACCTGTTCCCTAGCACGAGCATTTGTATGAGCATTTGCACAAGGGTTTGCAGAAGGAACAGTTT
GTACAAGTCTGTCTTTTTGCACAAACATTTGCATGAAAGCTTAGATGGGAATTTGCATGATAACTTGCAC
AAGAGTTTGCACAAATATATGCACAAGGATTTGCATGGAGTCTGTCCTCTTGCACAAGGGTTTTCATACT
GCTGAGCCTGTTCATACCTGTTTGCACAAAGATTTCCATGAGAAATTGCAAGTGGATTTGCATGCCCACC
TGCACGTCCGTTTGCACAAAGACTCCTATTTGTTGCCAGGCTGAAGGTTCCCTGAGCGTGCTGGAGATTC
GCTGCATCAGCGCCACCAGCCCCACCCAGGTACCCACCACCTCCCAGTGCAGATCAGTATGGACCAGTGT
GGATTTTGGTTACCCTCAACTACTTGCCCAGAATACATGCCAAGCCTCCCACTGTGCCCCAGTGCCCTTC
CAGTGACTGCCAGTACCCCCCTAATGACCTCCTTAAGTCATTCCTTTGTCTTATAATGCTTCCCAGTATG
GACCAGTATGGACCAGTGGTCCCCCACTGCCTGCCCAGTCTCCATCCAGTGACTCTCAGTGCCTCTCAGG
CCCTTACAGTATATCCCATTATGATATGGGCAGTATGAACCATTATGGACCAGTATGAACCAGTCAGCTT
CCACTACCTTCCCAGTGCCCTTCCAGCTCCTCTCAGTGACCTCTCAGTACATCCTAGAGCCTCCCAGTCC
CTCTTAGGATATGTCCTGTTCTATCTCCATCCTCCCAGTCTCCTGGTATGTTATTTTTTCTTCCAAGACA
TCCCAGTGTCTTTCCACTACATTCCAGAACCTCCCTGTACATCTCCAGTCTCTCCTAGAGCCCTCCTAGC
CCCTCCCAGCATCCCCACAGTATATTCCAGTGCCTTCCAGTATGTGCAAGTCCCTCTCCAGTCCCCTCCG
TCCCCATTAGAGAGCCCCAATCCCCCCAGGCCTCTATCAGCTCCTCCCCCCAATGCCTCCCAGTGCCTTC
CAGTACACCCAGTTCCTAGGTGCGCCTGGACACGGAGCGGGGTCCCCTGGCCCTGGCCCTTGCCACCCCT
GCTGCTGCCGCCTGCCTGGCCCGGGAGCTGGGAGCTGCCCTGGGGCGGGCCCTGCCCTGTGCCCCCCCTG
T
>novel_circ_005506
GCTCCGGATGCAGTGAGCTGAGACAGAACAGGCGCCGCGTGCTCTGCGTGGCAGTGCTGTGCATCCTTGT
TTTGGCGCTGGTGGCCGTGATAGGTGAGTGCCCCCCGCATCCCCACGGAGATGCACAGCCCCCATCCCAC
CTCCTGGGCTGCCCACGTGGTGCCCCAAAGCACCTTCTGCTCCAACTCCCGGCCTCTGCAACCGCTCCGA
GGGCATCGCCCCGTGGCCGTGCATCCCAACCCCACATCAGCTGCAGGGGAACGTCCTTTGCCTCCCACTT
GCCCAACTCTCTCCCTGTCAGTGCTCCAGCGTCCGTCGTGCCCGCCTCCCCCACCCTTCTCCCACGTGTG
CCCCAACGCCTGGGTCGGTTTCCAAGGGAAATGCTATTACTTCTCGTACACGAAGAGTGATTGGAACAGC
AGCAGGGAGCAGTGCCACCGCCTCGGAGCTTCCCTGGCCACCGTAGACACGGAGGAGGAGATGGTGAGAG
GGGGGCTTGAGCCCCAGTGCCAACATGGGGGTGGGAAATGCACACTTGTGGGGCCGCACCAACTGCTCCC
GGTGCCCCCAATTGGCCCCATGACAAGGCCATGAGGACATGTCTTGCAGCGAGGTGGGACCTGAGATGTG
GGGAGGGGATGGGATGTGTTCCAACGGCTCCAATCACACCTGGGTTTGTTCATAGGGATTCATCCTGCAG
TACCACAGCCCGGAAGACCACTGGATTGGGCTGCACAGGGCAGAAGGGGACGAGCACTGGACATGGGCCG
ATGGCAGCGCCTTCAGCAACTGGTCAGTGTGTGCGTCCGTCTGTCGGGGTGGGCTCTCTTATGGGGTCTG
TTTGGGATGGGGTTTCCCATTCTCCTCCCTCCTGTGCTCAGGTTTGAGCTGCGAGGCGGAGGCCAATGTG
TGTACCTGAATGGGGACCGGATCAACTCAACCCTCTGCCACAGCGAGAAGTTCTGGGTGTGCAGCAGAGC
CGACAGCTACGTCCTCTGGTGGAAGGGGACAAATCCGCAGTGACGGATCCCATCCCAGGCAGCTCGTGCC
AACGCTGCTGGGCACTCCGTGGCATCCGTGTGTGCTGGAGTCCGCCTCTTTCCAGCACTGCTACGCTTGT
GTTTCTTGTATGGACTCTGCCAGCTGTGCTGCTCGCTGTCTCTCAGGAAACACATCTGTTGCACTGTGCC
TTAAAGGGGGGTCCTTTGGGGGTCCTTACAGATCAAATCCCCATGGTACGGTTGGGTGGGCAGTTGACGA
TCACTGCCGCCGACCCCTGGAGCTGCCAGGACCTGGAGCAGCGCAGCCAGCAGTGTGAGCACAGCACAGA
GCAGTGCTGCGTCCCGCGGGGCTCAGCTGCTATTTGGTGCTCCTGTTTCCCATTGGATTCTGCGCAGTTC
TCTCCACTTACACTATTACCGTGATCGTTGTTTTTACGATTATTGTTACTGGAAGTCTTCCTATCCTTAT
GTTCTGCATTATTTCCTTTACTGTTTCTACTCCCATTTATTAACAGTCCCTGCCACAATTCCCCTCCTTT
TTATCACTCCAGTGGTGCTGTTATTATTTGACCCATCAGTATTAATAATGTTTGTAATTAATTTATTTCT
CCATTTACCTGCTGAAATCCGCATCCCTCCAATTTGGAGATAAGGATGTGGTGGGGGACCACGTCAGAGG
CCTCGCTCAAGTCCAGGTAAATGACATCGCTCAGCTTCCCTTTGTCCACCAATGCCATCAGCCCATCATA
GTAGGCCGCTACTGGGTGGGATCACACGTTGGGTTGTCTGGGATCACACGTTCATTCCTCACGTGATCAG
CGATGTCCTCCAGGAGGATGTGTTCCATCATCTTCCCAGGCACAGAGGTGGGATTCTCCAGCCTGTAGTT
CCCCGGATCCTCTTGCTCCCTTTCTTATAAATGGGAGTGACGGGACCTCTTTTTCCAGTTATCCGGGACC
TCGGTGACAGCCACGCCGTTTCAAATATGATGGAAAGCAACACCCGGCAAGCTGGCTCCTTCAGAGCCCC
GGGATGCCTGCCGTCCAGCCCCATAGACTTGTACGCGTTCAGTCCCATGAGGTGTTCTTGGACTTGCTCT
GCCCTTACGGTGGGGGGGGATTTCCTCCCCCACTCCCCAGCTGGAGGCTCACAGATGTGAGCTTCAGGGA
CGTGAGAAATACAAGCGTCCTTCAGCAGCTTCCAGTGAAGACCAAGGAAAAAAACTCGTGGAGTACCTCA
GCCTTCTCCACATCTCTCGTAGGCAGTTCTCCCTTCCCGTTTCCCAGAAGAGGTACGCTCTATTTGGCCT
GTCTCTTCTGGCCAACGTACCTGTAGAACGCCTTCAAACTGTTTTTAACATCCCTCACCAAGTTCAGCCC
GCCTGCAAGTCTGGACAGCATCCCTGTAATCTCCCCCGGTGACTCGTGCTCGTTTCCACGTCTGGTACAG
TCCCTTTTTTTCCCCTCAGGCTGCCCGGCAGCTCCTTTCCAAGCCATGCCCGTTTCTCGCTACCCCTGCA
CGCTTTCTTATGCCGGGGGATGGAGAGCTCCAGTGCTCCCAGTAGGGTGTCCTAGGAGAGCAGCCAGCCT
CGCTGCGCTCCGTTGTCTCTAAGGACAGCTTCCCAGGAGCTCTCACCTAACAATTCCTTACACAGCCTCA
AGTTCGCTCTCTCAGAGCTCGGGGTCCTGAGCCGCCTCTGCACCGAGTGCTGAATGGCAGCACATCCCCG
GGGTGGTCACAGAAGCAGAACAGCCGCCAGCACAGGCCTGGGGCACTGTGGGAAGGTATTGCAGCTCGGG
TGCAGCACGTGGCTGTGAAGGAACCTCGTGGAGATGCTCCCACAGCCAGGAACCTCTGCAGGGCAGCGGA
ACACCCGGCGGTGGATGGGGCCCCAGGATGGAAGCACCGGGGTGGATCCCGACCGGCAGTGTCAGGATGG
GCACCACTGCACAAGGTGTCCGTGAACGTGGGATGCGTTCTGTAATTAAGCAAATCCAGTGGATAAGGCC
TCTCTGGTGCGGTGAGAAATACGTCGCGCGATTCTCCAGAGAGCAGATCTCTTGTGAAAAGCTTTTGATT
CACAGCTGCAGCAGCGGTGTCCTGCAAGCAGGAGCCTCCCACCAGCAGCACAGCGCAGCCGTACAGCCCC
TGACCCCGGCACGGAGAATTCCTCCCAGTTCCTCATCAATCGAGCATTCTGGGTTCACAGTCTGCGCATT
TCCTTCTGAGCTCAGCGCTCCAGGTGCGCAGTCAGCCCACGCTTACCGTTGTATCTCCATCCTAATCCCA
TCAACCTGTCACCTGTCTCCCACTCTCTCTTTTCACTGTGTCTGCCCGTCCATTTCTCTGGTCCCGGAGC
CTCTCGCTATCTGCTCACCTGCTTGTGCAACCGTATCCTCAGTGCTATGCGATGCTGGAGAAGGAAACAC
GATTGTAACTCTCACGGTAGGGATCGGTACGTCAGTATCAAAACCAATACATGAGTTTAGCCCTTGAGTG
GGCGCACGGTGCAGTTTTCCTCACTAATTTGGCTCAGAGGACATAACAGAACACCTCTATCTTCCGCCCC
AATGGTTTTGCCCCACGAGGAGCACTGCAGTCCCCACGGAGCCCTTTAATCTTTGGCCTCGCAACGCGCA
CGGACATTTCCTCGGGTTCCGCAGACACTGCTTTAAAAGCGGCTCCCTGTGCCATAATGAGCACCGGGAA
TGTTCTGAGCCGGGGAACAGCGGGTGGCAGTGGGACACTCCGTGATGGAGCCGATGGTGAACGGGGGGCG
CTCGAGCAGCCGAAATAGCGCTGAGCGCGGCCAGAGGGACAGCAGCACATAGCCGGGAGTCCTTGAGAAG
ACGAGCGTGGGCGGCAGTGCAGTGCATACGCGTGTCCGAGCTGTGTAAGGAGGAGCGGAGCTCTGAGCGG
TGCCCTCCGTGTCGCGTCCCCCGGTGCGCCCGGTGGGGAACGACGGAGCGCCGCGTTCTGACACCGTGGA
GTGGAATTCCACCGTCGCAGCCCGAACCAACGGGTGGGCTACGTGAGTGTGTGAGTGTCTGGAAGGCACC
CCTTCTGTCTCTGCAATCCTTCCTGTGCAGTCTGAGTCCGCGCGGGTCCCTCTCTTTGCCCCCCGCCCCT
CTCTCCGGTGGTGCGACAGTACAAACGGGGGGGGGACGCATTGCTCAGCCCGTCTCTCTGTGCGCGCTGT
TACCGGGAGGTGTGAGGATATCAATTCCTTTCGCTATCTTTTCCTCGTGTTCCTATTTCTCAAAGAAAGG
CTCTGTCGTTGCCTTCGTTTGTTCTACACACCGCATCGCGGCTGCAGGGTTTTCTTCCCGGGTGGCGGAT
GGCGGTGAGAGCTGCTGCCGACGGGCGGACCGCTCCACCGGACGGCCGGGAGGGGAAAGCGAAGCTCTTC
GTGTGCACAAACACCGATTTTCCTGTTCTGTAATAGGATTTTGAATAGAGACGATACCTCCTCTCAGACT
GCCCGTAGGGCGTCTGCCGTTGCATTCTCAACTATTTCTGCAGTAGCAGAGATACTTACTGTAGCTCTTT
CCAGCTGAGCTACTCCTCAGGTTGGGATAAGGGCCCTCACGAAGCTGTGTTATCCTGCACCGTATCCCAC
TCATGAGAGTGTTATCGCTTTCCTTAACAGCGGCCACTGTTGGATGTGGAAACAGAAGGTTGATCCAAAC
AGAAGGGAGAAAAGTGACGATCGTACACTTAAACAAACCGAGGTGCAGCATTACCACCCTCAGCACCACA
TAGCACAGTACTGTTACAACCACAATACAAAACGGAACAGAGCACGGCACCAACTCACCACACACACCAC
CCCATGGACGTTAAGACCATCCTTTCCTTAGGAGTTTATCCTTGCACTTTCCTTGACAGTCCAAGCAGTT
CCTCAGCGTGTCGGAATAACGTCCCGTGACAATACTTTAATTACCCCACGTGCCTCATCAGTTCTACAAG
GGAATGCCTCTGGCCGCTCTAGAAGGTATCAGTACGAACACACAGCGATACCCCCCTTTTCTTGGCGGTT
CCAAGAACTCAATTTGCCACTGTTGCCCTGGAAGGTCAACAATGGAAGGTTCCCTTTCCCAATAGGCCCA
CTTTACTCTGTTCCTGGTATTGGGATCGTACTTTGTCATACCTGTTTGCCTATACATTTTCTTAGCTTCC
CTTAGAACCAATTTCAGTGAAATACTAAAGGACACAACAGTGTGTCCACCCGGGCATGTACCCATCTGTC
AGCTTGCTCCCTTCCCTTCTCAATCATTAATTCCGACCTTCTTCAGAATATTTTACAGGTTCTGACTCAG
GTTCAGAAACTTTAAGTTTACCACCTGGAATTAAAGCCCCCTTCAACTGCCTGTTCTGCCCCCGATCCAC
CATCTTACCTCCAGTTTCCTGCACAGTGTTCCCTTCCTGCAGGCTGTTTTTCCTGGTGTGTGAGCCATCC
CTGCTCTTTTCAGATGGTGCTATGAGCGTGTAGCACCCCAAATACATCATTAGCATCTGTCTGTATATTT
GAGTCTCTCGTCAAGGCAGCCATTCCAGCCTTCTGAGGGAAAGTCCCCACAGGTAACGGTCGTGCTTCGA
TGACTTTGTCAGTAGCAGTTCCTGCATACCCTGCCTTACGGTTTCCTTGTCTCACCAAACTGCTTCCATC
AGTAAGCCAGGTGTCCTCTGCATCTTCTAAGGGTTCGTCTTTCAGCTCCGACTGGCAGCAGTCCGTAGCC
GCAGTAGTTTCAAAGCAGTCACGAAATATTGGTTCTCCGGGAGTTCTGCTAAGGAGAGATGCTGGATTGA
CAATATTAGTTCCAGTTATTTCTGCATCATCCCGCTGTGCCAGGATGGCCTGGCATTTCAGGAACCTCTG
GGGGTGAGAGCCAATGCCCCCCTTTTACCTCCAATACAATACAGCAGACACTGTATCAGATATTCAAACT
GCTATTCTTTGGCCTAGGGTAAATTTACCAGGTTCTTGAATATTGAGCACTGGTGCAGCCACCGCCCTCA
AGCACTCTGGCCATCTCTTACCCACTCCATAAAGGGACTTTACCACCAGTCCGTAGCCATGTGTCCACGG
TTGGCACCCTGCTGTCATTCCTGAGAATGTACGGAGTTCCTCGGCACTTTGTGGCTCAGGGGTTTGGCAG
ATGGCTTCTTTCCTGGCAGTCCTTAAGGTTCCAAGTCCAGCTGTAATCTCCCATCCCAGATCGGTCCCTT
GCTGTTGAGTTCTTGGTGCCTTCTATTGAGAAAGTCGATCATCATTCAAACAAAGAAATTCAGCACATTC
GCAGTCCATTGCACACAGCCCTCTTTGTTTCTGTGGCATCCACGTTCTGCAGTAAAGTTCCACCGTGGAG
TGGAGGAACCCAAATCTCAGACTCACGAGTTGAGCAGTTCTCAAAAATCCTTGGGCTGTTCTCACAGCCC
TGGCTAACACTGTCCAGGTGAACTGAGTCTTTTTGTTCCGAATTGAGGCTCTCCTATTCAATTGTTCCGA
ATTGAGGTTCTCCTATTCAACAGCAAACAGCCTTAGGCTTCCCAAACCAGGCAGAAAAGGCATCCTTCAA
ATCCAGAAGGAAACTCCACCTACTCATTCCCTAACTGAGTTACTAAAGTGGATGGATTTGCCACCACGGA
GTGTATACATTCAGCAAGTCTATGACTTTCCCTCCAGTCTTGTACTAAACTATAGCACTTGCTATCCAAT
TTTTCATCGGCAAGATTGGAGTACTGTATTTGGATTCATATTCAATTAGTCATCCAAAATCCAAAAGTTA
TCTATTATTTCTTTTCTCCTTCTCCAGTTGTATATCCTCAGAGGGCACCGCTTTACCCTGCCTGGGCTAG
CTCCAGATCTTGCCTTGAACTTAGGGCTGCATTTTGGCTCTACCAGGCATCCCTGATACCCACACTGCTA
AGCATACTTTATTTAAGATTTCTGTAACTTCTGGGGGTACAACGTTGTTTTTCCCACTTAGTATTAAAGC
CAGACCTACAATTTCCAATCAGTTCATCTTGTTTGACCCTTAGCTCCGGTTTTATTGAATTGAATCTCTG
CATCCATTTTGTGCTAATAAGCATTGCCAGAGTAACGGTTTTGGAGAACCCGGCATGTACAGGAATTGGT
GTATTCTGACTTATTTTCTCAGCCTATATTCACTTGATCCCCAAAGGGAAGCTCTTTCTTGTTGGGCAGT
AGCTCCTACCACTGCTGCAAAATCATCTACGGGTGGTGAGAGGCCCCCATGCCCACCAGAAACGAAACCT
CTTTCTCCTGCTCTCCTGGCTGCAATTTCACCGGTGGATTTGCCAGGAATAACTTCCCAGGTTCCCATCA
TTCAGCTTTTTGCAATCAGAGACGGTTGGATTTCTCCACCGATGTCTCATATCCCTGCAGTTTGCACACT
GCTTTCAGTCCAGGAGGGGTGGAACCCTCCATGGGTTCTTCCAGCCCCCCCCCCCATTACCTCTTTCTAA
GGGGACCTCTGGGTCCTTGTCTCGCTCCAATTTATAGGAGGGAGAGGAGGTTCTTTGAAATATGTATGCC
CGGCGTGAGATTAAGAAACAACGGTTCAAATGTTGGTCCGACCGGTTTATTACAAATGTTAATAAGGGAG
ATGGGGAAAGGGGAGGACGGACACTATTAAGGATTGGGGTGATGGGGAAGGGAAGGCGAGCGATGGAAAA
GATAGAAAGAAGCAAGAATTGCGTAAAGCGGGGATAGGCACCACCAGGATCCGGCAGCAGTCCGTTGCAC
GACGTTCCGACGGTCCGAGGCCGAAGGGCAGGAGCAGCGAGGGGGGTCTTGGACAACGAGAGGGTGCAGG
TCAGGGAGGAAGCAGCAGGTCTCAGGTAGCAGGCCCAGGGAAGTCCGTCAGCAAACGGTCCGTAGAGAAG
GATCTGAAGGCAGGAAGCTCGTGTCCTGGTGAGAGATCATGAGAGATCAGCCTCTGTGTTGCGGTGAGAG
ATCAGCCTCCACGTAGAGATCAGTCTCCACGTTGTGGTGAAGGATCAGATGGCAGAGAGCCCCTCAAGTC
TGTCATAGTGAGTGATAAGCCTCTACCCTTGCCGTGGTTGTGGTGAAGGATCAGCTTTCACCGCTGTGGT
TATTGGACCCTCTTTTATCCTCCATTTTCTGCTGCCTACGTGACATTCCTGGGGGCTTGAGCAAGAGTCC
TGTGCATACCTCCTGAGATGGCCATTTTCCTTGAGACAAGTCCCCACAAAAAGACCGCTTACCGGCCATT
AGCGGCAGCTTATCTCTCTCTCGCTGCCCCTGGCCGTGTCCATCTGTGCTCCTTAAAGGATTTCACAATC
CTTAGCCAGGACCCGTCCATCAGTGTCCTCAAGACAAAAGATTTCTCTGCCTTTGCCCAGGACTTGCCTG
GACTTGTTCCTCAGCAAACTTTGAGTCAATGATATAAAAGAATAGTCTCTTACACCACCCCGTGACTCAA
AGATTGCTTAAAAATGGGACACTGGGCATCCATGGTGGTGAGAGAAGATAGCAAGCACAAGGGTAAAGGA
GGGACGTGTTGGGGAATCAAATGTTTCATACAATCATTACAAACATTTTTCAGGCTTGGTTACAAAGTAA
ATAGGGGATACAACATCTTGTATAAAACATGGAATCATACAAGGTACAAACATAAGAGTTGCAACAGTAC
ACAATGCAACTTGCCACAGACACCACCCCGTGATTCTTCAGGAGTGGTAACATGAATATTACATAATGAA
TAGAAGAGAGAAAAGAGACAACCGTACATTTGACAATAACCACTAATAATAAATAAACAAGTAATTAACA
AATCGTTTCCTTTAGTAGTGAGCTTCCTAATAAACATCCACCCTTCACCCCCCCACCCACCTCCCGCTCA
CCTGGGAGGGGGGGGCGAAGGCATCAGCTCTCCTTGAGCTTTTGTTCTGGCCAGCAGTTAACTAATTTCT
CTAATCTGACTGTGGGTAATCCATTCATCAAATCTCGTGGAATACCCTTTCTCCAGCCCAGAGTCCAAAG
TCCATTGCGTTTATGATCAATGCATCGTGTCCCCGTTTTTACTGGGGATGAAACCTTTTTGGTTCCAATA
AGTTTTGGGCTAGGTGGCCTGGAGGCAAGGCTGGCTACTGCAAGCCTTACTCCTCTTGGCTCAAATTTAC
TGGAGGTAGAAACCACCGGCCCATATTTTCTTCCATAGTTAATTAATTCTTGGGCAACCTCTCCCTAAGT
CCACACTTTGGGTCCTGACTGGTGGTTAGGGGTTACAGATCCCTCCAACGCTGCCCAGGTTCTCTCTCCC
TGAGACATGGCTTCTATCTTTCCTTGGAGTTGTATACCTATAGGTTTTAATGACTCTGGAAGTCCCCTAA
TTAGAGGTGTCAGTCTCTCCGGATTAGCAGGTAACATCATGGGTGATTCATGATGTGGCTGCAACTTTCT
ATCATACATCATTTGGAGACAAGCAGCTTTCTGAACATTCTCCACTAACTGGTCGATTGTTCCGGTAATA
GCAAGAGGGTCCCCCCTTTCCAAAGGGTTGAGACCCCCTGCCCAATAGGCAGCCCTCTGTGTTAAGGATC
AGGGAGCACGATTATTGCCAGTAGTTAAAAATACTCCTGGTCCCCAATAACCTTCAGCTTCTTTCTCTGT
TAGTAGGATCTGGTCTCCGCCAGTGAGACTAACCCTCCAGACGTATTCTGTTTCAGACTCCTTTGGGGAG
CGGCTGAAATCCTTTTTCAGTTTGGCCAGTTCAGTGGCCGAAAAGGGAATTTCCTTAACATTCATTTGAG
GATCTAGATCCTCACTGTTATCGAAAGTATATTCAGTTTTTATCAAAGGACGAATGTGGGCTGGAGAGGC
CTCTAATTTATCTAGCCTTTCCTTCACCTCTTGTAATTTCCCTTGAGGATAAACTTTTTCTTGAGGTGCA
CTGTGGATAACAGTGTCACCGGTGTCCTTACATGTTATCAGCTCCTTAAAAGCTGTTTGCAACAAAACCG
AATTATGTTTTTCTCTTTCTAATTGATCCTCAAGACTCGTTATTTGGCTTTGCAGAGATTTTACCAATTC
TTGCGTCACTTTAACCGATTCCTGTAATGCTTGAATAGTCTGGGTTTCCGTAGAGTTCTTTTCCTCTCGG
AACTCCACAGCTGCTTTTAAAGCAGCACCGAGTACTGCACAAATAAAAGATTTCCCTTTTCCGGCCCGAG
TACGAGCCTCATTTTGTAAAACACGAATACGGTCTGAAACACTTTGCAAATTATACCAGTTCTGTCGTGC
CCAATCCACCCCTGATACAGAAGGCCGAGCACCATGCTTTTCTAAAAGATCAAATAATACATCTTCACTT
TTCATACTGGCCATACTGTTGCTCATTTCTAAATACGCAGAAAGATATACACTGAGAGGAGGAGGTACTC
CTATTCAAAAGTACAAATAACTCCTTATTGCCTCTCCCACGGAGGCACACCACACCTAAAGAAATGTAAA
TGTTCTGATCGCGCCTCCCTTTGTTGAGGAAAGCACAAGGACAAAGAGACTAAACCAACTTAAAATCGCT
CCTAACTTCCCTGCGAAGCCACACAAAAAACTGCAAACACCACACCAAAGCAAGGCACACTTCGGTTTCA
AAATCCGCAGTTAATTTTAAGCTAACACAACACTTTCTAGGTTTCAACAAAGTGAATAAACTTCTTGGAG
AGGCGCACCCGTTTTTTAAGTCAAAAAACGTGTATCACTTCCTTACTTCCCCAAGAGGCGCACAAGAAAG
AGGTTCAAATTTCACACTTAAGTTGCAAGATCCTTGAGTACAAAATGCAGAGAGGTCTTCCCGAGGAGGC
ACACACGTATTAAATGCAATTAGACAAGATTCATACGTCCTCGAGAGGTGCATACATAAACAATTTTCAG
CAAAGTGAGTAAACTTCTTGGAGAGGCACACACGTTTTTTAAGTCAAAAAACGCGTGTCTTAGTTCCCCA
AGAGGCGCACACGTAGAGGGGTTCCTTAAACCACAAAATGCAGAGAGATCTTCCCGAGGAGGCACACACG
TATTAAAGACAAAATTCATACGTCCTCGAGAGGTACACACATAAATAGTAAAGTTTCAGAGTATGAAGCG
ATCTTCCTGGAGAGGTGCTCACGTCTAAGTTATCAAAAAGTATCGCTTCTTGCAACTCCAGGAGGTACAC
ACAGAAAGTTTCAGACTATTATCTGGAAGGACAACACTCTCACGGCGGGCATCCTGCCGACTACGCCATA
AAAAAATGTCTCGCTCCAATTTATAGGAGGGAGAGGAGGTTCTTTGAAATATGTATGCCCGGCGTGAGAT
TAAGAAACAACGGTTCAAATGTTGGTCCGAGCGGTTTATTACAAACGTTAATAAGGGAGATGGGGAAAGG
GGAGGACGGACACTATTAAGGATTGGGGTGATGGGGAAGGGAAGGCGAGCGATAGAAAAGATAGAAAGAG
GCAAGAATTGCGTAAAGCGGGGATAGGCACCACCAGGATCCGGCAGCAGTCCGTTGCACGATGTTCCGAC
GGTCCGAGGCCGAAGGGCAGGAGCAGCGAGGGGGGTCTTGGGCAACCAGAGGATGCAGGTCAGGGAGGAA
GCAGCAGGTCTCAGGTAGCAGGCCCAGGGAAGTCCGTCAGCAAACGGTCCGTAGAGAAGGATCTGAAGGC
AGGAAGCTCGTGTCCTGGTGAGAGATCATGAGAGATCAGCCTCTGTGTTGCGGTGAGAGATCAGCCTCCA
CGTAGAGATCAGTCTCCACGTTGTGGTGAAGGATCAGATGGCAGAGAGCCCCTCAAGTCTGTCATAGTGA
GTGATAAGCCTCTACCCTTGCCGTGGTTGTGGTGAAGGATCAGCTTTCACCGCTGTGGTTATTGGACCCT
CTTTTATCCTCCATTTTCTGCTGCCTACGTGACATTCCTGGGTGCTTGAGCAAGAGTCCTGTGCATACCT
CCTGAGATGGCCATTTTCCTTGAGACAAGTCCCCACAAAAAGACCGCTTACCGGCCATTAGCGGCAGCTT
ATCTCTCTCTCGCTGCCCCTGGCCGTGTCCATCTGTGCTCCTTAAAGGATTTCACAATCCTTAGCCAGGA
CCCGTCCATCAGTGTCCTCAAGACAAAAGATTTCTCTGCCTTTGCCCAGGACTTGCCTGGACTTGTTCCT
CAGCAAACCTTGAGTCAATGATATAAAAGAATAGTCTCTTACAGTCCTACAGCTCTACTCCAGCACCGCA
ACAGGAACAGCTGTTGCTATTCCCAATTTCCTTACTATCACTGTTCCTCAATCAGATTTTTCTTCATATT
GCTCACTTCTCTTTGGATCTACATCCCTGTTACACCTTGCTCATCTTTGCCTTCCTCAGCCTGCGTCCTC
AAACTTTTCCCTTCCCAAACTCTCATCATTCCATAAAGTACTACCATTACATTTCAGTTTCACCTCCTCC
TCTCCGGAGGCTTCCAGTGCTAACACTGGAATTTCGGGTTTCCGAGATCTCTGCACATGAAGGCTATTCT
CACCTCCAGTGCCCCATCCTCTCCACCTCCCCCCATTCAAAGTAACGCTGTTTACAGCAGCACTCTGTGA
CTCCGGCGCTCTCTCTCACTCCAAGAGTTCTGCTCGCAGGGGAATGGTGCGGGGGGGCTGCTCTCATGCC
AGCACAGATAAACTCACTTTCTCTTTAACCCTTTTTCCTTTGTCCACTGTTCATACCCTCAGTTACACTT
CCACGTACCCTCAATCAAGCTTCTGTATACCATTAACAATTACACTTATACCATCAAAACCGTTTGTCCC
GTTCCCTTCAGAACCCACACATCAAACAGTACAGTTCTTCAGTGTCCACAAACGCCCAGTACTGAGTCTC
GTGATGAGAGCACTCAATTATAAAAACTGTCCATGTTACTTCATTTACCTTCCCTCCTTAAGAAGAACAG
GAACTATAAGAAGGCATTATAGTTTAGGGTCCCATTCCGATGCCACTTCTCATCATCTTCTAACTTATAT
ATTAACCGCCATTGATGGCAATGCTTGATGAGAGTTTCCTTACCCAGGGTGCCTCCAGGTTCCCCCGCAG
TATCCCACCAATGGGCCAATGCACATCCCAAAGGGGTTTGTTTGGGGATTTCCTTCCCCTCGGAGTCTCC
CGGGATGTTTACGCAATCCTTATTGATTCCTAATTTCCTCCGAGTTTCCACAAACAGCCCTTAACACCGT
ATAGTGACATTGTTCAGTTATAAACACGGAAACAGATCTCACAGAAGCCCGTCCACCTTCCTTTACACTC
TTCCCCACAATGGGAACGCAGTACTACATAAATGGAGTCATTTCCTGAACGGAACGCGTCTCACTCACAT
CGCACTCACACTCACTCTGACATTTAGGACAAAAGCCATGGTTTATACATCATGCACAGTGCTGACGATG
TCCTTTAGCTGGAATCTTAATAACACGAATAACATCAGTCGATCAGCTGCAAGCTTTAAGATTTTTCCGA
CAGTCAGCTGGACCTGCAATGATGAGATCCACGGTGCCGAACACTCAGCAGATGGTGATAACAATAACAC
AACCTATAACTCCCACTGCTCTCTCCAGGAGAATCCACGCTATCATCTGACAAAATCCGCGCTGTTACCA
ATCACCGAAGGGAGAGCTGTTGCTCTTTCCTTGCATACGACTTACAGCTCCCCTTTGTAGGAACTCCCCA
AGGGGTCTCCCTACCCCAGCCGGCAACCGAACCCGTGAGCTCACGTAGCTCGGGGGGGGAGCAGGCACGC
TCCTCCATACCCTGCGTAGGACGTCTCCTCACGCCTTACGGGTTCCCCCTTTCCCATACACAGACCTGGT
CCGCCTACAGACGGTCCTTGTCTGTCCCCGCAGTGATCGGGTGAGGAAGGGAGTCCTTCCCAGAAATCTC
GGGGTGCGCCAAAGGTGTCCCCTCTCTCAGCCGCTCCTGCAGCCGAACAGAGTGGGTCCCACCTGGGGTG
CCAAACTGACGTGCGGCAATCAGACCCCATAGCCGGTAAGGATATAGAGCAGGGATGTGTTTGTTGGTGA
CGCGCGTACAGCCCGGTGCAAGGGGGATCGCTCCACCTCACCTGCACAGCGTCAGCAGAAATGGGGCTAT
AGATATAGGTCGAACTAATACATCGTCAGTATTATGATATATAGTAATATATCAGTATATATATATATAT
GATATATATATTATATCAGACATATTCACTCCATTCCCGAGAGCCCATCAGCATGCAGTTCCTCCCCACC
TTGCGTGTGCGTAGCGGGTCGTGATGATGAAGGCTCGTAGTCTTCCTCGCTGCAAACTTCTGACCCTGAA
GATGGAGGGCATCCCCCGAACCGGCTTCAGCTTGCCCTGTAGTCATCCAATCACCTCCCTGCCAAATGTT
TTCGAGTTGTTCTCCGGTCCTTATCCTTATGGCCTTCACTCTCCTTGTTATTCCGGACCTAGCGCCTGTG
AAAGTGCTTGGAACCCCTTGTTTTCTAATGCTCTCTACATAAACTATCTCTATTTGCCCCTTATGTCTGC
TTTGTGAAGCTGCTTTCTCTTTTCTTGCTATGAAGCCCTTCTTTCTATACTGCGGGGACCTGATTTTGCC
CTTCAATCCCCTCCTTACGTATAGCACAGCTGGAATGGGCTATAGTGAATATTTCAGCAGAAATTGAGGT
AACAGCAAATCCAAGCACTGAAGTTCCTTATCACTCGAACTGGGAGGTAGACTCATTGAAAGGGACGGTC
TTTCAAAATAGAATGGCTTTGGATATAATAATGGCTCATACGGGGGGGTACGTGTCCTGATTAACACTAG
TTGTTGCACTCACATAGATGGGTATGGTAAAATAGAGGTCGGCGTTCAGAAAACCTGGGATCGTGTGAAA
GTCTTACACCAGGCAACCCAGGATGACACACCGTGAGGTAACGAGTGCAATTTCGGAACTCTGCAAGAAG
CCAACATCTCGGCTCCCTGTTGAGGAATGGCTCGATAACCAAGGGGGCCACGGGTCTCTTGAACGGTTGT
ACGAGCAGGACGGGCCTTATAGTTGGCAGGAGATACAATTGGAAAAGTACTAGCTTGCTATGCTATGATG
GCTCAGGAAGAAAGGACTTGCTGAGCTCGGGCGCTCCGTGCACAGCTCAGGCTAGGAGACCTTGAGGTTA
TGAATGCACAGAGAAGGAGCTGAGGTTGCAGCTAAGATAAGGGGGAAGTTAGCCTGGGAAGAGACTGAGT
AATGAAATACAAAGAACAATGGGACGATTAATGCTGTATCTGTAGCTAGGCGAGCAAGATGTGTGACTCT
ACGGCCAATGGGATTGTAGGGCCGGGGGCTCTCGCAATGTTTCAACCAATTACGAGCTGACGCACGTTTG
CCACAATCTATATACATGGGTAAGCAACGGATAACAAACGGAGATTTTGATGCACTCGTATTGGGTCATG
TCAGCACTCCCCACGCGGCTTGGCCAGCGAACTGACTAGATTCTGGTTCTCCGAGCCCTGGGGAATCCGC
GACAACCTGGAATTGGGGTTCGCGACAGCTCCCCAGCTGGGCCTGGCTAAAGCAACTATTTGTAATTGTA
GTAATTGTATTGATTATCTGCACAGCAGCAGCCTGCATAGGTGTGCGTTCTGGTGCTGTTGAAAAAATCC
AGATGACTGCAACACCTGGAAGAGACATCGGATGAGGCACCGGAGGGAACCAGGAGAGTAATTCAGGACG
GTGTTAATGGACAACAGTGCGTTGCAGACAGAAGGATTTGCCTGGGATATAGAAAAGGGTGGACTGAATC
ATAACAACAGCTTTTCCATATTTTGAGAACGGCCTTTTTCACATAACTTGAGTGGATACAAGCAGAAGGA
CAAGGTCCCTGTGTACACATCAGCTCAAGTCCGCAGAAGCTCGATGCCAAACAACAAGAACAGAGAAGAG
ATTCCCCGTTGTTGAGACAGGACAGTAAAGATATGCCTCAGCTCAACACAGCAATACAAGCTGGTTTGGG
CTACACCCCCCTTAAAAGCTCGGAAGTTCACAATGAGGTACAGCCTTATAACCTATTTAACTTAGATAGG
TTAAAGAGTTTGATTCCATACATCACTGCCCAGAGCCAAAGTCAGACAGTGGCTGGCAGCGATGGAAGCG
CGATGTGACATGGTGGTGGCACCGCAGTGTCACACAGAGCCCGAAAGGAGAGCAGGAATACCCCCGCCCT
CGGGTCCGGCCGCAGTGGGGCAGCACCGTGGGATCCTTCCAAGCTGCTGCGACCTCTAAGGACCCTCAGA
AGACCCTCCCTTTAAGGCACACAGGAACAGACATAGCGCCTGAGAGATAACGACCAGCAGAGTTGTGTGG
ATCCATGCAGGAACCGCTGCAGCAGTGCTGGAAAGAGGCAGATTCCAGTATACACCAGTGGCATCACAGA
GACCAGTAGTGTTGGCACGAGCTTGGTGCGGATGGGATTTGTCATTCTGGGTATTTCTCCTTCCTCCAGC
AGACGTAGCTGTCGGCTCTGCTGCACACCCAGAACTTCTCCTTGTGGCAGAGGGCTGAGCTGATCCCGTC
CCCATTCAGGTATGCCCCCCGAAGGGGGGGCATCCCCCGAACCGCTTTCAGCTCACACTTCAGAAATCTC
ATCACCTCCCTGCCAAATGTTTTCGAGCTGTTCTCTGGTCCTTATTTTTATGGCCTTCACTCTCCTCGTT
ATTCTGGACCTAGCGCCTGTGAAAGTGCTTGGAACCCCTTGTTTTCTAATGCTCTCTACATAAACTATCT
CTATTTGCCCCTTATGTCTGCTTTGTGAAGCTGCTTTCTCTTTTCTTGCTATGAGGCCCTTCTTTCTGTA
CTACAGGGACCTCATTTTGCCCTTCACCCCCTTTAAGGCACAGTGCAACAGCTGTGTTTCCTGAGAGACA
GCGAGCAGCACAGCTGGCAGAGTCCATACAAGAAACACAAGCGTAGCAGTGCTGGAAAGAGGCGGACTCC
AGCACACACGGATGGCACGGAGTGCCCAGCAGCGTTGGCACGAGCTGCCTGGGATGGGATCCGTCACTGC
GGATTTGTCCCCTTCCTTCAGAGGACGTAGCTGTCGGCTCTGCTGCACACCCAGAACTTCTCGCTGTGGC
AGAGGGTTGAGTTGATCCGGTCCCCATTCAGGTACACACATCGGCCTCCGCCTCGCAGCTCAAACCTGAG
CACAGGAGGGAGGAGAATGGGAAACCCCATCCCAAACAGACCCCATAAGAGAGCCCACCCCGACAGACGG
ACGCACACACTGACCAGTTGCTGAAGGCGCTGCCATCGGCCCATGTCCAGTGCTCGGCCCCTTCTGCCCT
GTGCAGCCCAATCCAACGGTCTGCCGGGCGCCGGTACCCCAACATGAATTCCTTTGAACAAACCCAGGTG
AGATTGGAGCCGCTGGAGGACTTTCCCCCCCACCTCAGGTCCCACCTCGCTGCAAGACATGTCCTCATGG
CCTTGTCATGGGGCCAATTGGGGGCACCGGGAGCAGTTGGTGCGGCCCCACAAGTGTGCATTTCCCACCC
CCATGTTGGCACTGGGGCTCACGCCCCCCTCTCACCATCTCCTCCTCCGTGTCTACGGTAGCCAGGGAAG
CTCCGAGGCGGTGGCAGTGCTCCCTGCTGCTGTTCCAATCGCTCTCCGTGTACGAGAAGTAATAGCATTT
CCCTTGGAAACCGACCCAGGCGTTGGGGCACACGTGGGAGAAGGGTGGGCGAGGTGAGCACGACGGACGC
TGGAGCACTGACAGGGAGAGAGTTGGGCAAGTGGGAGGCAAAGGACGTTCCCCTGCAGCTGATGTGGGGT
TGGGATGCACGGCCACGGGGCGATGCCCTCGGAGCGGTTGCAGAGGCCGGGAGTTGGAGCAGAAGGTGCT
TTGGGGCACCACGTGGGCAGCCCAGGAGGTGGGATGGGGGCTGTGCGTCTCCGTGGGGATGCGGGGGGCA
CTCACCTATCACGGCCACCAGCACCGAAACAAGGATGCACGGCACTGCACACAAAGCCACGCAGAGCACG
CGGCGCCTGTTCTGTCTCAGCTCACTGCATCCGGAGCCTGGCCAGACAGAGAGCAGTTCATGAGTCACAC
AGTCAGCACGGCTGGAAAAGACCTCCAACATCGTCCGGCGCGACCGTCCACCGTAGCACCGCTATTTCCC
CACCAAACCCGATCACTTTGTACTGCAGCCCCACAGCGCTGTGCTGCAGACTCCGCACCCCCACAGCTCC
GCTCCGCTCTCTGGACACGCTGCAGGGCCACAGTGTCTCTCTGGCAGTGAGGGGCCAACGCGGAGCGCAG
CACTGAGCTGCGGCCCCAGCAGCGCCACACAGACGGACGGGCACCTCCTGCTCTGCTGCCCGCACTGCTG
CTCCTACGAGCCGGGGCAGAGCAGAAGCACCGCGCTGCGAGCCTGACTACAGGCTGTAGCGGAACAGAAG
TCCACCCTGAAGGGCAAAATCAGGTCCCCGCAGTATAGAAAGAAGGGCTTCATAGCAAGAAAAGAGAAAG
CAGCTTCACAAGGTAGACAGAAGGGGCAAATAGAGATAGTTTATGTAGAGAGTGTTAGAAAACAAGGGGC
TCCAAGCACTTTCAAAGGCGCCAGGTCCGGAATAACGAGGAGAGTGAAGGCCATAAAAATAAGGACTGCA
GAGCAGCTCCAACACATTTGGCAGGGAGGTGATGGGATGTCTGAAGGGTGAGCTGAAAGCGGTTCGGGGG
ATGCCCCCCCTTCGGGGTCAGAAGTTTGCAGCGAGGAAGACGACGAGCCTTCATCATCACGACCCGCTAC
GCACGCGCAAGGAGGGGGAGGACTGCATGGACTGCATGCTGATGGGCTCTGGGGAATGGAGTGAATATGG
ATCCGAATTCCTGTCAACTACTGAAGATGGATTAGTTCGACCTGTATCTATAGCCCCATTTCTTTGGACG
CAGAGCAGGTGAGGTGGAGCGATCCCCCTTGCACCGGGCTGTACGCGCGTCACCAACAAACACATCCCTG
CTCTATATCCTTACCGCCTATAGGGTCTGATTGCCGCACGGCAACCCCCCACCGCCCTCCCCGCTCTGCA
CGCAGCTAAAAATAGTTGTTTACTCTCCCTCCGAGCAGCGCCCGCCCACAGCTCGCTCCGGGCTGCTGCC
TTTCCAACGCTCTCGCTGCCATCCCAGCCCCGTCCCCGCCCCATCATGGAAATGGTGCCAAAGAGACTCA
CAACACACAGAAACTTCCCCCACAGCGCCCCCACGTCAGACCGAATAGACCAAAACCGCCTCAAAGTCAC
CCAGGCAGATGTGAGATGGACCCAAACGGACACAAAAGGGCCTGGAATGGCTCCAGAGACATGAGAATGG
CCCCAAAACCACTCGGAATGGATCCGCGAGGCACCGCAGTTGACCCGAAATATCAATAAGTGACACAGAA
GGCCCCAGAACAGCTCAAAATGAACTGAAACGGCCCCGGTTGGCCTCAAAATGGACACAGTGGCTTCCAA
CACAGCCCCCAAATGACCCCAACACAGCCCCCAAATGACCCCAACACAGCCCCCAAATGACCCCAACACA
GCCCCCAAATGACCCCAACACAGCCCCACGTGGCACTTCAAGGTCCTCAAATGGTGGAAATGACACCCAA
ACCATCCCAATGGAGAGTGAGAACAGGACCTGCAGTTATAGAGAAGGGCCACACAGCAAGAAAAGGGAAA
GCAGCTTCACAGAGTAGAAATAAGGGGCAAATAGAGATAGTTTAAGTAGAGAGCGTTAGAAAACGAGGGG
CTCCAAGCACTTTCACAGACACCAGGTCTGGAATAACAATGAGAGTGAAGGCCATAAAAATAAGGACTGC
AGAGCAGCTCGAAATCATTTGGCAGGGAGGTGATGGGATGTCTGAAGGGTGAGCTGAAAGCGGTTCGGGG
GATGCCCCCCCTTCGGGGTCAGAAGTTTGCAGCGAGGAAGACTACGAGCCTTCAGCATCACGACCCGCTA
CGCACGCGCAAGGAGGGGGAGGACTGCATGGACTGCATGCTGATGGGCTCTGGGGAATGGAGTGAATATG
GATCCGAATTCCTGTCAACTACTGAAGATGTATTAGTTCGACCTGTATCTATAGTCCCATGTCTGCTGAC
GCTGTGCAGGTGAGGTGGAGCGATCCCCCTTGCACCGGGCTGTACGCGCGTCACCAACAAACACATCCCT
GCTCTATATCCTTACCGCCTATAGGGTCTGATTGCCGCACGGCAACCCCCCACCGCCCTCCCCGCTCTGC
ACGCAGCAGGAAATAGTTCATTGCTCTCCGCCCGTGCAGCGCCCATCCGGAGCTCCGGGCTGCTGCCTTT
CCAACGCTCTCGCTGCCATCCCAGCCCCGTCCCCGCCCCAACATAGAAATGGTGCCAAAGAGCCTCACAA
CACACAGAAACTTCCCCCACAGCGCCCCCACGTCAGACCGAATAGACCAAAACCGCCTCAAGGTCACCCA
GGCAGATGTGAGATGGGCCCAAATGGACACAAAAGGGCCTGGAATGGCTCCAGAGACATGAGAATGGCCC
CAAAACCACTCGGAATGGATCCGCGAGGCACCGCAGTTGACCCGAAATATCAATAAGTGACACAAACGGC
CCCACAACAGCTCAAAATGAACTGAAACAGCCCTGGTTGGCCTTAAAATGGACACAGTTGGCTTCCAAGA
AACCCCCAAATGACCCCAACACAGCCCCCAAATGACCCCAACACAGCCCTACGTGGCACTTCAAGGTCCT
CAAATGGTGGAAATGACACCCAAACCATCCCAATGGAGAGTGAGAACAGGACCTGCAGTTATAGAGAAGG
GCCACACAGCAAGAAAAGGGAAAGCAGCTTCACAAGGTAGAAATAAGAGGCAAATAGAGAGAGTTTAAGT
AGAGAGTGTTAGAAAACGAGGGGTTCCAAGCACTTTCACAGACACCAGGTCCGAAATAACAAGGAGAATG
AAGGCAGGAAATAGTTCCGTGCTCTCCGTCCGTGCAGCGCCCGCCCGCAGCTCGCTCCGGGCTGCTGCCT
TTCCAACGCTCTCGCTGCCATCCCCGCCCCGCCCCGTGCCGTCCCGTCTCGTCCCTTCTCCCGCAGGAGG
ACACTCAGCACAGCTCCCCGCTCACTCCCGCCGCTCTCTTCCCTCCGCCTCAGCTCGCGGCACAGCGGGA
CGGCACCGCCGCCCTCAGCGCGGACCGCCCGGGGCCCCTCCCGTGGGCTCGGGCTCCTTTCCCCGCTCGG
CCCTTTCCCGCTGCCCCCCGGCATTACCTCTCTGAGACTGCCGTTCTTCGTCTCCCTCGCGCGCCGTCGC
CTCTCGGGGCGGGGAAGGGCTCCGCCATCTTTTTTCTTAGCACCGTGGAGGTGCGGGACTGCGCCCATCG
TGTGCGGGGAGAGGGGCAGAGAAGGGCCGGGCTGAGGGCACAGCGGTGCCGGCGGAGCGCTCTTCTTAGC
GAGGACCTCACGGAGGGGTCGTGGCGGAAAGATGAAAAACAGCGCCACGCCGCAGTGGGCACCTCTGAAA
CCGCTCAGTCGCAGTCGGAAAGCCGTCTGGGAACGCTGCCCACAGTTCTCGCAGTAATGACTCAGTCGGG
AGGAGGGGCGGAAATGGGGGAGGTGCCGCAGTACTGTTCCTGTTTGTCTTTGGTCTGTGGAAGAGCGGGC
AAGCTGCCCAGGATGACTGCGGGTTGTAAGAGACTGTTCTTTTATATCATTTGACTCAAAGTTTGCCGAG
GAGCAAGTCCAGGCAAGTCCTGGGCAAAGGTAGAGAAATCTTCCGTCTGGAGGACACTGATGGACGGGTC
CTGGCTAAGCGTTGTGAAATCCTCCAAGGAGCACAGATGGACACGGCCAGGGGCAGCGAGAGAGAGATGA
GCTGCTGATAACGGCCGGGAAACGGTCTTTGTGTGTGGGCTTACCTCGAGGAAGATGGCCATCTCAGGAG
GTACGCACAGGGCTCTTGCTCAAGCACCCAGGGGTGTCAGTAGGCAGCAGAAAATGGAGGATAAAAGAGG
GGCCAACAACCCCGACAGATTGGGCGGGGTTTTCTGCCATCTGATCCTTCACCACGACGGACTGAGAGGG
GTTTTCTGCCATCAGATCCCTCACCACGACAGACTGAGAGGGTTTTCTGCCGTCAGATCCCTCACCACGA
CGGACTGAGAGGGTTTTCTGCCATCAGATCCCTCACCACGACGGACTGAGAGGGTTTTCTGCCATCAGAT
CCCTCACCACGACGGACTGAGAGGGGTTTTCTGCCATCAGATCGCTCACCACGACGGACTGAGAGGGGTT
TTCTGCCATCAGATCCCTCACCACGACAGACTGGAGAGGGTTTTCTGCCATCAGATCCCTCACCACGACG
GACTGAGAGGGTTTTCTGCCATCAGATCCCTCACCACGATGGACTGAGAGGGTTTTCTGCCATCAGATCC
CTCACCACGACGGAATGAGAGGGGTTTTCTGCCATCTGATCCTTCACCACGACGGACTGAGAGGGGTTTT
CTGCCATCAGATCCCTCACCATGACGGACTGAGAGGGTTTTCTGCCATCAGATCCCTCACCATGATGGAC
TGAGAGGGTTTTCTGCCATCAGATCCCTCACCATGACGGACTGAGAGGGTTTTCTGCCATCAGATCCCTC
ACCACGACGGAATGAGAGGGGTTTTCTGCCATCAGATCCCTCACCACAACGGACTGGAGAGGGTTTTCTG
CCATCAGATCCCTCACCACGACAGACCAGTGAAGGGTTTCTGCCATCAGATCCCTCACCACGACGGACCA
GTGAAGGGTTTTTGGCCGTCAGATCCCTCACCACGACAGACTCGAGGCTTTCTGCCTTCAGATCCTTCTC
TCCGGACCGTATGCTGACGGACTTCCCTGGCCCTGCTACCTGAGACCTGCTGCTTCCTCCCTGACTTACT
CTGCGGCTTCTTCCTGCACCCACCCGGTACTGCCCCCTCTGGTTGCCCAAGACCCCCCTCGCTGCTCCTG
CCCTTCGGCCTCGGACCGTCAGAACGTCATGCAATGGAACTGCTGCCGGATCCTGGTGGTGCCTATCCCC
GCTTTACTCAATTCTTGCTTCTTTCTATCTTTTCCATCGCTCGCCTTCCCTTCCCCATCGCCCCGATCCG
GAACAGTGTCCGTCCTCCCCTTTCTCCATCTCCCTTATTAACGTTTGTAATAAACCGGTCGGACCAACAT
TTGAACCGTTGTTTCTTAATCTCACGCCGGGCATACATATCTCAAAGAACCTCCTCTCCCTCCTACAAAC
TGGAGCGAGACAGGCACCTGAGCTGGGCCTCCTTTGGAGCGGCAGTAGCCCTAATACCCTCGTGGCCATA
CTCAGGTGTTTCCACAGCCACCAACCTCGTACCAACCCTCGTGTTCTTCGTACACGAGGCTGACTCCTCC
TCCTCCTCCTTCACCAAGACACCAGGCTGGGATCTCACCAGCGCATCCCCCTCCTGCAAGCACCGGCCCG
TTACGTACAGGCTGTGTTCTAATGACCCCAATTTCTAATGACCCCAATTACACCCCCGTCGCCTTCTGCA
ACTGCGATGTGGACCTCCTGTGTTAGCCCTCGCGCACGCTGACCAATTACCTGCTCAGGGCCAAACGACT
GCAAACGTGAGCAGTAAAACGGCGTTCATTCACTACGAAGCACAGCTTATATACCTTTACTTAGGCACTC
GTACCATCGTGTCCTACCCTGATTCGTCCGTACTGGATCTTAACCCACAGTTCCTTACTTGGCTCCTATT
GTCTCCTCGTTCCTTCGCCTTCTTATCTCGTTTACTTCGTTAGCGAAGGACGGTCTGTCTGAGCACAACA
GCACCCTTTCGCTGTGCTTAGGGAGAGGCCTATCCCGTGCAGTGCAGCACGTACCTCCGCAAAGCACCCA
CTGCAACCCCCACCCCCTTTCATATCCAGCCGTGCTCCTAAAGAGGTTACATTCCTCGGGAAAAGACCCT
CGGGAAAGTGAAGTCCTGTCACAGTTACCTAGATAGATCTGTGCCCGTGACAGGGGGGCAGTAGGCTCGC
GGGCCCCCTCCCCCCCCGGCTTCCCGAGAAAAAAAGAAACAGAGCAGAGGCAACGATGTAAGAAGGAGGA
CTTATTTTACTAACGACGATGTTGGAGTGCAAGATGACACAGTATAATGCGATCTCATTGGGAGTAAGGA
TAATGAATGGAATGGAATGAGAGAGAGCGGAAGAGCGATAGAGAGAGAGAGGGAGAGAGTGCCTGCAGTG
GAATTGCGGGGTCACAGCCTGAACCGATGGGTGCGCTCTGTGAGTGTGTGAGTGCGGCGGCGCGGCACTA
CGAACGGGGAGGGACACATTGCTCAGCTCGGCTCTGCCTGCGCGCTGCTGCCGGGAGGGGTGAGTCGATT
CTTTTTGGTATCTTTCCCTCGTGTGCCTATTTCTTAAATAAAGGCTTTGCCATTACCTTCATTTGCTCTA
CATTTTGGCGAGCCAGGCGGCCAAATATCTTTAAAGATACCCAATTATAAGCCTCTTAAAATAATTACCA
TGACATTTTTGAACAATTTCATGGGATGGTTTGGACGGGGAAAGGCTAGCCCCATAAGTGAAGTTTTGCC
AGGGCACATCCCGGGATTCCTAGGATCCCCATATCATGGGATTGCTTGTATTATTGAAAAATGGGGTCCC
CTACGGGATGCAGGAAATGTTCAGGAATCCCCAGCCCGCCTGGCTGAGTACTTCAGTAGTCTAAACAAAA
ACGTACTCACTACACGAGAACGACAGTTAGCTGCCTCCACGGTGGCGTGGCCGCCGCTGATGGCCTTGAA
CCGGCTAAATATAACTGAAGGGGTTCTCACTGATGAAAATCAACTATTACGTGACCGTGTGGAAGAACTG
GAAAGACAGGCTGCAATTTTGAGAGGGAAAAAACCTAACCCTATAATTCCGGTACAAAAAATCCGAAACA
TCTCTCTAGAAATTACTGGGGATCCTATACATGACAATCCACGTGAACTGGATTCAGAAAATGAAGGCAC
TAAAAAGTCGGATCTTGAGGCTCCACTAGAGCTTGATCCCTTTGAGATCCGACCAGTTGTAACTCAAAAA
CCAAAAGAAACGCAGGACAGGCCAGCGGGGCTGCCCCCTGACCAGCGGCCCCCTGCCCAGAGCACACTAC
GTGTAACAGCTCGCCCATACACGGCAGCTGAATTAATGGATTTAGTACAACGCTTTAGACAAAAACCGAG
AGAGAGTGTGCCAGCATGGTTGCTGAGACTATATGACGTGGGGGCAGAAAGCGTTGTGGTGAATGGGCCA
GAAATCTCAAAACTGGCATCCATTACTACTCACCCGGCCCTCAGGCAAAGACTATATGCGGCTGTGCAAC
ACAATGAAGAAAATCATTCACTGATTGCATGGTTAATGGCCGCATGCCGTGCGACATGGGCGAATAAAAC
GGACATACCATTAAATACCGGCCTATGGTCCTCTATGGAGGACTTACAAAATTACATCCGAGAATGAGGT
ATGAAGGAGGCAATTTATGAGGACAATTTTGAGAGCCCAGATATGATCAAATTTTCTGCAGGAATGAGGG
ACCTCATCCTGCAGCAGGCTCCACCACATCAGTATGGAACTTTGGTATCCATACTGAATCCCCTAGTGGC
CTCAGAGGCCGTTATACAACAGGCCGCCCAATTGGTGGCAGATCTGGGGGAGACAGAGCGCCTGCGCGCC
AGGCGCAATGTCCGAATGGTGGTGGAAAAGTCGGACATCCGTCCGCCACCACGACCTAGGAGACCTGCCC
CTAATGTAATTCAATCTGGACTCATCAGGGTCTCAAGAAAACAAATGTTCACTGACCTGATTAGGGCAGG
GGTTCAATTTCAAAAGATCGATGGACAGCCTAACCAGGTCTTATTACAACTATGGAAACAGTTACCAAAC
AGTCGGAGAGAGATTCCAACGCTCTCCTAAAGGGGAAGGAGTTAGACTCATAGAACGGATTCCACAAAAC
ACGTGGAATCTAGAAGACTTCATAGTCCCATCAAAAAAACGTAAACCTCCTCAGGTGGCCCGGGGAGCCA
CAGTTGAGCCATCAGAGGAAAAAGACTTAGGGATTGCAGAGCTGATGGCATGACAGGGGAGCCAAAATTC
CCCAAGACTGGGGTCTCCAGAGGAGACCGGAGACCCTACGTTGAACTAACGATTCATTGGTCCCGAAAGA
ATGTACAGGGGGTTATGGCATTAGTAGATACTGGGGCAGAAACATCAATTATATATGGTGACCCAAACCA
ATTTTCAGGCTCTAAGGCAATGATAGGTGGGTTCGGGGGGCAGATGATCCCCGTAACACAAACATGGTTG
AAATTGGGGGTTGGGCGTCTACCACCCCGGGAGTACCAGGTGTCTATCGCCCCAATTCCAGAGTACATAT
TGGGGATTGATATCCTGTCGGGTTTGACTCTCCAAACCACTGTGGGAGAGTTCAGATTAAGGGAAAGATG
TATTAGCATCCGGGCAGTGCAGGCAATCATAAGGGGTCATGCAGAAATTGAACCTATTTGTTTGCCACAA
CCACGCCGGATCACAAATACAAAGCAGTATAGACTCCCGGGTGGGCAACAAGAAATTACCAAGATTGTGC
AGGAGCTGGAGAGAGTAGGGATTATTAGACCTGCACACAGCCCATACAACTCCCCCATATGGCCAGTCAG
AAAACCAGATGGTACGTGGCGAATGACAGTAGACTACAGAGAACTAAATAAAGTCACGCCACCGATCCAT
GCGGCTGTACCCAACATCGCCTCCCTCATGGATGCATTAAGTAGAGAAATAGAAACACAACGCTGCGTTC
TGGATCTAGCAAATGCATTTTTCAGCATTCCAATTGCTAAGGAGTCCCAAGACCAGTTTGCACTCACGTG
GGAGGGCAGGCAGTGGACTTTTCAAGTTCTACCTCAGGGGTACGTGCATTCACCTACTTTTTGTCATAAT
TTGGTGGCATAATTATGGTGGCATAATTTGGTGACTTGGCAAATTGGAACAAACCATCTGCTGTCAAAAT
GTTCCACTACATCGATGATCTGATGTTAACATCTGACTCAATCGAGGCATTAGAAAAGACAGTACCATCA
TTAATTACTTATTTACAGGAAAAAGGATGGGCTATAAACCCACAAAAAGTACAAGAACCAGGGCTATCAG
TTAAATTCCTGGGTGTTGTCTGGTCAGGTAAGTCTAAGGTGTTACCCGGTGCAATCACTGATAAGATCCA
AGCGTTCCCGGTTCCTACGAAACTGAAGCAGTTGCAGGAGTTCTGGGATATATTAGGATATTGGCGATCC
TTTATTCCCCACTTAGCACAACTGCTAAAACCTTTATATCGATTAACAAAAAATGGCCAAGTATGGGATT
GGGGTAGAACAGAACAAGAAGCCTTCCAGCAAGCAAAAATAGCTGTTAAACAGGCCCAGGCGCTAGGTAT
ATTTGATCCGACCCTTCCAGCCGAACTGGATGTGCATGTAACCCAAGAAGGGTTTGGCTGGGGGCTGTGG
CAGCGCCAGAGTTCTGTTCGAATCCCAATTGGGTTCTGGTCACAGATTTGGCATGGAGCAGAAGAGAGAT
ACAGCATGGTTGAAAAGCAGTTATTGGCTACCTATTCGGCATTGCAGGCAGTAGAACCAATAACTCAGAC
CGCAGAGGTTGTTGTCAAAACAACTTTACCAATTCAGGGGTGGGTAAAAGACCTAACTCACGTTCCTAAG
ACCGGGGTGGCCCAATCACAAACAGTAGCACACTGGGCTGCCTATCTTAGCCAAAGAAGCCGCCTGTCAT
CATCTCCACTGAAGGAAGAACTTCAAAAGATACTTGGGCCAGTAACATATCACAGCGAGACACCTGAGGA
AATAGTGGTTACTTGTCCAGAAAAGAGTCCTGTACAGGAGGGGAAATACCCTACCCCAGAAGATGCCTGG
TATACAGATGGATCCAGCAGAGGGAACCCAAGTAGGTGGCGAGCTGTCGCATACCATCCCTCAACTGAAA
CAATATGGTTTGAAGAAGGGGATGGACAAAGTAGCCAGTGGGCTGAGCTACCAGCTGCGTGGATGGTGAT
AACTCAAGAGCCTGGCAACAGTGCACTAAACATCTGCACAGATAGTTGGGCAGTCTACCGAGGGCTCACG
CTCTGGATAGCACAGTGGGCCACTCAGGATTGGACAATCCATGCCCGACCTATCTGGGGCAAAGATATGT
GGGTTGATATATGGAACGTGGTTAGGCACAGGACCGTACGAGCATACCGCGTCTCTGGACATCAAGCCTT
GCAGTCACCAGGCAATGATGAAGCTGACACACTGGCTCGAGTCCGATGGTTGGGAAGTACACCATCAGAA
GACATAGCTCACTGGCTGCATCGGAAATTACGGCATGCAGGACAGAAAACCATGTGGGCAGCAGCTAAAG
CATGGGGGTTGCCCATACAGTTACCAGATATTGTCCAGGCATGTCAGGACTGTGACGCTTGCTCGCGAAT
GAGACCAAGACCTCTGCCGGAAACTACGGCCCATCTCGCTAGAGGACACAACCCATTACAGCGATGGCAG
ATCGATTATATAGGTCCCCTTCCTCGATCTGAGGGGGCCAGATATGCCCTAACTTGTGTCGATACAGCGA
GTGGACTGATGCAAGCCTATCCTGTAGCAAAGGCAAACCAAGTCTCTACCATCAAAGCTCTAACTAGATT
GATGGCATCACACGGGACTCCTGAGGTCATTGAGAGTGATCAAGGTACACATTTCACAGGTGCGACTGTG
CAGAAGTGGGCTGAAGACAATAACATCGAATGGCGCTTTCACCTGCCCTACAATCCAACGGGAGCAGGCC
TAATAGAAAGATACAGTGGGATCCTGAAGGCTGCTCTGAAGGCAGATTCACAGTCCTTGCAGGGGTGGAC
CAAAAGGCTTTATGAAACCCTGCGAGACTTGAATGAGAGACCAAGAGATGGCAGACCCAGTGCTTTAAGG
ACGTTGCAGCCAACTTGGGCCTCCCCACTTAGGATACAAATCGCAAGCAAGGACACCTCACTCAAGCCAC
AAGTTGGCACCATGGATAATCTTCTGCTCCCTGCCCCTGATGACCTGGAGCCCGGGAGACACAAGGTAAA
ATGGCCTTGGAAGGTGCAAGCAGGACCAAAATGGTGTGGTCTCCTTGCAACTTGGGTGTTGCCTTTCGCA
GGCAACCGTGATGTTCGTTGCTTAAGGGAGCCTGCGGCTTGGCCATATACCGAGGTGACACCAATATGAC
GAGCGGTAAAATGGCGTTTATTAAGTTCTAACAAGCACTTATATATCTTTTAACCCTTCGTGTACGCCCA
CTGGATGGTACACGTGGCACGTACCTAACACATGGGGAGGAGCCTGACACGTTACATCCCGAGACCCCGA
TCACGCCTATTACAACATCTCCCCCTCCCCATGCCACAGAAAGCTGACCCGTTACAACACGAACGCAAAT
CCTAACTCTATTTCTATTCCTAAGTGCGTCTATAATTGCTCCTGAATGCGCTGATACGCGTACTGCTGAC
GTGAGATTTCCTCTACGAAGTTTCTTAAGCATGCCCTAAGAAGCTGAACAAAGCATGGAAGACAGAGCAT
AATAGCCAAGAATATTGCTAAACCTACAATAAGCGTTTTAAGCATTTGTTTTAGCCATGGCTCTAATTCC
CCAAACAGACCCTCCAACCATTCTCCGAAGGGATCGGCCTGCACCTTGATCTTCTGTGTGTGGCCTTGCA
TCCACTGTAGTTGTTTATGGATCGATGCGCTGTGATCACTTAAGTTGAAGCAACAGAACCCTTCGACATC
CTCACACCCGTGGCTTTGAGCTAAAAGCAAGAAGTCAATAGCCGCGCCACCCCCTGGCAAAGAGCATCGA
CACAGACACATTAGCAGAGGTAGAACCAAATTTCTCGGCGTGGGCAGTAACGGCTGTGTTGCCGGGTCCG
TGTCCTGGCCTGTCTTTGGTGGTCCACGCACCCATATAAGTGTTTTTTTCCGCTTCTCCGGTGTCGGGGC
CTTCGGCTTCCCCAGTAGCCACGCCTGCAACAGAAACGCTCAGTTCTCGTTACTTGAGGCCAAACTCTGG
CTTAACTTTCCTCGATGGAACCCATATAATGTTTCCCGACTCTTTGTTTTTGACCGCCGCGTAGCCTCTG
CCCCAAACTAAAATAGACCACCCTGATTCCCATAACCCATTGTCGATCTTAATCTTCACCGGTGGTCCTT
CTTTAATAATCCTCGGTTGCCAGTGCTTTTGCATAGGGGTGCGGTGATTCTCCCCCCGTTCAAAATGGTT
TAATGCATACAATGCACGAGCCAACAACTCTCCCTGTTGGCTCACTGGAATCTTTCCCCTGTAATTTTCC
CCCTCCCCAAGGACACGCAGCTTTTCCTTGAGGAGCTGATTCGCTCTTTCGACAATAGCCTGGCCCTGCG
AGTTGCCAGGGATACCAGTACTATGCGTGATGCCCCAATGCGCTAGCCACTCCTTGGTGGAGCGCGAGAT
GAAGCAGGAGCCATTGTCTGTCTTAATGTGACTCGGTAGGCCTAATGTCGCGACGCACACCGACCAGTGA
TGTTGTGCTGCAGAAGAATTCGCGCGGCCATGTTGGGTAGCAACAATGACAGTGGACGCGGTATCAACAG
TAACCGCAAGCCAAGACCTCGGCGCCAGACGAGGCTCCAGCGTGAAGTCCGTCTGCCAGACGTCGAGAGG
CGCAATTCCCCTAGGGTTCACTCCCGCACGAAGCGCAGGGGCCGAATTACAGTGAGGGCATGCCTGCACC
ACCTCCCGGGCCACCGCCATAGGAATAGAACATGTCCTTGACAGTGCTCGAGCCCCTAGGTGTAGCGTAG
AATGTAGGTCTCTAGCCTCCCTCACCGTAAGAACCTTGTGCCCCGCGTGTTGGTCAGCGAGGGCATTGCC
AGTTGTAAAGAATCCCGGAACGTCTGAATGACTTCGCACATGAAGAACAGCAGCGGGCGCTGTCCTTGCC
GTCAATGCTTCCTCCAAGAGGAAGGCAATCGAAGTACTGGGTTGCCCTTCCTGCCCCATTCGTAGTAACA
TTTTTGCAATGAAAGCAGAGTCAGTGACTACGTTGCAAGGGGTGTCTGGCCAGAGGAGCAGTGCCATCGC
GACCGCCTGCGCCTCAAGTGTCTGAACACTGACACCGTGATCTTGAAATGTTCTAATTTCCCAGTCACCC
GTCTGGTTCTTCCAGACAACCGCCCCCTGACCTGTCGATGAAGAGGCATCCGTAAATACTGTTGGGCCAT
CAAGGGGAGAAGCAACGACCCGAAGACGGAGTGACACCCGGAGCGGGCGTGCCAGCTCGAAAATCGGAAG
GGAACCCGCATACCTAAGCTTGCCTCCGAACCCATGCAGGGCCAGGAGGATTTCGTCAGGCAAGATCTGC
GAATCTCGGAAGAACCTGGGCAGGTGGACTATATCCAAATCCTTTCCAAAATCCCTAAATGCAGCTGTCC
TTGCCTTACTAAGTAGCAGGGAAAGAAGCTCCACCCACGGGGTAAATGCCCGCACCGGCTGTGCTGAGAA
CAGCCAGCGCAGAGGTTGTGGACAGGAGCCCAGTGCATGACCAATGACAGCTACGGCCCCATCCTGGCAG
CGAGTAACAGCGCCCTCTAGGGGGATACCCGGTGTCCACCTGGACGAACTTGCTGCTGAGCACAGTGATA
GTATTTCTCGCCAGGCAGCGTCCATCTCTGGGGTCCACTCTCTCCTTTCCCGTGGGTCTGAGCCCTTCAG
CTGGTCGTAAGAGGGCTTCATTAATCGGGGTGGAATACCCAGCGCTCCCCGGACCCACTGGATAGCCCCT
ACCAGTTTCTGAACATCCCACAGGTTGGTTACGTGAGGCTTAATCTCCAGGCCCTCGGGGATAACTGTGG
ATGATCCAAACTTATATCCCAGGAATTCTATCCCCGGCCCTCGTTGTACCTTTTCTTGGGAGATCGTGAA
ACCTGCACCCGTGAGCGCGCCTGACACCCGTGCTTCTAGGGCTTGTAGTTGGGAACCTGTCGGAGCTGCA
AGCAGAAGATCATCCATGTAATGGGCAATCTGGCAGTCTGGCATGTCGCGTCTCACTGGCGCGATAATTG
TATTCGCCACAAGCTGACAAATAGTAGGTGAACAGGCCATTCCCTGAGGGAGAACCTTCCATTGAAACCT
TTGAGCTGGGCCCTGGTTATTCCGTACAGGGACCGTGAATGCAAAAGCCTCCCGGTCCTGTTCTGCCAAC
GGGATGGAGAAAAAACAATCCTTAAGGTCAGTGACCACAAGGGGCCATCCCCTGGGAACGGCTGCAAGTG
ATGGACCGCCTTGCTGAACGGGACCGAACTGGACGAGCTGTGCATTAACAGCCTGAAGATCATGCAATAA
ACGGAAGGACCCCGATGGTTTCCGGATAACAAAGATGGGTGTGTTCCACCTACTAAGTGACGGTTCAATG
TGTCCCGCCTCCAGTTCCCTGGAGACCAGCTGCGTCAGCGCTGCTAATTTATCAGTAGGAAGGGGCCACT
GATCCACCCAAACGGGAGACGCTTCCCGTTTCCAGCGTAATGGGATGGCAAAATGCAGCGCAAGGTGGTA
CACAGTGGCCCTTAGTATAAATCTGTGAGTCGAACTCCCATGGACGTGAGAAAATCACGCCCTAAGATTG
ATCCTTCCACCGGTGCCACGAGGGGTTGCATCAACACCGGTGTCTCCATCGTCCCGCTCCTATCAATGAT
AGCGATCTCCACTTCCTCTGCAGCCCCTTTTGTTGGGACTGTGCCTCCCACTCCCCCAATATGCTGCCAA
TGCGAGGTGAGTGGCCAGTTCGGCGGCCAATCGGCCTCCGCAATCACTGTAACGTCCGCACCAGAATCTA
GCAAAGCCGTAAAAAGCATGGTTCGAGGTCCCTCTTTTTGGGGCCGCGGACCCGCATATGACATTATCAC
CTTAACTAGTGGACGGTCCCCAATCCCATGGCTAATGCCACGGTGGGCATGTTCTCCTTGGCCCATTGCT
CTGATTTGGGAAGGTGCCCTGGGCCCGAGGCGCCCTCCCTTGGCCGTTTCCCTGCATCGCTTCCTTGATC
TTCCGGCAGTTACGCGCCGTGTGGCCCTCCCCACCACACCACTGGCATTTTTTGTCTGTGTCTGTTTTTG
AGCCACCTTTATTCGGACAGTTGGTCCTAAAGTGTCCGGGTTGTCCGCACTTAAAACAGACACCTTTCCC
TCCCCCGTCCTTGGGGCGTGTAGCTGCCTGTACTGCGAGCTGGAGGGCTGCGGCTAAGCCCTCATTTGTT
AACGGAGCAGCGTGCTGATGGTCAAGCACATATTTGATAAGTTCCCCAGGGGTTGTTAAGTTGCCTGGGG
CCGCCCTAATAATTTGCTGTATGTCCGGGAGCGATTTTTGCTTAAGGCAATCAATGATAACAGGACCTTG
GGCCGGCTCCGGAAGATCGGACCCCTCAACTGCACGAATCAAGCGGTTCGCAAATTCGGCAAAAGGCTCC
GAAGGGCCTTGTTTGATATCCGCCCACGGGAGAGTAGGCTCTGTAACTCGAGCCAGCTCCCGAAGGGCCT
GTAGGGCCGCAGTTGTGACTGCAGCTAACTCTCCCGGTCTCAACAGCCTAAGCTGGCCTTCCGGAGATCC
CACCATGCCGTCCGCTACTCCCTGTAGACGCGCTAATGTGGTCCTATCCCCTCGGCCCCGACCATTGGCT
GGGTGTGGGGCATCTCGGGTGGCTGCCGCCACCACTGCTTGCAACTGTGTATTCCAAGCATCATACCACA
GGGTGTACTGAACCGGTTCAAGGATCACATGCATGAGGCTGATCACATCGTACGGTAGTAGGCTAGAGGC
CATGAGGGCCTCTACCGCCGCCATTGTTACTGGGGAACGCAGCCCCTTTGTTTTAACCATTTCAGAAAGG
CGGGTTATTGCTTTAGAATCTAGAGGGACCCACGCCGGGCCCTCTGTCTTGACTATGACCGGAAGGGCTA
GCGGCGGCCATGCTGGGTCGGCTGCTCTTAAGTCCTCCCTCACCCGGGCCCAATCAGTGAGCGTGGGCGG
AGCCCACGGGGCGGGCGCTGTGGGGCCGCACCCCTCAGGGGTGGACCCCTGGGACGTTGGCCACGGGGCT
CCGCCCCTGCATCCACCGCGGGGCAGGACGCTGCAATCCGACTGGTTGGGGAAGTTGCTACAGCAACAGA
CAGAGCTGCACTAGTTAACACAACACATGAGTTGCGCTGTAACTCCTCGGAATGCCGTACCCTCCCCCGA
AGCCTGCTTATCGGCCCTGCAGGAGATGTTACCACATTCCTCCAAGGACCTTCCCCCCGCCTCCCCGACG
GACTTCAGTGAAGGATATAAGCCTTGAGAGGGATACGGAGGTGGGGGTGTTGTGGCCTCCACGCTTGAGC
AATCCGATGCAACTTCGTCCTTCTTTGTTCCCGGGGCTATCGCAGCAGCAGGGGTTGTAGGGGCTGGCAC
CACCTTATCTCCAGCCGGACCTGCACGAGGAATGAGACCCCCTCCCGGCCCCGCCACCTCTAACCCCAAT
AGCTCCTTGGCTCGTTCGCCCGCAAGTTTCTCCTCGCGCGCAGCCTTCAATCCTCCCAGAATCAAACCCC
AAGTTTTAAATTCCGCTGCTTTTTGAGTGACCATTGCTCGTTGGGATAAGGCAGCGGTAATTGAATCCCA
ATTATTGTGGTCACAAATCTCGTGGGGCGATGTTAACAGCCCCTCCCTCTCAAGCAACGAGAGGACCGCA
GCTATCTCCTTCCGAGAAGGAGCATGCTTCCCGTTATAAATCTTACACGTGTGAACGATCACCTTTATGA
CGGCTTCCATGACGCCCCCGATCCTCCTCCCGATTGAGACCAGGATCCCAGGCTCTTCTCCGGCGTGATC
CCGGAGGGTATATCCGTCGCTCATCCGCGACCTCCGCTGACAGAGGGGTGACTGCAGATTCCCTCTGTCC
CCGGGCTCGGCCCCTGGGCTTCCACCGCCCAGCAAGTGCTAACGCCCCGCGGTGGGCTCCTGCCCCGTCA
AGCAGACAGCCGACTCGTTCCCCTAAGCATCATGTCGGGGTCACCACTTGTTGCCTTTCGCAGGCAACCG
TGATGTTCGTTGCTTAAGGGAGCCTGCGGCTTGGCCATGTACCGAGGTGACACCAATACGATGAGCAGTA
AAATGGCGTTTATTAAGTTCTAACAAGCACTTATAAATCTTTTAACCCTTCGTGTACGCCCACTGGATGG
TACACGTGGCACGTACCTAACACATGGGGAGGAGCCTGACACGTTACATCCCGAGACCCCGATCACGCCT
ATTACAACACTTGGGGGAGATTGTTAGAGGTTGGGGGATCGGTAAACCCTTCAGTAATGGGTGTACGGCC
AACAGAGGTAGTAGTCGACACCCCTGTTTTCATTGCAAAGGGGACATTAATCATGGCCATGTGGCAAATT
AGAACCTCCCCCCCTTTGGTACCCAACATAGTGATTCAGTCGCAGATTTCGGGCCGAAGAGTGTGGTATC
GAAGGCCAGGACGTGCCCCGATACAGGCAGAGGTGTTGACCCAAGACCGAAACACAGCCTGCATCTTACC
GTGGAGGGCAGACCTACCCCTCCTCGTACCTATTAAACGTCTGTTTTACTCCCCTTGAGGTTTTAAGTCC
AAAGGATGGCCGGCAGGAGCAACATCACTCCAATGTGCCTATGAGAAAACATCACAACACCCTGTGACGC
ACTGTGCTGAACTCTGGGGAACCGGAGAGCATGAATCAGAAGCGCTACTGGTCCTTGGAAAAGATACACC
TCGAGAAAGAACATCAAGTTCTGTGTAGAGGAAATGGACCTGGGGGTGTTGATTGATGCCAGACTGAACA
TGAGCCAGCAGTGTGCCCAGGCAGCCAAGAAGGCCAACGGCATCCTGGCTTGTATCAGAAATAGTGGCCA
GCAGGAACAGGGAAGTGATTGTCCCCCTGTACTCAGCACTGGTGAGGCCGCACCTCGAGTACTGTGCCCA
GTTTTGGGCCCCTCGCTGTAAGAAAGACATGGAGGCGCTGGAGTGTGTCCAGAGGAGGGCAACACAGCTG
GTGAGGGGTCTGCAGCACAGCCTTAGGAGTGGCTGAAGGAGCTGGGATTGTTCAGTGGGCTGCACAGAGA
GGTGGTGGAGTCACCGACCCCGGAGGTGTTCAAAGAGCGTTGGGATGTTGTGCTGAGGGACGTGGATTAG
TGAGAACCATTGGTGATGGGTGGATGGTTGGACTGGTGGTCCTGTGGGGCTTTTCCAACCTTAGGGATTC
TATGATTCTAAGTACTGGCCCAACAGAACTGTGAAGGGGACTGCCGCTGATCGCCTTTATTGTCTTGACA
TCCCATATTGTGGCGGGTGTTGTGTATGGGTCATGATGGTGCATCATGTCTTGGGCCATCCGGTTGCAGG
GGCTCACCCCCTACCTGCTCAGACATCGGTTCATGCTGTGAAGGGGGGGGAGCGTAGTGGATTCCAGGCT
CACAGCCCGAACCAACGGGTGGGCTATGTGAGTGTGTGAGTGCCCGGAACGGGGCGGGGGGAGGGGGGTG
TGGAGCAGTTCGCACCGTCGCGCCACCGGAGAGGCGCGGGGGGCAAAGAGAGGGACCTGCGCGGACTCAG
ACTGCACAGGAAGGATTGCAGAGACAGAAGGGGTGCCTTCCAGACACTCACACACTCACGTAGCCCACCC
GTTGGTTCGGGCTGCGACGGTGGAATTCCACTCCACGGTGTCAGAACGCGGCGCTCCGTCGTTCCCCACC
GGGCGCACCGGGGGACGCGACACGGAGGGCACCGCTCAGAGCTCCGCTCCTCCTTACACAGCTCGGACAC
GCGTATGCACTGCACTGCCGCCCACGCGCGTCTTCTCAAGGACTCCCGGCTATGTGCTGCTGTCCCTCTG
GCCGCGCTCAGCTCTATTTCGGCTGCTCGAGCGCCCCCCGACTGCTTCCCCTTTGTTCACCATCGGCTCC
ATCACGGAGCGTCCCACTGCCACCCGCTGTTCCCCGGCTCAGAACATTCCCGGTGCTCATTATGGCACGG
GGAGCCGCTTTTAAAGCAGTGTCTGCGGAACCCGAGGAAATGTCCGTGCGCGTTGCGAGGCCAAAGATTA
AAGGGCTCCGTTGGGACTGCAGTGCTCCTCGTGGGGCAGAACCATTGGGGCGGAAGATAGAGGTGTTCTG
TTATGTCCTCTGAGCCAAATTAGTGAGGAAAACTGCACCGTGCGCCCACTAAAGCTGCAGTGGAAGATTT
CAGAACCATCACTCCTGGATTGCTTTGGCTAAACTCATGTATTGGTTTTGATACTGACGTACCGATCCCT
ACCGTGAGAGTTACAATCGTGTTTCCTTCTCCAGCATCGCATAGCACTGAGGATACAGTTGCACAAGCAG
CTGAGCAGATAGCGAGAGGCTCCGGGACCAGAGAAATGGACAGGCAGACACAGTGAATAGAGAGAGTGGG
AGACAGGTGACAGGTTGATGGGATTAGGATGGAGATACAACGGTAAGCGTGGGCTGACTGCGCACCTGGA
GCGCTGAGCTCAGAAGGAAATGCGCAGACTGTGAACCCAGAATGCTCGATTGATGAGGAACTGGGAGGAA
TTCTCCGTGCCGGGGTCAGGGGCTGTACGGCTGCGCTGTGCTGCTGGTGGGAGGCTCCTGCTTGCAGGAC
ACCGCTGCTGCAGCTGTGAATCAAAAGCTTTTCACAAGAGATCTGCTCTCTGGAGAATCGCGCGACGTAT
TTCTCACCGCACCAGAGAGGCCTTATCCACTGGATTTGCTTAATTACAGAACGCATCCCACGTTCACGGA
CACCTTGTGCAGTGGTGCCCATCGCCCATCCCAGCCCTCAATCCACAGCCCATCCATAGGTCGCACCTCT
TCCTCACGAGCTGTCAGCGCACCGGGCTGCAAACACCCACCCTGACACTGCCGGTCGGGATCCACCCCGG
TGCTTCCATCCTGGGGCCCCATCCACCGCCGGGTGTTCCGCTGCCCTGCAGAGGTTCCTGGCTGTGGGAG
CATCTCCACGAGGTTCCTTCACAGCCACGTGCTGCACCCGAGCTGCAATACCTTCCCACAGTGCCCCAGG
CCTGTGCTGGCGGCTGTTCTGCTTCTGTGACCACCCCGGGGATGTGCTGCCATTCAGCACTCGGTGCAGA
GGCGGCTCAGGACCCCGAGCTCTGAGAGAGTGAACTCGAGGCTGTGTAAGGAATTGTTAGGTGAGAGCTC
CTGGGAAGCTGTCCTTAGAGACAACGGAGCGCAGCGAGGCTGGCTGCTCTCCTAGGACGCCCTACTGGGA
GCACTGGAGCTCTCCATCCCCCGGCATAAGAAAGCGTGCAGGGGTGGCGAGAAACTGGCATGGCTTGGAA
AGGAGCTGCTGGGCAGCCTGAGGGGAAAAAAAGGGATTGTACCAGACGTGGAAACGAGCACGAGTCACCG
GGGGAGATTACAGGGATGCTGTCCAGACTTGCAGGCGGGCTGAACTTGGTGAGGGATGTTAAAAACAGTT
TGAAGGCGTTCTACAGGTACGTTGGCCAGAAGAGACAGGCCAAATAGAGCGTACCTCTTCTGGGAAACGG
GAAGGGAGAACTGCCTACGAGAGATGTGGAGAAGGCTGAGGTACTCCACGAGTTTTTTTCCTTGGTCTTC
ACTGGAAACTGCTGAAGGACGCTTGTATTTCTCACGTCCCTGAAGCTCACATCTGTGAGCCTCCAGCTGG
GGAGTGGGGGAGGAAATCCCCCCCACCGTAAGGGCAGAGCAAGTCCAAGAACACCTCATGGGACCGAACG
CGTACAAGTCTATGGGGCTGGACGGCAGGCATCCCGGGGCTCTGAAGGAGCCAGCTTGCCGGGTGTTGCT
TTCCATCATATTTGAAACGTCGTGGCTGTCACCGAGGTCCCGGATAACTGGAAAAAGAGGTCCCGTCACT
CCCATTTATAAGAAAGGGAGCAAGAGGATCCGGGGAACTACAGGCTGGAGAATCCCACCTCTGTGCCTGG
GAAGATGATAGAACACATCCTCCTGGAGGACATCGCTGATCACGTGAGGAATGAACGTGTGATCCCAGAC
AACCCAACGTGTGATCCCACCCAGTAGCGGCCTACTATGATGGGCTGATGGCATTGGTGGACAAAGGGAA
GCTGAGCGATGTCATTTACCTGGACTTGAGCGAGGCCTCTGACGTGGTCCCCCACCACATCCTTATCTCC
AAATTGGAGGGATGTGGATTTCAGCAGGTAAATGGAGAAATAAATTAATCACAAACATTATTAATAATGA
TGGGTCAAATAATAACAGCACCACTGGAGTGATAAAAAGGAGGGGAATTGTGGCAGGGACTGTTAATAAA
TGGGAGTAGAAACAGTAAAGGAAATAATGCAGAACATAATGATAAGAAGACTTCCAGTAACAATAATCGT
AAAAACAACGATCACGGTAATAGTGTAAGTGGAGAGAACTGCGCAGAATCCAATGGGAAACGGGAGCACC
AAAAAGCAGCTGAGCCCCGCGGGACGCAGCACTGCTCTGTGCTGTGCTCACACTGCTGGCTGCGCTGCTC
CAGGTCCTGGCAGCTCCAGGGGTCGGCGGCAGTGATCGTCAACTGCCCACCCAACCGTACCATGGGGATT
TGATCTGTAAGGACCCCCAAAGGACCCCCCTTTAAGGCACAGTGCAACAGCTGTGTTTCCTGAGAGACAG
CGAGCAGCACAGCTGGCAGAGTCCATACAAGAAACACAAGCGTAGCAGTGCTGGAAAGAGGCGGACTCCA
GCACACACGGATGGCACGGAGTGCCCAGCAGCGTTGGCACGAGCTGCCTGGGATGGGATCCGTCACTGCG
GATTTGTCCCGTTCCTCCAGAGGACGTAGCTGTCGGCTCTGCTGCACACCCAGAACTTCTCGCTGTGGCA
GAGGGTTGAGTTGATCCAGTCCCCATGCAGGTACACACATTGGCCTCCGCCTTGCGGCTTAAACCTGAGC
ACAGGAGGGAGGAGAATGGGAAACCCCATCCCAAACAGACCCCATAAGAGAGCCCACCCCGACAGACGGA
CGCACACACTGACCAGTTGCTGAAGGCGCTGCCATCGGCCCATGTCCAGTGCTCGTCCCCTTCTGCCCTG
TGCAGCCCAATCCAGTGGTCTTCCGGGCCGTGGTACTGCATGATGAATCCCTATGAACAAACCCAGGTGT
GATTGGAGCCGTTGGAACACATCCCATCCCCTCCCCACATCTCAGGTCCCACCTCGCTGCAAGACATGTC
CTCATGGCCTTGTCATGCGGCCAGTTGGGGGCACCGGGAGCAGTTGGTGCGGCCCCACAAGTGTGCATTT
CCCACCCCCGTGTTGGCACTGGGGCTCACGCCCCGCTCTCACCATCTCCTCCTCCGTGTCTACGGTGGCC
AGGGAAGCTCCGAGGCGGTGGCAGTGCTCCCTGCTGCTGTTCCAATCGCTCTTCGTGTACGAGAAGTAAT
AGCATTTCCCTTGGAAACCGATTGAGGCGTTGGGGCACACGTGGGAGAAGGGTGGGGGAGGCGGGCACGA
CGGACGCTGGAGCACTGACAGGGAGAGAGTTGGGCAAGTGGGAGGCAAAGGACGTTCCCCTGCAGCTGAG
GTGGGGTTGGGATGCACGGCCACGGGGCGATGCCCTCGGAGCGGTTGCAGAGGCCGGGAGTTGGAGCAGA
AGGTGCTTTGGGGCACCACGTGGGCAGCCCAGGAGGTGGGATGGGGGCTGTACATCTCCGTGGGGATGCG
GGGGGCACTCACCTATCACGGCCACCAGCGCCGAAACAAGGATGCACAGCACTGCACACAAAGCCACGCA
GAGCACGCAGCGCCTGTTCTGTCTCAGCTCACTGCATCCGGAGCCTGGCCAGACAGAGAGCAGTTCATGA
GTCACACAGTCAGCACGGCTGGAAAAGACCTCCAACATCGTCCGGCGCGACCGTCCACCGTAGCACCGCT
ATTTCCCCACCAAACCCGATCACTTTGTACTGCAGCCCCACGGCGCTGTGCTGCAGACTCCGCACCCCCA
CAGCTCCGCTCCCCTCTCTGGACACGCTGCAGGGCCACAGTGTCTCTCTGGCAGTGAGGGGCCAACGCGG
AGCGCAGCACTGAGCTGCGGCCCAAGCAGCGCCACACAGACGGACGGGCACCTCCTGCTCTGCTGCCCGC
ACTGCTGCTCCTACGAGCCGGGGCAGAGCAGAAGCAATGCACGGGACCCGCGGGCTGTAGCGGAACAGAC
ATCCATCCAACAGTGCCCTCTCCCGCTCTGCATGCAGCTAAAAATAGTTGCTTACTCTCTGTCCGTGCAG
CGCCCGCCCACAGCTCGCTTCGGGCTACTGCTTTCCCAACGCTCTCGCTGCCAACCCAGCCCCGTCCCCG
CCGCATCATAGAAATGGTGCCAAAGAGACACAACACACAGAAACTTCCCCCACAGTGCCCCCACATCAGA
CCTAATAGACCAAAACCGCCTCAAAGTCACCCAGGCAGATGTGAGATGGGCCCAAACGGACACACAAGGC
CCAGGAATGGCTCCAGAGACATGAGAATGGCCCCAAAACCACTCGGAATGGATCCGCGAGGCACCGCAAT
TGACCCGAAATATCAGTAAGTGACACAGAAGGCCCCAGAACAGCTCAAAATGAACTGAAACAGCCCTGGT
TGGCCTTAAAATGGACACAGTTGGCTTCCAAGAAACCCCCAAATGACCCCAACACAGCCCCCAAATGACC
CCAACACAGCCCTACGTGGCACTTCAAGGTCCTCAAATGGTGGAAATGACACCCAAACCATCCCAATGGA
GAGTGAGAGTGCCGTGCTCTCAGTCTGTGCAGCGCCCGCCCGCAGCTCGCTCCGGGCTGCTGCCTTTCCA
ACGCTCTCGCTGCCATCCCAGCCCCGTCCCCGCGCTGTCCCCGCGCTGCCCGTCCCTTCTCCCGCAGGAG
GACACTCCTTCTCTCCCGCACTCTCAGCACAGCTCCCCGCTCACTCCCGCCGCTCTCTTCCCTCCGCCTC
AGCTCGCGGCACAGCGGGACGGCACCGCCGCCCTCAGCGCGGACCGCCCGGGGCCCCTCCCGTGGGCTCG
GGCTCTTTTCCCCGCTCGGCCCTTTCCCGCTGCCCCCCGGCATTACCTCACTGAGACTGCCGTTCTTCCT
CCCCTTCGCACGCCATCGCCTCTCGGGGCGGGGAGGGCTCCGCCATCTTTTTTCTTAGCACCGTGGAGGT
GCGGGGCTACGCCCGCCGTGTGCGGGGAGAGGGGCAGAGAAGGGCCGGGCTGAGGGCACAGCGGTGCCGG
CGGAGCGCTCTTCTTAGCGAGGACCTCACGGAGGGGTCGTGGCGGAAAGCTGAGAAACAGCGGCACGCCG
CAGTGGGCACAGCGGGTCCGAAAGCACTCATTTGTAGTCGGAAAGCCGTCTGGGAACGCTGCCCACAGTT
CTCGCAATAATGACTCAGTCGGTACGAGGAGCGGCAATGGGAGGTGCCGCAGTACTGTTCCTGTTTGTCT
TTGCTATGTTTGGCTTTGCGTTCGTGGTGCGCACGGGGGCTCTCAAGGACTGACTGCGCTGGAGGCCAAA
ATGAGCCTCGCTGAACTGAGCGGCAGAAGCATCCCGTCGTGACGGGCCCAGGGGCTCCGTGCATACTCGG
TACGGATTACGTCCGAAGGGGCATTTCAAGGATCCCAGGGGGTACGGATGGGCCTTTGCAATAGCTGCTG
TAGACACAGACGACATGAAGCAGCCGTCTGTTCTGCCTGGCCTGTCAGAAGATCCGTCTGCTCTGGGGTT
GCTACAGGTAAAAGAGCAGCAGGTGCCGACTGCTACAAGAACGGTGACCCAACCGCCCCCCTGGGCAGCC
CCTCCCAGTGCTTAACGGCCCTTTCTGTACAGCGCTGTTTCCTGATATCCCACCTCACCCTCCCCCGGTT
CAACCGGAGGCCGTTTCCCCTCGTCCTGTCAGCTGTCAGCAGTGAGAAGAGACCAACCCGCTCTCACCGC
AATCACCTTTCAGGTATTGGAAGAGAGCAATGAGGTCTCCCCTCAGCCTCCTCTTCCCCAGACCAGACCG
AACAGCCCCAGTTCCTTCCGTCGCTCGAAGTCACACCCCCACGGGGTGCAGAAGCGCGCTCATAGCGCCC
CGTGCTCCCAGCGGTCCCGAAATGACAGAAAGCCGCCCCCCGAGGAGAAGAAAAGATCCCAAAGCCATCG
TTCCTTCCGCAGCGCACAGAGTGCCGCAAACGGCCCTACGGGCGGCCCCGCCCCGCCGATTTGCATGGCC
CCGCCCCTCAGCCACGCCCCCCCCCCATTGGCCGACGCCCAGAAGGCCCCGCCCCGCGCCGCGGCTCCGT
CCCGCCCCGCCCGTCTCCGTCGCCAATCGCCGCGGAGGGCGGCCGTGCTGCTGCGCGTGCGCACTGGGAT
GGGCGGAGGCGGCGGCCGCCGTAGGGCTGTGCCGGGGGCGGGGAGATGGCGGGGCCGGGGCTGCGGTGCT
CCGTCCGCCGGGCTGTGCCGGGGATCCCCTCCGCGGAACACAGCGGCGCTCTCTCGGCTCGGTTGTGCGG
CGCGTTCGCGGGAAGGAAACGCGCGGTGCGTTTCAGGAGCGCGTGGCTGCAGATAGAGCTGCCGAGCCGC
TGTGTTACGCGGTGGGCCACTGCTGCGGCACCGCGACGGCTTTTGCGCGGCGCGAAGTCACGCGTGCAGC
TTTGCGGGCCCCGGAAGGCGTTGCGCGACGCCGCTCTGTTTGAACACGGGACCTTCAGCACAACGAACGC
GGACGGAACGGCCTCGGGCACCCGCAGGGACGGAGCCCCGCGCGGCTCCGCTTTTCCCCTCCGTGACCGC
GGGGCGGCGCTGCTGAGCCGCCGCCCAAAGCGCACAGAAATGGCGCCAAAGAGCCTCACAACACACAGAA
ACTTCCCCCACAGCGCCCCCACGTCAGACCGAATAGACCAAAACCGCCTCAAGGTCACCCAGGCAGATGT
GAGATGGGCCCAAACGGACACAAAAGGGCCTGGAATGGCTCCAGAGACATGAGAATGGCCCCCAAACCGC
TCGGAATGGATCCGCGAGGCACCGCAATTGACCCAAAATATCAGTGAGTGACACAAACGGCCCCACAACA
GCTCAAAATGAACTGAAACGGCCCCGGTTGGCCTTAAAATGGACACAGTTGGCTTCCAAGAAACCCCCAA
ATGACCCCAACACAGCCCTATGTGGCACTTCAAGGTCCTCAAATGGTGGAAATGACACCCAAACCATCCC
AATGGAGAGTGAGAACAGGACCTGCAGTTATAGAGAAGGGCCTCACAGCAAGAAAAGGGAAAGCAGCTTC
ACAGAGTAGAAATAAGGGGCAAATAGAGATAGTTTAAGTAGAGAGTGTTAGAAAACGAGGGGTTCCAAGC
ACTTTCACAGACACCAGGTCCGAAATAACAAGGAGAATGAAGGCAGGAAATAGTTCCGTGCTCTCCGTCC
GTGCAGCGCCTGAAGCCTTCTGCTTCATTCAGGTGTTCGCAATCGTTAGGGACTCAACGGTCTGTCCATC
TACCCAGGTGCACACCAATGTGGTGGATGGTAAAATGGCGTTTATTTGATGGTGGCAACAGCTTATATAA
TCGTACATAGCTTCGTCTACGCCCATATGTCCTTGCGTCATTCCTTCCTTATCTAGTCGCCACCAATGAG
CATATAGAATGTCTTGCTTTTTCCTTATTTGGTCTTTAGACTATTCAAGTTGCCTCTGGCTCTATTTGAC
TACATTTCCCCCTCCCTATGCATAAGCGCAACTACTGTATCCTGAGGGGACTCCTAACCGCGTACAACCG
AAGCCCCGCCTTTCGCCTATACATACTATGGTCCCCTCAGTCAAGCCTTGCCCCGTTACAGCCCGATTCG
CAAGTTTCATACCACCACCCATGTACTGCTTTACACTGCTCCATTTTCGGGCTGCCTACAAGCCTTTTGC
AACTTCTGATATTCCGTGTGATAGCTGATTGAATTATTAATCATCTTTCGGATGCTACTGGACACAATTT
GCAAAAGGCAAGGCAGGCACACTACTAGCAACAAAATAACTACAAGCCCCAAAAGCAGTCCTTTCAGCAA
ATGAACGGCCCATTCCCCTATTCCCCCGAATAATCCTCGCAGCCAACTTCCGATTGGGTCGCTGTCCACG
CCGATCTTATTGACATGTTCCTTCATTAGCTGGAACTTCTTCTGTATAGACTCACTGTGATCACTCAGAT
TGAAACAACACATTCCGGCAACGTCCTCACAGCCATGGCCGTGAGCTAGAAGCAAGAAGTCAATAGCCGC
TCGGTTCTGCAGGACCGCGTGTCGAATACTCGTGACATCATCCAATAAGTCCCCGAGGAGTGATGTTGTC
AAGTTAGCCTGTTTAACGGACCAACAGGCTAGTCTCTCAATTTCTCTTAAGGCTTGCGCAGCTGCTACCC
CCGGGGCTAAGATAGATGCAAAGATTCTTGCTGTAGGACCCCAAAGCTGCACTTCATCTGAGCATGTATC
ATCCAGGTGTGAGGTGCTTCGTTTACGTCTTATACCTGTCCGCGATGAATTGGCAAGCACCTTGAGAATA
TCTGTATGGTTAGGTGCTAACATGGTAAGCTTGCCTAAATAGCAGGGGCCCCCTACCGGACGACTGGGAA
TTCCTTGCCATGCGCGATCCCCACAAATGAGGAAAATTGCGGGTGGTAGCGCTTTTGGTTTGGTGAAACT
ACCTTGTGTGCTGTCGACCCACGCCCCTGATGGGAGAATCGTGGTCGTTTTTCCACAACATCCGCTGACA
TTACCCAAATTACTAGCTGTACAGTTCGCAGTAAAACTGAACGGCTCTGTCTCATTAATTTCCTTTGATT
GATTAACCCATATACCTCCTCCCCCCACACACTGTCTTTCGGGGGATTTGACTGTCTGCACATCTCCACA
GGTGTAAATATCAAAACTATCAAATCTGTGTGAGCAATTATATATTTCCCAAAATCTGTAGCCATATGCA
CCGCAGTACTCACTCCCCATAAAAAGATTGTGCCTATCCGCTGTCACCACCGTAAACGGTTCCGTGGAGT
TAGAAGCGCTGTTAAAGAAAGGATTGACCCACGGGGCGATCAAGAAGTTGTGTGTAACCTGTCTCCGGCC
CCACCCGTAGACACCACTTGGATTGGAGTGTGGGGCGAAGCCTACGCATCCCCCGGTTACACCAGAAATC
TGAGTAATATTAGTAATGTTAGGGAGAGACTGGGAACCTAGCAGCTGTAGTTCCGGTGGCTCATCCCACA
TAGAGACATTCAGCTTTAACAGCAAGCATGAAACCTTTCGATAAGTGAGGGTGGTGCTGTTGTCAGGGCC
GCCGGTAATGCCGGCTGACGAGACTAACCGGTCAGTTCCCAAGGTGGTGCAATTTGTATCAGAGACATAT
CCCTCAAAATCACCTTCGGAAATAGGGGACGGGATACCTATCAAACATGTTTGAAAAGGGGAGGTGGCTG
ACTGTGTAGAGAGGCAGAAATCCGTTCGGCCTGTACGGTTGGCCCATGTAATCCAAAGGTTCCCTGGCTG
CTCGAGTAAGTGGACATCAGCTCTTACCCCCGTAACCTCACACAAGACCAGGACACCAATAATGAGAATA
TAATTAACTCTCGTTGGCAGCAAGGGTGTCTTCTCCGGGTCTTTCTTGCTTGTTGCTAGCGGTTTCTCCT
TGGAGTCCTTCTTGCTTGTCTCCCCAGGGTATCCAGTCAGAAATGCCTGCAAAAAGAGGGCTCGCCTCAT
CTTTCTTAGTCACCTCATCCTTTTGGGTGATGTCCGGTTTAACTTTTCGAGAGGGTACCCAAATAACCTT
ATCAGTGTCCCTGTTTTTCACAGCTGCATAACCTCGTCCCCAGACCAGCACGTTCCATCCTTTTTCCCAC
TCCCCTGTCTCTATTCGTATTTTAACCGGGGGTCCTTCTGTAAGAACGGTAGGTCTCCAGTGTTTTTGTA
TCGGTGTTTTTGTGTTTTCACCACGCTCAAAGTGATTGAGGGCATACATTGCCTTGGCTAGTAGTTCCCC
CTGTTTGCTGGTGGGGATTCTTTTCATAAAGCCGTCCCCCTCCGCAAGCACACGGATCTTATCTTTCAGG
AGCCGGTTGGCCCGCTCTACCATAGCTTGACCCTGGGAATTACCCGGAATCCCGGTGGTGTGTGCTATCC
CCCATCTCGCGAGCCATTCTCGCGTGGATTTAGACGTGAAGCAGGACCCGTTATCTGTTTTTATGGCCTT
TGGTCTTCCCAAAACGGCGATAGCCGTGGCCCAATGATGTTGTGCAGCAACCGATGTGACACGGCCATGC
TGAGTTACGACTATCGCCGATGAGGCGGTATCCACAGTAACAGCGAGCCAGGAACGGGGGGCCATTCTAG
GCTCAAGCGTAAAGTCTGTCTGCCATATCTGTAGGGGTCCCAAACCCCTAGGGTTTACCCCGGCCTCCAA
CGCAGGGGCTGAATTACAATGCGGGCAGGTCTGAACAACCTCCCTAGCCTGCTGCATAGATATATTACAC
GCTTTGGATAGCGCGCGGGGTCCAATATGGAGAGCAGTATGAAGATCTTTAGCCTCTCTCAAGGGATACG
CTTGAAAGGTGGCTTGGCTATCTGCCACGTCATTTCCTTCTGTGAAAAACCCTGGCACTTCAGAATGACT
CCGCACGTGGAGAACGGCGGCCATGGCTGACCTTTGGCTTAACGCATCCTCTAAAATAAAAGCCGCCGCT
GTAGACGGGACTCCCCCCTGTCCCATCTTGAGTAACATTTTCGCAACAAACGCGGAGTCAGTCACTACAT
TAGTGGGCGTTGTCGGCCACAGCAGAAGTGCCATGGCCACAGCGCGTGCTTCCAGTTGTTGTACACTTGC
CCCCAAATCAGCTATTTCTTTTATCTCCCACCTTGGGCCCTCCCTCCAGACTACCACCCCCTTATGGGTG
CTTGAGGAGGCGTCGGTAAAGACAGTGGGTCCCGGTACAGGGTGGTCGGTAACCCTCACTTTCAGAGAAA
CATGCAGTGGACGCGCAATGTCAAAAATAGATGGCGTGTCACTACTCCTGATTTTTCCTGCAAACCCCCT
AAGGGCTAACAGGATCCCCTCCGGGAGCGGAAGGTCCTCCCGAAAGCATGCAGGCAACAGGAGGATATCA
ACCTCCTTGCCAAAGGTTCGCACTGCCGAAGCGCGTAGCTTAGTAATCAAAAGGGTGAGCACTTCTAACC
AAGCAGTAAACGCCTTGGTGGGTTGGGTGGAGAATAACCACAAACATGGCCTTGGGTGTGTGGACAGTCC
CTGTCCCAGGACCCCTATTGCCCCCTGTTCACATCTAGCGACCGCTCCTTCCAGAGGCAGGGCAGGGTCC
CATCGTTCCAAGGCAGCAGTGGTGCTGAGCTGTACGATCTCTCTCCAGGCCATTTTCATGTCTAGATTCC
ATTCCCTCGCCTCGTTAGGATCTGACCCTCGTAACTGCTCATAAAAGGGGCCCATCAGTCGTGGCGGGAT
TCCTAACGCTGGGCGAAGCCACTGAAGTGACCCCACCAGCTTTTGAACATCCCACAAGGTGGCTATCCTG
GGTTCTGCTACCAAGCCTACGGGTGCTACATACGTACTGCCTAACTTGTACCCAAGCTGTGGGCAGCCCG
CCCACAGCTCGCTCCGGGCTGCTGCCTTTCCAACGCTCTCGCTGCCATCCCCGCCCCGCCCCGTGCCGTC
CCGTCTCGTCCCTTCTCCCGCAGGAGGACACTCAGCACAGCTCCCCGCTCACTCCCGCCGCTCTCTTCCC
TCCGCCTCAGCTCGCGGCACAGCGGGACGGCACCGCCGCCCTCAGCACGGACCGCCCGGGGCCCCTCCCG
TGGGCTCGGGCTCCTTTCCCCGCTCGGCCCTTTCCCGCTGCCCCCCGGCATTACCTCTCTGAGACTGCCG
TTCTTCGTCTCCTTCGCGCGCCGTCGCCTCTCGGGGCGGGGAAGGGCTCCGCCATCTTTTTTCTTAGCAC
CGTGGAGGTGCGGGGCTGCGCCCACCGTGTGCGGGGAGAGGGGCAGAGAAGGGCCGGGCTGAGGGCACAG
CGGTGCCGGCGGAGCGCTCTTCTTAGCGAGGACCTCACGGAGGGATCGTGGCGGAAAGCTGAAAAACAGC
GGCATACTGCAGTGGGCACAGCGATACCGAAAGCGCTGAGTCGCAGTCGGGAAGCCGTCCGGGAACGCCC
ACAGTTCTCGCAATATGGACGCAGTCGGGAGGAGGAGCGGGGTGAGGCGGGGGAGGTGCCGCAGTACTGT
TCCTGTTTGTCTTTGGTACGTGGAAGAGCGGGCAAGCTGCCTAGGATGACTGCGGGTTGTAAGAGACTAT
TCTTTTATATCATTTGACTCAAAGTTTGCCGAGGAGCAAGTCCAGGCAAGTCCTGGGCAAAGGTAGAGAA
ATCTTCTTCCTTCTGGAGGACACTGATGGACGGGTCCTGGCTGAGGGTTGTGAAATCCTCCAAGGAGCAC
AGATGGACACGGCCAGGGGCAGCGAGAGAGAGATGAGCTGCTGATAACGGCCGGGAAACGGTCTTTGTGT
GTGGGCTTACCTCGAGGAAGATGGCCATCTCAGGAGGTACGCACAGGACTCTTGCTCAAGCACCCAGGGG
TGTCAGTAGGCAGCAGAAAATGGAGGATAAAAGAGGGTCCAACAACCCCGACAGATTGGGAGGGGTTTTC
GGCCATCAGATCCCTCACCACGATGGACTGAGAGGGTTTTCTGCCATCAGATCCCTCACCACGACGGACT
GAGAGGGTTTTCTGCCATCAGATCCCTCACCACGACAGACTGGAGAGGGTTTTCTGCCATCAGATCCCTC
ACCACGACGGACTGAGAGGGTTTTCTGCCATCAGATCCCTCACCACGACGGACTGAGAGGGGTTTTCTGC
CATCAGATCCCTCACCACGATGGACTGAGAGGGTTTTCTGCCATCAGATCCCTCACCACGACGGACTGAG
AGGGTTTTCTGCCATCAGATCCCTCACCACGATGGACTGAGAGGGTTTTCTGCCATCAGATCCCTCACCA
CGACGGACTGAGAGGGTTTTCTGCCATCAGATCCCTCACCACGATGGACTGAGAGGGTTTTCTGCCATCA
GATCCCTCACCACGACGGACTGAGAGGGGTTTTCTGCCATCAGATCCCTCACCGCGATGGACTGAGAGGG
TTTTCTGCCATCAGATCCCTCACCACGATGGACTGAGAGGGTTTTCTGCCATCAGATCCCTCACCATGAT
GGACTGAGAGGGTTTTCTGCCATCAGATCCCTCACCATGACGGACTGAGAGGGTTTTCTGCCATCAGATC
CCTCACCACGACGGAATGAGAGGGGTTTTCTGCCATCTGATCCTTCACCACGACGGACTGAGAGGGGATT
TCTGCCATCAGATCCCTCACCATGACGGACTGAGAGGGTTTTCTGCCATCAGATCCCTCACCACGACGGA
CTGAGAGGGTTTTCTGCCATCAGATCCCTCACCACGACGGACTGAGAGGGGTTTTCTGCCATCAGATCCC
TCACCACGATGGACTGAGAGGGTTTTCTGCCATCAGATCCCTCACCACGACGGACTGAGAGGGGTTTTCT
GCCATCAGATCCCTCACCGCGATGGACTGAGAGGGTTTTCTGCCATCAGATCCCTCACCACGACGGAATG
AGAGGGGTTTTCTGCCATCTGATCCTTCACCACGACGGACTGAGAGGGGTTTTCTGCCATCAGATCCCTC
ACCATGACGGACTGAGAGGGTTTTCTGCCATCAGATCCCTCACCATGATGGACTGAGAGGGTTTTCTGCC
ATCAGATCCCTCACCATGACGGACTGAGAGGGTTTTCTGCCATCAGATCCCTCACCACGACGGAATGAGA
GGGGTTTTCTGCCATCTGATCCTTCACCACGACGGACTGAGAGGGGTTTTCTGCCATCAGATCCCTCACC
ATGACGGACTGAGAGGGTTTTCTGCCATCAGATCCCTCACCACGACGGAATGAGAGGGGTTTTCTGCCAT
CAGATCCCTCACCACAACGGACTGGAGAGGGTTTTCTGCCATCAGATCCCTCACCACGACAGACCAGTGA
AGGGTTTCTGCCATCAGATCCCTCACCACGACGGACCAGTGAAGGGTTTTTGGCCGTCAGATCCCTCACC
ACGACAGACTCGAGGCTTTCTGCCTTCAGATCCTTCTCTCCGGACCGTATGCTGACGGACTTCCCTGGCC
CTGCTACCTGAGACCTGCTGCTTCCTCCCTGACTTACTCTGCGGCTTCTTCCTGCACCCACCCGGTACTG
CCCCCTCTGGTTGCCCAAGACCCCCCTCGCTGCTCCTGCCCTTCGGCCTCGGACCGTCGGAACGTCATGC
AACGGAACTGCTGCCGGATCCTGGTGGCGCCTATCCCCGCTTTACGCAATTCTTGCTTCTTTCTATCTTT
TCCATCGCTCGCCTTCCCTTCCCCATCGCCCCGATCCGGAACAGTGTCCGTCCTCCCCTTTCTCCATCTC
CCTTATTAACGTTTGTAATAAACCGCTCGGACCAACATTTGAACCGTTGTTTCTTAATCTCACGCCGGGC
ATGCATATCTCAAAGAACCTCCTCTCCCTCCTACAAATTGGAGCGAGACAGGCACCTGAGCTGGGCCTCC
TTTGGAGCGGCAGTAGCCCTAATACCCTCGTGGCCATACTCAGGTGTTTCCACAGCCACCAACCTCGTAC
CAACCCTCGTGTTCTTCGTACACGAGGCTGACTCATCCTCCTCCTTCACCAAGACACCAGGCTGGGATCT
CACCAGCGCATCCCCCTCCTGCAAGCACCGGCCCGTTACGTACAGGCTGTGTTCTAATGACCCCAATTTC
TAATGACCCCAATTACACCCCCGTCGCCTTCTGCAACTGCGATGTGGACCTCCTGTGTTAGCCCTCGCGC
ACGCTGACCAATTACCTGCTCAGGGCCAAACGACTGCACACGTGAGCAGTAAAACGGCGTTCATTCACTA
CGAAGCACAGCTTATATACCTTTACTTAGGCACTCGTACCATCGTGTCCTACCCTGATTCGTCCGTACTG
GATCTTAACCCACAGTTCCTTACTTGGCTCCTATTGTCTCCTCGTTCCTTCGCCTTCTTATCTCGTTTAC
TTCGTTAGCGAAGGACGGTCTGTCTGAGCACAACAGCACCCTTTCACTGTGCTTAGGGAGAGGCCTATCC
CGTGCAGTGCAGCACGTACCTCCGCAAAGCACCCACTGCAACCCCCACCCCCTTTCATATCCAGCCGTGC
TCCTAAAGAGGTTGAATTCCTCGGGAAAAGACCCTCGGGAAAGTGAAGTCCTGTCACAGTTACCTAGATA
GATCTGTGCCCGTGACAGGGGGGCAGTAGGCTCGCGGGCCCCCTCCCCCCCCGGCTTCCCGAGAAAAAAA
AAACAGAGCAGAGGCAACGATGTAAGAAGGAGGACTTATTTTACTAACGACGATGTTGGAGTGCAAGATG
ACACAGTATAATGCGATCTCATTGGGAGTAAGGATAATGAATGGAATGGAATGAGAGAGAGCGGAAGAGC
GATAGAGAGAGAGAAGGAGAGAGTGTCTGTAGTGGAATTGCGGGGTCACAGCCTGAACCGATGGGTGCGC
TCTGTGAGTGTGTGAGTGCGGCGGCGCGGCGCTACGAACGGGGAGGGACACATTGCTCAGCTCGGCTCTG
CCTGCGCGCTGCTGCCGGGAGGGGTGAGTCGATTCTTTTGGGTATCTTTCCCTCGTGTGCCTATTCCTTA
AATAAAGGCTTTGCCATTGCCTTCATTTGCTCTACATTTTGGCGAGCCAGGCGGCCAAATATCTTTAAAG
ATACCCAATTATAAGCCTCTTAAAATAATTACCATGACACTTTTGAACAATTTCATGGGGTGGTTTGGAC
GGGGAAAGGCTAGCCCCATAAGTGAAGTTTTGCCAGGGCACATCCCGGGATTCCTAGGATCCCCATATCA
TGGGATTGCTTGTATTATTGAAAAATGGGGTCCCCTACGGGATGCAGGAAATGTTCAGGAATCCCCAGCC
CGCCTGGCTGAGTATTTCAGTAGTCTAAACAAAAACGTACTCACTACACGAGAACGACAGTTAGCTGCCT
CCACGGTGGCGTGGCCGCTGCTGATGGCCTTGAACCGGCTAAATATAACTGAAGGGGTTCTCACTGATGA
AAATCAACTATTACGTGACCGTGTGGAAGAACTGGAAAGACAGGTTGCAATTTTGAGAGGGAAAAAACCT
AACCCTATAATTCCGGTACAAAAAATCCGAAACATCTCTCTAGAAATAACTGGGGATCCTATACAAGAGA
GTCCACATGAACTGGACTCAGAAAATGAAAGCACTAAGAAGTCAGATCTTGAGGCTCCACTGGAGCTTGA
TCCCTTTGAGATCCGACCAGTTGTAACTCAAAAACCAAAAGAAACGCAGGACAGGCCAGCGGGGCTGCCC
CCTGACCAGCGGCCCCCTGCCCAGAGCACACTACGTGTAACAGCTCGCCCATACACGGCAGCTGAATTAA
TGGATTTAGTACAACGCTTTAGACAAAGACCGAGAGAGAGTGTGCCAGCGTGGTTGCTGAGACTATCTGA
CGTGGGGGCAGAAAGCGTTGTGGTGAATGGGCCAGAAATCTCAAAACTGGCATCCATTACTACTCACCCG
GCCCTCAGGCAAAGACTATATGCGGCTGTGCAACACAATGAAGAAAATCATTCACTGATTGCATGGTTAA
TGGCCGCATGCCGTGTGACCTGGGCGAATAAAACGGACATACCATTAAATACCGGGCTGTGGTCCTCTAT
GGAGGACTTACAAAATTATATCCGAGAATTAGGTATGAAGGAGGCAATTTATGAGGACAATTTTGAGAGC
CCAGATATGATAAAATTTTCCGCAGGAATGAGGGAGATCATCCTGCAGCAGGCTCCACCACATCAGTATG
GAATTTTGGTATCCATACTGAATCCCCTAGTGGCCTCAGAGGCCGTTATACAACAGGCCGCCCAATTGGT
GGCAGATCTGGGGGAGACAGAGCGCCTGCGCGCCAGGCGCAATGTCCGAATGGTGGTGGAAAAGTCGGAC
ATCCGTCCGCCACCACGACCTAGGAGACCTGCCCCTAATGTAATTCAATCTGGACCCATCAGGGTCTCAA
GAGAACAAATGTTCACTGACCTGATTAGGGCAGGGGTTCAATTTCAAAAGATCGATGGACAGCCTAACCA
GGTCTTATTACAGCTATGGAAACAGTTACCAAACAGTCAGAGATTCCAACGCTCTCCTAAAGGGGAAGGA
GTTAGACTCATAGAACGGATTCCTCAAAACACGTGGAATCTAGAAGACTTCATAGTCCCATCAAAAAAAC
GTAAACCTCCTCAGGTGGCCCGGGCAGCCACAGTTGAGCCATCAGAGGAAAAAGACTTAGGGATTGCACA
GCTGATGGCATGACAGGGGAGCCAAAATTCCCCAAGACTAGGGTCTCCAGAGGAGACCGGAGACCCTACA
TTGAACTAACGATTCATTGGTCCCGAAAGAATGTACAGCGGGTTATGGCATTAGTAGATACTGAGGCAGA
AACATCAATTATATATGGTGACCCAAACCAATTTTCAGGCTCTAAGGCAATGATAGGTGGGTTCGGGGGG
CAGATGATCCCCGTAACACAAACATGGTTGAAATTGGGGGTTGGGCGTCTACCACCCCGGGAGTACAAGG
TGTCTATCGCCCCAATTCCAGAGTACATATTGGGGATTGATATCCTGTCGGGTTTGACTCTCCAAACCAC
TGTGGGAGAGTTCAGATTAAGGGAAAGATGTATTAGTATCCGGGCAGTGCAGGCAATCATAAGGGGTCAT
GCAGAAATTGAACCTATTTGTTTGCCACAACCACGCCGGATCACAAATACAAAGCAGTATAGACTCCCGG
GTGTGCAACAAGAAATTACCAAGATTGTGCAGGAGCTGGAGAGAGTAGGGATTATTAGACCTGCACACAG
CCCATACAACTCCCCCATATGGCCAGTCAGAAAACCAGATGGTACGTGGCGAATGACAGTAGACTACAGA
GAACTAAATAAAGTCACGCCACCGATCCATGCGGCTGTACCCAACATCGCCTCCCTCATGGATGCATTAA
GTAGAGAAATAGAAACACAACGCTGCGTTCTGGATCTAGCAAATGCATTTTTCAGCATTCCAATTGCTAA
GGAGTCCCAAGACCAGTTTGCACTCACGTGGGAGGGCAGGCAGTGGACTTTTCAAGTTCTACCTCAGGGG
TACGTGCATTCACCTACTTTTTGTCATAATTTGGTGGCATAATTATGGTGGCATAATTTGGTGACTTGGC
AAATTGGAACAAACCATCTGCTGTCAAAATGTTCCACTACATCGATGATCTGATGTTAACGTCTGACTCA
ATCGAGGCATTAGAAAAGACAGTACCATCATTAATTACTTATTTACAGGAAAAAGGATGGGCTATAAACC
CACAAAAAGTACAAGGACCAGGGCTATCAGTTAAATTCCTGGGTGTTGTCTGCTCAGGTAAGTCTAAGGT
GTTACCTGGTGCAATCACTGATAAGATCCAAGCGTTCCCAGTTCCTACGAAACTGAAGCAGTTGCAGGAG
TTCTGGTTTATATTAGGATATTGGCGATCCTTTATTCCCCACTTAGCACAACTGCTAAAACCTTTATATC
GATTAACAAAAAATGGCCAAGTATGGGATTGGGGTAGAACAGAACAAGAAGCCTTCCAGCAAGCAAAAAT
AGCTGTTAAACAGGCCCAGGCGCCGGGTATATTTGATCCGACCCTTCCAGCCGAACTGGATGTGCATGTA
ACCCAAGAAGGGTTTGGCTGGGGGCTGTGGCAGCGCCAGAGTTCTGTTCGAATCCCAATTGGGTTCTGGT
CACAGATTTGGCATGGAGCAGAAGAGAGATACAGCATGGTTGAAAAGCAGTTATTGGCTACCTATTCGGC
ATTGCAGGCAGTAGAACCAATAACTCAGACCGCAGAGGTTGTTGTCAAAACAACTTTACCAATTCAGGGG
TGGGTAAAAGACCTAACTCACGTTCCTAAGACCGGGGTGGCCCAATCACAAACAGTAGCACGCTGGGTTG
CCTATCTTAGCCAAAGAAGCCGCCTGTCATCATCTCCACTGAAGGAAGAACTTCAAAAGATACTTGGGCC
AGTAACATATCACAGCGAGACACCTGAGGAAATAGTGGTTACTTGTCCAGAAAAGAGTCCTGTACAGGAG
GGAAAATACCCTATCCCAGAAGATGCCTGGTATACAGATGGATCCAGCAGAGGGAACCCAAGTAGGTGGC
GAGCTGTCGCATACCATCCCTCAACTGAAACAATATGGTTTGAAGAAGGGGATGGACAAAGTAGCCAGTG
GGCTGAGCTACGAGCTGTGTGGATGGTGATAACTCAAGAGCCTGGCAACAGTGCACTAAACATCTGCACA
GATAGTTGGGCAGTCTACCGAGGGCTCACGCTCTGGATAGCACAGTGGGCCACTCAGGATTGGACAATCC
ATGCCCGACCTATCTGGGGCAAAGATATGTGGGTTGATATATGGAACGTGGTTAGGCACAGGACCGTACG
AGCATACCGCGTCTCTGGACATCAAGCCTTGCAGTCACCAGGCAATGATGAAGCTGACACACTGGCTCGA
GTCCGATGGTTGGGAAGTACACCATCAGAAGACATAGCTCACTGGCTGCATCGGAAATTACGGCATGCAG
GACAGAAAACCATGTGGGCAGCAGCTAAAGCATGGGGGTTGCCCATACAGTTACCAGATATTGTCCAGGC
GTGTCAGGACTGTGACGCTTGCTCGCGAATGAGACCAAGACCTCTGCCGGAAACTACGGCCATCTCGCTA
GAGGACACAACCCATTGCAGCGATGGCAGATTGATTATATAGGTCCCCTTCCTCGATCTGAGGGGGCCAG
ATATGCCCTAACTTGTGTCGATACAGCGAGTGGACTGATGCAAGCCTATCCTGTAGCAAAGGCAAACCAA
GCCTCTACCATCAAAGCTCTAACTAGATTGATGGCATCATACGGGACTCCTGAGGTCATTGAGAGTGATC
AAGGTACGCATTTCACAGGTGCAACTGTGCAGAAGTGGGCTGAAGACAATAACATTGAATGGCGGTTTCA
CCTGCCCTACAATCCAACAGGAGCAGGCCTAATAGAAAGATACAATGGGATCCTGAAGGCTGCTCTGAAG
GCAGATTCACAGTCCTTGCAGGGGTGGACCAAAAGGCTTTATGAAACCCTGCGAGACTTGAATGAGAGAC
CAAGAGATGGCAGACCCAGTGCTTTAAGGACGTTGCAGCCAACTTGGGCCTCCCCACTTAGGATACAAAT
TGCAAGCAAGGACACCTCACTCAAGCCACAAGTTGGCACCATGGATAATCTTCTGCTCCCTGCCCCTGAT
GACGGGGAGCCCAGGAGACACAAGGTAAAATGGCCTTGGAAGGTGCAAGCAGGACTAAAATGGTGTGGTC
TCCTTGCACCTTGGAGGAGATTGTTAGAGGTTGGGGGATCGGTAAACCCTTCAGTAATGGGTGTACGGCC
AACAGAGGTAGTAGTCGACACCCCTGTTTTCATTGCAAAGGGGACATTAATCATGGCCATGTGGCAAATT
AGAACCTCCCCTTTTGATACCCGACATAGTGATTCAGTCGCAGATTTCGGGCCAAAGAGTGTGGTATCGA
AGGCCAGGACGTGCCCCGATACAGGCAGAGGTGTTGACCCAAGACCGAAACACAGCCTGCATCTTACCGT
GGAGGGCAGACCTACCCCTCCTTGTACCTATTAAACGTCTGTTTTACTCCCCTTGAGGTTTTAAGTCCAA
AGGATGGCCGGCAGGAGCAACATCACTCCAATGTGCCTATGAGGAAACAGCACGACACCCTGTGACGCTG
AACTCTGGGGAACCGGAGAGCATGAATCAGAAGCGCTACTGGTCCTTGGAAAAGATACGCCTCGAGAAAG
AACATCAAGTTCTGTGTAGAGGAAATGGACCTGGGGGTGTTAATTGATGCCAGACTGAACATGAGCCAGC
AGTGTGCCCAGGCAGCCAAGAAGGCCAACGGCATCCTGGCTTGTATCAGAAATAGTGGCCAGCAGGAACA
GGGAGATCTGATGGCAGAAACCCTTCACTGGTCTGTCGTGGTGAGGGATCGGATGGCAGAATACCCTCTC
AGTCCGTCGTGGTGAGGGATCTGATGGCAGAAAACCCCTCTCAGTTTATCGTGGTGAGGGATCTGATGGC
AGAAACCCTTCACTGGTCTGTCATGGTGAGGGATCTGATGGCAGAAAACCCTCTCCAGTCTGTCGTGGTG
AGGGATCTGATGGCAGAAAACCCTCTCAGTCCGTCGTGGTGAGGGATCTGATGGCAGAAAACCCTCTCCA
GTCTGTCGTGGTGAGGGATCTGATGGCAGAAAACCCCTCTCAGTCCGTCGTGGTGAGGGATCTGATGGCA
GAAAACCCTCTCAGTCCGTCGTGGTGAGGGATCTGATGGCAGAAAACCCTCTCAGTCCGTCGTGGTGAGG
GATCTGACGGCAGAAAACCCTCTCAGTCTGTCGTGGTGAGGGATCTGATGGCAGAAAACCCCGCCCAATC
TGTCGGGGTTGTTGGCCCCTCTTTTATCCTCCATTTTCTGCTGCCTACTGACACCCCTGGGTGCTTGAGC
AAGAGTCCTGTGCGTACCTCCTGAGATGGCCATCTTCCTCGAGGTAAGTCCACACAAAAAGACCGTTTCC
CGGCCGTTATCAGCAGCTCATCTCTCTCTCGCTGCCCCTGGCCGTGTCCATCTGTGCTCCTTGGAGGATT
TCACAACGCTTAGCCAGGACCCGTCCATCAGTGTCCTCCAGACGGAAGATTTCTCTACCTTTGCCCAGGA
CTTGCCTGGACTTGCTCCTCGGCAAACTTTGAGTCAAATGATATAAAAGAACAGTCTCTTACAACCCGCA
GTCATCCTGGGCAGCTTGCCCGCTCTTCCACAGACCAAAGACAAACAGGAACAGTACTGCGGAACCTCCC
CCGCCTCACCCCGCTCCTCCTCCCGACTGCGTCCATATTGCGAGAACTGTGGGCGTTCCCGGACGGCTTC
CCGACTGCGGTATCGCTGTGCCCACTGCAGTATGCCGCTGTTTCTCAGCTTTCCGCCACGATCCCTCCGT
GAGGTCCTCGCTAAGAAGAGCGCTCCGCCGGCACCGCTGTGCCCTCAGCCCGGCCCTTCTCTGCCCCTCT
CCCCGCACACGATGGGCGCAGCCCCGCACCTCCACGGTGCTATGGAAAAAGATGGCGGAGCCCTTCCCCG
CCCCGAGAGGCGACGGCGCGCGAAGGAGACGAAGAACGGCAGTCTCAGAGAGGTAATGCCGGGGGGCAGC
GGGAAAGGGCCGAGCGGGGAAAGGAGCCCGAGCCCACGGGAGGGGCCCCGGGCGGTCCGCGCTGAGGGCG
GCGGTGCCGTCCCGCTGTGCCGCGAGCTGAGGCGGAGGGAAGAGAGCGGCGGGAGTGAGCGGGGAGCTGT
GCTGAGTGTCCTCCTGCGGGAGAAGGGACGAGACGGGACGGCACGGGGCGGGGCGGGGATGGCAGCGAGA
GCGTTGGAAAGGCAGCAGCCCGGAGCGAGCTGCGGGCGGGCGCTGCACGGACGGAGAGCACGGAACTATT
TCCTGCCTTCATTCTCCTTGTTATTCTGGACCTGGTGTCTGTGAAAGTGCTTGGAACCCCTCGTTTTCTA
ACACTCTCTACTTAAACTATCTCTATTTGCCCCTTATTTCTACTCTGTGAAGCTGCTTTCCCTTTTCTTG
CTGTGAGGCCCTTCTCTATAACTGCAGGTCCTGTTCTCACTCTCCATTGGGATGGTTTGGGTGTCATTTC
CACCATTTGAGGACCTTGAAGTGCCACGTAGGGCTGTGTTGGGGTCATTTGGGGGTTCTGTTGGGGTCAT
TTGGGGGTTCTGTTGGGGTCATTTGGGGGTTCTGTTGGGGTCATTTGGGGGTTTCTTGGAAGCCAACTGT
GTCCATTTTAAGGCCAACCAGGGCTGTTTCAGTTCATTTTGAGCTGTTCTGGGGCCTTCTGTGTCACTTA
CTGATATTTCGGGTCAATTGCGGTGCCTCGCGGATCCATTCCGAGTGGTTTTGGGGCCATTCTCATGTCT
CTGGAGCCATTCCAGGCCCTTTTGTGTCCGTTTGGGCCCATCTCACATCTGCCTGGGTGACTTTGGGGCG
GTTTTGGTCTATTCGGTCTGACGTGGGGGCGCTGTGGGGGAAGTTTCTGTGTGTTGTGAGGCTCTTTGGC
GCCATTTCTGTGCGCTTTGGGCAGCGGCTCAGCAGCGCCGCCCCGCGGTCACGGAGGGGAAAAGCGGAGC
CGCGCGGGGCTCCGTCCCTGCGGGTGCCCGAGGCCGTTCCGTCCGCGTTCGTTGTGCTGAAGGTCCCGTG
TTCAAACAGAGCGGCGTCGCGCAACGCCTTCCGGGGCCCGCAAAGCTGCACGCGTGACTTCGCGCCGCGC
AAAAGCCGTCGCGGTGTCGCAGCAGTGGCCCACCGCGTAACACAGCGGCTCGGCAGCTCTATCTGCAGCC
ACGCGCTCCTGAAACGCACCGCGCGTTTCCTTCCCGCGAACGCGCCGCACAACCGAGCCGAGAGAGCGCC
GCTGTGCTCCGCGGAGGGGATCCCCGGCACAGCCCGGCGGACGGAGCACCGCAGCCCCGGCCCCGCCATC
TCCCCGCCCCCGGCACAGCCCTACGGCGGCCGCCGCCGCCGCCCATCCCAGTGCGCACGCGCAGCAGCAC
GGCCGCCCTCCGCGGCGATTGGCGACGGAGACGGGCGGGGCGGGACGGAGCCGCGGCGCGGGGCGGGGCC
TTCTGGGCGTCGGCCAATGGGAGGGGGGCGTGGCTGAGGGGCGGGGCCATGCAAATCTGCGGGCAGGGGC
CGCCCGTAGGGCCGTTTGCGGCACTCTGTGCGCTGCGGAAGGAACGATGGCTTTGGGATCGTTTCTTCTC
CTCGGGGGGCGGCTTTCTGTCATTTCGGGACCGCTGGGAGGACGGGGCGCTGTGAGCGCGCTTCTGCACC
CCGTGGGGGTGTGACTTCGAGCGACGGAAGGAACTGGGGCTGTTCGGTCTGGTCTGGGGAAGAGGAGGCT
GAGGGGAGACCTCATTGCTCTCTTCCAATACCTGAAAGGTGATTGCGGTGAGAGCGGGTTGGTCTCTTCT
CACTGCTGACAGCTGACAGGACGAGGGGAAACGGCCTCCGGTTGAACCGGGGGAGGGGGAGGTTGGATAT
CAGGAAACACTGCTGTAGAGAAAGGGCCGTTAAGCACTGGGAGGGGCTGCCCAGGGGGGCGGTTGGGTCA
CCGTTCTTGTAGCAGTCGGCACCTGCTGTTCGTTTACCTGTAGCAACCCCACAGCAGACGGATCTTCTGA
CAGGCCAGGCAGAACAGACGGCTGCTTCATGTCGTCTGTGTCTACAGCAGCTATTGCAAAGGCCCATCCG
TACCCCCTGGGATCCTTGAAATGCCCCTTCGGACGTAATCCGTACCGAGTATGCACGGAGCCCCTGGGCC
CGTCACGACGGGATGCTTCTGCCGCTCAGTTCAGCGAGGCTCATTTTAGCCTCCAGCGCAGTCAGTCCTT
GAGCGCCCCCATGCGCACCACGAAAAGGAAGAGCAAAGCCAAACATAGCAAAGACAAACAGGAACAGTAC
TGCGGCACCTCCCCCGCCTCACCCCGCTCCTCCTCCCGACTGCGTCATTATTGGAGTACCACTCCTTGGG
GGGAGTTGCCAGACGGCTTCCAACTACAAATGAGCGCTTTCGGACCCGCTGTTTTTCAGCTTTCCGCCAC
GGTCCCTCCGTGAGGTCCTCGCTAAGAAGAGCGCTCCGCCGGCACCGCTGTGCCCTCAGCCCGGCCCTTC
TCTGCCCCTCTCCCCGCACACGATGGGCGCAGTCCCGCACCTCCACGGTGCTAAGGGAGAAAGAGAGCGG
CGGAGCCCTTCCCCGCCCCGAGAGGCGACGGCGCGCGAAGGAGACGAAGAACGGCAGTCTCAGAGAG
>novel_circ_005521
GCTCCGGATGCAGTGAGCTGAGACAGAACAGGCGCCGCGTGCTCTGCGTGGCAGTGCTGTGCATCCTTGT
TTTGGCGCTGGTGGCCGTGATAGGTGAGTGCCCCCCGCATCCCCACGGAGATGCACAGCCCCCATCCCAC
CTCCTGGGCTGCCCACGTGGTGCCCCAAAGCACCTTCTGCTCCAACTCCCGGCCTCTGCAACCGCTCCGA
GGGCATCGCCCCGTGGCCGTGCATCCCAACCCCACATCAGCTGCAGGGGAACGTCCTTTGCCTCCCACTT
GCCCAACTCTCTCCCTGTCAGTGCTCCAGCGTCCGTCGTGCCCGCCTCCCCCACCCTTCTCCCACGTGTG
CCCCAACGCCTGGGTCGGTTTCCAAGGGAAATGCTATTACTTCTCGTACACGAAGAGTGATTGGAACAGC
AGCAGGGAGCAGTGCCACCGCCTCGGAGCTTCCCTGGCCACCGTAGACACGGAGGAGGAGATGGTGAGAG
GGGGGCTTGAGCCCCAGTGCCAACATGGGGGTGGGAAATGCACACTTGTGGGGCCGCACCAACTGCTCCC
GGTGCCCCCAATTGGCCCCATGACAAGGCCATGAGGACATGTCTTGCAGCGAGGTGGGACCTGAGATGTG
GGGAGGGGATGGGATGTGTTCCAACGGCTCCAATCACACCTGGGTTTGTTCATAGGGATTCATCCTGCAG
TACCACAGCCCGGAAGACCACTGGATTGGGCTGCACAGGGCAGAAGGGGACGAGCACTGGACATGGGCCG
ATGGCAGCGCCTTCAGCAACTGGTCAGTGTGTGCGTCCGTCTGTCGGGGTGGGCTCTCTTATGGGGTCTG
TTTGGGATGGGGTTTCCCATTCTCCTCCCTCCTGTGCTCAGGTTTGAGCTGCGAGGCGGAGGCCAATGTG
TGTACCTGAATGGGGACCGGATCAACTCAACCCTCTGCCACAGCGAGAAGTTCTGGGTGTGCAGCAGAGC
CGACAGCTACGTCCTCTGGTGGAAGGGGACAAATCCGCAGTGACGGATCCCATCCCAGGCAGCTCGTGCC
AACGCTGCTGGGCACTCCGTGGCATCCGTGTGTGCTGGAGTCCGCCTCTTTCCAGCACTGCTACGCTTGT
GTTTCTTGTATGGACTCTGCCAGCTGTGCTGCTCGCTGTCTCTCAGGAAACACATCTGTTGCACTGTGCC
TTAAAGGGGGGTCCTTTGGGGGTCCTTACAGATCAAATCCCCATGGTACGGTTGGGTGGGCAGTTGACGA
TCACTGCCGCCGACCCCTGGAGCTGCCAGGACCTGGAGCAGCGCAGCCAGCAGTGTGAGCACAGCACAGA
GCAGTGCTGCGTCCCGCGGGGCTCAGCTGCTATTTGGTGCTCCTGTTTCCCATTGGATTCTGCGCAGTTC
TCTCCACTTACACTATTACCGTGATCGTTGTTTTTACGATTATTGTTACTGGAAGTCTTCCTATCCTTAT
GTTCTGCATTATTTCCTTTACTGTTTCTACTCCCATTTATTAACAGTCCCTGCCACAATTCCCCTCCTTT
TTATCACTCCAGTGGTGCTGTTATTATTTGACCCATCAGTATTAATAATGTTTGTAATTAATTTATTTCT
CCATTTACCTGCTGAAATCCGCATCCCTCCAATTTGGAGATAAGGATGTGGTGGGGGACCACGTCAGAGG
CCTCGCTCAAGTCCAGGTAAATGACATCGCTCAGCTTCCCTTTGTCCACCAATGCCATCAGCCCATCATA
GTAGGCCGCTACTGGGTGGGATCACACGTTGGGTTGTCTGGGATCACACGTTCATTCCTCACGTGATCAG
CGATGTCCTCCAGGAGGATGTGTTCCATCATCTTCCCAGGCACAGAGGTGGGATTCTCCAGCCTGTAGTT
CCCCGGATCCTCTTGCTCCCTTTCTTATAAATGGGAGTGACGGGACCTCTTTTTCCAGTTATCCGGGACC
TCGGTGACAGCCACGCCGTTTCAAATATGATGGAAAGCAACACCCGGCAAGCTGGCTCCTTCAGAGCCCC
GGGATGCCTGCCGTCCAGCCCCATAGACTTGTACGCGTTCAGTCCCATGAGGTGTTCTTGGACTTGCTCT
GCCCTTACGGTGGGGGGGGATTTCCTCCCCCACTCCCCAGCTGGAGGCTCACAGATGTGAGCTTCAGGGA
CGTGAGAAATACAAGCGTCCTTCAGCAGCTTCCAGTGAAGACCAAGGAAAAAAACTCGTGGAGTACCTCA
GCCTTCTCCACATCTCTCGTAGGCAGTTCTCCCTTCCCGTTTCCCAGAAGAGGTACGCTCTATTTGGCCT
GTCTCTTCTGGCCAACGTACCTGTAGAACGCCTTCAAACTGTTTTTAACATCCCTCACCAAGTTCAGCCC
GCCTGCAAGTCTGGACAGCATCCCTGTAATCTCCCCCGGTGACTCGTGCTCGTTTCCACGTCTGGTACAG
TCCCTTTTTTTCCCCTCAGGCTGCCCGGCAGCTCCTTTCCAAGCCATGCCCGTTTCTCGCTACCCCTGCA
CGCTTTCTTATGCCGGGGGATGGAGAGCTCCAGTGCTCCCAGTAGGGTGTCCTAGGAGAGCAGCCAGCCT
CGCTGCGCTCCGTTGTCTCTAAGGACAGCTTCCCAGGAGCTCTCACCTAACAATTCCTTACACAGCCTCA
AGTTCGCTCTCTCAGAGCTCGGGGTCCTGAGCCGCCTCTGCACCGAGTGCTGAATGGCAGCACATCCCCG
GGGTGGTCACAGAAGCAGAACAGCCGCCAGCACAGGCCTGGGGCACTGTGGGAAGGTATTGCAGCTCGGG
TGCAGCACGTGGCTGTGAAGGAACCTCGTGGAGATGCTCCCACAGCCAGGAACCTCTGCAGGGCAGCGGA
ACACCCGGCGGTGGATGGGGCCCCAGGATGGAAGCACCGGGGTGGATCCCGACCGGCAGTGTCAGGATGG
GCACCACTGCACAAGGTGTCCGTGAACGTGGGATGCGTTCTGTAATTAAGCAAATCCAGTGGATAAGGCC
TCTCTGGTGCGGTGAGAAATACGTCGCGCGATTCTCCAGAGAGCAGATCTCTTGTGAAAAGCTTTTGATT
CACAGCTGCAGCAGCGGTGTCCTGCAAGCAGGAGCCTCCCACCAGCAGCACAGCGCAGCCGTACAGCCCC
TGACCCCGGCACGGAGAATTCCTCCCAGTTCCTCATCAATCGAGCATTCTGGGTTCACAGTCTGCGCATT
TCCTTCTGAGCTCAGCGCTCCAGGTGCGCAGTCAGCCCACGCTTACCGTTGTATCTCCATCCTAATCCCA
TCAACCTGTCACCTGTCTCCCACTCTCTCTTTTCACTGTGTCTGCCCGTCCATTTCTCTGGTCCCGGAGC
CTCTCGCTATCTGCTCACCTGCTTGTGCAACCGTATCCTCAGTGCTATGCGATGCTGGAGAAGGAAACAC
GATTGTAACTCTCACGGTAGGGATCGGTACGTCAGTATCAAAACCAATACATGAGTTTAGCCCTTGAGTG
GGCGCACGGTGCAGTTTTCCTCACTAATTTGGCTCAGAGGACATAACAGAACACCTCTATCTTCCGCCCC
AATGGTTTTGCCCCACGAGGAGCACTGCAGTCCCCACGGAGCCCTTTAATCTTTGGCCTCGCAACGCGCA
CGGACATTTCCTCGGGTTCCGCAGACACTGCTTTAAAAGCGGCTCCCTGTGCCATAATGAGCACCGGGAA
TGTTCTGAGCCGGGGAACAGCGGGTGGCAGTGGGACACTCCGTGATGGAGCCGATGGTGAACGGGGGGCG
CTCGAGCAGCCGAAATAGCGCTGAGCGCGGCCAGAGGGACAGCAGCACATAGCCGGGAGTCCTTGAGAAG
ACGAGCGTGGGCGGCAGTGCAGTGCATACGCGTGTCCGAGCTGTGTAAGGAGGAGCGGAGCTCTGAGCGG
TGCCCTCCGTGTCGCGTCCCCCGGTGCGCCCGGTGGGGAACGACGGAGCGCCGCGTTCTGACACCGTGGA
GTGGAATTCCACCGTCGCAGCCCGAACCAACGGGTGGGCTACGTGAGTGTGTGAGTGTCTGGAAGGCACC
CCTTCTGTCTCTGCAATCCTTCCTGTGCAGTCTGAGTCCGCGCGGGTCCCTCTCTTTGCCCCCCGCCCCT
CTCTCCGGTGGTGCGACAGTACAAACGGGGGGGGGACGCATTGCTCAGCCCGTCTCTCTGTGCGCGCTGT
TACCGGGAGGTGTGAGGATATCAATTCCTTTCGCTATCTTTTCCTCGTGTTCCTATTTCTCAAAGAAAGG
CTCTGTCGTTGCCTTCGTTTGTTCTACACACCGCATCGCGGCTGCAGGGTTTTCTTCCCGGGTGGCGGAT
GGCGGTGAGAGCTGCTGCCGACGGGCGGACCGCTCCACCGGACGGCCGGGAGGGGAAAGCGAAGCTCTTC
GTGTGCACAAACACCGATTTTCCTGTTCTGTAATAGGATTTTGAATAGAGACGATACCTCCTCTCAGACT
GCCCGTAGGGCGTCTGCCGTTGCATTCTCAACTATTTCTGCAGTAGCAGAGATACTTACTGTAGCTCTTT
CCAGCTGAGCTACTCCTCAGGTTGGGATAAGGGCCCTCACGAAGCTGTGTTATCCTGCACCGTATCCCAC
TCATGAGAGTGTTATCGCTTTCCTTAACAGCGGCCACTGTTGGATGTGGAAACAGAAGGTTGATCCAAAC
AGAAGGGAGAAAAGTGACGATCGTACACTTAAACAAACCGAGGTGCAGCATTACCACCCTCAGCACCACA
TAGCACAGTACTGTTACAACCACAATACAAAACGGAACAGAGCACGGCACCAACTCACCACACACACCAC
CCCATGGACGTTAAGACCATCCTTTCCTTAGGAGTTTATCCTTGCACTTTCCTTGACAGTCCAAGCAGTT
CCTCAGCGTGTCGGAATAACGTCCCGTGACAATACTTTAATTACCCCACGTGCCTCATCAGTTCTACAAG
GGAATGCCTCTGGCCGCTCTAGAAGGTATCAGTACGAACACACAGCGATACCCCCCTTTTCTTGGCGGTT
CCAAGAACTCAATTTGCCACTGTTGCCCTGGAAGGTCAACAATGGAAGGTTCCCTTTCCCAATAGGCCCA
CTTTACTCTGTTCCTGGTATTGGGATCGTACTTTGTCATACCTGTTTGCCTATACATTTTCTTAGCTTCC
CTTAGAACCAATTTCAGTGAAATACTAAAGGACACAACAGTGTGTCCACCCGGGCATGTACCCATCTGTC
AGCTTGCTCCCTTCCCTTCTCAATCATTAATTCCGACCTTCTTCAGAATATTTTACAGGTTCTGACTCAG
GTTCAGAAACTTTAAGTTTACCACCTGGAATTAAAGCCCCCTTCAACTGCCTGTTCTGCCCCCGATCCAC
CATCTTACCTCCAGTTTCCTGCACAGTGTTCCCTTCCTGCAGGCTGTTTTTCCTGGTGTGTGAGCCATCC
CTGCTCTTTTCAGATGGTGCTATGAGCGTGTAGCACCCCAAATACATCATTAGCATCTGTCTGTATATTT
GAGTCTCTCGTCAAGGCAGCCATTCCAGCCTTCTGAGGGAAAGTCCCCACAGGTAACGGTCGTGCTTCGA
TGACTTTGTCAGTAGCAGTTCCTGCATACCCTGCCTTACGGTTTCCTTGTCTCACCAAACTGCTTCCATC
AGTAAGCCAGGTGTCCTCTGCATCTTCTAAGGGTTCGTCTTTCAGCTCCGACTGGCAGCAGTCCGTAGCC
GCAGTAGTTTCAAAGCAGTCACGAAATATTGGTTCTCCGGGAGTTCTGCTAAGGAGAGATGCTGGATTGA
CAATATTAGTTCCAGTTATTTCTGCATCATCCCGCTGTGCCAGGATGGCCTGGCATTTCAGGAACCTCTG
GGGGTGAGAGCCAATGCCCCCCTTTTACCTCCAATACAATACAGCAGACACTGTATCAGATATTCAAACT
GCTATTCTTTGGCCTAGGGTAAATTTACCAGGTTCTTGAATATTGAGCACTGGTGCAGCCACCGCCCTCA
AGCACTCTGGCCATCTCTTACCCACTCCATAAAGGGACTTTACCACCAGTCCGTAGCCATGTGTCCACGG
TTGGCACCCTGCTGTCATTCCTGAGAATGTACGGAGTTCCTCGGCACTTTGTGGCTCAGGGGTTTGGCAG
ATGGCTTCTTTCCTGGCAGTCCTTAAGGTTCCAAGTCCAGCTGTAATCTCCCATCCCAGATCGGTCCCTT
GCTGTTGAGTTCTTGGTGCCTTCTATTGAGAAAGTCGATCATCATTCAAACAAAGAAATTCAGCACATTC
GCAGTCCATTGCACACAGCCCTCTTTGTTTCTGTGGCATCCACGTTCTGCAGTAAAGTTCCACCGTGGAG
TGGAGGAACCCAAATCTCAGACTCACGAGTTGAGCAGTTCTCAAAAATCCTTGGGCTGTTCTCACAGCCC
TGGCTAACACTGTCCAGGTGAACTGAGTCTTTTTGTTCCGAATTGAGGCTCTCCTATTCAATTGTTCCGA
ATTGAGGTTCTCCTATTCAACAGCAAACAGCCTTAGGCTTCCCAAACCAGGCAGAAAAGGCATCCTTCAA
ATCCAGAAGGAAACTCCACCTACTCATTCCCTAACTGAGTTACTAAAGTGGATGGATTTGCCACCACGGA
GTGTATACATTCAGCAAGTCTATGACTTTCCCTCCAGTCTTGTACTAAACTATAGCACTTGCTATCCAAT
TTTTCATCGGCAAGATTGGAGTACTGTATTTGGATTCATATTCAATTAGTCATCCAAAATCCAAAAGTTA
TCTATTATTTCTTTTCTCCTTCTCCAGTTGTATATCCTCAGAGGGCACCGCTTTACCCTGCCTGGGCTAG
CTCCAGATCTTGCCTTGAACTTAGGGCTGCATTTTGGCTCTACCAGGCATCCCTGATACCCACACTGCTA
AGCATACTTTATTTAAGATTTCTGTAACTTCTGGGGGTACAACGTTGTTTTTCCCACTTAGTATTAAAGC
CAGACCTACAATTTCCAATCAGTTCATCTTGTTTGACCCTTAGCTCCGGTTTTATTGAATTGAATCTCTG
CATCCATTTTGTGCTAATAAGCATTGCCAGAGTAACGGTTTTGGAGAACCCGGCATGTACAGGAATTGGT
GTATTCTGACTTATTTTCTCAGCCTATATTCACTTGATCCCCAAAGGGAAGCTCTTTCTTGTTGGGCAGT
AGCTCCTACCACTGCTGCAAAATCATCTACGGGTGGTGAGAGGCCCCCATGCCCACCAGAAACGAAACCT
CTTTCTCCTGCTCTCCTGGCTGCAATTTCACCGGTGGATTTGCCAGGAATAACTTCCCAGGTTCCCATCA
TTCAGCTTTTTGCAATCAGAGACGGTTGGATTTCTCCACCGATGTCTCATATCCCTGCAGTTTGCACACT
GCTTTCAGTCCAGGAGGGGTGGAACCCTCCATGGGTTCTTCCAGCCCCCCCCCCCATTACCTCTTTCTAA
GGGGACCTCTGGGTCCTTGTCTCGCTCCAATTTATAGGAGGGAGAGGAGGTTCTTTGAAATATGTATGCC
CGGCGTGAGATTAAGAAACAACGGTTCAAATGTTGGTCCGACCGGTTTATTACAAATGTTAATAAGGGAG
ATGGGGAAAGGGGAGGACGGACACTATTAAGGATTGGGGTGATGGGGAAGGGAAGGCGAGCGATGGAAAA
GATAGAAAGAAGCAAGAATTGCGTAAAGCGGGGATAGGCACCACCAGGATCCGGCAGCAGTCCGTTGCAC
GACGTTCCGACGGTCCGAGGCCGAAGGGCAGGAGCAGCGAGGGGGGTCTTGGACAACGAGAGGGTGCAGG
TCAGGGAGGAAGCAGCAGGTCTCAGGTAGCAGGCCCAGGGAAGTCCGTCAGCAAACGGTCCGTAGAGAAG
GATCTGAAGGCAGGAAGCTCGTGTCCTGGTGAGAGATCATGAGAGATCAGCCTCTGTGTTGCGGTGAGAG
ATCAGCCTCCACGTAGAGATCAGTCTCCACGTTGTGGTGAAGGATCAGATGGCAGAGAGCCCCTCAAGTC
TGTCATAGTGAGTGATAAGCCTCTACCCTTGCCGTGGTTGTGGTGAAGGATCAGCTTTCACCGCTGTGGT
TATTGGACCCTCTTTTATCCTCCATTTTCTGCTGCCTACGTGACATTCCTGGGGGCTTGAGCAAGAGTCC
TGTGCATACCTCCTGAGATGGCCATTTTCCTTGAGACAAGTCCCCACAAAAAGACCGCTTACCGGCCATT
AGCGGCAGCTTATCTCTCTCTCGCTGCCCCTGGCCGTGTCCATCTGTGCTCCTTAAAGGATTTCACAATC
CTTAGCCAGGACCCGTCCATCAGTGTCCTCAAGACAAAAGATTTCTCTGCCTTTGCCCAGGACTTGCCTG
GACTTGTTCCTCAGCAAACTTTGAGTCAATGATATAAAAGAATAGTCTCTTACACCACCCCGTGACTCAA
AGATTGCTTAAAAATGGGACACTGGGCATCCATGGTGGTGAGAGAAGATAGCAAGCACAAGGGTAAAGGA
GGGACGTGTTGGGGAATCAAATGTTTCATACAATCATTACAAACATTTTTCAGGCTTGGTTACAAAGTAA
ATAGGGGATACAACATCTTGTATAAAACATGGAATCATACAAGGTACAAACATAAGAGTTGCAACAGTAC
ACAATGCAACTTGCCACAGACACCACCCCGTGATTCTTCAGGAGTGGTAACATGAATATTACATAATGAA
TAGAAGAGAGAAAAGAGACAACCGTACATTTGACAATAACCACTAATAATAAATAAACAAGTAATTAACA
AATCGTTTCCTTTAGTAGTGAGCTTCCTAATAAACATCCACCCTTCACCCCCCCACCCACCTCCCGCTCA
CCTGGGAGGGGGGGGCGAAGGCATCAGCTCTCCTTGAGCTTTTGTTCTGGCCAGCAGTTAACTAATTTCT
CTAATCTGACTGTGGGTAATCCATTCATCAAATCTCGTGGAATACCCTTTCTCCAGCCCAGAGTCCAAAG
TCCATTGCGTTTATGATCAATGCATCGTGTCCCCGTTTTTACTGGGGATGAAACCTTTTTGGTTCCAATA
AGTTTTGGGCTAGGTGGCCTGGAGGCAAGGCTGGCTACTGCAAGCCTTACTCCTCTTGGCTCAAATTTAC
TGGAGGTAGAAACCACCGGCCCATATTTTCTTCCATAGTTAATTAATTCTTGGGCAACCTCTCCCTAAGT
CCACACTTTGGGTCCTGACTGGTGGTTAGGGGTTACAGATCCCTCCAACGCTGCCCAGGTTCTCTCTCCC
TGAGACATGGCTTCTATCTTTCCTTGGAGTTGTATACCTATAGGTTTTAATGACTCTGGAAGTCCCCTAA
TTAGAGGTGTCAGTCTCTCCGGATTAGCAGGTAACATCATGGGTGATTCATGATGTGGCTGCAACTTTCT
ATCATACATCATTTGGAGACAAGCAGCTTTCTGAACATTCTCCACTAACTGGTCGATTGTTCCGGTAATA
GCAAGAGGGTCCCCCCTTTCCAAAGGGTTGAGACCCCCTGCCCAATAGGCAGCCCTCTGTGTTAAGGATC
AGGGAGCACGATTATTGCCAGTAGTTAAAAATACTCCTGGTCCCCAATAACCTTCAGCTTCTTTCTCTGT
TAGTAGGATCTGGTCTCCGCCAGTGAGACTAACCCTCCAGACGTATTCTGTTTCAGACTCCTTTGGGGAG
CGGCTGAAATCCTTTTTCAGTTTGGCCAGTTCAGTGGCCGAAAAGGGAATTTCCTTAACATTCATTTGAG
GATCTAGATCCTCACTGTTATCGAAAGTATATTCAGTTTTTATCAAAGGACGAATGTGGGCTGGAGAGGC
CTCTAATTTATCTAGCCTTTCCTTCACCTCTTGTAATTTCCCTTGAGGATAAACTTTTTCTTGAGGTGCA
CTGTGGATAACAGTGTCACCGGTGTCCTTACATGTTATCAGCTCCTTAAAAGCTGTTTGCAACAAAACCG
AATTATGTTTTTCTCTTTCTAATTGATCCTCAAGACTCGTTATTTGGCTTTGCAGAGATTTTACCAATTC
TTGCGTCACTTTAACCGATTCCTGTAATGCTTGAATAGTCTGGGTTTCCGTAGAGTTCTTTTCCTCTCGG
AACTCCACAGCTGCTTTTAAAGCAGCACCGAGTACTGCACAAATAAAAGATTTCCCTTTTCCGGCCCGAG
TACGAGCCTCATTTTGTAAAACACGAATACGGTCTGAAACACTTTGCAAATTATACCAGTTCTGTCGTGC
CCAATCCACCCCTGATACAGAAGGCCGAGCACCATGCTTTTCTAAAAGATCAAATAATACATCTTCACTT
TTCATACTGGCCATACTGTTGCTCATTTCTAAATACGCAGAAAGATATACACTGAGAGGAGGAGGTACTC
CTATTCAAAAGTACAAATAACTCCTTATTGCCTCTCCCACGGAGGCACACCACACCTAAAGAAATGTAAA
TGTTCTGATCGCGCCTCCCTTTGTTGAGGAAAGCACAAGGACAAAGAGACTAAACCAACTTAAAATCGCT
CCTAACTTCCCTGCGAAGCCACACAAAAAACTGCAAACACCACACCAAAGCAAGGCACACTTCGGTTTCA
AAATCCGCAGTTAATTTTAAGCTAACACAACACTTTCTAGGTTTCAACAAAGTGAATAAACTTCTTGGAG
AGGCGCACCCGTTTTTTAAGTCAAAAAACGTGTATCACTTCCTTACTTCCCCAAGAGGCGCACAAGAAAG
AGGTTCAAATTTCACACTTAAGTTGCAAGATCCTTGAGTACAAAATGCAGAGAGGTCTTCCCGAGGAGGC
ACACACGTATTAAATGCAATTAGACAAGATTCATACGTCCTCGAGAGGTGCATACATAAACAATTTTCAG
CAAAGTGAGTAAACTTCTTGGAGAGGCACACACGTTTTTTAAGTCAAAAAACGCGTGTCTTAGTTCCCCA
AGAGGCGCACACGTAGAGGGGTTCCTTAAACCACAAAATGCAGAGAGATCTTCCCGAGGAGGCACACACG
TATTAAAGACAAAATTCATACGTCCTCGAGAGGTACACACATAAATAGTAAAGTTTCAGAGTATGAAGCG
ATCTTCCTGGAGAGGTGCTCACGTCTAAGTTATCAAAAAGTATCGCTTCTTGCAACTCCAGGAGGTACAC
ACAGAAAGTTTCAGACTATTATCTGGAAGGACAACACTCTCACGGCGGGCATCCTGCCGACTACGCCATA
AAAAAATGTCTCGCTCCAATTTATAGGAGGGAGAGGAGGTTCTTTGAAATATGTATGCCCGGCGTGAGAT
TAAGAAACAACGGTTCAAATGTTGGTCCGAGCGGTTTATTACAAACGTTAATAAGGGAGATGGGGAAAGG
GGAGGACGGACACTATTAAGGATTGGGGTGATGGGGAAGGGAAGGCGAGCGATAGAAAAGATAGAAAGAG
GCAAGAATTGCGTAAAGCGGGGATAGGCACCACCAGGATCCGGCAGCAGTCCGTTGCACGATGTTCCGAC
GGTCCGAGGCCGAAGGGCAGGAGCAGCGAGGGGGGTCTTGGGCAACCAGAGGATGCAGGTCAGGGAGGAA
GCAGCAGGTCTCAGGTAGCAGGCCCAGGGAAGTCCGTCAGCAAACGGTCCGTAGAGAAGGATCTGAAGGC
AGGAAGCTCGTGTCCTGGTGAGAGATCATGAGAGATCAGCCTCTGTGTTGCGGTGAGAGATCAGCCTCCA
CGTAGAGATCAGTCTCCACGTTGTGGTGAAGGATCAGATGGCAGAGAGCCCCTCAAGTCTGTCATAGTGA
GTGATAAGCCTCTACCCTTGCCGTGGTTGTGGTGAAGGATCAGCTTTCACCGCTGTGGTTATTGGACCCT
CTTTTATCCTCCATTTTCTGCTGCCTACGTGACATTCCTGGGTGCTTGAGCAAGAGTCCTGTGCATACCT
CCTGAGATGGCCATTTTCCTTGAGACAAGTCCCCACAAAAAGACCGCTTACCGGCCATTAGCGGCAGCTT
ATCTCTCTCTCGCTGCCCCTGGCCGTGTCCATCTGTGCTCCTTAAAGGATTTCACAATCCTTAGCCAGGA
CCCGTCCATCAGTGTCCTCAAGACAAAAGATTTCTCTGCCTTTGCCCAGGACTTGCCTGGACTTGTTCCT
CAGCAAACCTTGAGTCAATGATATAAAAGAATAGTCTCTTACAGTCCTACAGCTCTACTCCAGCACCGCA
ACAGGAACAGCTGTTGCTATTCCCAATTTCCTTACTATCACTGTTCCTCAATCAGATTTTTCTTCATATT
GCTCACTTCTCTTTGGATCTACATCCCTGTTACACCTTGCTCATCTTTGCCTTCCTCAGCCTGCGTCCTC
AAACTTTTCCCTTCCCAAACTCTCATCATTCCATAAAGTACTACCATTACATTTCAGTTTCACCTCCTCC
TCTCCGGAGGCTTCCAGTGCTAACACTGGAATTTCGGGTTTCCGAGATCTCTGCACATGAAGGCTATTCT
CACCTCCAGTGCCCCATCCTCTCCACCTCCCCCCATTCAAAGTAACGCTGTTTACAGCAGCACTCTGTGA
CTCCGGCGCTCTCTCTCACTCCAAGAGTTCTGCTCGCAGGGGAATGGTGCGGGGGGGCTGCTCTCATGCC
AGCACAGATAAACTCACTTTCTCTTTAACCCTTTTTCCTTTGTCCACTGTTCATACCCTCAGTTACACTT
CCACGTACCCTCAATCAAGCTTCTGTATACCATTAACAATTACACTTATACCATCAAAACCGTTTGTCCC
GTTCCCTTCAGAACCCACACATCAAACAGTACAGTTCTTCAGTGTCCACAAACGCCCAGTACTGAGTCTC
GTGATGAGAGCACTCAATTATAAAAACTGTCCATGTTACTTCATTTACCTTCCCTCCTTAAGAAGAACAG
GAACTATAAGAAGGCATTATAGTTTAGGGTCCCATTCCGATGCCACTTCTCATCATCTTCTAACTTATAT
ATTAACCGCCATTGATGGCAATGCTTGATGAGAGTTTCCTTACCCAGGGTGCCTCCAGGTTCCCCCGCAG
TATCCCACCAATGGGCCAATGCACATCCCAAAGGGGTTTGTTTGGGGATTTCCTTCCCCTCGGAGTCTCC
CGGGATGTTTACGCAATCCTTATTGATTCCTAATTTCCTCCGAGTTTCCACAAACAGCCCTTAACACCGT
ATAGTGACATTGTTCAGTTATAAACACGGAAACAGATCTCACAGAAGCCCGTCCACCTTCCTTTACACTC
TTCCCCACAATGGGAACGCAGTACTACATAAATGGAGTCATTTCCTGAACGGAACGCGTCTCACTCACAT
CGCACTCACACTCACTCTGACATTTAGGACAAAAGCCATGGTTTATACATCATGCACAGTGCTGACGATG
TCCTTTAGCTGGAATCTTAATAACACGAATAACATCAGTCGATCAGCTGCAAGCTTTAAGATTTTTCCGA
CAGTCAGCTGGACCTGCAATGATGAGATCCACGGTGCCGAACACTCAGCAGATGGTGATAACAATAACAC
AACCTATAACTCCCACTGCTCTCTCCAGGAGAATCCACGCTATCATCTGACAAAATCCGCGCTGTTACCA
ATCACCGAAGGGAGAGCTGTTGCTCTTTCCTTGCATACGACTTACAGCTCCCCTTTGTAGGAACTCCCCA
AGGGGTCTCCCTACCCCAGCCGGCAACCGAACCCGTGAGCTCACGTAGCTCGGGGGGGGAGCAGGCACGC
TCCTCCATACCCTGCGTAGGACGTCTCCTCACGCCTTACGGGTTCCCCCTTTCCCATACACAGACCTGGT
CCGCCTACAGACGGTCCTTGTCTGTCCCCGCAGTGATCGGGTGAGGAAGGGAGTCCTTCCCAGAAATCTC
GGGGTGCGCCAAAGGTGTCCCCTCTCTCAGCCGCTCCTGCAGCCGAACAGAGTGGGTCCCACCTGGGGTG
CCAAACTGACGTGCGGCAATCAGACCCCATAGCCGGTAAGGATATAGAGCAGGGATGTGTTTGTTGGTGA
CGCGCGTACAGCCCGGTGCAAGGGGGATCGCTCCACCTCACCTGCACAGCGTCAGCAGAAATGGGGCTAT
AGATATAGGTCGAACTAATACATCGTCAGTATTATGATATATAGTAATATATCAGTATATATATATATAT
GATATATATATTATATCAGACATATTCACTCCATTCCCGAGAGCCCATCAGCATGCAGTTCCTCCCCACC
TTGCGTGTGCGTAGCGGGTCGTGATGATGAAGGCTCGTAGTCTTCCTCGCTGCAAACTTCTGACCCTGAA
GATGGAGGGCATCCCCCGAACCGGCTTCAGCTTGCCCTGTAGTCATCCAATCACCTCCCTGCCAAATGTT
TTCGAGTTGTTCTCCGGTCCTTATCCTTATGGCCTTCACTCTCCTTGTTATTCCGGACCTAGCGCCTGTG
AAAGTGCTTGGAACCCCTTGTTTTCTAATGCTCTCTACATAAACTATCTCTATTTGCCCCTTATGTCTGC
TTTGTGAAGCTGCTTTCTCTTTTCTTGCTATGAAGCCCTTCTTTCTATACTGCGGGGACCTGATTTTGCC
CTTCAATCCCCTCCTTACGTATAGCACAGCTGGAATGGGCTATAGTGAATATTTCAGCAGAAATTGAGGT
AACAGCAAATCCAAGCACTGAAGTTCCTTATCACTCGAACTGGGAGGTAGACTCATTGAAAGGGACGGTC
TTTCAAAATAGAATGGCTTTGGATATAATAATGGCTCATACGGGGGGGTACGTGTCCTGATTAACACTAG
TTGTTGCACTCACATAGATGGGTATGGTAAAATAGAGGTCGGCGTTCAGAAAACCTGGGATCGTGTGAAA
GTCTTACACCAGGCAACCCAGGATGACACACCGTGAGGTAACGAGTGCAATTTCGGAACTCTGCAAGAAG
CCAACATCTCGGCTCCCTGTTGAGGAATGGCTCGATAACCAAGGGGGCCACGGGTCTCTTGAACGGTTGT
ACGAGCAGGACGGGCCTTATAGTTGGCAGGAGATACAATTGGAAAAGTACTAGCTTGCTATGCTATGATG
GCTCAGGAAGAAAGGACTTGCTGAGCTCGGGCGCTCCGTGCACAGCTCAGGCTAGGAGACCTTGAGGTTA
TGAATGCACAGAGAAGGAGCTGAGGTTGCAGCTAAGATAAGGGGGAAGTTAGCCTGGGAAGAGACTGAGT
AATGAAATACAAAGAACAATGGGACGATTAATGCTGTATCTGTAGCTAGGCGAGCAAGATGTGTGACTCT
ACGGCCAATGGGATTGTAGGGCCGGGGGCTCTCGCAATGTTTCAACCAATTACGAGCTGACGCACGTTTG
CCACAATCTATATACATGGGTAAGCAACGGATAACAAACGGAGATTTTGATGCACTCGTATTGGGTCATG
TCAGCACTCCCCACGCGGCTTGGCCAGCGAACTGACTAGATTCTGGTTCTCCGAGCCCTGGGGAATCCGC
GACAACCTGGAATTGGGGTTCGCGACAGCTCCCCAGCTGGGCCTGGCTAAAGCAACTATTTGTAATTGTA
GTAATTGTATTGATTATCTGCACAGCAGCAGCCTGCATAGGTGTGCGTTCTGGTGCTGTTGAAAAAATCC
AGATGACTGCAACACCTGGAAGAGACATCGGATGAGGCACCGGAGGGAACCAGGAGAGTAATTCAGGACG
GTGTTAATGGACAACAGTGCGTTGCAGACAGAAGGATTTGCCTGGGATATAGAAAAGGGTGGACTGAATC
ATAACAACAGCTTTTCCATATTTTGAGAACGGCCTTTTTCACATAACTTGAGTGGATACAAGCAGAAGGA
CAAGGTCCCTGTGTACACATCAGCTCAAGTCCGCAGAAGCTCGATGCCAAACAACAAGAACAGAGAAGAG
ATTCCCCGTTGTTGAGACAGGACAGTAAAGATATGCCTCAGCTCAACACAGCAATACAAGCTGGTTTGGG
CTACACCCCCCTTAAAAGCTCGGAAGTTCACAATGAGGTACAGCCTTATAACCTATTTAACTTAGATAGG
TTAAAGAGTTTGATTCCATACATCACTGCCCAGAGCCAAAGTCAGACAGTGGCTGGCAGCGATGGAAGCG
CGATGTGACATGGTGGTGGCACCGCAGTGTCACACAGAGCCCGAAAGGAGAGCAGGAATACCCCCGCCCT
CGGGTCCGGCCGCAGTGGGGCAGCACCGTGGGATCCTTCCAAGCTGCTGCGACCTCTAAGGACCCTCAGA
AGACCCTCCCTTTAAGGCACACAGGAACAGACATAGCGCCTGAGAGATAACGACCAGCAGAGTTGTGTGG
ATCCATGCAGGAACCGCTGCAGCAGTGCTGGAAAGAGGCAGATTCCAGTATACACCAGTGGCATCACAGA
GACCAGTAGTGTTGGCACGAGCTTGGTGCGGATGGGATTTGTCATTCTGGGTATTTCTCCTTCCTCCAGC
AGACGTAGCTGTCGGCTCTGCTGCACACCCAGAACTTCTCCTTGTGGCAGAGGGCTGAGCTGATCCCGTC
CCCATTCAGGTATGCCCCCCGAAGGGGGGGCATCCCCCGAACCGCTTTCAGCTCACACTTCAGAAATCTC
ATCACCTCCCTGCCAAATGTTTTCGAGCTGTTCTCTGGTCCTTATTTTTATGGCCTTCACTCTCCTCGTT
ATTCTGGACCTAGCGCCTGTGAAAGTGCTTGGAACCCCTTGTTTTCTAATGCTCTCTACATAAACTATCT
CTATTTGCCCCTTATGTCTGCTTTGTGAAGCTGCTTTCTCTTTTCTTGCTATGAGGCCCTTCTTTCTGTA
CTACAGGGACCTCATTTTGCCCTTCACCCCCTTTAAGGCACAGTGCAACAGCTGTGTTTCCTGAGAGACA
GCGAGCAGCACAGCTGGCAGAGTCCATACAAGAAACACAAGCGTAGCAGTGCTGGAAAGAGGCGGACTCC
AGCACACACGGATGGCACGGAGTGCCCAGCAGCGTTGGCACGAGCTGCCTGGGATGGGATCCGTCACTGC
GGATTTGTCCCCTTCCTTCAGAGGACGTAGCTGTCGGCTCTGCTGCACACCCAGAACTTCTCGCTGTGGC
AGAGGGTTGAGTTGATCCGGTCCCCATTCAGGTACACACATCGGCCTCCGCCTCGCAGCTCAAACCTGAG
CACAGGAGGGAGGAGAATGGGAAACCCCATCCCAAACAGACCCCATAAGAGAGCCCACCCCGACAGACGG
ACGCACACACTGACCAGTTGCTGAAGGCGCTGCCATCGGCCCATGTCCAGTGCTCGGCCCCTTCTGCCCT
GTGCAGCCCAATCCAACGGTCTGCCGGGCGCCGGTACCCCAACATGAATTCCTTTGAACAAACCCAGGTG
AGATTGGAGCCGCTGGAGGACTTTCCCCCCCACCTCAGGTCCCACCTCGCTGCAAGACATGTCCTCATGG
CCTTGTCATGGGGCCAATTGGGGGCACCGGGAGCAGTTGGTGCGGCCCCACAAGTGTGCATTTCCCACCC
CCATGTTGGCACTGGGGCTCACGCCCCCCTCTCACCATCTCCTCCTCCGTGTCTACGGTAGCCAGGGAAG
CTCCGAGGCGGTGGCAGTGCTCCCTGCTGCTGTTCCAATCGCTCTCCGTGTACGAGAAGTAATAGCATTT
CCCTTGGAAACCGACCCAGGCGTTGGGGCACACGTGGGAGAAGGGTGGGCGAGGTGAGCACGACGGACGC
TGGAGCACTGACAGGGAGAGAGTTGGGCAAGTGGGAGGCAAAGGACGTTCCCCTGCAGCTGATGTGGGGT
TGGGATGCACGGCCACGGGGCGATGCCCTCGGAGCGGTTGCAGAGGCCGGGAGTTGGAGCAGAAGGTGCT
TTGGGGCACCACGTGGGCAGCCCAGGAGGTGGGATGGGGGCTGTGCGTCTCCGTGGGGATGCGGGGGGCA
CTCACCTATCACGGCCACCAGCACCGAAACAAGGATGCACGGCACTGCACACAAAGCCACGCAGAGCACG
CGGCGCCTGTTCTGTCTCAGCTCACTGCATCCGGAGCCTGGCCAGACAGAGAGCAGTTCATGAGTCACAC
AGTCAGCACGGCTGGAAAAGACCTCCAACATCGTCCGGCGCGACCGTCCACCGTAGCACCGCTATTTCCC
CACCAAACCCGATCACTTTGTACTGCAGCCCCACAGCGCTGTGCTGCAGACTCCGCACCCCCACAGCTCC
GCTCCGCTCTCTGGACACGCTGCAGGGCCACAGTGTCTCTCTGGCAGTGAGGGGCCAACGCGGAGCGCAG
CACTGAGCTGCGGCCCCAGCAGCGCCACACAGACGGACGGGCACCTCCTGCTCTGCTGCCCGCACTGCTG
CTCCTACGAGCCGGGGCAGAGCAGAAGCACCGCGCTGCGAGCCTGACTACAGGCTGTAGCGGAACAGAAG
TCCACCCTGAAGGGCAAAATCAGGTCCCCGCAGTATAGAAAGAAGGGCTTCATAGCAAGAAAAGAGAAAG
CAGCTTCACAAGGTAGACAGAAGGGGCAAATAGAGATAGTTTATGTAGAGAGTGTTAGAAAACAAGGGGC
TCCAAGCACTTTCAAAGGCGCCAGGTCCGGAATAACGAGGAGAGTGAAGGCCATAAAAATAAGGACTGCA
GAGCAGCTCCAACACATTTGGCAGGGAGGTGATGGGATGTCTGAAGGGTGAGCTGAAAGCGGTTCGGGGG
ATGCCCCCCCTTCGGGGTCAGAAGTTTGCAGCGAGGAAGACGACGAGCCTTCATCATCACGACCCGCTAC
GCACGCGCAAGGAGGGGGAGGACTGCATGGACTGCATGCTGATGGGCTCTGGGGAATGGAGTGAATATGG
ATCCGAATTCCTGTCAACTACTGAAGATGGATTAGTTCGACCTGTATCTATAGCCCCATTTCTTTGGACG
CAGAGCAGGTGAGGTGGAGCGATCCCCCTTGCACCGGGCTGTACGCGCGTCACCAACAAACACATCCCTG
CTCTATATCCTTACCGCCTATAGGGTCTGATTGCCGCACGGCAACCCCCCACCGCCCTCCCCGCTCTGCA
CGCAGCTAAAAATAGTTGTTTACTCTCCCTCCGAGCAGCGCCCGCCCACAGCTCGCTCCGGGCTGCTGCC
TTTCCAACGCTCTCGCTGCCATCCCAGCCCCGTCCCCGCCCCATCATGGAAATGGTGCCAAAGAGACTCA
CAACACACAGAAACTTCCCCCACAGCGCCCCCACGTCAGACCGAATAGACCAAAACCGCCTCAAAGTCAC
CCAGGCAGATGTGAGATGGACCCAAACGGACACAAAAGGGCCTGGAATGGCTCCAGAGACATGAGAATGG
CCCCAAAACCACTCGGAATGGATCCGCGAGGCACCGCAGTTGACCCGAAATATCAATAAGTGACACAGAA
GGCCCCAGAACAGCTCAAAATGAACTGAAACGGCCCCGGTTGGCCTCAAAATGGACACAGTGGCTTCCAA
CACAGCCCCCAAATGACCCCAACACAGCCCCCAAATGACCCCAACACAGCCCCCAAATGACCCCAACACA
GCCCCCAAATGACCCCAACACAGCCCCACGTGGCACTTCAAGGTCCTCAAATGGTGGAAATGACACCCAA
ACCATCCCAATGGAGAGTGAGAACAGGACCTGCAGTTATAGAGAAGGGCCACACAGCAAGAAAAGGGAAA
GCAGCTTCACAGAGTAGAAATAAGGGGCAAATAGAGATAGTTTAAGTAGAGAGCGTTAGAAAACGAGGGG
CTCCAAGCACTTTCACAGACACCAGGTCTGGAATAACAATGAGAGTGAAGGCCATAAAAATAAGGACTGC
AGAGCAGCTCGAAATCATTTGGCAGGGAGGTGATGGGATGTCTGAAGGGTGAGCTGAAAGCGGTTCGGGG
GATGCCCCCCCTTCGGGGTCAGAAGTTTGCAGCGAGGAAGACTACGAGCCTTCAGCATCACGACCCGCTA
CGCACGCGCAAGGAGGGGGAGGACTGCATGGACTGCATGCTGATGGGCTCTGGGGAATGGAGTGAATATG
GATCCGAATTCCTGTCAACTACTGAAGATGTATTAGTTCGACCTGTATCTATAGTCCCATGTCTGCTGAC
GCTGTGCAGGTGAGGTGGAGCGATCCCCCTTGCACCGGGCTGTACGCGCGTCACCAACAAACACATCCCT
GCTCTATATCCTTACCGCCTATAGGGTCTGATTGCCGCACGGCAACCCCCCACCGCCCTCCCCGCTCTGC
ACGCAGCAGGAAATAGTTCATTGCTCTCCGCCCGTGCAGCGCCCATCCGGAGCTCCGGGCTGCTGCCTTT
CCAACGCTCTCGCTGCCATCCCAGCCCCGTCCCCGCCCCAACATAGAAATGGTGCCAAAGAGCCTCACAA
CACACAGAAACTTCCCCCACAGCGCCCCCACGTCAGACCGAATAGACCAAAACCGCCTCAAGGTCACCCA
GGCAGATGTGAGATGGGCCCAAATGGACACAAAAGGGCCTGGAATGGCTCCAGAGACATGAGAATGGCCC
CAAAACCACTCGGAATGGATCCGCGAGGCACCGCAGTTGACCCGAAATATCAATAAGTGACACAAACGGC
CCCACAACAGCTCAAAATGAACTGAAACAGCCCTGGTTGGCCTTAAAATGGACACAGTTGGCTTCCAAGA
AACCCCCAAATGACCCCAACACAGCCCCCAAATGACCCCAACACAGCCCTACGTGGCACTTCAAGGTCCT
CAAATGGTGGAAATGACACCCAAACCATCCCAATGGAGAGTGAGAACAGGACCTGCAGTTATAGAGAAGG
GCCACACAGCAAGAAAAGGGAAAGCAGCTTCACAAGGTAGAAATAAGAGGCAAATAGAGAGAGTTTAAGT
AGAGAGTGTTAGAAAACGAGGGGTTCCAAGCACTTTCACAGACACCAGGTCCGAAATAACAAGGAGAATG
AAGGCAGGAAATAGTTCCGTGCTCTCCGTCCGTGCAGCGCCCGCCCGCAGCTCGCTCCGGGCTGCTGCCT
TTCCAACGCTCTCGCTGCCATCCCCGCCCCGCCCCGTGCCGTCCCGTCTCGTCCCTTCTCCCGCAGGAGG
ACACTCAGCACAGCTCCCCGCTCACTCCCGCCGCTCTCTTCCCTCCGCCTCAGCTCGCGGCACAGCGGGA
CGGCACCGCCGCCCTCAGCGCGGACCGCCCGGGGCCCCTCCCGTGGGCTCGGGCTCCTTTCCCCGCTCGG
CCCTTTCCCGCTGCCCCCCGGCATTACCTCTCTGAGACTGCCGTTCTTCGTCTCCCTCGCGCGCCGTCGC
CTCTCGGGGCGGGGAAGGGCTCCGCCATCTTTTTTCTTAGCACCGTGGAGGTGCGGGACTGCGCCCATCG
TGTGCGGGGAGAGGGGCAGAGAAGGGCCGGGCTGAGGGCACAGCGGTGCCGGCGGAGCGCTCTTCTTAGC
GAGGACCTCACGGAGGGGTCGTGGCGGAAAGATGAAAAACAGCGCCACGCCGCAGTGGGCACCTCTGAAA
CCGCTCAGTCGCAGTCGGAAAGCCGTCTGGGAACGCTGCCCACAGTTCTCGCAGTAATGACTCAGTCGGG
AGGAGGGGCGGAAATGGGGGAGGTGCCGCAGTACTGTTCCTGTTTGTCTTTGGTCTGTGGAAGAGCGGGC
AAGCTGCCCAGGATGACTGCGGGTTGTAAGAGACTGTTCTTTTATATCATTTGACTCAAAGTTTGCCGAG
GAGCAAGTCCAGGCAAGTCCTGGGCAAAGGTAGAGAAATCTTCCGTCTGGAGGACACTGATGGACGGGTC
CTGGCTAAGCGTTGTGAAATCCTCCAAGGAGCACAGATGGACACGGCCAGGGGCAGCGAGAGAGAGATGA
GCTGCTGATAACGGCCGGGAAACGGTCTTTGTGTGTGGGCTTACCTCGAGGAAGATGGCCATCTCAGGAG
GTACGCACAGGGCTCTTGCTCAAGCACCCAGGGGTGTCAGTAGGCAGCAGAAAATGGAGGATAAAAGAGG
GGCCAACAACCCCGACAGATTGGGCGGGGTTTTCTGCCATCTGATCCTTCACCACGACGGACTGAGAGGG
GTTTTCTGCCATCAGATCCCTCACCACGACAGACTGAGAGGGTTTTCTGCCGTCAGATCCCTCACCACGA
CGGACTGAGAGGGTTTTCTGCCATCAGATCCCTCACCACGACGGACTGAGAGGGTTTTCTGCCATCAGAT
CCCTCACCACGACGGACTGAGAGGGGTTTTCTGCCATCAGATCGCTCACCACGACGGACTGAGAGGGGTT
TTCTGCCATCAGATCCCTCACCACGACAGACTGGAGAGGGTTTTCTGCCATCAGATCCCTCACCACGACG
GACTGAGAGGGTTTTCTGCCATCAGATCCCTCACCACGATGGACTGAGAGGGTTTTCTGCCATCAGATCC
CTCACCACGACGGAATGAGAGGGGTTTTCTGCCATCTGATCCTTCACCACGACGGACTGAGAGGGGTTTT
CTGCCATCAGATCCCTCACCATGACGGACTGAGAGGGTTTTCTGCCATCAGATCCCTCACCATGATGGAC
TGAGAGGGTTTTCTGCCATCAGATCCCTCACCATGACGGACTGAGAGGGTTTTCTGCCATCAGATCCCTC
ACCACGACGGAATGAGAGGGGTTTTCTGCCATCAGATCCCTCACCACAACGGACTGGAGAGGGTTTTCTG
CCATCAGATCCCTCACCACGACAGACCAGTGAAGGGTTTCTGCCATCAGATCCCTCACCACGACGGACCA
GTGAAGGGTTTTTGGCCGTCAGATCCCTCACCACGACAGACTCGAGGCTTTCTGCCTTCAGATCCTTCTC
TCCGGACCGTATGCTGACGGACTTCCCTGGCCCTGCTACCTGAGACCTGCTGCTTCCTCCCTGACTTACT
CTGCGGCTTCTTCCTGCACCCACCCGGTACTGCCCCCTCTGGTTGCCCAAGACCCCCCTCGCTGCTCCTG
CCCTTCGGCCTCGGACCGTCAGAACGTCATGCAATGGAACTGCTGCCGGATCCTGGTGGTGCCTATCCCC
GCTTTACTCAATTCTTGCTTCTTTCTATCTTTTCCATCGCTCGCCTTCCCTTCCCCATCGCCCCGATCCG
GAACAGTGTCCGTCCTCCCCTTTCTCCATCTCCCTTATTAACGTTTGTAATAAACCGGTCGGACCAACAT
TTGAACCGTTGTTTCTTAATCTCACGCCGGGCATACATATCTCAAAGAACCTCCTCTCCCTCCTACAAAC
TGGAGCGAGACAGGCACCTGAGCTGGGCCTCCTTTGGAGCGGCAGTAGCCCTAATACCCTCGTGGCCATA
CTCAGGTGTTTCCACAGCCACCAACCTCGTACCAACCCTCGTGTTCTTCGTACACGAGGCTGACTCCTCC
TCCTCCTCCTTCACCAAGACACCAGGCTGGGATCTCACCAGCGCATCCCCCTCCTGCAAGCACCGGCCCG
TTACGTACAGGCTGTGTTCTAATGACCCCAATTTCTAATGACCCCAATTACACCCCCGTCGCCTTCTGCA
ACTGCGATGTGGACCTCCTGTGTTAGCCCTCGCGCACGCTGACCAATTACCTGCTCAGGGCCAAACGACT
GCAAACGTGAGCAGTAAAACGGCGTTCATTCACTACGAAGCACAGCTTATATACCTTTACTTAGGCACTC
GTACCATCGTGTCCTACCCTGATTCGTCCGTACTGGATCTTAACCCACAGTTCCTTACTTGGCTCCTATT
GTCTCCTCGTTCCTTCGCCTTCTTATCTCGTTTACTTCGTTAGCGAAGGACGGTCTGTCTGAGCACAACA
GCACCCTTTCGCTGTGCTTAGGGAGAGGCCTATCCCGTGCAGTGCAGCACGTACCTCCGCAAAGCACCCA
CTGCAACCCCCACCCCCTTTCATATCCAGCCGTGCTCCTAAAGAGGTTACATTCCTCGGGAAAAGACCCT
CGGGAAAGTGAAGTCCTGTCACAGTTACCTAGATAGATCTGTGCCCGTGACAGGGGGGCAGTAGGCTCGC
GGGCCCCCTCCCCCCCCGGCTTCCCGAGAAAAAAAGAAACAGAGCAGAGGCAACGATGTAAGAAGGAGGA
CTTATTTTACTAACGACGATGTTGGAGTGCAAGATGACACAGTATAATGCGATCTCATTGGGAGTAAGGA
TAATGAATGGAATGGAATGAGAGAGAGCGGAAGAGCGATAGAGAGAGAGAGGGAGAGAGTGCCTGCAGTG
GAATTGCGGGGTCACAGCCTGAACCGATGGGTGCGCTCTGTGAGTGTGTGAGTGCGGCGGCGCGGCACTA
CGAACGGGGAGGGACACATTGCTCAGCTCGGCTCTGCCTGCGCGCTGCTGCCGGGAGGGGTGAGTCGATT
CTTTTTGGTATCTTTCCCTCGTGTGCCTATTTCTTAAATAAAGGCTTTGCCATTACCTTCATTTGCTCTA
CATTTTGGCGAGCCAGGCGGCCAAATATCTTTAAAGATACCCAATTATAAGCCTCTTAAAATAATTACCA
TGACATTTTTGAACAATTTCATGGGATGGTTTGGACGGGGAAAGGCTAGCCCCATAAGTGAAGTTTTGCC
AGGGCACATCCCGGGATTCCTAGGATCCCCATATCATGGGATTGCTTGTATTATTGAAAAATGGGGTCCC
CTACGGGATGCAGGAAATGTTCAGGAATCCCCAGCCCGCCTGGCTGAGTACTTCAGTAGTCTAAACAAAA
ACGTACTCACTACACGAGAACGACAGTTAGCTGCCTCCACGGTGGCGTGGCCGCCGCTGATGGCCTTGAA
CCGGCTAAATATAACTGAAGGGGTTCTCACTGATGAAAATCAACTATTACGTGACCGTGTGGAAGAACTG
GAAAGACAGGCTGCAATTTTGAGAGGGAAAAAACCTAACCCTATAATTCCGGTACAAAAAATCCGAAACA
TCTCTCTAGAAATTACTGGGGATCCTATACATGACAATCCACGTGAACTGGATTCAGAAAATGAAGGCAC
TAAAAAGTCGGATCTTGAGGCTCCACTAGAGCTTGATCCCTTTGAGATCCGACCAGTTGTAACTCAAAAA
CCAAAAGAAACGCAGGACAGGCCAGCGGGGCTGCCCCCTGACCAGCGGCCCCCTGCCCAGAGCACACTAC
GTGTAACAGCTCGCCCATACACGGCAGCTGAATTAATGGATTTAGTACAACGCTTTAGACAAAAACCGAG
AGAGAGTGTGCCAGCATGGTTGCTGAGACTATATGACGTGGGGGCAGAAAGCGTTGTGGTGAATGGGCCA
GAAATCTCAAAACTGGCATCCATTACTACTCACCCGGCCCTCAGGCAAAGACTATATGCGGCTGTGCAAC
ACAATGAAGAAAATCATTCACTGATTGCATGGTTAATGGCCGCATGCCGTGCGACATGGGCGAATAAAAC
GGACATACCATTAAATACCGGCCTATGGTCCTCTATGGAGGACTTACAAAATTACATCCGAGAATGAGGT
ATGAAGGAGGCAATTTATGAGGACAATTTTGAGAGCCCAGATATGATCAAATTTTCTGCAGGAATGAGGG
ACCTCATCCTGCAGCAGGCTCCACCACATCAGTATGGAACTTTGGTATCCATACTGAATCCCCTAGTGGC
CTCAGAGGCCGTTATACAACAGGCCGCCCAATTGGTGGCAGATCTGGGGGAGACAGAGCGCCTGCGCGCC
AGGCGCAATGTCCGAATGGTGGTGGAAAAGTCGGACATCCGTCCGCCACCACGACCTAGGAGACCTGCCC
CTAATGTAATTCAATCTGGACTCATCAGGGTCTCAAGAAAACAAATGTTCACTGACCTGATTAGGGCAGG
GGTTCAATTTCAAAAGATCGATGGACAGCCTAACCAGGTCTTATTACAACTATGGAAACAGTTACCAAAC
AGTCGGAGAGAGATTCCAACGCTCTCCTAAAGGGGAAGGAGTTAGACTCATAGAACGGATTCCACAAAAC
ACGTGGAATCTAGAAGACTTCATAGTCCCATCAAAAAAACGTAAACCTCCTCAGGTGGCCCGGGGAGCCA
CAGTTGAGCCATCAGAGGAAAAAGACTTAGGGATTGCAGAGCTGATGGCATGACAGGGGAGCCAAAATTC
CCCAAGACTGGGGTCTCCAGAGGAGACCGGAGACCCTACGTTGAACTAACGATTCATTGGTCCCGAAAGA
ATGTACAGGGGGTTATGGCATTAGTAGATACTGGGGCAGAAACATCAATTATATATGGTGACCCAAACCA
ATTTTCAGGCTCTAAGGCAATGATAGGTGGGTTCGGGGGGCAGATGATCCCCGTAACACAAACATGGTTG
AAATTGGGGGTTGGGCGTCTACCACCCCGGGAGTACCAGGTGTCTATCGCCCCAATTCCAGAGTACATAT
TGGGGATTGATATCCTGTCGGGTTTGACTCTCCAAACCACTGTGGGAGAGTTCAGATTAAGGGAAAGATG
TATTAGCATCCGGGCAGTGCAGGCAATCATAAGGGGTCATGCAGAAATTGAACCTATTTGTTTGCCACAA
CCACGCCGGATCACAAATACAAAGCAGTATAGACTCCCGGGTGGGCAACAAGAAATTACCAAGATTGTGC
AGGAGCTGGAGAGAGTAGGGATTATTAGACCTGCACACAGCCCATACAACTCCCCCATATGGCCAGTCAG
AAAACCAGATGGTACGTGGCGAATGACAGTAGACTACAGAGAACTAAATAAAGTCACGCCACCGATCCAT
GCGGCTGTACCCAACATCGCCTCCCTCATGGATGCATTAAGTAGAGAAATAGAAACACAACGCTGCGTTC
TGGATCTAGCAAATGCATTTTTCAGCATTCCAATTGCTAAGGAGTCCCAAGACCAGTTTGCACTCACGTG
GGAGGGCAGGCAGTGGACTTTTCAAGTTCTACCTCAGGGGTACGTGCATTCACCTACTTTTTGTCATAAT
TTGGTGGCATAATTATGGTGGCATAATTTGGTGACTTGGCAAATTGGAACAAACCATCTGCTGTCAAAAT
GTTCCACTACATCGATGATCTGATGTTAACATCTGACTCAATCGAGGCATTAGAAAAGACAGTACCATCA
TTAATTACTTATTTACAGGAAAAAGGATGGGCTATAAACCCACAAAAAGTACAAGAACCAGGGCTATCAG
TTAAATTCCTGGGTGTTGTCTGGTCAGGTAAGTCTAAGGTGTTACCCGGTGCAATCACTGATAAGATCCA
AGCGTTCCCGGTTCCTACGAAACTGAAGCAGTTGCAGGAGTTCTGGGATATATTAGGATATTGGCGATCC
TTTATTCCCCACTTAGCACAACTGCTAAAACCTTTATATCGATTAACAAAAAATGGCCAAGTATGGGATT
GGGGTAGAACAGAACAAGAAGCCTTCCAGCAAGCAAAAATAGCTGTTAAACAGGCCCAGGCGCTAGGTAT
ATTTGATCCGACCCTTCCAGCCGAACTGGATGTGCATGTAACCCAAGAAGGGTTTGGCTGGGGGCTGTGG
CAGCGCCAGAGTTCTGTTCGAATCCCAATTGGGTTCTGGTCACAGATTTGGCATGGAGCAGAAGAGAGAT
ACAGCATGGTTGAAAAGCAGTTATTGGCTACCTATTCGGCATTGCAGGCAGTAGAACCAATAACTCAGAC
CGCAGAGGTTGTTGTCAAAACAACTTTACCAATTCAGGGGTGGGTAAAAGACCTAACTCACGTTCCTAAG
ACCGGGGTGGCCCAATCACAAACAGTAGCACACTGGGCTGCCTATCTTAGCCAAAGAAGCCGCCTGTCAT
CATCTCCACTGAAGGAAGAACTTCAAAAGATACTTGGGCCAGTAACATATCACAGCGAGACACCTGAGGA
AATAGTGGTTACTTGTCCAGAAAAGAGTCCTGTACAGGAGGGGAAATACCCTACCCCAGAAGATGCCTGG
TATACAGATGGATCCAGCAGAGGGAACCCAAGTAGGTGGCGAGCTGTCGCATACCATCCCTCAACTGAAA
CAATATGGTTTGAAGAAGGGGATGGACAAAGTAGCCAGTGGGCTGAGCTACCAGCTGCGTGGATGGTGAT
AACTCAAGAGCCTGGCAACAGTGCACTAAACATCTGCACAGATAGTTGGGCAGTCTACCGAGGGCTCACG
CTCTGGATAGCACAGTGGGCCACTCAGGATTGGACAATCCATGCCCGACCTATCTGGGGCAAAGATATGT
GGGTTGATATATGGAACGTGGTTAGGCACAGGACCGTACGAGCATACCGCGTCTCTGGACATCAAGCCTT
GCAGTCACCAGGCAATGATGAAGCTGACACACTGGCTCGAGTCCGATGGTTGGGAAGTACACCATCAGAA
GACATAGCTCACTGGCTGCATCGGAAATTACGGCATGCAGGACAGAAAACCATGTGGGCAGCAGCTAAAG
CATGGGGGTTGCCCATACAGTTACCAGATATTGTCCAGGCATGTCAGGACTGTGACGCTTGCTCGCGAAT
GAGACCAAGACCTCTGCCGGAAACTACGGCCCATCTCGCTAGAGGACACAACCCATTACAGCGATGGCAG
ATCGATTATATAGGTCCCCTTCCTCGATCTGAGGGGGCCAGATATGCCCTAACTTGTGTCGATACAGCGA
GTGGACTGATGCAAGCCTATCCTGTAGCAAAGGCAAACCAAGTCTCTACCATCAAAGCTCTAACTAGATT
GATGGCATCACACGGGACTCCTGAGGTCATTGAGAGTGATCAAGGTACACATTTCACAGGTGCGACTGTG
CAGAAGTGGGCTGAAGACAATAACATCGAATGGCGCTTTCACCTGCCCTACAATCCAACGGGAGCAGGCC
TAATAGAAAGATACAGTGGGATCCTGAAGGCTGCTCTGAAGGCAGATTCACAGTCCTTGCAGGGGTGGAC
CAAAAGGCTTTATGAAACCCTGCGAGACTTGAATGAGAGACCAAGAGATGGCAGACCCAGTGCTTTAAGG
ACGTTGCAGCCAACTTGGGCCTCCCCACTTAGGATACAAATCGCAAGCAAGGACACCTCACTCAAGCCAC
AAGTTGGCACCATGGATAATCTTCTGCTCCCTGCCCCTGATGACCTGGAGCCCGGGAGACACAAGGTAAA
ATGGCCTTGGAAGGTGCAAGCAGGACCAAAATGGTGTGGTCTCCTTGCAACTTGGGTGTTGCCTTTCGCA
GGCAACCGTGATGTTCGTTGCTTAAGGGAGCCTGCGGCTTGGCCATATACCGAGGTGACACCAATATGAC
GAGCGGTAAAATGGCGTTTATTAAGTTCTAACAAGCACTTATATATCTTTTAACCCTTCGTGTACGCCCA
CTGGATGGTACACGTGGCACGTACCTAACACATGGGGAGGAGCCTGACACGTTACATCCCGAGACCCCGA
TCACGCCTATTACAACATCTCCCCCTCCCCATGCCACAGAAAGCTGACCCGTTACAACACGAACGCAAAT
CCTAACTCTATTTCTATTCCTAAGTGCGTCTATAATTGCTCCTGAATGCGCTGATACGCGTACTGCTGAC
GTGAGATTTCCTCTACGAAGTTTCTTAAGCATGCCCTAAGAAGCTGAACAAAGCATGGAAGACAGAGCAT
AATAGCCAAGAATATTGCTAAACCTACAATAAGCGTTTTAAGCATTTGTTTTAGCCATGGCTCTAATTCC
CCAAACAGACCCTCCAACCATTCTCCGAAGGGATCGGCCTGCACCTTGATCTTCTGTGTGTGGCCTTGCA
TCCACTGTAGTTGTTTATGGATCGATGCGCTGTGATCACTTAAGTTGAAGCAACAGAACCCTTCGACATC
CTCACACCCGTGGCTTTGAGCTAAAAGCAAGAAGTCAATAGCCGCGCCACCCCCTGGCAAAGAGCATCGA
CACAGACACATTAGCAGAGGTAGAACCAAATTTCTCGGCGTGGGCAGTAACGGCTGTGTTGCCGGGTCCG
TGTCCTGGCCTGTCTTTGGTGGTCCACGCACCCATATAAGTGTTTTTTTCCGCTTCTCCGGTGTCGGGGC
CTTCGGCTTCCCCAGTAGCCACGCCTGCAACAGAAACGCTCAGTTCTCGTTACTTGAGGCCAAACTCTGG
CTTAACTTTCCTCGATGGAACCCATATAATGTTTCCCGACTCTTTGTTTTTGACCGCCGCGTAGCCTCTG
CCCCAAACTAAAATAGACCACCCTGATTCCCATAACCCATTGTCGATCTTAATCTTCACCGGTGGTCCTT
CTTTAATAATCCTCGGTTGCCAGTGCTTTTGCATAGGGGTGCGGTGATTCTCCCCCCGTTCAAAATGGTT
TAATGCATACAATGCACGAGCCAACAACTCTCCCTGTTGGCTCACTGGAATCTTTCCCCTGTAATTTTCC
CCCTCCCCAAGGACACGCAGCTTTTCCTTGAGGAGCTGATTCGCTCTTTCGACAATAGCCTGGCCCTGCG
AGTTGCCAGGGATACCAGTACTATGCGTGATGCCCCAATGCGCTAGCCACTCCTTGGTGGAGCGCGAGAT
GAAGCAGGAGCCATTGTCTGTCTTAATGTGACTCGGTAGGCCTAATGTCGCGACGCACACCGACCAGTGA
TGTTGTGCTGCAGAAGAATTCGCGCGGCCATGTTGGGTAGCAACAATGACAGTGGACGCGGTATCAACAG
TAACCGCAAGCCAAGACCTCGGCGCCAGACGAGGCTCCAGCGTGAAGTCCGTCTGCCAGACGTCGAGAGG
CGCAATTCCCCTAGGGTTCACTCCCGCACGAAGCGCAGGGGCCGAATTACAGTGAGGGCATGCCTGCACC
ACCTCCCGGGCCACCGCCATAGGAATAGAACATGTCCTTGACAGTGCTCGAGCCCCTAGGTGTAGCGTAG
AATGTAGGTCTCTAGCCTCCCTCACCGTAAGAACCTTGTGCCCCGCGTGTTGGTCAGCGAGGGCATTGCC
AGTTGTAAAGAATCCCGGAACGTCTGAATGACTTCGCACATGAAGAACAGCAGCGGGCGCTGTCCTTGCC
GTCAATGCTTCCTCCAAGAGGAAGGCAATCGAAGTACTGGGTTGCCCTTCCTGCCCCATTCGTAGTAACA
TTTTTGCAATGAAAGCAGAGTCAGTGACTACGTTGCAAGGGGTGTCTGGCCAGAGGAGCAGTGCCATCGC
GACCGCCTGCGCCTCAAGTGTCTGAACACTGACACCGTGATCTTGAAATGTTCTAATTTCCCAGTCACCC
GTCTGGTTCTTCCAGACAACCGCCCCCTGACCTGTCGATGAAGAGGCATCCGTAAATACTGTTGGGCCAT
CAAGGGGAGAAGCAACGACCCGAAGACGGAGTGACACCCGGAGCGGGCGTGCCAGCTCGAAAATCGGAAG
GGAACCCGCATACCTAAGCTTGCCTCCGAACCCATGCAGGGCCAGGAGGATTTCGTCAGGCAAGATCTGC
GAATCTCGGAAGAACCTGGGCAGGTGGACTATATCCAAATCCTTTCCAAAATCCCTAAATGCAGCTGTCC
TTGCCTTACTAAGTAGCAGGGAAAGAAGCTCCACCCACGGGGTAAATGCCCGCACCGGCTGTGCTGAGAA
CAGCCAGCGCAGAGGTTGTGGACAGGAGCCCAGTGCATGACCAATGACAGCTACGGCCCCATCCTGGCAG
CGAGTAACAGCGCCCTCTAGGGGGATACCCGGTGTCCACCTGGACGAACTTGCTGCTGAGCACAGTGATA
GTATTTCTCGCCAGGCAGCGTCCATCTCTGGGGTCCACTCTCTCCTTTCCCGTGGGTCTGAGCCCTTCAG
CTGGTCGTAAGAGGGCTTCATTAATCGGGGTGGAATACCCAGCGCTCCCCGGACCCACTGGATAGCCCCT
ACCAGTTTCTGAACATCCCACAGGTTGGTTACGTGAGGCTTAATCTCCAGGCCCTCGGGGATAACTGTGG
ATGATCCAAACTTATATCCCAGGAATTCTATCCCCGGCCCTCGTTGTACCTTTTCTTGGGAGATCGTGAA
ACCTGCACCCGTGAGCGCGCCTGACACCCGTGCTTCTAGGGCTTGTAGTTGGGAACCTGTCGGAGCTGCA
AGCAGAAGATCATCCATGTAATGGGCAATCTGGCAGTCTGGCATGTCGCGTCTCACTGGCGCGATAATTG
TATTCGCCACAAGCTGACAAATAGTAGGTGAACAGGCCATTCCCTGAGGGAGAACCTTCCATTGAAACCT
TTGAGCTGGGCCCTGGTTATTCCGTACAGGGACCGTGAATGCAAAAGCCTCCCGGTCCTGTTCTGCCAAC
GGGATGGAGAAAAAACAATCCTTAAGGTCAGTGACCACAAGGGGCCATCCCCTGGGAACGGCTGCAAGTG
ATGGACCGCCTTGCTGAACGGGACCGAACTGGACGAGCTGTGCATTAACAGCCTGAAGATCATGCAATAA
ACGGAAGGACCCCGATGGTTTCCGGATAACAAAGATGGGTGTGTTCCACCTACTAAGTGACGGTTCAATG
TGTCCCGCCTCCAGTTCCCTGGAGACCAGCTGCGTCAGCGCTGCTAATTTATCAGTAGGAAGGGGCCACT
GATCCACCCAAACGGGAGACGCTTCCCGTTTCCAGCGTAATGGGATGGCAAAATGCAGCGCAAGGTGGTA
CACAGTGGCCCTTAGTATAAATCTGTGAGTCGAACTCCCATGGACGTGAGAAAATCACGCCCTAAGATTG
ATCCTTCCACCGGTGCCACGAGGGGTTGCATCAACACCGGTGTCTCCATCGTCCCGCTCCTATCAATGAT
AGCGATCTCCACTTCCTCTGCAGCCCCTTTTGTTGGGACTGTGCCTCCCACTCCCCCAATATGCTGCCAA
TGCGAGGTGAGTGGCCAGTTCGGCGGCCAATCGGCCTCCGCAATCACTGTAACGTCCGCACCAGAATCTA
GCAAAGCCGTAAAAAGCATGGTTCGAGGTCCCTCTTTTTGGGGCCGCGGACCCGCATATGACATTATCAC
CTTAACTAGTGGACGGTCCCCAATCCCATGGCTAATGCCACGGTGGGCATGTTCTCCTTGGCCCATTGCT
CTGATTTGGGAAGGTGCCCTGGGCCCGAGGCGCCCTCCCTTGGCCGTTTCCCTGCATCGCTTCCTTGATC
TTCCGGCAGTTACGCGCCGTGTGGCCCTCCCCACCACACCACTGGCATTTTTTGTCTGTGTCTGTTTTTG
AGCCACCTTTATTCGGACAGTTGGTCCTAAAGTGTCCGGGTTGTCCGCACTTAAAACAGACACCTTTCCC
TCCCCCGTCCTTGGGGCGTGTAGCTGCCTGTACTGCGAGCTGGAGGGCTGCGGCTAAGCCCTCATTTGTT
AACGGAGCAGCGTGCTGATGGTCAAGCACATATTTGATAAGTTCCCCAGGGGTTGTTAAGTTGCCTGGGG
CCGCCCTAATAATTTGCTGTATGTCCGGGAGCGATTTTTGCTTAAGGCAATCAATGATAACAGGACCTTG
GGCCGGCTCCGGAAGATCGGACCCCTCAACTGCACGAATCAAGCGGTTCGCAAATTCGGCAAAAGGCTCC
GAAGGGCCTTGTTTGATATCCGCCCACGGGAGAGTAGGCTCTGTAACTCGAGCCAGCTCCCGAAGGGCCT
GTAGGGCCGCAGTTGTGACTGCAGCTAACTCTCCCGGTCTCAACAGCCTAAGCTGGCCTTCCGGAGATCC
CACCATGCCGTCCGCTACTCCCTGTAGACGCGCTAATGTGGTCCTATCCCCTCGGCCCCGACCATTGGCT
GGGTGTGGGGCATCTCGGGTGGCTGCCGCCACCACTGCTTGCAACTGTGTATTCCAAGCATCATACCACA
GGGTGTACTGAACCGGTTCAAGGATCACATGCATGAGGCTGATCACATCGTACGGTAGTAGGCTAGAGGC
CATGAGGGCCTCTACCGCCGCCATTGTTACTGGGGAACGCAGCCCCTTTGTTTTAACCATTTCAGAAAGG
CGGGTTATTGCTTTAGAATCTAGAGGGACCCACGCCGGGCCCTCTGTCTTGACTATGACCGGAAGGGCTA
GCGGCGGCCATGCTGGGTCGGCTGCTCTTAAGTCCTCCCTCACCCGGGCCCAATCAGTGAGCGTGGGCGG
AGCCCACGGGGCGGGCGCTGTGGGGCCGCACCCCTCAGGGGTGGACCCCTGGGACGTTGGCCACGGGGCT
CCGCCCCTGCATCCACCGCGGGGCAGGACGCTGCAATCCGACTGGTTGGGGAAGTTGCTACAGCAACAGA
CAGAGCTGCACTAGTTAACACAACACATGAGTTGCGCTGTAACTCCTCGGAATGCCGTACCCTCCCCCGA
AGCCTGCTTATCGGCCCTGCAGGAGATGTTACCACATTCCTCCAAGGACCTTCCCCCCGCCTCCCCGACG
GACTTCAGTGAAGGATATAAGCCTTGAGAGGGATACGGAGGTGGGGGTGTTGTGGCCTCCACGCTTGAGC
AATCCGATGCAACTTCGTCCTTCTTTGTTCCCGGGGCTATCGCAGCAGCAGGGGTTGTAGGGGCTGGCAC
CACCTTATCTCCAGCCGGACCTGCACGAGGAATGAGACCCCCTCCCGGCCCCGCCACCTCTAACCCCAAT
AGCTCCTTGGCTCGTTCGCCCGCAAGTTTCTCCTCGCGCGCAGCCTTCAATCCTCCCAGAATCAAACCCC
AAGTTTTAAATTCCGCTGCTTTTTGAGTGACCATTGCTCGTTGGGATAAGGCAGCGGTAATTGAATCCCA
ATTATTGTGGTCACAAATCTCGTGGGGCGATGTTAACAGCCCCTCCCTCTCAAGCAACGAGAGGACCGCA
GCTATCTCCTTCCGAGAAGGAGCATGCTTCCCGTTATAAATCTTACACGTGTGAACGATCACCTTTATGA
CGGCTTCCATGACGCCCCCGATCCTCCTCCCGATTGAGACCAGGATCCCAGGCTCTTCTCCGGCGTGATC
CCGGAGGGTATATCCGTCGCTCATCCGCGACCTCCGCTGACAGAGGGGTGACTGCAGATTCCCTCTGTCC
CCGGGCTCGGCCCCTGGGCTTCCACCGCCCAGCAAGTGCTAACGCCCCGCGGTGGGCTCCTGCCCCGTCA
AGCAGACAGCCGACTCGTTCCCCTAAGCATCATGTCGGGGTCACCACTTGTTGCCTTTCGCAGGCAACCG
TGATGTTCGTTGCTTAAGGGAGCCTGCGGCTTGGCCATGTACCGAGGTGACACCAATACGATGAGCAGTA
AAATGGCGTTTATTAAGTTCTAACAAGCACTTATAAATCTTTTAACCCTTCGTGTACGCCCACTGGATGG
TACACGTGGCACGTACCTAACACATGGGGAGGAGCCTGACACGTTACATCCCGAGACCCCGATCACGCCT
ATTACAACACTTGGGGGAGATTGTTAGAGGTTGGGGGATCGGTAAACCCTTCAGTAATGGGTGTACGGCC
AACAGAGGTAGTAGTCGACACCCCTGTTTTCATTGCAAAGGGGACATTAATCATGGCCATGTGGCAAATT
AGAACCTCCCCCCCTTTGGTACCCAACATAGTGATTCAGTCGCAGATTTCGGGCCGAAGAGTGTGGTATC
GAAGGCCAGGACGTGCCCCGATACAGGCAGAGGTGTTGACCCAAGACCGAAACACAGCCTGCATCTTACC
GTGGAGGGCAGACCTACCCCTCCTCGTACCTATTAAACGTCTGTTTTACTCCCCTTGAGGTTTTAAGTCC
AAAGGATGGCCGGCAGGAGCAACATCACTCCAATGTGCCTATGAGAAAACATCACAACACCCTGTGACGC
ACTGTGCTGAACTCTGGGGAACCGGAGAGCATGAATCAGAAGCGCTACTGGTCCTTGGAAAAGATACACC
TCGAGAAAGAACATCAAGTTCTGTGTAGAGGAAATGGACCTGGGGGTGTTGATTGATGCCAGACTGAACA
TGAGCCAGCAGTGTGCCCAGGCAGCCAAGAAGGCCAACGGCATCCTGGCTTGTATCAGAAATAGTGGCCA
GCAGGAACAGGGAAGTGATTGTCCCCCTGTACTCAGCACTGGTGAGGCCGCACCTCGAGTACTGTGCCCA
GTTTTGGGCCCCTCGCTGTAAGAAAGACATGGAGGCGCTGGAGTGTGTCCAGAGGAGGGCAACACAGCTG
GTGAGGGGTCTGCAGCACAGCCTTAGGAGTGGCTGAAGGAGCTGGGATTGTTCAGTGGGCTGCACAGAGA
GGTGGTGGAGTCACCGACCCCGGAGGTGTTCAAAGAGCGTTGGGATGTTGTGCTGAGGGACGTGGATTAG
TGAGAACCATTGGTGATGGGTGGATGGTTGGACTGGTGGTCCTGTGGGGCTTTTCCAACCTTAGGGATTC
TATGATTCTAAGTACTGGCCCAACAGAACTGTGAAGGGGACTGCCGCTGATCGCCTTTATTGTCTTGACA
TCCCATATTGTGGCGGGTGTTGTGTATGGGTCATGATGGTGCATCATGTCTTGGGCCATCCGGTTGCAGG
GGCTCACCCCCTACCTGCTCAGACATCGGTTCATGCTGTGAAGGGGGGGGAGCGTAGTGGATTCCAGGCT
CACAGCCCGAACCAACGGGTGGGCTATGTGAGTGTGTGAGTGCCCGGAACGGGGCGGGGGGAGGGGGGTG
TGGAGCAGTTCGCACCGTCGCGCCACCGGAGAGGCGCGGGGGGCAAAGAGAGGGACCTGCGCGGACTCAG
ACTGCACAGGAAGGATTGCAGAGACAGAAGGGGTGCCTTCCAGACACTCACACACTCACGTAGCCCACCC
GTTGGTTCGGGCTGCGACGGTGGAATTCCACTCCACGGTGTCAGAACGCGGCGCTCCGTCGTTCCCCACC
GGGCGCACCGGGGGACGCGACACGGAGGGCACCGCTCAGAGCTCCGCTCCTCCTTACACAGCTCGGACAC
GCGTATGCACTGCACTGCCGCCCACGCGCGTCTTCTCAAGGACTCCCGGCTATGTGCTGCTGTCCCTCTG
GCCGCGCTCAGCTCTATTTCGGCTGCTCGAGCGCCCCCCGACTGCTTCCCCTTTGTTCACCATCGGCTCC
ATCACGGAGCGTCCCACTGCCACCCGCTGTTCCCCGGCTCAGAACATTCCCGGTGCTCATTATGGCACGG
GGAGCCGCTTTTAAAGCAGTGTCTGCGGAACCCGAGGAAATGTCCGTGCGCGTTGCGAGGCCAAAGATTA
AAGGGCTCCGTTGGGACTGCAGTGCTCCTCGTGGGGCAGAACCATTGGGGCGGAAGATAGAGGTGTTCTG
TTATGTCCTCTGAGCCAAATTAGTGAGGAAAACTGCACCGTGCGCCCACTAAAGCTGCAGTGGAAGATTT
CAGAACCATCACTCCTGGATTGCTTTGGCTAAACTCATGTATTGGTTTTGATACTGACGTACCGATCCCT
ACCGTGAGAGTTACAATCGTGTTTCCTTCTCCAGCATCGCATAGCACTGAGGATACAGTTGCACAAGCAG
CTGAGCAGATAGCGAGAGGCTCCGGGACCAGAGAAATGGACAGGCAGACACAGTGAATAGAGAGAGTGGG
AGACAGGTGACAGGTTGATGGGATTAGGATGGAGATACAACGGTAAGCGTGGGCTGACTGCGCACCTGGA
GCGCTGAGCTCAGAAGGAAATGCGCAGACTGTGAACCCAGAATGCTCGATTGATGAGGAACTGGGAGGAA
TTCTCCGTGCCGGGGTCAGGGGCTGTACGGCTGCGCTGTGCTGCTGGTGGGAGGCTCCTGCTTGCAGGAC
ACCGCTGCTGCAGCTGTGAATCAAAAGCTTTTCACAAGAGATCTGCTCTCTGGAGAATCGCGCGACGTAT
TTCTCACCGCACCAGAGAGGCCTTATCCACTGGATTTGCTTAATTACAGAACGCATCCCACGTTCACGGA
CACCTTGTGCAGTGGTGCCCATCGCCCATCCCAGCCCTCAATCCACAGCCCATCCATAGGTCGCACCTCT
TCCTCACGAGCTGTCAGCGCACCGGGCTGCAAACACCCACCCTGACACTGCCGGTCGGGATCCACCCCGG
TGCTTCCATCCTGGGGCCCCATCCACCGCCGGGTGTTCCGCTGCCCTGCAGAGGTTCCTGGCTGTGGGAG
CATCTCCACGAGGTTCCTTCACAGCCACGTGCTGCACCCGAGCTGCAATACCTTCCCACAGTGCCCCAGG
CCTGTGCTGGCGGCTGTTCTGCTTCTGTGACCACCCCGGGGATGTGCTGCCATTCAGCACTCGGTGCAGA
GGCGGCTCAGGACCCCGAGCTCTGAGAGAGTGAACTCGAGGCTGTGTAAGGAATTGTTAGGTGAGAGCTC
CTGGGAAGCTGTCCTTAGAGACAACGGAGCGCAGCGAGGCTGGCTGCTCTCCTAGGACGCCCTACTGGGA
GCACTGGAGCTCTCCATCCCCCGGCATAAGAAAGCGTGCAGGGGTGGCGAGAAACTGGCATGGCTTGGAA
AGGAGCTGCTGGGCAGCCTGAGGGGAAAAAAAGGGATTGTACCAGACGTGGAAACGAGCACGAGTCACCG
GGGGAGATTACAGGGATGCTGTCCAGACTTGCAGGCGGGCTGAACTTGGTGAGGGATGTTAAAAACAGTT
TGAAGGCGTTCTACAGGTACGTTGGCCAGAAGAGACAGGCCAAATAGAGCGTACCTCTTCTGGGAAACGG
GAAGGGAGAACTGCCTACGAGAGATGTGGAGAAGGCTGAGGTACTCCACGAGTTTTTTTCCTTGGTCTTC
ACTGGAAACTGCTGAAGGACGCTTGTATTTCTCACGTCCCTGAAGCTCACATCTGTGAGCCTCCAGCTGG
GGAGTGGGGGAGGAAATCCCCCCCACCGTAAGGGCAGAGCAAGTCCAAGAACACCTCATGGGACCGAACG
CGTACAAGTCTATGGGGCTGGACGGCAGGCATCCCGGGGCTCTGAAGGAGCCAGCTTGCCGGGTGTTGCT
TTCCATCATATTTGAAACGTCGTGGCTGTCACCGAGGTCCCGGATAACTGGAAAAAGAGGTCCCGTCACT
CCCATTTATAAGAAAGGGAGCAAGAGGATCCGGGGAACTACAGGCTGGAGAATCCCACCTCTGTGCCTGG
GAAGATGATAGAACACATCCTCCTGGAGGACATCGCTGATCACGTGAGGAATGAACGTGTGATCCCAGAC
AACCCAACGTGTGATCCCACCCAGTAGCGGCCTACTATGATGGGCTGATGGCATTGGTGGACAAAGGGAA
GCTGAGCGATGTCATTTACCTGGACTTGAGCGAGGCCTCTGACGTGGTCCCCCACCACATCCTTATCTCC
AAATTGGAGGGATGTGGATTTCAGCAGGTAAATGGAGAAATAAATTAATCACAAACATTATTAATAATGA
TGGGTCAAATAATAACAGCACCACTGGAGTGATAAAAAGGAGGGGAATTGTGGCAGGGACTGTTAATAAA
TGGGAGTAGAAACAGTAAAGGAAATAATGCAGAACATAATGATAAGAAGACTTCCAGTAACAATAATCGT
AAAAACAACGATCACGGTAATAGTGTAAGTGGAGAGAACTGCGCAGAATCCAATGGGAAACGGGAGCACC
AAAAAGCAGCTGAGCCCCGCGGGACGCAGCACTGCTCTGTGCTGTGCTCACACTGCTGGCTGCGCTGCTC
CAGGTCCTGGCAGCTCCAGGGGTCGGCGGCAGTGATCGTCAACTGCCCACCCAACCGTACCATGGGGATT
TGATCTGTAAGGACCCCCAAAGGACCCCCCTTTAAGGCACAGTGCAACAGCTGTGTTTCCTGAGAGACAG
CGAGCAGCACAGCTGGCAGAGTCCATACAAGAAACACAAGCGTAGCAGTGCTGGAAAGAGGCGGACTCCA
GCACACACGGATGGCACGGAGTGCCCAGCAGCGTTGGCACGAGCTGCCTGGGATGGGATCCGTCACTGCG
GATTTGTCCCGTTCCTCCAGAGGACGTAGCTGTCGGCTCTGCTGCACACCCAGAACTTCTCGCTGTGGCA
GAGGGTTGAGTTGATCCAGTCCCCATGCAGGTACACACATTGGCCTCCGCCTTGCGGCTTAAACCTGAGC
ACAGGAGGGAGGAGAATGGGAAACCCCATCCCAAACAGACCCCATAAGAGAGCCCACCCCGACAGACGGA
CGCACACACTGACCAGTTGCTGAAGGCGCTGCCATCGGCCCATGTCCAGTGCTCGTCCCCTTCTGCCCTG
TGCAGCCCAATCCAGTGGTCTTCCGGGCCGTGGTACTGCATGATGAATCCCTATGAACAAACCCAGGTGT
GATTGGAGCCGTTGGAACACATCCCATCCCCTCCCCACATCTCAGGTCCCACCTCGCTGCAAGACATGTC
CTCATGGCCTTGTCATGCGGCCAGTTGGGGGCACCGGGAGCAGTTGGTGCGGCCCCACAAGTGTGCATTT
CCCACCCCCGTGTTGGCACTGGGGCTCACGCCCCGCTCTCACCATCTCCTCCTCCGTGTCTACGGTGGCC
AGGGAAGCTCCGAGGCGGTGGCAGTGCTCCCTGCTGCTGTTCCAATCGCTCTTCGTGTACGAGAAGTAAT
AGCATTTCCCTTGGAAACCGATTGAGGCGTTGGGGCACACGTGGGAGAAGGGTGGGGGAGGCGGGCACGA
CGGACGCTGGAGCACTGACAGGGAGAGAGTTGGGCAAGTGGGAGGCAAAGGACGTTCCCCTGCAGCTGAG
GTGGGGTTGGGATGCACGGCCACGGGGCGATGCCCTCGGAGCGGTTGCAGAGGCCGGGAGTTGGAGCAGA
AGGTGCTTTGGGGCACCACGTGGGCAGCCCAGGAGGTGGGATGGGGGCTGTACATCTCCGTGGGGATGCG
GGGGGCACTCACCTATCACGGCCACCAGCGCCGAAACAAGGATGCACAGCACTGCACACAAAGCCACGCA
GAGCACGCAGCGCCTGTTCTGTCTCAGCTCACTGCATCCGGAGCCTGGCCAGACAGAGAGCAGTTCATGA
GTCACACAGTCAGCACGGCTGGAAAAGACCTCCAACATCGTCCGGCGCGACCGTCCACCGTAGCACCGCT
ATTTCCCCACCAAACCCGATCACTTTGTACTGCAGCCCCACGGCGCTGTGCTGCAGACTCCGCACCCCCA
CAGCTCCGCTCCCCTCTCTGGACACGCTGCAGGGCCACAGTGTCTCTCTGGCAGTGAGGGGCCAACGCGG
AGCGCAGCACTGAGCTGCGGCCCAAGCAGCGCCACACAGACGGACGGGCACCTCCTGCTCTGCTGCCCGC
ACTGCTGCTCCTACGAGCCGGGGCAGAGCAGAAGCAATGCACGGGACCCGCGGGCTGTAGCGGAACAGAC
ATCCATCCAACAGTGCCCTCTCCCGCTCTGCATGCAGCTAAAAATAGTTGCTTACTCTCTGTCCGTGCAG
CGCCCGCCCACAGCTCGCTTCGGGCTACTGCTTTCCCAACGCTCTCGCTGCCAACCCAGCCCCGTCCCCG
CCGCATCATAGAAATGGTGCCAAAGAGACACAACACACAGAAACTTCCCCCACAGTGCCCCCACATCAGA
CCTAATAGACCAAAACCGCCTCAAAGTCACCCAGGCAGATGTGAGATGGGCCCAAACGGACACACAAGGC
CCAGGAATGGCTCCAGAGACATGAGAATGGCCCCAAAACCACTCGGAATGGATCCGCGAGGCACCGCAAT
TGACCCGAAATATCAGTAAGTGACACAGAAGGCCCCAGAACAGCTCAAAATGAACTGAAACAGCCCTGGT
TGGCCTTAAAATGGACACAGTTGGCTTCCAAGAAACCCCCAAATGACCCCAACACAGCCCCCAAATGACC
CCAACACAGCCCTACGTGGCACTTCAAGGTCCTCAAATGGTGGAAATGACACCCAAACCATCCCAATGGA
GAGTGAGAGTGCCGTGCTCTCAGTCTGTGCAGCGCCCGCCCGCAGCTCGCTCCGGGCTGCTGCCTTTCCA
ACGCTCTCGCTGCCATCCCAGCCCCGTCCCCGCGCTGTCCCCGCGCTGCCCGTCCCTTCTCCCGCAGGAG
GACACTCCTTCTCTCCCGCACTCTCAGCACAGCTCCCCGCTCACTCCCGCCGCTCTCTTCCCTCCGCCTC
AGCTCGCGGCACAGCGGGACGGCACCGCCGCCCTCAGCGCGGACCGCCCGGGGCCCCTCCCGTGGGCTCG
GGCTCTTTTCCCCGCTCGGCCCTTTCCCGCTGCCCCCCGGCATTACCTCACTGAGACTGCCGTTCTTCCT
CCCCTTCGCACGCCATCGCCTCTCGGGGCGGGGAGGGCTCCGCCATCTTTTTTCTTAGCACCGTGGAGGT
GCGGGGCTACGCCCGCCGTGTGCGGGGAGAGGGGCAGAGAAGGGCCGGGCTGAGGGCACAGCGGTGCCGG
CGGAGCGCTCTTCTTAGCGAGGACCTCACGGAGGGGTCGTGGCGGAAAGCTGAGAAACAGCGGCACGCCG
CAGTGGGCACAGCGGGTCCGAAAGCACTCATTTGTAGTCGGAAAGCCGTCTGGGAACGCTGCCCACAGTT
CTCGCAATAATGACTCAGTCGGTACGAGGAGCGGCAATGGGAGGTGCCGCAGTACTGTTCCTGTTTGTCT
TTGCTATGTTTGGCTTTGCGTTCGTGGTGCGCACGGGGGCTCTCAAGGACTGACTGCGCTGGAGGCCAAA
ATGAGCCTCGCTGAACTGAGCGGCAGAAGCATCCCGTCGTGACGGGCCCAGGGGCTCCGTGCATACTCGG
TACGGATTACGTCCGAAGGGGCATTTCAAGGATCCCAGGGGGTACGGATGGGCCTTTGCAATAGCTGCTG
TAGACACAGACGACATGAAGCAGCCGTCTGTTCTGCCTGGCCTGTCAGAAGATCCGTCTGCTCTGGGGTT
GCTACAGGTAAAAGAGCAGCAGGTGCCGACTGCTACAAGAACGGTGACCCAACCGCCCCCCTGGGCAGCC
CCTCCCAGTGCTTAACGGCCCTTTCTGTACAGCGCTGTTTCCTGATATCCCACCTCACCCTCCCCCGGTT
CAACCGGAGGCCGTTTCCCCTCGTCCTGTCAGCTGTCAGCAGTGAGAAGAGACCAACCCGCTCTCACCGC
AATCACCTTTCAGGTATTGGAAGAGAGCAATGAGGTCTCCCCTCAGCCTCCTCTTCCCCAGACCAGACCG
AACAGCCCCAGTTCCTTCCGTCGCTCGAAGTCACACCCCCACGGGGTGCAGAAGCGCGCTCATAGCGCCC
CGTGCTCCCAGCGGTCCCGAAATGACAGAAAGCCGCCCCCCGAGGAGAAGAAAAGATCCCAAAGCCATCG
TTCCTTCCGCAGCGCACAGAGTGCCGCAAACGGCCCTACGGGCGGCCCCGCCCCGCCGATTTGCATGGCC
CCGCCCCTCAGCCACGCCCCCCCCCCATTGGCCGACGCCCAGAAGGCCCCGCCCCGCGCCGCGGCTCCGT
CCCGCCCCGCCCGTCTCCGTCGCCAATCGCCGCGGAGGGCGGCCGTGCTGCTGCGCGTGCGCACTGGGAT
GGGCGGAGGCGGCGGCCGCCGTAGGGCTGTGCCGGGGGCGGGGAGATGGCGGGGCCGGGGCTGCGGTGCT
CCGTCCGCCGGGCTGTGCCGGGGATCCCCTCCGCGGAACACAGCGGCGCTCTCTCGGCTCGGTTGTGCGG
CGCGTTCGCGGGAAGGAAACGCGCGGTGCGTTTCAGGAGCGCGTGGCTGCAGATAGAGCTGCCGAGCCGC
TGTGTTACGCGGTGGGCCACTGCTGCGGCACCGCGACGGCTTTTGCGCGGCGCGAAGTCACGCGTGCAGC
TTTGCGGGCCCCGGAAGGCGTTGCGCGACGCCGCTCTGTTTGAACACGGGACCTTCAGCACAACGAACGC
GGACGGAACGGCCTCGGGCACCCGCAGGGACGGAGCCCCGCGCGGCTCCGCTTTTCCCCTCCGTGACCGC
GGGGCGGCGCTGCTGAGCCGCCGCCCAAAGCGCACAGAAATGGCGCCAAAGAGCCTCACAACACACAGAA
ACTTCCCCCACAGCGCCCCCACGTCAGACCGAATAGACCAAAACCGCCTCAAGGTCACCCAGGCAGATGT
GAGATGGGCCCAAACGGACACAAAAGGGCCTGGAATGGCTCCAGAGACATGAGAATGGCCCCCAAACCGC
TCGGAATGGATCCGCGAGGCACCGCAATTGACCCAAAATATCAGTGAGTGACACAAACGGCCCCACAACA
GCTCAAAATGAACTGAAACGGCCCCGGTTGGCCTTAAAATGGACACAGTTGGCTTCCAAGAAACCCCCAA
ATGACCCCAACACAGCCCTATGTGGCACTTCAAGGTCCTCAAATGGTGGAAATGACACCCAAACCATCCC
AATGGAGAGTGAGAACAGGACCTGCAGTTATAGAGAAGGGCCTCACAGCAAGAAAAGGGAAAGCAGCTTC
ACAGAGTAGAAATAAGGGGCAAATAGAGATAGTTTAAGTAGAGAGTGTTAGAAAACGAGGGGTTCCAAGC
ACTTTCACAGACACCAGGTCCGAAATAACAAGGAGAATGAAGGCAGGAAATAGTTCCGTGCTCTCCGTCC
GTGCAGCGCCTGAAGCCTTCTGCTTCATTCAGGTGTTCGCAATCGTTAGGGACTCAACGGTCTGTCCATC
TACCCAGGTGCACACCAATGTGGTGGATGGTAAAATGGCGTTTATTTGATGGTGGCAACAGCTTATATAA
TCGTACATAGCTTCGTCTACGCCCATATGTCCTTGCGTCATTCCTTCCTTATCTAGTCGCCACCAATGAG
CATATAGAATGTCTTGCTTTTTCCTTATTTGGTCTTTAGACTATTCAAGTTGCCTCTGGCTCTATTTGAC
TACATTTCCCCCTCCCTATGCATAAGCGCAACTACTGTATCCTGAGGGGACTCCTAACCGCGTACAACCG
AAGCCCCGCCTTTCGCCTATACATACTATGGTCCCCTCAGTCAAGCCTTGCCCCGTTACAGCCCGATTCG
CAAGTTTCATACCACCACCCATGTACTGCTTTACACTGCTCCATTTTCGGGCTGCCTACAAGCCTTTTGC
AACTTCTGATATTCCGTGTGATAGCTGATTGAATTATTAATCATCTTTCGGATGCTACTGGACACAATTT
GCAAAAGGCAAGGCAGGCACACTACTAGCAACAAAATAACTACAAGCCCCAAAAGCAGTCCTTTCAGCAA
ATGAACGGCCCATTCCCCTATTCCCCCGAATAATCCTCGCAGCCAACTTCCGATTGGGTCGCTGTCCACG
CCGATCTTATTGACATGTTCCTTCATTAGCTGGAACTTCTTCTGTATAGACTCACTGTGATCACTCAGAT
TGAAACAACACATTCCGGCAACGTCCTCACAGCCATGGCCGTGAGCTAGAAGCAAGAAGTCAATAGCCGC
TCGGTTCTGCAGGACCGCGTGTCGAATACTCGTGACATCATCCAATAAGTCCCCGAGGAGTGATGTTGTC
AAGTTAGCCTGTTTAACGGACCAACAGGCTAGTCTCTCAATTTCTCTTAAGGCTTGCGCAGCTGCTACCC
CCGGGGCTAAGATAGATGCAAAGATTCTTGCTGTAGGACCCCAAAGCTGCACTTCATCTGAGCATGTATC
ATCCAGGTGTGAGGTGCTTCGTTTACGTCTTATACCTGTCCGCGATGAATTGGCAAGCACCTTGAGAATA
TCTGTATGGTTAGGTGCTAACATGGTAAGCTTGCCTAAATAGCAGGGGCCCCCTACCGGACGACTGGGAA
TTCCTTGCCATGCGCGATCCCCACAAATGAGGAAAATTGCGGGTGGTAGCGCTTTTGGTTTGGTGAAACT
ACCTTGTGTGCTGTCGACCCACGCCCCTGATGGGAGAATCGTGGTCGTTTTTCCACAACATCCGCTGACA
TTACCCAAATTACTAGCTGTACAGTTCGCAGTAAAACTGAACGGCTCTGTCTCATTAATTTCCTTTGATT
GATTAACCCATATACCTCCTCCCCCCACACACTGTCTTTCGGGGGATTTGACTGTCTGCACATCTCCACA
GGTGTAAATATCAAAACTATCAAATCTGTGTGAGCAATTATATATTTCCCAAAATCTGTAGCCATATGCA
CCGCAGTACTCACTCCCCATAAAAAGATTGTGCCTATCCGCTGTCACCACCGTAAACGGTTCCGTGGAGT
TAGAAGCGCTGTTAAAGAAAGGATTGACCCACGGGGCGATCAAGAAGTTGTGTGTAACCTGTCTCCGGCC
CCACCCGTAGACACCACTTGGATTGGAGTGTGGGGCGAAGCCTACGCATCCCCCGGTTACACCAGAAATC
TGAGTAATATTAGTAATGTTAGGGAGAGACTGGGAACCTAGCAGCTGTAGTTCCGGTGGCTCATCCCACA
TAGAGACATTCAGCTTTAACAGCAAGCATGAAACCTTTCGATAAGTGAGGGTGGTGCTGTTGTCAGGGCC
GCCGGTAATGCCGGCTGACGAGACTAACCGGTCAGTTCCCAAGGTGGTGCAATTTGTATCAGAGACATAT
CCCTCAAAATCACCTTCGGAAATAGGGGACGGGATACCTATCAAACATGTTTGAAAAGGGGAGGTGGCTG
ACTGTGTAGAGAGGCAGAAATCCGTTCGGCCTGTACGGTTGGCCCATGTAATCCAAAGGTTCCCTGGCTG
CTCGAGTAAGTGGACATCAGCTCTTACCCCCGTAACCTCACACAAGACCAGGACACCAATAATGAGAATA
TAATTAACTCTCGTTGGCAGCAAGGGTGTCTTCTCCGGGTCTTTCTTGCTTGTTGCTAGCGGTTTCTCCT
TGGAGTCCTTCTTGCTTGTCTCCCCAGGGTATCCAGTCAGAAATGCCTGCAAAAAGAGGGCTCGCCTCAT
CTTTCTTAGTCACCTCATCCTTTTGGGTGATGTCCGGTTTAACTTTTCGAGAGGGTACCCAAATAACCTT
ATCAGTGTCCCTGTTTTTCACAGCTGCATAACCTCGTCCCCAGACCAGCACGTTCCATCCTTTTTCCCAC
TCCCCTGTCTCTATTCGTATTTTAACCGGGGGTCCTTCTGTAAGAACGGTAGGTCTCCAGTGTTTTTGTA
TCGGTGTTTTTGTGTTTTCACCACGCTCAAAGTGATTGAGGGCATACATTGCCTTGGCTAGTAGTTCCCC
CTGTTTGCTGGTGGGGATTCTTTTCATAAAGCCGTCCCCCTCCGCAAGCACACGGATCTTATCTTTCAGG
AGCCGGTTGGCCCGCTCTACCATAGCTTGACCCTGGGAATTACCCGGAATCCCGGTGGTGTGTGCTATCC
CCCATCTCGCGAGCCATTCTCGCGTGGATTTAGACGTGAAGCAGGACCCGTTATCTGTTTTTATGGCCTT
TGGTCTTCCCAAAACGGCGATAGCCGTGGCCCAATGATGTTGTGCAGCAACCGATGTGACACGGCCATGC
TGAGTTACGACTATCGCCGATGAGGCGGTATCCACAGTAACAGCGAGCCAGGAACGGGGGGCCATTCTAG
GCTCAAGCGTAAAGTCTGTCTGCCATATCTGTAGGGGTCCCAAACCCCTAGGGTTTACCCCGGCCTCCAA
CGCAGGGGCTGAATTACAATGCGGGCAGGTCTGAACAACCTCCCTAGCCTGCTGCATAGATATATTACAC
GCTTTGGATAGCGCGCGGGGTCCAATATGGAGAGCAGTATGAAGATCTTTAGCCTCTCTCAAGGGATACG
CTTGAAAGGTGGCTTGGCTATCTGCCACGTCATTTCCTTCTGTGAAAAACCCTGGCACTTCAGAATGACT
CCGCACGTGGAGAACGGCGGCCATGGCTGACCTTTGGCTTAACGCATCCTCTAAAATAAAAGCCGCCGCT
GTAGACGGGACTCCCCCCTGTCCCATCTTGAGTAACATTTTCGCAACAAACGCGGAGTCAGTCACTACAT
TAGTGGGCGTTGTCGGCCACAGCAGAAGTGCCATGGCCACAGCGCGTGCTTCCAGTTGTTGTACACTTGC
CCCCAAATCAGCTATTTCTTTTATCTCCCACCTTGGGCCCTCCCTCCAGACTACCACCCCCTTATGGGTG
CTTGAGGAGGCGTCGGTAAAGACAGTGGGTCCCGGTACAGGGTGGTCGGTAACCCTCACTTTCAGAGAAA
CATGCAGTGGACGCGCAATGTCAAAAATAGATGGCGTGTCACTACTCCTGATTTTTCCTGCAAACCCCCT
AAGGGCTAACAGGATCCCCTCCGGGAGCGGAAGGTCCTCCCGAAAGCATGCAGGCAACAGGAGGATATCA
ACCTCCTTGCCAAAGGTTCGCACTGCCGAAGCGCGTAGCTTAGTAATCAAAAGGGTGAGCACTTCTAACC
AAGCAGTAAACGCCTTGGTGGGTTGGGTGGAGAATAACCACAAACATGGCCTTGGGTGTGTGGACAGTCC
CTGTCCCAGGACCCCTATTGCCCCCTGTTCACATCTAGCGACCGCTCCTTCCAGAGGCAGGGCAGGGTCC
CATCGTTCCAAGGCAGCAGTGGTGCTGAGCTGTACGATCTCTCTCCAGGCCATTTTCATGTCTAGATTCC
ATTCCCTCGCCTCGTTAGGATCTGACCCTCGTAACTGCTCATAAAAGGGGCCCATCAGTCGTGGCGGGAT
TCCTAACGCTGGGCGAAGCCACTGAAGTGACCCCACCAGCTTTTGAACATCCCACAAGGTGGCTATCCTG
GGTTCTGCTACCAAGCCTACGGGTGCTACATACGTACTGCCTAACTTGTACCCAAGCTGTGGGCAGCCCG
CCCACAGCTCGCTCCGGGCTGCTGCCTTTCCAACGCTCTCGCTGCCATCCCCGCCCCGCCCCGTGCCGTC
CCGTCTCGTCCCTTCTCCCGCAGGAGGACACTCAGCACAGCTCCCCGCTCACTCCCGCCGCTCTCTTCCC
TCCGCCTCAGCTCGCGGCACAGCGGGACGGCACCGCCGCCCTCAGCACGGACCGCCCGGGGCCCCTCCCG
TGGGCTCGGGCTCCTTTCCCCGCTCGGCCCTTTCCCGCTGCCCCCCGGCATTACCTCTCTGAGACTGCCG
TTCTTCGTCTCCTTCGCGCGCCGTCGCCTCTCGGGGCGGGGAAGGGCTCCGCCATCTTTTTTCTTAGCAC
CGTGGAGGTGCGGGGCTGCGCCCACCGTGTGCGGGGAGAGGGGCAGAGAAGGGCCGGGCTGAGGGCACAG
CGGTGCCGGCGGAGCGCTCTTCTTAGCGAGGACCTCACGGAGGGATCGTGGCGGAAAGCTGAAAAACAGC
GGCATACTGCAGTGGGCACAGCGATACCGAAAGCGCTGAGTCGCAGTCGGGAAGCCGTCCGGGAACGCCC
ACAGTTCTCGCAATATGGACGCAGTCGGGAGGAGGAGCGGGGTGAGGCGGGGGAGGTGCCGCAGTACTGT
TCCTGTTTGTCTTTGGTACGTGGAAGAGCGGGCAAGCTGCCTAGGATGACTGCGGGTTGTAAGAGACTAT
TCTTTTATATCATTTGACTCAAAGTTTGCCGAGGAGCAAGTCCAGGCAAGTCCTGGGCAAAGGTAGAGAA
ATCTTCTTCCTTCTGGAGGACACTGATGGACGGGTCCTGGCTGAGGGTTGTGAAATCCTCCAAGGAGCAC
AGATGGACACGGCCAGGGGCAGCGAGAGAGAGATGAGCTGCTGATAACGGCCGGGAAACGGTCTTTGTGT
GTGGGCTTACCTCGAGGAAGATGGCCATCTCAGGAGGTACGCACAGGACTCTTGCTCAAGCACCCAGGGG
TGTCAGTAGGCAGCAGAAAATGGAGGATAAAAGAGGGTCCAACAACCCCGACAGATTGGGAGGGGTTTTC
GGCCATCAGATCCCTCACCACGATGGACTGAGAGGGTTTTCTGCCATCAGATCCCTCACCACGACGGACT
GAGAGGGTTTTCTGCCATCAGATCCCTCACCACGACAGACTGGAGAGGGTTTTCTGCCATCAGATCCCTC
ACCACGACGGACTGAGAGGGTTTTCTGCCATCAGATCCCTCACCACGACGGACTGAGAGGGGTTTTCTGC
CATCAGATCCCTCACCACGATGGACTGAGAGGGTTTTCTGCCATCAGATCCCTCACCACGACGGACTGAG
AGGGTTTTCTGCCATCAGATCCCTCACCACGATGGACTGAGAGGGTTTTCTGCCATCAGATCCCTCACCA
CGACGGACTGAGAGGGTTTTCTGCCATCAGATCCCTCACCACGATGGACTGAGAGGGTTTTCTGCCATCA
GATCCCTCACCACGACGGACTGAGAGGGGTTTTCTGCCATCAGATCCCTCACCGCGATGGACTGAGAGGG
TTTTCTGCCATCAGATCCCTCACCACGATGGACTGAGAGGGTTTTCTGCCATCAGATCCCTCACCATGAT
GGACTGAGAGGGTTTTCTGCCATCAGATCCCTCACCATGACGGACTGAGAGGGTTTTCTGCCATCAGATC
CCTCACCACGACGGAATGAGAGGGGTTTTCTGCCATCTGATCCTTCACCACGACGGACTGAGAGGGGATT
TCTGCCATCAGATCCCTCACCATGACGGACTGAGAGGGTTTTCTGCCATCAGATCCCTCACCACGACGGA
CTGAGAGGGTTTTCTGCCATCAGATCCCTCACCACGACGGACTGAGAGGGGTTTTCTGCCATCAGATCCC
TCACCACGATGGACTGAGAGGGTTTTCTGCCATCAGATCCCTCACCACGACGGACTGAGAGGGGTTTTCT
GCCATCAGATCCCTCACCGCGATGGACTGAGAGGGTTTTCTGCCATCAGATCCCTCACCACGACGGAATG
AGAGGGGTTTTCTGCCATCTGATCCTTCACCACGACGGACTGAGAGGGGTTTTCTGCCATCAGATCCCTC
ACCATGACGGACTGAGAGGGTTTTCTGCCATCAGATCCCTCACCATGATGGACTGAGAGGGTTTTCTGCC
ATCAGATCCCTCACCATGACGGACTGAGAGGGTTTTCTGCCATCAGATCCCTCACCACGACGGAATGAGA
GGGGTTTTCTGCCATCTGATCCTTCACCACGACGGACTGAGAGGGGTTTTCTGCCATCAGATCCCTCACC
ATGACGGACTGAGAGGGTTTTCTGCCATCAGATCCCTCACCACGACGGAATGAGAGGGGTTTTCTGCCAT
CAGATCCCTCACCACAACGGACTGGAGAGGGTTTTCTGCCATCAGATCCCTCACCACGACAGACCAGTGA
AGGGTTTCTGCCATCAGATCCCTCACCACGACGGACCAGTGAAGGGTTTTTGGCCGTCAGATCCCTCACC
ACGACAGACTCGAGGCTTTCTGCCTTCAGATCCTTCTCTCCGGACCGTATGCTGACGGACTTCCCTGGCC
CTGCTACCTGAGACCTGCTGCTTCCTCCCTGACTTACTCTGCGGCTTCTTCCTGCACCCACCCGGTACTG
CCCCCTCTGGTTGCCCAAGACCCCCCTCGCTGCTCCTGCCCTTCGGCCTCGGACCGTCGGAACGTCATGC
AACGGAACTGCTGCCGGATCCTGGTGGCGCCTATCCCCGCTTTACGCAATTCTTGCTTCTTTCTATCTTT
TCCATCGCTCGCCTTCCCTTCCCCATCGCCCCGATCCGGAACAGTGTCCGTCCTCCCCTTTCTCCATCTC
CCTTATTAACGTTTGTAATAAACCGCTCGGACCAACATTTGAACCGTTGTTTCTTAATCTCACGCCGGGC
ATGCATATCTCAAAGAACCTCCTCTCCCTCCTACAAATTGGAGCGAGACAGGCACCTGAGCTGGGCCTCC
TTTGGAGCGGCAGTAGCCCTAATACCCTCGTGGCCATACTCAGGTGTTTCCACAGCCACCAACCTCGTAC
CAACCCTCGTGTTCTTCGTACACGAGGCTGACTCATCCTCCTCCTTCACCAAGACACCAGGCTGGGATCT
CACCAGCGCATCCCCCTCCTGCAAGCACCGGCCCGTTACGTACAGGCTGTGTTCTAATGACCCCAATTTC
TAATGACCCCAATTACACCCCCGTCGCCTTCTGCAACTGCGATGTGGACCTCCTGTGTTAGCCCTCGCGC
ACGCTGACCAATTACCTGCTCAGGGCCAAACGACTGCACACGTGAGCAGTAAAACGGCGTTCATTCACTA
CGAAGCACAGCTTATATACCTTTACTTAGGCACTCGTACCATCGTGTCCTACCCTGATTCGTCCGTACTG
GATCTTAACCCACAGTTCCTTACTTGGCTCCTATTGTCTCCTCGTTCCTTCGCCTTCTTATCTCGTTTAC
TTCGTTAGCGAAGGACGGTCTGTCTGAGCACAACAGCACCCTTTCACTGTGCTTAGGGAGAGGCCTATCC
CGTGCAGTGCAGCACGTACCTCCGCAAAGCACCCACTGCAACCCCCACCCCCTTTCATATCCAGCCGTGC
TCCTAAAGAGGTTGAATTCCTCGGGAAAAGACCCTCGGGAAAGTGAAGTCCTGTCACAGTTACCTAGATA
GATCTGTGCCCGTGACAGGGGGGCAGTAGGCTCGCGGGCCCCCTCCCCCCCCGGCTTCCCGAGAAAAAAA
AAACAGAGCAGAGGCAACGATGTAAGAAGGAGGACTTATTTTACTAACGACGATGTTGGAGTGCAAGATG
ACACAGTATAATGCGATCTCATTGGGAGTAAGGATAATGAATGGAATGGAATGAGAGAGAGCGGAAGAGC
GATAGAGAGAGAGAAGGAGAGAGTGTCTGTAGTGGAATTGCGGGGTCACAGCCTGAACCGATGGGTGCGC
TCTGTGAGTGTGTGAGTGCGGCGGCGCGGCGCTACGAACGGGGAGGGACACATTGCTCAGCTCGGCTCTG
CCTGCGCGCTGCTGCCGGGAGGGGTGAGTCGATTCTTTTGGGTATCTTTCCCTCGTGTGCCTATTCCTTA
AATAAAGGCTTTGCCATTGCCTTCATTTGCTCTACATTTTGGCGAGCCAGGCGGCCAAATATCTTTAAAG
ATACCCAATTATAAGCCTCTTAAAATAATTACCATGACACTTTTGAACAATTTCATGGGGTGGTTTGGAC
GGGGAAAGGCTAGCCCCATAAGTGAAGTTTTGCCAGGGCACATCCCGGGATTCCTAGGATCCCCATATCA
TGGGATTGCTTGTATTATTGAAAAATGGGGTCCCCTACGGGATGCAGGAAATGTTCAGGAATCCCCAGCC
CGCCTGGCTGAGTATTTCAGTAGTCTAAACAAAAACGTACTCACTACACGAGAACGACAGTTAGCTGCCT
CCACGGTGGCGTGGCCGCTGCTGATGGCCTTGAACCGGCTAAATATAACTGAAGGGGTTCTCACTGATGA
AAATCAACTATTACGTGACCGTGTGGAAGAACTGGAAAGACAGGTTGCAATTTTGAGAGGGAAAAAACCT
AACCCTATAATTCCGGTACAAAAAATCCGAAACATCTCTCTAGAAATAACTGGGGATCCTATACAAGAGA
GTCCACATGAACTGGACTCAGAAAATGAAAGCACTAAGAAGTCAGATCTTGAGGCTCCACTGGAGCTTGA
TCCCTTTGAGATCCGACCAGTTGTAACTCAAAAACCAAAAGAAACGCAGGACAGGCCAGCGGGGCTGCCC
CCTGACCAGCGGCCCCCTGCCCAGAGCACACTACGTGTAACAGCTCGCCCATACACGGCAGCTGAATTAA
TGGATTTAGTACAACGCTTTAGACAAAGACCGAGAGAGAGTGTGCCAGCGTGGTTGCTGAGACTATCTGA
CGTGGGGGCAGAAAGCGTTGTGGTGAATGGGCCAGAAATCTCAAAACTGGCATCCATTACTACTCACCCG
GCCCTCAGGCAAAGACTATATGCGGCTGTGCAACACAATGAAGAAAATCATTCACTGATTGCATGGTTAA
TGGCCGCATGCCGTGTGACCTGGGCGAATAAAACGGACATACCATTAAATACCGGGCTGTGGTCCTCTAT
GGAGGACTTACAAAATTATATCCGAGAATTAGGTATGAAGGAGGCAATTTATGAGGACAATTTTGAGAGC
CCAGATATGATAAAATTTTCCGCAGGAATGAGGGAGATCATCCTGCAGCAGGCTCCACCACATCAGTATG
GAATTTTGGTATCCATACTGAATCCCCTAGTGGCCTCAGAGGCCGTTATACAACAGGCCGCCCAATTGGT
GGCAGATCTGGGGGAGACAGAGCGCCTGCGCGCCAGGCGCAATGTCCGAATGGTGGTGGAAAAGTCGGAC
ATCCGTCCGCCACCACGACCTAGGAGACCTGCCCCTAATGTAATTCAATCTGGACCCATCAGGGTCTCAA
GAGAACAAATGTTCACTGACCTGATTAGGGCAGGGGTTCAATTTCAAAAGATCGATGGACAGCCTAACCA
GGTCTTATTACAGCTATGGAAACAGTTACCAAACAGTCAGAGATTCCAACGCTCTCCTAAAGGGGAAGGA
GTTAGACTCATAGAACGGATTCCTCAAAACACGTGGAATCTAGAAGACTTCATAGTCCCATCAAAAAAAC
GTAAACCTCCTCAGGTGGCCCGGGCAGCCACAGTTGAGCCATCAGAGGAAAAAGACTTAGGGATTGCACA
GCTGATGGCATGACAGGGGAGCCAAAATTCCCCAAGACTAGGGTCTCCAGAGGAGACCGGAGACCCTACA
TTGAACTAACGATTCATTGGTCCCGAAAGAATGTACAGCGGGTTATGGCATTAGTAGATACTGAGGCAGA
AACATCAATTATATATGGTGACCCAAACCAATTTTCAGGCTCTAAGGCAATGATAGGTGGGTTCGGGGGG
CAGATGATCCCCGTAACACAAACATGGTTGAAATTGGGGGTTGGGCGTCTACCACCCCGGGAGTACAAGG
TGTCTATCGCCCCAATTCCAGAGTACATATTGGGGATTGATATCCTGTCGGGTTTGACTCTCCAAACCAC
TGTGGGAGAGTTCAGATTAAGGGAAAGATGTATTAGTATCCGGGCAGTGCAGGCAATCATAAGGGGTCAT
GCAGAAATTGAACCTATTTGTTTGCCACAACCACGCCGGATCACAAATACAAAGCAGTATAGACTCCCGG
GTGTGCAACAAGAAATTACCAAGATTGTGCAGGAGCTGGAGAGAGTAGGGATTATTAGACCTGCACACAG
CCCATACAACTCCCCCATATGGCCAGTCAGAAAACCAGATGGTACGTGGCGAATGACAGTAGACTACAGA
GAACTAAATAAAGTCACGCCACCGATCCATGCGGCTGTACCCAACATCGCCTCCCTCATGGATGCATTAA
GTAGAGAAATAGAAACACAACGCTGCGTTCTGGATCTAGCAAATGCATTTTTCAGCATTCCAATTGCTAA
GGAGTCCCAAGACCAGTTTGCACTCACGTGGGAGGGCAGGCAGTGGACTTTTCAAGTTCTACCTCAGGGG
TACGTGCATTCACCTACTTTTTGTCATAATTTGGTGGCATAATTATGGTGGCATAATTTGGTGACTTGGC
AAATTGGAACAAACCATCTGCTGTCAAAATGTTCCACTACATCGATGATCTGATGTTAACGTCTGACTCA
ATCGAGGCATTAGAAAAGACAGTACCATCATTAATTACTTATTTACAGGAAAAAGGATGGGCTATAAACC
CACAAAAAGTACAAGGACCAGGGCTATCAGTTAAATTCCTGGGTGTTGTCTGCTCAGGTAAGTCTAAGGT
GTTACCTGGTGCAATCACTGATAAGATCCAAGCGTTCCCAGTTCCTACGAAACTGAAGCAGTTGCAGGAG
TTCTGGTTTATATTAGGATATTGGCGATCCTTTATTCCCCACTTAGCACAACTGCTAAAACCTTTATATC
GATTAACAAAAAATGGCCAAGTATGGGATTGGGGTAGAACAGAACAAGAAGCCTTCCAGCAAGCAAAAAT
AGCTGTTAAACAGGCCCAGGCGCCGGGTATATTTGATCCGACCCTTCCAGCCGAACTGGATGTGCATGTA
ACCCAAGAAGGGTTTGGCTGGGGGCTGTGGCAGCGCCAGAGTTCTGTTCGAATCCCAATTGGGTTCTGGT
CACAGATTTGGCATGGAGCAGAAGAGAGATACAGCATGGTTGAAAAGCAGTTATTGGCTACCTATTCGGC
ATTGCAGGCAGTAGAACCAATAACTCAGACCGCAGAGGTTGTTGTCAAAACAACTTTACCAATTCAGGGG
TGGGTAAAAGACCTAACTCACGTTCCTAAGACCGGGGTGGCCCAATCACAAACAGTAGCACGCTGGGTTG
CCTATCTTAGCCAAAGAAGCCGCCTGTCATCATCTCCACTGAAGGAAGAACTTCAAAAGATACTTGGGCC
AGTAACATATCACAGCGAGACACCTGAGGAAATAGTGGTTACTTGTCCAGAAAAGAGTCCTGTACAGGAG
GGAAAATACCCTATCCCAGAAGATGCCTGGTATACAGATGGATCCAGCAGAGGGAACCCAAGTAGGTGGC
GAGCTGTCGCATACCATCCCTCAACTGAAACAATATGGTTTGAAGAAGGGGATGGACAAAGTAGCCAGTG
GGCTGAGCTACGAGCTGTGTGGATGGTGATAACTCAAGAGCCTGGCAACAGTGCACTAAACATCTGCACA
GATAGTTGGGCAGTCTACCGAGGGCTCACGCTCTGGATAGCACAGTGGGCCACTCAGGATTGGACAATCC
ATGCCCGACCTATCTGGGGCAAAGATATGTGGGTTGATATATGGAACGTGGTTAGGCACAGGACCGTACG
AGCATACCGCGTCTCTGGACATCAAGCCTTGCAGTCACCAGGCAATGATGAAGCTGACACACTGGCTCGA
GTCCGATGGTTGGGAAGTACACCATCAGAAGACATAGCTCACTGGCTGCATCGGAAATTACGGCATGCAG
GACAGAAAACCATGTGGGCAGCAGCTAAAGCATGGGGGTTGCCCATACAGTTACCAGATATTGTCCAGGC
GTGTCAGGACTGTGACGCTTGCTCGCGAATGAGACCAAGACCTCTGCCGGAAACTACGGCCATCTCGCTA
GAGGACACAACCCATTGCAGCGATGGCAGATTGATTATATAGGTCCCCTTCCTCGATCTGAGGGGGCCAG
ATATGCCCTAACTTGTGTCGATACAGCGAGTGGACTGATGCAAGCCTATCCTGTAGCAAAGGCAAACCAA
GCCTCTACCATCAAAGCTCTAACTAGATTGATGGCATCATACGGGACTCCTGAGGTCATTGAGAGTGATC
AAGGTACGCATTTCACAGGTGCAACTGTGCAGAAGTGGGCTGAAGACAATAACATTGAATGGCGGTTTCA
CCTGCCCTACAATCCAACAGGAGCAGGCCTAATAGAAAGATACAATGGGATCCTGAAGGCTGCTCTGAAG
GCAGATTCACAGTCCTTGCAGGGGTGGACCAAAAGGCTTTATGAAACCCTGCGAGACTTGAATGAGAGAC
CAAGAGATGGCAGACCCAGTGCTTTAAGGACGTTGCAGCCAACTTGGGCCTCCCCACTTAGGATACAAAT
TGCAAGCAAGGACACCTCACTCAAGCCACAAGTTGGCACCATGGATAATCTTCTGCTCCCTGCCCCTGAT
GACGGGGAGCCCAGGAGACACAAGGTAAAATGGCCTTGGAAGGTGCAAGCAGGACTAAAATGGTGTGGTC
TCCTTGCACCTTGGAGGAGATTGTTAGAGGTTGGGGGATCGGTAAACCCTTCAGTAATGGGTGTACGGCC
AACAGAGGTAGTAGTCGACACCCCTGTTTTCATTGCAAAGGGGACATTAATCATGGCCATGTGGCAAATT
AGAACCTCCCCTTTTGATACCCGACATAGTGATTCAGTCGCAGATTTCGGGCCAAAGAGTGTGGTATCGA
AGGCCAGGACGTGCCCCGATACAGGCAGAGGTGTTGACCCAAGACCGAAACACAGCCTGCATCTTACCGT
GGAGGGCAGACCTACCCCTCCTTGTACCTATTAAACGTCTGTTTTACTCCCCTTGAGGTTTTAAGTCCAA
AGGATGGCCGGCAGGAGCAACATCACTCCAATGTGCCTATGAGGAAACAGCACGACACCCTGTGACGCTG
AACTCTGGGGAACCGGAGAGCATGAATCAGAAGCGCTACTGGTCCTTGGAAAAGATACGCCTCGAGAAAG
AACATCAAGTTCTGTGTAGAGGAAATGGACCTGGGGGTGTTAATTGATGCCAGACTGAACATGAGCCAGC
AGTGTGCCCAGGCAGCCAAGAAGGCCAACGGCATCCTGGCTTGTATCAGAAATAGTGGCCAGCAGGAACA
GGGAGATCTGATGGCAGAAACCCTTCACTGGTCTGTCGTGGTGAGGGATCGGATGGCAGAATACCCTCTC
AGTCCGTCGTGGTGAGGGATCTGATGGCAGAAAACCCCTCTCAGTTTATCGTGGTGAGGGATCTGATGGC
AGAAACCCTTCACTGGTCTGTCATGGTGAGGGATCTGATGGCAGAAAACCCTCTCCAGTCTGTCGTGGTG
AGGGATCTGATGGCAGAAAACCCTCTCAGTCCGTCGTGGTGAGGGATCTGATGGCAGAAAACCCTCTCCA
GTCTGTCGTGGTGAGGGATCTGATGGCAGAAAACCCCTCTCAGTCCGTCGTGGTGAGGGATCTGATGGCA
GAAAACCCTCTCAGTCCGTCGTGGTGAGGGATCTGATGGCAGAAAACCCTCTCAGTCCGTCGTGGTGAGG
GATCTGACGGCAGAAAACCCTCTCAGTCTGTCGTGGTGAGGGATCTGATGGCAGAAAACCCCGCCCAATC
TGTCGGGGTTGTTGGCCCCTCTTTTATCCTCCATTTTCTGCTGCCTACTGACACCCCTGGGTGCTTGAGC
AAGAGTCCTGTGCGTACCTCCTGAGATGGCCATCTTCCTCGAGGTAAGTCCACACAAAAAGACCGTTTCC
CGGCCGTTATCAGCAGCTCATCTCTCTCTCGCTGCCCCTGGCCGTGTCCATCTGTGCTCCTTGGAGGATT
TCACAACGCTTAGCCAGGACCCGTCCATCAGTGTCCTCCAGACGGAAGATTTCTCTACCTTTGCCCAGGA
CTTGCCTGGACTTGCTCCTCGGCAAACTTTGAGTCAAATGATATAAAAGAACAGTCTCTTACAACCCGCA
GTCATCCTGGGCAGCTTGCCCGCTCTTCCACAGACCAAAGACAAACAGGAACAGTACTGCGGAACCTCCC
CCGCCTCACCCCGCTCCTCCTCCCGACTGCGTCCATATTGCGAGAACTGTGGGCGTTCCCGGACGGCTTC
CCGACTGCGGTATCGCTGTGCCCACTGCAGTATGCCGCTGTTTCTCAGCTTTCCGCCACGATCCCTCCGT
GAGGTCCTCGCTAAGAAGAGCGCTCCGCCGGCACCGCTGTGCCCTCAGCCCGGCCCTTCTCTGCCCCTCT
CCCCGCACACGATGGGCGCAGCCCCGCACCTCCACGGTGCTATGGAAAAAGATGGCGGAGCCCTTCCCCG
CCCCGAGAGGCGACGGCGCGCGAAGGAGACGAAGAACGGCAGTCTCAGAGAG
>novel_circ_005556
GCTCCGGATGCAGTGAGCTGAGACAGAACAGGCGCTGCGTGCTCTGCGTGGCTTTGTGTGCAGTGCTGTG
CATCCTTGTTTCGGCGCTGGTGGCCGTGATAGTGCTCCAGCGTCCGTCGTGCCCGCCTCCCCCACCCTTC
TCCCACGTGTGCCCCAACGCCTCAATCGGTTTCCAAGGGAAATGCTATTACTTCTCGTACACGAAGAGCG
ATTGGAACAGCAGCAGGGAGCACTGCCACCGCCTCGGAGCTTCCCTGGCCACCGTAGACACGGAGGAGGA
GATGGTGAGAGCGGGGCGTGAGCCCCAGTGCCAACACGGGGGTGGGAAATGCACACTTGTGGGGCCGCAC
CAACTGCTCCCGGTGCCCCCAACTGGCCGCATGACAAGGCCATGAGGACATGTCTTGCAGCGAGGTGGGA
CCTGAGATGTGGGGAGGGGATGGGATGTGTTCCAACGGCTCCAATCACACCTGGGTTTGTTCATAGGGAT
TCATCATGCAGTACCACGGCCCGGAAGACCACTGGATTGGGCTGCACAGGGCAGAAGGGGACGAGCACTG
GACATGGGCCGATGGCAGCGCCTTCAGCAACTGGTTTAAGCCGCAAGGCGGAGGCCAATGTGTGTACCTG
CATGGGGACTGGATCAACTCAACCCTCTGCCACAGCGAGAAGTTCTGGGTGTGCAGCAGAGCCGACAGCT
ACGTCCTCTGGAGGAACGGGACAAATCCGCAGTGACGGATCCCATCCCAGGCAGCTCGTGCCAACGCTGC
TGGGCACTCCGTGCCATCCGTGTGTGCTGGAGTCCGCCTCTTTCCAGCACTGCTACGCTTGTGTTTCTTG
CTCCGGATGCAGTGAGCTGAGACAGAACAGGCGCCGCGTGCTCTGCGTGGCTTTGTGTGCAGTGCCGTGC
ATCCTTGTTTCGGTGCTGGTGGCCGTGATAGTGCTCCAGCGTCCGTCGTGCTCACCTCGCCCACCCTTCT
CCCACGTGTGCCCCAACGCCTGGGTCGGTTTCCAAGGGAAATGCTATTACTTCTCGTACACGGAGAGCGA
TTGGAACAGCAGCAGGGAGCACTGCCACCGCCTCGGAGCTTCCCTGGCTACCGTAGACACGGAGGAGGAG
ATGGAATTCATGTTGGGGTACCGGCGCCCGGCAGACCGTTGGATTGGGCTGCACAGGGCAGAAGGGGCCG
AGCACTGGACATGGGCCGATGGCAGCGCCTTCAGCAACTG
>novel_circ_005558
TGCTCCAGCGTCCGTCGTGCCCGCCTCCCCCACCCTTCTCCCACGTGTGCCCCAACGCCTCAATCGGTTT
CCAAGGGAAATGCTATTACTTCTCGTACACGAAGAGCGATTGGAACAGCAGCAGGGAGCACTGCCACCGC
CTCGGAGCTTCCCTGGCCACCGTAGACACGGAGGAGGAGATGGTGAGAGCGGGGCGTGAGCCCCAGTGCC
AACACGGGGGTGGGAAATGCACACTTGTGGGGCCGCACCAACTGCTCCCGGTGCCCCCAACTGGCCGCAT
GACAAGGCCATGAGGACATGTCTTGCAGCGAGGTGGGACCTGAGATGTGGGGAGGGGATGGGATGTGTTC
CAACGGCTCCAATCACACCTGGGTTTGTTCATAGGGATTCATCATGCAGTACCACGGCCCGGAAGACCAC
TGGATTGGGCTGCACAGGGCAGAAGGGGACGAGCACTGGACATGGGCCGATGGCAGCGCCTTCAGCAACT
GGTTTAAGCCGCAAGGCGGAGGCCAATGTGTGTACCTGCATGGGGACTGGATCAACTCAACCCTCTGCCA
CAGCGAGAAGTTCTGGGTGTGCAGCAGAGCCGACAGCTACGTCCTCTGGAGGAACGGGACAAATCCGCAG
TGACGGATCCCATCCCAGGCAGCTCGTGCCAACGCTGCTGGGCACTCCGTGCCATCCGTGTGTGCTGGAG
TCCGCCTCTTTCCAGCACTGCTACGCTTGTGTTTCTTGCTCCGGATGCAGTGAGCTGAGACAGAACAGGC
GCCGCGTGCTCTGCGTGGCTTTGTGTGCAGTGCCGTGCATCCTTGTTTCGGTGCTGGTGGCCGTGATAGT
GCTCCAGCGTCCGTCGTGCTCACCTCGCCCACCCTTCTCCCACGTGTGCCCCAACGCCTGGGTCGGTTTC
CAAGGGAAATGCTATTACTTCTCGTACACGGAGAGCGATTGGAACAGCAGCAGGGAGCACTGCCACCGCC
TCGGAGCTTCCCTGGCTACCGTAGACACGGAGGAGGAGATGGAATTCATGTTGGGGTACCGGCGCCCGGC
AGACCGTTGGATTGGGCTGCACAGGGCAGAAGGGGCCGAGCACTGGACATGGGCCGATGGCAGCGCCTTC
AGCAACTGATGTTGTCTGTGTCTACAGCAGCTATTGCAAAGGCCCATCCGTACCCCCTGGGATCCTTGAA
ATGCCCCTTCGGACGTAATCCGTACCGAGTATGCACGGAGCCCCTGGGCCCGTCACGACGGGATGCTTCT
GCCGCTCAGTTCAGCGAGGCTCATTTTGGCCTCCAGCGCAGTCAGTCCTTGAGAGCCCCCATGCGCACCA
CGAACAGGAAGAGCAAAGACAAACATAGCAAACAGGAACAGGAACAGTACTACGGCACCGCCCCCATTTT
CACTCCTCGTGAGGACTGCGTCCATATTGCGCGAACTTTGGGGCGTTCCCGGACGGCTTCCCGACTGCGA
CTGAGCGCTTCCGGTGCTGCCCGCTGCGGCGTGCCGCTGTTTTTCAGCTTTCTGCCACGACCCCTCCGTG
AGGTCCTCGCTAAGAAGAGCGCTCCGCCGGCACCGCTGTGCCCTCAGCCCGGCCCTTCTCTGCCCCTCTC
CCCGCACACGGTGGGCGCAGTCCCGCACCTCCACGGTGCTATGGAAGAAAGAGAGCGGCGGAGCCCTTCC
CCGCCCCGAGAGGCGACGGCGCGCGAAGGAGACGAAGAACGGCAGTCTCAGAGAGATGTCGTCTGTGTCT
ACAGCAGCTATTGCAAAGGCCCATCCATACCCCCTGGGATCCTTGAAATGCCCCTTCGGACGTAATCCGT
ACCGAGTATGCACGGAGCCCCTGGGCCCGTCACGACGGGATGCTTCTGCCGCTCAGTTCAGCGAGGCTCA
TTTTGGCCTCCAACGCAGTCAGTCCTTGAGCGCCCCCGTGCGCACCACAAACAGGAAGAGCAAAGAAAAC
ATAGCAAAGAGAAACACGAACAGTACTGCGGCACCTCCCCATTTCCACCCCTCGTACCGACTGTGTCATT
ATTGCTACTGTGGGCGGCGTTCCCAGAAGGCTTCCCGACGGCGACTGAGCGCTCTGCCAGCACCGCTGTG
CCCTCAGCCCGGCCCATCTCTGCCCCTCTCCCCGCACACGGTGGGCGCAGTCCCGCACCTCCACGGTGCT
ATGGAAGAAAGAGAGCGGCGGAGCCCTTCCCCGCCCCGAGAGGCGACGGCGCGTGAAGGAGACGAAGAAC
GGCAGTCTCAGAGAGATCCACCACGATCCCTCCGTGAGGTCCTCGCTATGAAGAGCGCTCCGCCGGCACC
GCTGTGCCCTCAGCCCGGCCCTTCTCTGCCCCTCTCCCCGCACACGATGGGCGCAGTCCCGCACCTCCAC
GGTGCTATGGAAGAAAGAGAGCGGCGGAGCCCTTCCCCGCCCCGAGAGGCGACGACGCGCGAAGGAGACG
AAGAACGGCAGTCTCAGAGAGGCTCCGGATGCAGTAAGCTGAGACAGAACAGGCGCTGCGTGCTCTGCGT
GGCTTTGTGTGCAGTGCTGTGCATCCTTGTTTCAGTGGTGGTGGCCGTGATAG
>novel_circ_005621
GCTCCGGATGCAGTGAGCTGAGACAGAACAGGCGCCGCGTGCTCTGCGTGGCTTTGTGTGCAGTGCCGTG
CATCCTTGTTTCGGTGCTGGTGGCCGTGATAGTGCTCCAGCGTCCGTCGTGCTCACCTCGCCCACCCTTC
TCCCACGTGTGCCCCAACGCCTGGGTCGGTTTCCAAGGGAAATGCTATTACTTCTCGTACACGGAGAGCG
ATTGGAACAGCAGCAGGGAGCACTGCCACCGCCTCGGAGCTTCCCTGGCTACCGTAGACACGGAGGAGGA
GATGGAATTCATGTTGGGGTACCGGCGCCCGGCAGACCGTTGGATTGGGCTGCACAGGGCAGAAGGGGCC
GAGCACTGGACATGGGCCGATGGCAGCGCCTTCAGCAACTG
>novel_circ_005622
GCTCCGGATGCAGTGAGCTGAGACAGAACAGGCGCCGCGTGCTCTGCGTGGCTTTGTGTGCAGTGCCGTG
CATCCTTGTTTCGGTGCTGGTGGCCGTGATAGTGCTCCAGCGTCCGTCGTGCTCACCTCGCCCACCCTTC
TCCCACGTGTGCCCCAACGCCTGGGTCGGTTTCCAAGGGAAATGCTATTACTTCTCGTACACGGAGAGCG
ATTGGAACAGCAGCAGGGAGCACTGCCACCGCCTCGGAGCTTCCCTGGCTACCGTAGACACGGAGGAGGA
GATGGAATTCATGTTGGGGTACCGGCGCCCGGCAGACCGTTGGATTGGGCTGCACAGGGCAGAAGGGGCC
GAGCACTGGACATGGGCCGATGGCAGCGCCTTCAGCAACTGATGTTGTCTGTGTCTACAGCAGCTATTGC
AAAGGCCCATCCGTACCCCCTGGGATCCTTGAAATGCCCCTTCGGACGTAATCCGTACCGAGTATGCACG
GAGCCCCTGGGCCCGTCACGACGGGATGCTTCTGCCGCTCAGTTCAGCGAGGCTCATTTTGGCCTCCAGC
GCAGTCAGTCCTTGAGAGCCCCCATGCGCACCACGAACAGGAAGAGCAAAGACAAACATAGCAAACAGGA
ACAGGAACAGTACTACGGCACCGCCCCCATTTTCACTCCTCGTGAGGACTGCGTCCATATTGCGCGAACT
TTGGGGCGTTCCCGGACGGCTTCCCGACTGCGACTGAGCGCTTCCGGTGCTGCCCGCTGCGGCGTGCCGC
TGTTTTTCAGCTTTCTGCCACGACCCCTCCGTGAGGTCCTCGCTAAGAAGAGCGCTCCGCCGGCACCGCT
GTGCCCTCAGCCCGGCCCTTCTCTGCCCCTCTCCCCGCACACGGTGGGCGCAGTCCCGCACCTCCACGGT
GCTATGGAAGAAAGAGAGCGGCGGAGCCCTTCCCCGCCCCGAGAGGCGACGGCGCGCGAAGGAGACGAAG
AACGGCAGTCTCAGAGAG
>novel_circ_005623
GCTCCGGATGCAGTGAGCTGAGACAGAACAGGCGCCGCGTGCTCTGCGTGGCTTTGTGTGCAGTGCCGTG
CATCCTTGTTTCGGTGCTGGTGGCCGTGATAGTGCTCCAGCGTCCGTCGTGCTCACCTCGCCCACCCTTC
TCCCACGTGTGCCCCAACGCCTGGGTCGGTTTCCAAGGGAAATGCTATTACTTCTCGTACACGGAGAGCG
ATTGGAACAGCAGCAGGGAGCACTGCCACCGCCTCGGAGCTTCCCTGGCTACCGTAGACACGGAGGAGGA
GATGGAATTCATGTTGGGGTACCGGCGCCCGGCAGACCGTTGGATTGGGCTGCACAGGGCAGAAGGGGCC
GAGCACTGGACATGGGCCGATGGCAGCGCCTTCAGCAACTGATGTTGTCTGTGTCTACAGCAGCTATTGC
AAAGGCCCATCCGTACCCCCTGGGATCCTTGAAATGCCCCTTCGGACGTAATCCGTACCGAGTATGCACG
GAGCCCCTGGGCCCGTCACGACGGGATGCTTCTGCCGCTCAGTTCAGCGAGGCTCATTTTGGCCTCCAGC
GCAGTCAGTCCTTGAGAGCCCCCATGCGCACCACGAACAGGAAGAGCAAAGACAAACATAGCAAACAGGA
ACAGGAACAGTACTACGGCACCGCCCCCATTTTCACTCCTCGTGAGGACTGCGTCCATATTGCGCGAACT
TTGGGGCGTTCCCGGACGGCTTCCCGACTGCGACTGAGCGCTTCCGGTGCTGCCCGCTGCGGCGTGCCGC
TGTTTTTCAGCTTTCTGCCACGACCCCTCCGTGAGGTCCTCGCTAAGAAGAGCGCTCCGCCGGCACCGCT
GTGCCCTCAGCCCGGCCCTTCTCTGCCCCTCTCCCCGCACACGGTGGGCGCAGTCCCGCACCTCCACGGT
GCTATGGAAGAAAGAGAGCGGCGGAGCCCTTCCCCGCCCCGAGAGGCGACGGCGCGCGAAGGAGACGAAG
AACGGCAGTCTCAGAGAGATGTCGTCTGTGTCTACAGCAGCTATTGCAAAGGCCCATCCATACCCCCTGG
GATCCTTGAAATGCCCCTTCGGACGTAATCCGTACCGAGTATGCACGGAGCCCCTGGGCCCGTCACGACG
GGATGCTTCTGCCGCTCAGTTCAGCGAGGCTCATTTTGGCCTCCAACGCAGTCAGTCCTTGAGCGCCCCC
GTGCGCACCACAAACAGGAAGAGCAAAGAAAACATAGCAAAGAGAAACACGAACAGTACTGCGGCACCTC
CCCATTTCCACCCCTCGTACCGACTGTGTCATTATTGCTACTGTGGGCGGCGTTCCCAGAAGGCTTCCCG
ACGGCGACTGAGCGCTCTGCCAGCACCGCTGTGCCCTCAGCCCGGCCCATCTCTGCCCCTCTCCCCGCAC
ACGGTGGGCGCAGTCCCGCACCTCCACGGTGCTATGGAAGAAAGAGAGCGGCGGAGCCCTTCCCCGCCCC
GAGAGGCGACGGCGCGTGAAGGAGACGAAGAACGGCAGTCTCAGAGAGATCCACCACGATCCCTCCGTGA
GGTCCTCGCTATGAAGAGCGCTCCGCCGGCACCGCTGTGCCCTCAGCCCGGCCCTTCTCTGCCCCTCTCC
CCGCACACGATGGGCGCAGTCCCGCACCTCCACGGTGCTATGGAAGAAAGAGAGCGGCGGAGCCCTTCCC
CGCCCCGAGAGGCGACGACGCGCGAAGGAGACGAAGAACGGCAGTCTCAGAGAG
>novel_circ_005758
GTAGAGCCTTCAGAGCTGGGAGGAGGAGGCATGGAGGAGGCACCGGAGGACGTGTTGGAACGGTTGGCAC
ACACTGAAAAGCTGGTTGTGCAGCTGAAGGATTTGATCCGAGAGAAGGATGCCCTGCTCCAGCAAAAGGA
AACTGTGCTCAAGGAGGAACGCGAAGCTGCGGATGCAAAGCTGATGAAACTGAAACTTCAGGCCAAAGCC
AAGCTGGCATCTCTGAACAAACGCATCGAGGAGCTGACAGAGAAGGGCCCTCTGCTGCCTGCACAGGCCG
TGCCAGAAGAGCAAGTGTGTGCTAAGTGTCAGAATAGCCAAAATGCAGGAGAAGAGCACAGGGACAAAGC
TGAGGGTCTGGAAGAGCAGCTCAGGGAGCAAGAAGAGGCTGTTAAGGATCTGAAGGAGCAGCTGGCTTTA
GCCAAGATGAATCTGAAAGATGCTGAAGTCAAATATGCATCACAGCTGAGCTCGCTGCAGGAAGTAATTC
AGGAGAAGGAAGCTCTCCTCCAGGAGCAGGCTCACCAGCACCAAGCTGAACTGCTGAGAACAGCAGCCAA
GGCAGATCAGGAAGCAGAGGTGCAGCAGAACCTGCGTACACTGCAGAGGAAGCTGGAGGAGCGAGAAGAA
GCTCTGCTGGGACAAACGCAGGCAGTGGAACTGCTGCAGCAGGAGCTACGTGAGGCTGAGCAACAAAACC
AGGTGCTCCGAGATCAGTGCCAGAAGATGGCAGCGGATCTGAGCTCTCTGAAAGATGTGCTGGATGCAGA
GAGACGAGCATCTCAGGATCTCAGGGAGAGGATGGAGCTGGAAGTGGCCGAGAGGAAGCTGTGCTCCCAT
CGCTTGCAGGAAGAGGTGCAGTGTCTTTCAGAGCAGCTGGAAGAGGCAAGAGCAGCACAAGCAGAATTAG
AGAGGTATAGAGGCTTGGAGCAGAAACAGAGACTGGAAATTGAAGAGAAAAATCTACAGATCAGTTGTCT
TAAGGCAGCTGAACAAGAGCTCCAGTCTAGCTATGCTGCCCTCGTAGCTGAGAACGATCAGCTGAAGCAG
GAGGTTGGCCAGCTGTTGGCGTTGTCTGCTGAAAGCAGCACAGCAATGCAGAATCTACAAGAGAGTTCCC
AACTTGTTCTCCCGGAGCCTCAGCAGGAAGCTGCAATGGTTGCAGAAAATTCAGAGAACAAGAACGGTGG
ATCTGAGGTGAAAATGCAAGACACGCAGGTTCTGGAAGCTTTGCCCTCTTGCATAGACTGCTCTGCTACT
TCTGGAGGTATGTCAGGAGAGATGGTGAATTCTGAAGGGCAAAAGCCTTCTGGTGACACTTCGGTCCCAC
CTGAGGCAAGAGCAGATGGCTTTCCCAATGGAGGTGAGCAGTTTACTGAAGAAGACTGCCCGTCTGGAAC
TGGAGAATGTCTTGGTGCAGAGAAACAGAAAGAGCTGTCAGTTTTGCTGCTGGAACTGAAAGAAGCTCAA
GAAGAAATTGCATTTCTAAAAGGACAGCTCAAGGACCCAAACAGCCAAACTTCTGCAATTAACCGAGCAG
GAGGAGAAGCTAACCAGCTGGAAGAGAATTCCCAGATGTGGCTTCTTGAGAGGGAGGAGCAAAAGGTATC
AAGTACACAAAATGAGTTGGACAATAGCTCATTACAGAGAGAAACAGAAATAGAGCCAATTAATGTGCTT
CAGGAAAACAAAGCCGATCTTCAAGAAGTACCCCAAGAGACCTCTGTTCATGGCACAGGGGAAATGGGAG
CAACACGGGAAGCCTCTGCAGCATTTCCAGAGCCAGGCACCTCTCAATCTCAAGAGCTCATAAATCTGCA
GAACCAAATTACGGAACTGCAGATGATTCTGCAGAAATCGGAAGAATCCTATAAGAAAGATCTGGGAGAA
AGAGATGCCGAAATAGATAGACTAAACCAGTTGGCTGAAGAATACAGGAAAAAGGTGGAGGATTCTGAGA
GCTCGTTCTGTGCTTTGGCTGAAGAGAGAGATCAGCTCCTGTGTCAGATGAAGAGCCTTTCTACCATGAC
AGAACTGCAGAAGGTGAAGCAGCTGGAGGAAGAACTAGCTCTTTCTGAAAAGCAGAGGCTATCAGACAGT
CAGAGCAGTCTTCTGAAGGAACAAATCCAAAGCCTTAAAAATGAATTTAAATCCAAAGAGATTAAAATCG
AAGCTTTACAGAAAGATTTGGATGAAGCGCAACTTCAGCTTTCTGATCAGGACATGCAACTAAAAGACAT
GCGAAGCCAGATCCAGAAGAAGGAATGTGAAGCACTTGATCTGGAACAACTGCTAAGGAAATACAGGGCT
GAGATGGAAGAGCTTTCCCAAAGCTTAGCCTCCAAAGGCCGCGAAGCAGCAGGCCTAGAGCAGCTTGTTG
CTGAACGTAGCAGGTGTATAGAGAGCCTGCAGCAAACCCTGCTGGAGAAAGAAGAGCAGATGACAGAGAT
CAGCCTCAGCATGTCTGAAAGAATGGTACTGCTGAATGAAGAGAAGTTTTCTCTAGAAACTGAGCTGAAG
AGTCTCAGAGAGCAAACAAGTCTCTTATTAAAAGCCCAGGAGGAAAAAGACCCTAACACAGAAGCGGAAG
ATACATATCCGAACTGTGAAGCATCTGAGCAGCAGCGTGAGAGAGAAGCAGAATGCAAGGAGGGTGAGAT
AGCAGCAAGTGAGCTTGAGGTTCTGAAACGGGAAAATGAGCAAGTAAAGCGAAAGCTGCAGGCAGCACTT
GTCAACAGGAAGGAGCTTCTAAGGAAGGTTAGCAAATTGGAGAACAAGTTGGTACAGTTGAAGATGGAGC
CTGAGTCAGGAACCTCAATGGCTCAAGAAGCTGAAGGGGAAGAACATATGACAAGTGGGGTAAGCCAAGG
AGTGAATCTTGAAAGCTCTCCCAGGGAGGAGTATCTAATCCAGCTGCTTTCCGAAAAGGAATCTGAGCTG
CTAAGCATTTGGAAGGAGCTGCTGGATAAGGAAGCTACTGAAGCACAGTTACAGGCAGTGATTGAGGAAA
TGAAGCAAAGCTTGCAAGGTAGGACAGACATTGATTCAAATAAGGTTGAAATCATGGGCAGTCAGACAAT
TGCTGACAAACTAACTGAAACCAATGAAGGCCCAAAAGGTGATGAAGAATATGAAGAAAACAACGCAGCA
GCTACAAATCTTGAAGAAAACCAGATGTCTGCTCTGAAAGAGAGAATATCAACTCTTGAACAAGAAAAAG
AACAGCTTCAGAAGAAGCTTCAGGAAGCCCTGGTGTCTCGCAAAGACACTATAAAGAAGGCTCAAGAAAA
AGACAGGCATCACAGAGAACAGCTTAAACAGCAGAAAGATGATTACAACACCCTGCAAGAACAATTTGAT
ATGCAAATGAAAGAGAAGGAAAGCATCCAAGCTCAGCTCAGACAACTCCAGGAACAGAGAGGATCAACAG
AGGGTGTTCCTGGGAATCAGGGCTCTTTGGATCCTTCATGCTTGGGAGCAGGAGATTCTACAAACAGTGA
ACTTGTGCAAGTCATGGATGTTTCTGGGGAAGAATTTAAAGCAGAACTTGAAAAATTGCAGGTGGAGAAG
GAGGAGTTGGAACATAAGGTCAGCCGTATGGAAGGTGAACTAGCTTGCAAATCAGAATTAGTCTTTAATT
TGCAAGAGCGCATAGCGCAGTTGTTACCAGAGACAGAAGGGCTGACTAGAACCTCTGACCAAGCTGAAGC
TGAGACTGCCAGACTTCGGAGAGAACTGGAGGAAGATCAAGTGGAAGATTCTAGAGAAGACAGTTTGGAA
GACCTGAAAACGCTAATGCATCAAAAGGATGAAGAAATTGAATTCCTTAACTTGCAGTTAAGGGAGAAAT
GTGAAGCTCTCACTGATGCACAGGCACAGTTGCTGGAAAAAGAAGATTCTGTCAAGAGTCTGTGTAGTCA
GATTGAAGCTCAAGCTCAGGCACACGAGGAACAGAGCAAGCGACTGCAAACCGAGCTGCTTGAAATTCAA
CACAAGCAAGATGATGATGCAGAAGCAGCTAAACAGAAGAATCAAATGCAGAGAAAGTTGCAAGCTGCGC
TTATCTCTAGAAAAGAGGCATTAAAGGAGAGTAAGTCACTGAAAGAGGAATTGGAGAATGCCAAAGGTAC
TATTGAGAATCTTTGTGTCAAGTTGAACAATATGGAAAGCCAAATAGGTGGCCATGTTAAAGAAACAGGT
ACTTTAACAGAAAAAATAGCAAGTCTCACTGAAGAGCGTGAAAAACTTATTGCAGAAGTTAATAAGGTCC
TTGGAGAAAATCAGGATCTTGACGGATGCTGTAAAAACCTGAAATCGACACTAGATGGAGTTCTCATAGA
GAAGGAGAAGCAGGAGAAGGAGATGGAGTCCTTGAAGTGCCTGCACGCTGCTGAGAACACTGAGTGGCAA
GAGAAACACGGGGAGCTTCAGAAAGAGTATGAAACTCTTCTGCAGTCATATGAGAATGTGAGTAATGAGG
CTGAGCGGATTCAGCGTGTTTTGGAAACCGCGAGGCAGGAAAAGCAGGAGATTTTCATGAAGCTGAAAAG
TGCTGAAGCAAAAAAAGAGGAAATGGATAAGCAGCTGCAAGAAGCTGAACAGGAGATTGATGGAATGAAG
GAGAAAATGAGGAAATTTGCAAAATCAAAGCAACAAAAGATTCTGGAACTAGAGGAGGAGAATGAGAAGC
TCAGAGCAGAGATGCAGTCCACAGCTGGGGATCTGCACAGGACTGACGATGGAGCTTTCCTTCCAAACGC
CAGCCTGAAAGAAGAGCTGGAGAGCTCTAGGAGGGATTATCAGTCTCTTTCTACTCAGCTAGAGGCAGTA
ATGGTTGAAAAGGAGTCTCTTACTCAAGAGATCACAGACTTAAAACATCACTTGCAGTTAACAGAATCCA
AGCTGGAAGAAAGCAGAGAGCTGTTAGACAAGTATGTTTCCCCAAAGATAACAGGGGAAGAAACAAATCA
GGCAGTTGCTACACCACCACCAATAGAGAGGACTGAAAATCAAGTGTGCTTAAGTTTTAGACCAAAGTCT
CCTAATGCAGAGCTGGAACAAAAAGCTTTTGAAGGTAGTAGCCCGCCTGAGGATCTTAATACCTACATAA
AGGAAATAGCTGTCCTCACAGAGCGGATCACTGAACTAGAGGAGAGTAGGAGGGCTTCAGAGCAACAGCT
GAATGATATCCGCAGGAGTGTTGAGACTTTAGAAGGTGAGAAACGGGCTTTAGAGACCCAAATGGAAGCA
AAAGTCCTTGAATTAAATGTTCTCCGGGACACAGTAGCGAAGATGGAAGAAACGGTCCAAAACACCAAGG
AGGACCTCATCAGGATGACAGAACTGAAGGACGCTCTAGAGGCTGAGAAGGATGATTTGGAGGAAAGGCT
CATGAATCAGCTGGCAGAACTTAATGGCAGTATTGGAAATTATCAGCAAGATGCAACAGACTCCCAGCTT
GAAAATGAGCAGCTGAAACATGAGCTTCAGAGTTTGCAGAGAGCAGTACATGAACTGGAGGAGGAGAAAT
GTCAGATGGCAAAGGAGAAAAGTAAAGCAAGTTCAGAAAACCAAAAGGAATATTTGGAGAAGTTGAAACG
CACTTGGAGGGAAGACAGCAGCACACATGTAAAGGAGCTTCAGGAGCTGCTGAAGCAGAAGCAGCAGGAG
ATTAAGCAGCTGCAGAAGGACTGTATTAAAAGCCAGGAGAAGATCAGTAGTTTAGAAAGAACTGTTAAAG
CTCTGGAATTTGTCCAGAGTGAGTCTCAGAAAGATTTGGAAGCAGCCAAAGAGACTTTAGCTAAAGCAAC
AGAAGACACCAAGAAAGCCCAAGCAGAGCTTGCTCGCTGCAGAGTAGTGTTGGATGACACTCAGAGCGAG
GCAGCGAGAGTCCTAGCAGAGAGCATCAAAGTAAAAGAAGAGTTACGGGCAAACAAAGAGAGCATTCTAA
TTCAAATGAAGAAAAAAGATGAGGACGTTGAGAGAAGACTGGAACGGGAGAAGGACAAGCACTCAAAGGA
GATGAAAAATATGGAAGAGAAACTGGCAGCTTTGCAGAGGGAGAAAGACTACATGGAAGCAACGGTTCGT
GATGTTCAGGGCTCCTTGACAACAAAAGATCGAGAAGCCAAGGAACTGGAAGGCAGCCTGAACAAAACGC
TGGCCCAGCTTGCAGCCTTCACCAGGAGCATGTCTTCCCTTCAGGATGATAGGGACAGAGTGATAGATGA
ATCCAAAACGTGGGAAAAGAAGTTCACAGAAACGATTCAAAAGAAGGAGGAAGAAATACGCTTGAAAGAG
GAAACTTGTGTTATGCTGAAGGACCAGATGAAGCAGATGACTACACAAGTGGAAGAACTTCAGGTTCATA
TATCCAGGCTGGAATGCAACAAGAAAGACTGGGAATCAGAGTCCAGGAGGGAGATTCAGCAGCATCAAGA
GACATGCGAAATGTTGCAGGTGGAAAAGAAGGAGCTTTTAAATCAGCTGGAAGGGTCTCAGAAACTATAC
AGTGAGTCCCAGGATGAACAGCAGAAGCTGGAGTCAGAAATCAGGAGCCTGAAAGAGCAGCTTGCTGACT
TGCAGAGTTCTTTTGCCAGATGTGAACTGGTTAGAGGAGAGTTGGAGAATACAGTCAAGCAACAAGAGAA
CAGTATCCAGAATCTAAAATTCAGCTGTGAACAGCTTGAGGCTGATCTGCAGGCGTCCAAGGACCTGACA
AATAAGCTGCATGAAGAAACGAGTGCCAAAGATCAAAAGATCATTAGTCTGCTATCTGCCAAGGAAGAGG
CGGTTACGGCTGCTCTATCTGAATTACAGCAGCAACATTCTGAAGACATTACACTGTTGGAGCACAGGCT
AAGCAAGGAGGAAGAAGACAAAAAGGCTTTGGAAATTGAGAAGAGCAAACTTAATGATAAACTTGATCAT
CTCACTGAAAAGATGAAAGAACTCAGAGAAGAAAGTAAACAGCAGAAGGCACAACTGGACTCCTTCACCA
AGTCCATGTCATCTCTGCAGGATGACAGAGACCGTATATTGAGAGAGTACAAACAGCTGGAGGAACGCCA
CCTCGTTATAATCTTGGAAAAAGACCAGATAATCCAAGAGGCTGCTGCTGAAAACAATAAGCTGAAGGAG
GAAATCAGAGTTCTTCATAGCCAGATGGATGACCTCAACTCAGAGAACGCCAAGCTGAGTGCAGACCTGG
TACGGTATAGAGAAGATCTGAACCAAGTCATTTCAATTAAGGATTCCCAACAGAAGCAACTTCTCAAAAC
TCAGCTTCAGCGAATCCAGGCTCTGGAAAAGGAGAAGGCAGTCATGGAAACACAGCTGAAGGAGTCTGAG
CGTACGCAGGACGATCTCAAGAAGCGCATGGAAGCCTTGAGAGAGGATAAAGTCAGTATGTCTCAAGAGG
TTGAAACCCTTACATCCTCTCTGTCCCGAGCTCAGAGCGAGATGACAGCACTAGCTGAGGGGAGTCCTAT
CATGGAGTGTCAAGCACAGCTCAAGGCCCGAGAGGAAGAGGCACAAGAACTGCATCGTAAGCTTGCACTC
TCACAGCAAAGGATAACTGAACTTGAGGGAGAGCTGGTAAGTGTTCAGAAGGATGCAACCAGGAGAGTGG
GAGAGGCTGAGGACAGGCTCAGAAAGGAATTGAAGCACCTGCATCATGATGCTGGGATAATGAGGAATGA
AACAGAAACGGCAGAGGAGAGAGTAGCAGAGTTGGCACGGGACCTCATGGAGATGGAACAGAAACTTCTT
GCAGTCACAGATGAAAACAAAGATCTCAGAGCCCAAATTCAGTCTTTCGGGAAGTCCATGAGCTCTCTTC
AGGATAGCTGGGACCAGACCAATGAAGAGCTTCAATCTTTGAAACAGAAATATTCTGCAGACTTGGAGGA
ACAACAAAATCTAGCAGAGAATCTCCAGCAAAAGATCCTTCAGTTACAAGAAGAGCAAAATTCCACTGCC
CGGGACCGAGACACATTGAGGTCTGAGCTTACAGAAATGCAGAAAGCCGCTGATAAAAGAGGCCTCTTGG
CTCAGATTGAGGATCTTAAGCAGAAGATCAGAGCCAAAGATGATGAGCTTCTCCGTTTGTCTTCAGAACT
GGAAGGCTCTTCCAACCAAGTCAAATCTTTCTCCAAGGCTATGGCAAGCCTGCAGGACGAGAGAGACCGT
CTGCTAGATGAACTGGACAAAACACGTAAGGTGGAAGAAGTGAGGCAGCAAGCAGAAGGGAGCACTGTCA
CCACTCCATCAGAAGTGCTGAGTCTTAAGAAGGCTCTGTCCTCCTTGCAGAACGACAGAGACAGATTAGT
GAGGGAGCTGAAGAATCTACAGCAGCAATACATACAGGTTGGGGTAGAATCAGCTGAAAACTCTCGCTTG
AAGGCACAAGTGCAGGAATATCAGCAAGAGGCAGATAAACAGCAGCGCCGCCAAGAGCAGCTGGAGCAAG
AGTGTATTTCCTACCAGCAGGAGCTTCAGCAGCTAAG
>novel_circ_005817
GCTGGAATGCAACAAGAAAGACTGGGAATCAGAGTCCAGGAGGGAGATTCAGCAGCATCAAGAGACATGC
GAAATGTTGCAGGTGGAAAAGAAGGAGCTTTTAAATCAGCTGGAAGGGTCTCAGAAACTATACAGTGAGT
CCCAGGATGAACAGCAGAAGCTGGAGTCAGAAATCAGGAGCCTGAAAGAGCAGCTTGCTGACTTGCAGAG
TTCTTTTGCCAGATGTGAACTGGTTAGAGGAGAGTTGGAGAATACAGTCAAGCAACAAGAGAACAGTATC
CAGAATCTAAAATTCAGCTGTGAACAGCTTGAGGCTGATCTGCAGGCGTCCAAGGACCTGACAAATAAGC
TGCATGAAGAAACGAGTGCCAAAGATCAAAAGATCATTAGTCTGCTATCTGCCAAGGAAGAGGCGGTTAC
GGCTGCTCTATCTGAATTACAGCAGCAACATTCTGAAGACATTACACTGTTGGAGCACAGGCTAAGCAAG
GAGGAAGAAGACAAAAAGGCTTTGGAAATTGAGAAGAGCAAACTTAATGATAAACTTGATCATCTCACTG
AAAAGATGAAAGAACTCAGAGAAGAAAGTAAACAGCAGAAGGCACAACTGGACTCCTTCACCAAGTCCAT
GTCATCTCTGCAGGATGACAGAGACCGTATATTGAGAGAGTACAAACAGCTGGAGGAACGCCACCTCGTT
ATAATCTTGGAAAAAGACCAGATAATCCAAGAGGCTGCTGCTGAAAACAATAAGCTGAAGGAGGAAATCA
GAGTTCTTCATAGCCAGATGGATGACCTCAACTCAGAGAACGCCAAGCTGAGTGCAGACCTGGTACGGTA
TAGAGAAGATCTGAACCAAGTCATTTCAATTAAGGATTCCCAACAGAAGCAACTTCTCAAAACTCAGCTT
CAGCGAATCCAGGCTCTGGAAAAGGAGAAGGCAGTCATGGAAACACAGCTGAAGGAGTCTGAGCGTACGC
AGGACGATCTCAAGAAGCGCATGGAAGCCTTGAGAGAGGATAAAGTCAGTATGTCTCAAGAGGTTGAAAC
CCTTACATCCTCTCTGTCCCGAGCTCAGAGCGAGATGACAGCACTAGCTGAGGGGAGTCCTATCATGGAG
TGTCAAGCACAGCTCAAGGCCCGAGAGGAAGAGGCACAAGAACTGCATCGTAAGCTTGCACTCTCACAGC
AAAGGATAACTGAACTTGAGGGAGAGCTGGTAAGTGTTCAGAAGGATGCAACCAGGAGAGTGGGAGAGGC
TGAGGACAGGCTCAGAAAGGAATTGAAGCACCTGCATCATGATGCTGGGATAATGAGGAATGAAACAGAA
ACGGCAGAGGAGAGAGTAGCAGAGTTGGCACGGGACCTCATGGAGATGGAACAGAAACTTCTTGCAGTCA
CAGATGAAAACAAAGATCTCAGAGCCCAAATTCAGTCTTTCGGGAAGTCCATGAGCTCTCTTCAGGATAG
CTGGGACCAGACCAATGAAGAGCTTCAATCTTTGAAACAGAAATATTCTGCAGACTTGGAGGAACAACAA
AATCTAGCAGAGAATCTCCAGCAAAAGATCCTTCAGTTACAAGAAGAGCAAAATTCCACTGCCCGGGACC
GAGACACATTGAGGTCTGAGCTTACAGAAATGCAGAAAGCCGCTGATAAAAGAGGCCTCTTGGCTCAGAT
TGAGGATCTTAAGCAGAAGATCAGAGCCAAAGATGATGAGCTTCTCCGTTTGTCTTCAGAACTGGAAGGC
TCTTCCAACCAAGTCAAATCTTTCTCCAAGGCTATGGCAAGCCTGCAGGACGAGAGAGACCGTCTGCTAG
ATGAACTGGACAAAACACGTAAGGTGGAAGAAGTGAGGCAGCAAGCAGAAGGGAGCACTGTCACCACTCC
ATCAGAAGTGCTGAGTCTTAAGAAGGCTCTGTCCTCCTTGCAGAACGACAGAGACAGATTAGTGAGGGAG
CTGAAGAATCTACAGCAGCAATACATACAGGTTGGGGTAGAATCAGCTGAAAACTCTCGCTTGAAGGCAC
AAGTGCAGGAATATCAGCAAGAGGCAGATAAACAGCAGCGCCGCCAAGAGCAGCTGGAGCAAGAGTGTAT
TTCCTACCAGCAGGAGCTTCAGCAGCTAAG
>novel_circ_005818
GCTGGAATGCAACAAGAAAGACTGGGAATCAGAGTCCAGGAGGGAGATTCAGCAGCATCAAGAGACATGC
GAAATGTTGCAGGTGGAAAAGAAGGAGCTTTTAAATCAGCTGGAAGGGTCTCAGAAACTATACAGTGAGT
CCCAGGATGAACAGCAGAAGCTGGAGTCAGAAATCAGGAGCCTGAAAGAGCAGCTTGCTGACTTGCAGAG
TTCTTTTGCCAGATGTGAACTGGTTAGAGGAGAGTTGGAGAATACAGTCAAGCAACAAGAGAACAGTATC
CAGAATCTAAAATTCAGCTGTGAACAGCTTGAGGCTGATCTGCAGGCGTCCAAGGACCTGACAAATAAGC
TGCATGAAGAAACGAGTGCCAAAGATCAAAAGATCATTAGTCTGCTATCTGCCAAGGAAGAGGCGGTTAC
GGCTGCTCTATCTGAATTACAGCAGCAACATTCTGAAGACATTACACTGTTGGAGCACAGGCTAAGCAAG
GAGGAAGAAGACAAAAAGGCTTTGGAAATTGAGAAGAGCAAACTTAATGATAAACTTGATCATCTCACTG
AAAAGATGAAAGAACTCAGAGAAGAAAGTAAACAGCAGAAGGCACAACTGGACTCCTTCACCAAGTCCAT
GTCATCTCTGCAGGATGACAGAGACCGTATATTGAGAGAGTACAAACAGCTGGAGGAACGCCACCTCGTT
ATAATCTTGGAAAAAGACCAGATAATCCAAGAGGCTGCTGCTGAAAACAATAAGCTGAAGGAGGAAATCA
GAGTTCTTCATAGCCAGATGGATGACCTCAACTCAGAGAACGCCAAGCTGAGTGCAGACCTGGTACGGTA
TAGAGAAGATCTGAACCAAGTCATTTCAATTAAGGATTCCCAACAGAAGCAACTTCTCAAAACTCAGCTT
CAGCGAATCCAGGCTCTGGAAAAGGAGAAGGCAGTCATGGAAACACAGCTGAAGGAGTCTGAGCGTACGC
AGGACGATCTCAAGAAGCGCATGGAAGCCTTGAGAGAGGATAAAGTCAGTATGTCTCAAGAGGTTGAAAC
CCTTACATCCTCTCTGTCCCGAGCTCAGAGCGAGATGACAGCACTAGCTGAGGGGAGTCCTATCATGGAG
TGTCAAGCACAGCTCAAGGCCCGAGAGGAAGAGGCACAAGAACTGCATCGTAAGCTTGCACTCTCACAGC
AAAGGATAACTGAACTTGAGGGAGAGCTGGTAAGTGTTCAGAAGGATGCAACCAGGAGAGTGGGAGAGGC
TGAGGACAGGCTCAGAAAGGAATTGAAGCACCTGCATCATGATGCTGGGATAATGAGGAATGAAACAGAA
ACGGCAGAGGAGAGAGTAGCAGAGTTGGCACGGGACCTCATGGAGATGGAACAGAAACTTCTTGCAGTCA
CAGATGAAAACAAAGATCTCAGAGCCCAAATTCAGTCTTTCGGGAAGTCCATGAGCTCTCTTCAGGATAG
CTGGGACCAGACCAATGAAGAGCTTCAATCTTTGAAACAGAAATATTCTGCAGACTTGGAGGAACAACAA
AATCTAGCAGAGAATCTCCAGCAAAAGATCCTTCAGTTACAAGAAGAGCAAAATTCCACTGCCCGGGACC
GAGACACATTGAGGTCTGAGCTTACAGAAATGCAGAAAGCCGCTGATAAAAGAGGCCTCTTGGCTCAGAT
TGAGGATCTTAAGCAGAAGATCAGAGCCAAAGATGATGAGCTTCTCCGTTTGTCTTCAGAACTGGAAGGC
TCTTCCAACCAAGTCAAATCTTTCTCCAAGGCTATGGCAAGCCTGCAGGACGAGAGAGACCGTCTGCTAG
ATGAACTGGACAAAACACGTAAGGTGGAAGAAGTGAGGCAGCAAGCAGAAGGGAGCACTGTCACCACTCC
ATCAGAAGTGCTGAGTCTTAAGAAGGCTCTGTCCTCCTTGCAGAACGACAGAGACAGATTAGTGAGGGAG
CTGAAGAATCTACAGCAGCAATACATACAGGTTGGGGTAGAATCAGCTGAAAACTCTCGCTTGAAGGCAC
AAGTGCAGGAATATCAGCAAGAGGCAGATAAACAGCAGCGCCGCCAAGAGCAGCTGGAGCAAGAGTGTAT
TTCCTACCAGCAGGAGCTTCAGCAGCTAAGGCAAGAGAAAACTACTTGGGAAGAGCAGAATGGCAGCATC
AAAGAGCAATGCCTGATGCTCATAGCAGAAAAAGAGCAGCAGCTGAGCCACTTGCAGCAGGTCGTGCAAG
AAATGAGGCCACCCCTGAGCAAGGCTCAAGATGTAGAGAAGCAGTACCAAAAGAAGATCAATCCAGAAGC
AGTGAGAGGTGACTTCTCAAGCCTGGAAGCAGAGACCAAACATCTGAGGGCTCAGCTAAGTGACAGCCTG
AAAGAGCTGCACCAAAAAGAGCTCCGAATTCAGCAGTTAAACAGCAAGCTGTCTCAGGTCTACGAAGAGA
AAAATGCCCTCTCCCTCCAACTGCGCGGCAGTGGCCGAAGCATCAGTGAGAGTCACCAGCAGTACAGCGA
GGTTCTGAGCCGCTGCCTGGTGCTGGAGAAGCAGCTTCAGGAGCTGCAGGCTGCGGACAAGAGCATGGGG
TCATTTGCAACTGACGCTGCTCCTGGGGCACCCCAAGAAAAGAATGAGCCTGGAGGCAGTTACACACCGG
AGCTACAGGAGCTGCAACTGAG
>novel_circ_005824
GCAAGAGAAAACTACTTGGGAAGAGCAGAATGGCAGCATCAAAGAGCAATGCCTGATGCTCATAGCAGAA
AAAGAGCAGCAGCTGAGCCACTTGCAGCAGGTCGTGCAAGAAATGAGGCCACCCCTGAGCAAGGCTCAAG
ATGTAGAGAAGCAGTACCAAAAGAAGATCAATCCAGAAGCAGTGAGAGGTGACTTCTCAAGCCTGGAAGC
AGAGACCAAACATCTGAGGGCTCAGCTAAGTGACAGCCTGAAAGAGCTGCACCAAAAAGAGCTCCGAATT
CAGCAGTTAAACAGCAAGCTGTCTCAGGTCTACGAAGAGAAAAATGCCCTCTCCCTCCAACTGCGCGGCA
GTGGCCGAAGCATCAGTGAGAGTCACCAGCAGTACAGCGAGGTTCTGAGCCGCTGCCTGGTGCTGGAGAA
GCAGCTTCAGGAGCTGCAGGCTGCGGACAAGAGCATGGGGTCATTTGCAACTGACGCTGCTCCTGGGGCA
CCCCAAGAAAAGAATGAGCCTGGAGGCAGTTACACACCGGAGCTACAGGAGCTGCAACTGAG
>novel_circ_005825
ATCAATCCAGAAGCAGTGAGAGGTGACTTCTCAAGCCTGGAAGCAGAGACCAAACATCTGAGGGCTCAGC
TAAGTGACAGCCTGAAAGAGCTGCACCAAAAAGAGCTCCGAATTCAGCAGTTAAACAGCAAGCTGTCTCA
GGTCTACGAAGAGAAAAATGCCCTCTCCCTCCAACTGCGCGGCAGTGGCCGAAGCATCAGTGAGAGTCAC
CAGCAGTACAGCGAGGTTCTGAGCCGCTGCCTGGTGCTGGAGAAGCAGCTTCAGGAGCTGCAGGCTGCGG
ACAAGAGCATGGGGTCATTTGCAACTGACGCTGCTCCTGGGGCACCCCAAGAAAAGAATGAGCCTGGAGG
CAGTTACACACCGGAGCTACAGGAGCTGCAACTGAG
>novel_circ_005908
AAGCGCGTCCACTGTGTGATCAGGGGTGAAGAAACAGAGCTGACATGAGTTACCCGGGGGTATGGTCTGC
TAGCCACACTGTTTGGCTGGAGCTGGAGGTAGCTGCTAGCCACACTGTTTGGGTCGACCCCATAAGAAGA
CACAGAACCATGACGTGTCTTAAGAACTGTGGGGAAAGGAAAGACAGATGAGCATCATGCTGTGCTGCTT
GGGGCTGTTATTTGTGCAGCATTCAAGTGCTGGGACACTCCTGAAACAACTTCTCAGTAGCAGTACTCAA
AGTCAACGTAGAGATAAAGCCGTGTGCTTCCCCAGCCCTCGTGTGCTTATTTGTGTCTGAGTAGTGCAGG
TGAATTCCTCCAGGGACTTGGCAGCTAGGGGATGAGTAGCTTTGCTGATAATAGGCCCAGATTCTTACTA
TCTGCTCTGTCCCCTCCTTCCTTTATGAAGGAAGGGGTTAATGGGATGAATATGGAAAAAATGCACTGGT
GAGCAGTGCAATAGTAACTCTTCTGTTATTGCTTTCCTGGGGATCCAAGCTGAGGAAAGGTGGCCTTCAA
ACACATATCCAAATTCTTACACTGAGCATCTGGTGGAGGGCACAGTTGGAGGTCGTTCTCAGTAGGAAAG
CAGTTCCTTTTAGCCTGGGCTGACAACCCTATGGCAGACCTTCTAGAAGTGATTGCAGAAAGGTGTGGAG
CAGCCCAGTGCCTGTGAAGGATCGTATGTTTTTTGCTTTTAGATTTTCTGGAACATGGAGTTGGTGGCTC
TGATGGAATAACTGATAGTGGCTATTAGAACTACGAATATTGTGAGTGTGTAATAAAGGCAAAGAATATA
TAATTCAATGCAGGTACACAGACACCGCAGAAATTCTGTCTGGAGCTCTTTACATTCAGCCTCATAACAA
AATACCCAGTGGTGACTCAGAGGCTGAATTGTTTCTGGGTTTGCTGTGATCTGAAGCACAGAGTTCCACA
TCCTTTGGTTCAACCATGCGGGTCGTTGGTAGGTTACTGTGTGGTGGGGTTCGAGGACTTGG
>novel_circ_005918
ATTTCTGGGACACAGCTGGACAAGAGAGGTTTCAGAGCATGCATGCCTCCTATTACCACAAAGCTCACGC
TTGTATCATGGTGTTTGATGTGCAGCGGAAAGTCACCTACAAGAACTTGAACAACTGGTACAAGGAGCTG
AGGGAATTTCGCCCAGAGATCCCTTGCATTGTGGTGGCCAATAAAATTGATG
>novel_circ_006097
AAGTGTCTGCGGTTGAATCCGGACGTTCCCGTGTGGGCCTCCAAGCAACGCATTCTGTGCACCCTCAACC
ACAGCCTGAAGGATGTGCTCAACTACGGGCTCTTCCAGCCGGCCTTCAATGGCAGAGCAGGGAAGTTCCT
GGACGAGGAGCGCCTGCTGCGGGAGTACCCCCTGAATCCCGACACTCCCGTCCCCTACCTGGAGGTAGCT
GTCTTTTTTAATATATATATTTATAACTGTATATATGTGTGCATCTACGTACATCTATACATATATATAC
ACACATATATGTGTGCACAAGTATGTAGGAATCATCCCATCCCTTCCTCTATAGTCTCTAAAAGCAGCAC
AGAAATTAAGCCCCCTCTCACCCACCCCTATTTCCCCCCATTACACATCAGGACGAGGTGCAGAGATTTC
TGTGGGTGTGTGTTTACTCACAGAGAATCCAACGAGAGAAAGCTCAGGCAAACGCCTCTGAGCTCCAGTT
TTAGCTGCTCGTGGCTCTGCCTGGTGGAGCTTTGTGACGTTGGCCGTGGCCCTGAGGGTCTGATTCTGCC
TCCTGAGCCCACTGGTCACATCTCCTTCTTATACTGGCAGATAACTGCCGTGGGGAATTGGAGTTAGGGA
GGGAAAGCTGTAGGTACAGAGGGAAAAGCACAGGAAGGTCTTTGGAAATGTAGCTGAAGGGGTTGAGTAT
GATATTCTTTACTTTAGTTTTACATTTAATTTCATAGAATCATAGAACCGTAGAATGGCCTGGGTTGCAA
AGGACCACGATGCTCATCTCGTTCCAACCCCCTGCTATGTGCAGGGTTGCCAACCAGCAGACCAGGCTGC
CCAGAGCCACATCCAGCCTGGCCTTGGATGCCTGTGGGGATGGGGCATCCACAGCCTCCTTGGGCAACCT
GTTCAGTGCGTCACCACCCTCTGGGTGAGGGTTTTTTCTTTAAATTTAATTCACAATTACTGTAGAGACT
GGAAGGGAACGCTGTGCTTTGACAGCAGTGACCATTCCTGTACACACCTCATTCACGTAATGAGCACTAG
GTTTCATTCTATATTATATTCCTTTCCAGAAAATTAACTGGCACAGAAATGAATGGAATTCCTCTGTACT
GACATTCAGTACAGATTTTGGTCTGGGGCTGAGGGGGCCGTATGTATCATAGGGTGACCAGGAGCAGTTT
ATGGGCTCCATTGACTCTCCATCAGCTGTATGGAACTTTGGTTACCTGCAGGCAGACCTCTGGTTCAGGG
ATCCTGTGCTATAATTTACCCTCAGAGCCTACTTAGGAAGCATTACACACTTAAGCTGCATGAACTCTTA
CAACTACAAGCGTGAATGCTGTTATTATAACTAATCCTGACTGATTTGGAAAGAAAATACTGCACAGTTT
CTTAGCAAACTAATGTCAAATGCAGACTAAACCATTTGCAACACCATGAGGAATGCTTGCAAATAAAGCT
ATAAGGTAGTCAGTTCCTTAATGTTCCTCCCTTAGGCTTTAGTCCTTTGTTTTGTATGGTTCAGCATAGT
GTCCACGCTTAATGTTTCAGTGCACACATCTAGAAGCTGACCTGCCGTGGATATTTGTCATGGGTCATTT
CAATTCTTCTTAACCTGATAAGAATGGCAGCTGAGAACATGAGAATCATGTTGGAAGACCAAAAGTCTGG
AATCCATTCACAGGGCACAGATCCCATGCTGCTCCCAGTGAGGTGTCCTGAGCCCATAAGATAAATGAGC
CCTCAGGGCTGCATGCAGAGATGACCAGATTGCTGTGGGTTTGTACAGAGTGACAAAACATTACGGAGTG
ACACAGAGGGACTTTTGGCAGCACTTCCTGCCAGGTGATGCCGTTGCAGCAGAGCTGCCGGGCTGCTCGG
GGCACAGGGCTGACAGCTGATGCTGTGCAGGGGCTCTGAGCAGCTGATGGTGTCACACAGCTCTGCTCTT
CTCTGATGCAGTTTTGCCTTGCCCCTGGGTGGCACTGTGTGCTGTCACATCAGAGTGACACAGCCTGCCT
TCCCCATCCGACCTGCCCCATCCCCGGCTGTGCAGCTGGGATTGGAGCTGGTTGCACCACACGGGAGTGA
AGAGGAGTCCTGGCAGCACCTGCAAGGGGCCAACACCTGTACATCGGTGGGCCGGGAAGCTTTTAGCTGG
GAATGGTTGAAAAAAGTGATGTGAAGACACATCTTCCCAGGATTTCTTGTTTATAACAAGTTCTGGAACC
CGAGGGCAGCTGCAGCAGGTTGAAAATGTGGTAATGCATTGCCAGCATTCAAAAGTAACTCCAGCCCAAA
GATAACTTGCTGTCAGTTCTGGCTGAAATAATGGGATGCTGGCGACGGATTGAGTTCATAACAGTTCACA
ATCTCAGAATGCAATTGAAAAAGATCTAATCAAATCCAACCTCCTTGAGGAGATCATAATTCTGCCCTAT
GAAGATGGCTGCACAAAGGCAGCAGCCTCTGGGGAGGACCTGGATTTGTTCTACGTTGTGCTCCCGGGTG
GGTTTCTTAGGGACTGATGTCAGGCACTCTGTGGGTACCCCAGGGTTTGAGTGTAACGTATGAGTTGGGC
TCGAGGATCCTTGTGGGTCACTTTCAACTTGAGATACTCAGCAGTTCTGTCAATCACAAACCACTGCTGG
CATAGGGCACAGCAGTGTGGGTGCAGTCATTTGGTACAGGAGCCATCAAAGCACATTCCTGAATCGGACA
GGGATGCAGCTGCTTGCAAAGGAGGGGCTCTCATTTATGAAAACAAAGTTTCCAAAGAAATTTTACAGTC
AAAAAGGCTGACGTTAATCATATCTGTGATCATATGGGATCCTGGGATCCTCTGGTGTGGACCCTGACAA
ACAGTGAGGTGGTTCCAGGAGTGGTTCGGGTGAGGAGGTGGACATCAGAGCAGTGTTTGGTCACAGTCAG
TACCAGAAAGGACACTGAGAAGAGCTGAAACCACACAGATTGATATGAAGAACTGCTTTTTACTGAGCGA
AGCAGTGAATGAGGAGAAAAAAGATGAAGGAGAGCAGTGGATCCTGTTCTGTTGTGTTCAGATTGAGGCT
GAGGGTCTCACTGCAGGGCTTCCCTGGAACTGCTCCAGAGCAAACTGATGCTGAGTGGGCTTTGTGCATC
TCACGTCTGATGTTCTCCCTCTTGCAGTTCCGGTACAAGCGGCGTGTGTACACCCAGGCTTTACTGGATG
ACAAGCAGTTTGCCAAGCTCCATACCAAG
>novel_circ_006098
AAGTGTCTGCGGTTGAATCCGGACGTTCCCGTGTGGGCCTCCAAGCAACGCATTCTGTGCACCCTCAACC
ACAGCCTGAAGGATGTGCTCAACTACGGGCTCTTCCAGCCGGCCTTCAATGGCAGAGCAGGGAAGTTCCT
GGACGAGGAGCGCCTGCTGCGGGAGTACCCCCTGAATCCCGACACTCCCGTCCCCTACCTGGAGGTAGCT
GTCTTTTTTAATATATATATTTATAACTGTATATATGTGTGCATCTACGTACATCTATACATATATATAC
ACACATATATGTGTGCACAAGTATGTAGGAATCATCCCATCCCTTCCTCTATAGTCTCTAAAAGCAGCAC
AGAAATTAAGCCCCCTCTCACCCACCCCTATTTCCCCCCATTACACATCAGGACGAGGTGCAGAGATTTC
TGTGGGTGTGTGTTTACTCACAGAGAATCCAACGAGAGAAAGCTCAGGCAAACGCCTCTGAGCTCCAGTT
TTAGCTGCTCGTGGCTCTGCCTGGTGGAGCTTTGTGACGTTGGCCGTGGCCCTGAGGGTCTGATTCTGCC
TCCTGAGCCCACTGGTCACATCTCCTTCTTATACTGGCAGATAACTGCCGTGGGGAATTGGAGTTAGGGA
GGGAAAGCTGTAGGTACAGAGGGAAAAGCACAGGAAGGTCTTTGGAAATGTAGCTGAAGGGGTTGAGTAT
GATATTCTTTACTTTAGTTTTACATTTAATTTCATAGAATCATAGAACCGTAGAATGGCCTGGGTTGCAA
AGGACCACGATGCTCATCTCGTTCCAACCCCCTGCTATGTGCAGGGTTGCCAACCAGCAGACCAGGCTGC
CCAGAGCCACATCCAGCCTGGCCTTGGATGCCTGTGGGGATGGGGCATCCACAGCCTCCTTGGGCAACCT
GTTCAGTGCGTCACCACCCTCTGGGTGAGGGTTTTTTCTTTAAATTTAATTCACAATTACTGTAGAGACT
GGAAGGGAACGCTGTGCTTTGACAGCAGTGACCATTCCTGTACACACCTCATTCACGTAATGAGCACTAG
GTTTCATTCTATATTATATTCCTTTCCAGAAAATTAACTGGCACAGAAATGAATGGAATTCCTCTGTACT
GACATTCAGTACAGATTTTGGTCTGGGGCTGAGGGGGCCGTATGTATCATAGGGTGACCAGGAGCAGTTT
ATGGGCTCCATTGACTCTCCATCAGCTGTATGGAACTTTGGTTACCTGCAGGCAGACCTCTGGTTCAGGG
ATCCTGTGCTATAATTTACCCTCAGAGCCTACTTAGGAAGCATTACACACTTAAGCTGCATGAACTCTTA
CAACTACAAGCGTGAATGCTGTTATTATAACTAATCCTGACTGATTTGGAAAGAAAATACTGCACAGTTT
CTTAGCAAACTAATGTCAAATGCAGACTAAACCATTTGCAACACCATGAGGAATGCTTGCAAATAAAGCT
ATAAGGTAGTCAGTTCCTTAATGTTCCTCCCTTAGGCTTTAGTCCTTTGTTTTGTATGGTTCAGCATAGT
GTCCACGCTTAATGTTTCAGTGCACACATCTAGAAGCTGACCTGCCGTGGATATTTGTCATGGGTCATTT
CAATTCTTCTTAACCTGATAAGAATGGCAGCTGAGAACATGAGAATCATGTTGGAAGACCAAAAGTCTGG
AATCCATTCACAGGGCACAGATCCCATGCTGCTCCCAGTGAGGTGTCCTGAGCCCATAAGATAAATGAGC
CCTCAGGGCTGCATGCAGAGATGACCAGATTGCTGTGGGTTTGTACAGAGTGACAAAACATTACGGAGTG
ACACAGAGGGACTTTTGGCAGCACTTCCTGCCAGGTGATGCCGTTGCAGCAGAGCTGCCGGGCTGCTCGG
GGCACAGGGCTGACAGCTGATGCTGTGCAGGGGCTCTGAGCAGCTGATGGTGTCACACAGCTCTGCTCTT
CTCTGATGCAGTTTTGCCTTGCCCCTGGGTGGCACTGTGTGCTGTCACATCAGAGTGACACAGCCTGCCT
TCCCCATCCGACCTGCCCCATCCCCGGCTGTGCAGCTGGGATTGGAGCTGGTTGCACCACACGGGAGTGA
AGAGGAGTCCTGGCAGCACCTGCAAGGGGCCAACACCTGTACATCGGTGGGCCGGGAAGCTTTTAGCTGG
GAATGGTTGAAAAAAGTGATGTGAAGACACATCTTCCCAGGATTTCTTGTTTATAACAAGTTCTGGAACC
CGAGGGCAGCTGCAGCAGGTTGAAAATGTGGTAATGCATTGCCAGCATTCAAAAGTAACTCCAGCCCAAA
GATAACTTGCTGTCAGTTCTGGCTGAAATAATGGGATGCTGGCGACGGATTGAGTTCATAACAGTTCACA
ATCTCAGAATGCAATTGAAAAAGATCTAATCAAATCCAACCTCCTTGAGGAGATCATAATTCTGCCCTAT
GAAGATGGCTGCACAAAGGCAGCAGCCTCTGGGGAGGACCTGGATTTGTTCTACGTTGTGCTCCCGGGTG
GGTTTCTTAGGGACTGATGTCAGGCACTCTGTGGGTACCCCAGGGTTTGAGTGTAACGTATGAGTTGGGC
TCGAGGATCCTTGTGGGTCACTTTCAACTTGAGATACTCAGCAGTTCTGTCAATCACAAACCACTGCTGG
CATAGGGCACAGCAGTGTGGGTGCAGTCATTTGGTACAGGAGCCATCAAAGCACATTCCTGAATCGGACA
GGGATGCAGCTGCTTGCAAAGGAGGGGCTCTCATTTATGAAAACAAAGTTTCCAAAGAAATTTTACAGTC
AAAAAGGCTGACGTTAATCATATCTGTGATCATATGGGATCCTGGGATCCTCTGGTGTGGACCCTGACAA
ACAGTGAGGTGGTTCCAGGAGTGGTTCGGGTGAGGAGGTGGACATCAGAGCAGTGTTTGGTCACAGTCAG
TACCAGAAAGGACACTGAGAAGAGCTGAAACCACACAGATTGATATGAAGAACTGCTTTTTACTGAGCGA
AGCAGTGAATGAGGAGAAAAAAGATGAAGGAGAGCAGTGGATCCTGTTCTGTTGTGTTCAGATTGAGGCT
GAGGGTCTCACTGCAGGGCTTCCCTGGAACTGCTCCAGAGCAAACTGATGCTGAGTGGGCTTTGTGCATC
TCACGTCTGATGTTCTCCCTCTTGCAGTTCCGGTACAAGCGGCGTGTGTACACCCAGGCTTTACTGGATG
ACAAGCAGTTTGCCAAGCTCCATACCAAGGTAAGGCTGGAGTTGAGCCTGTGAGCTCAGAGCCCTGCGCA
CGCACAGCATGTGACCACACACAGAGTGCCACCACCATGGGGACATGGCCATGTGCTGAGTGCCACCACC
ATGGGGTCACAACCACACATGGGGTGCCACCACCATGGGGACATGGCCATGGGCTGATTGCCACCACTTT
GGGGTCACAGCCACACACTGAGTGCCACCACCATGGGGTTGTGACCGCACGTTGAGTGCCACCACAATGG
GGACGCGACAATGGGCTGAGTGCCACCACCATGGGCTTACAGCCACACATGGGGTGCCACAGCTGTGGGG
ATGTGACCACACACAGAGTGCCACCACCATGGGGTCACAACCACTCAGTGAGTGCCACCACCTTGGGGAC
TCAACCACACATGGAGTGCCACAAATGTGGGGATGTGACCACACACAGAGTGCCACCACCATGGGGACAC
AGCCATGCATTGAGTGCCACCACCATGGGGACATGGCCAGTGGTCCATCCTGATGGGCGGCAGTCCCTGA
GGGCACCAGGACCTGAGGGGGTTTAGCCTTCTTCGCTTGCCAGAGCTCACATCCCTCCTGTGAGCTGCTG
GTGTGGCCATAGCCAAGGTGGTTTCCCTGCAGTGTGAGTGGAAGAGCTGCGCTGAGCGGTGCAGTGTGTG
TTGTGGTGGGTGCATGGTGGGTGCTGCTCCACTGGAGGTCTGGGGGCCAACTGTGTGCAGGGCGGTGCAG
GGAGCACACAGTGGGTTGTCTGAAGAGCAGCTTTGTTCTGTTCTGTGCCCTGGGTGGGTGATGGAACGTG
CGGGAGCACAGTGTGCACATTGTGCTGTCCTCCTGCACGGGGGCTGCTGCACACCTCCGTCTTGTGCGAG
GGCATGGCCGTGCCACGGCTGTAACCACGTGTGGGGGTCAGGACTTTGTGGGGGGGCGCAGAACATTGTT
GGTCTGCTGCTCCAGACACCATGGGCAGTGATGGAGGAATGTATAAAGATTAATGGCTGGGGATACCCCT
CGTGACACAGCTGGCAGGAGTGGGGTGATGGCACTGGGGGGCTGGGGCAGTGGGGGTGATGGGTGCTGTG
AGGCTGGGGTGCTGGGGGTGATGGATGCTAGGGGTGACAGGCACTGTGGGGCTGGGGAATTGGGGATAAC
AGGCACTGTGGGGCTTGGGCATTGGGGGTGACAGATGCTGGGCATTCAGTGGTTGGGTGGATGCTCTCCT
GCATTGCTCCTTACCAGCCAGCTGCAGCAGCTCCATGATATCGTTTCTCATCTAAGAAACCAAGCACAGT
GAGCGTGGAGAGGTCTGGGACCAGCAGAGGATTTCAGTTGTCACTGGTAATTGTGCCCTGCAGCACAGAG
CTCGTGGGGATGGCGTTGGTTCCTGGCAGACCGGGGCCAGCAGTGGGCAGGAGGAGTGAGATGGGCAGCA
TTGGTGTGGCTGTGGGTGGGAGGACACCCTCAGCACCCACCAAATGCAGCCCATTTTCTGGGGGATCCCA
TGGGGAAATGGGGTTCAGGGCAGAAAGCAGAGCTGTGAAGGGCTCCTGGGGTGCCCTGTGCAGTGGAGGA
AAGTGCCAGGAGGCTCTGGGGTTCTTGTTAAGAAGGCTGTAGGACGCAGAGGTGCTCCTGCTGTAGGGCT
GCTGGCTGCTGGCTCGCTCCTGCTTGTGTGCGCTCTGCGAGAGTGGCAGGAGGGAGCTGTAAGCTCTCGG
TGAACATGCACAGCAGAAAGAGCAGAGCTGGGTGGAGACACAGGCAGAACACGAGAGGGGAAAAAAAACC
CCTTTGTCCCAAAGGGCTTGACCTACTGCAAAGGTTAAAATCTTCATTGGAAGAAACACGTCCTCTGTCT
TCCTTTAGCAGAGCAGCAGAAAGGAGGAATAAAATGCTGCCGGGGCTCAGATCTGACTCACGAAGATGAA
AGTCGTGAGGTTTCTGTCTTGTGGCATAAGAATATCCAGGCAGCAGGTCTGGAAAGTGCTCAGCATCTCC
CTGGCGCCAGGAAACATGAATCACTGCTGAGCCCTTCCAGTGGGAGCCGCACTTCCTACAGGGAGGGCTG
AGCCGGGGAGAGCCGGGCGGCAGCTCTGCGGGCATCCCCAGGAGTGTGCAGGAGCCAGAAATGTGCTTTA
TTAAATATTCACTTAATCTCCGTGCTTTAATGTCTGCTTAAAATAACAAATCTCCTTCAAGTCGTTTCTT
TACTTTTAAGCTGTCCCTTGCTGCTGAAGGATGGCATCCAAGGGAGATGTGCAGCCCCACTGCCGTTTGC
CTCCATCAGGAGGATGCTGATGTTCTCCCGGAGCTGCGGTGCTCCTGGGGCTGGCAGAGCCCCATTCCTC
CCCGGTGCGTGGCTGAGCAAGGGCGGGATTGTTTCCGTGTTAACTGTAATGAAGCCTTATCTCCTGGGCA
CTGAAATGCTGTTCTTTTTGTGCTGCCTTTTTTTTTTTTTTCTTCCTGAGATTCAGTAATTAAAAGTGCC
GTGAAGAATTAGCTTTGGGTCTAATGGGATGGTGGGGCTGCTCCTCAGGCTGTGGTTACGTGCGAAATGT
TACTGTAGGATCATAGGATGATTGGGTTGAAGGGACCCCCCCAGCCCCATCCCTGCCATGGGCTGTGTGC
CCCCCAGCTCGGGCTGCACAGTGCCCATCCACAGCCTTGGGCACCCCCAGGGATGGGGCACCCACAGCTT
TGGGCAGCAGCGCCAACCCCGCACCGCCTTGGCATGAAGGATTTAGGTCAGATGTGAGGGGGAAATCTCC
TCTTTTTTAATTTAAAGCCATTCCCCCTTGTCCCATCACCCTCCGCCCGTGTACAAAGCTGCTCTCCTCC
TGCTGGACAGCTCCTTCAGCTCACAGGGAGGTCTTCCTGCAGCCATCTCTCCTCCAGACTGAAGTCCTGA
GGGCAGAGCGGAGGGGCACAGTCCCCTCCCTGCCCCGCCGTCCCCTTTTGCTGTAGCCCAGGGTGCGGTC
GGCTGGAGACCTGCGCCTAATGAGCTCACCCAAATGAGAGTAAAGCACCAATGAGAGAGGATGGTTGATG
CTTGGGAGGGTCAGGTTGGAGCTGGGGAACAATCTGTGCTCCAAAGAGCGGCCAGCACTGCACAGCTGCC
CAGGGCAGTGGGGAGTCCCCATCCCTGGGGGTGTTCAGTGACCACAGGGATGTGGCACTTGGGGACGTGG
TCGGTGGGCACGGTGGGATGGGCTGGGGTTGGACTGGGGATCTCAGAGCTCTTTTCCAACCTAAATGACT
CTGTGATTCTGTGTTCCCCAGGAGGAGATGGGCTCCAGTGTGGTGTTGGAGCTGTCTGAGCACAGCCTGG
GAGCTCCCGTTACGGTCATGGTACCATGGAGCTGAATAATTTGCACTCCTATCTAAAATATTGTCACAGC
CCTGAGAATCTGATTGGAGAGACAGAGGAGCTTGTTAACACCAGCAGGAAGTGCTGGATGGTGAAAGGGC
TCGCAGGGAAGTGCCACGAGCAGATGAGCAGCTGTGCAGTTAACTCCTGGAGCAATGCGCCGTGCCTGCA
GCCTAGCTGCTGGCATTACCTGAGTACCACTGGGTTGAGGCTGCAGCTCATGCTGCCTCGGCAGCTCTCA
GAGCAGCACACCCGGGTCCTGACCCTGCTTCTTACCCTGCGTTCACCTCTGCCCCCTGGTCCTCAGCCCA
CAGCATCTCTCTACCGCCCTTGGTCCTGTTAATGCTGGGAGTGCTTCAGAAGGGTTTGGAGAAGAGCTGA
GCCTCACAGATGGCATGTAAGGATTCTTTGTGTGTGCAGTGAAATGGATTATCGGGCATTTCTGTGGGGA
TGTCTGCTTGCTGCTGCCTGGGCAAGAGCTTGTGAAGTGACCGTACCAGGGAGGAGGTCAGTGGCTTCCT
GCCTCCTGTAGGCACCATGTCCACGTGTCCTGCAGTTTGGAACAGACCGGGCCCTGAGGATACATTCACC
TTGCTTTGATACTGAAATGGCAGGAAGCATCAGCATGCACCCGCTGTGGAAGGGCGTTTGTCTCCCTGTG
CTCACAGTGGGTCCCAGCAGCGTCCCTGCAGTCGGCTCTCCCTGCACTCAGCCCAGGCTGAGCAGCCAGC
AGCAGTTAGAATAATTCCTTTGCCAGAGGAATATCTCGTTTATTTTGTTTCATTTCATTTCAAGCTAGAA
AAGCTGGTGAGAAAATCTTGCTCCCTCACACCAGCTTCTTCTCCACGAGCTTTTTCTGGAGGGTGTTGGT
TTTGCTTGTGGTTTTGTACCAGCAGAGGATAACAGGCTGCACACAGTGTCTCAGTGGGACAACCAGGGCT
GTGCTTCCTCCCCGGGAGCAATCCTGGCTTTAACCCCAGGCTTTGGGGAACGTGCCTCAGACCAGCTCAG
CGGGCAGCTGCTTACACGGGGTGTTTTGGGTATGGGTACAGAAATGAAGCACAGGGAGCGGTGGCCGTGG
GTTGGACAGCCAGCCCTACTGGTTCCCAAGCAGTGGGATAAGAGCAGAGCCAGGTTTCGGTTCTTGGCTC
TTCTAACGGGGCTCCTCCTTTGGTGGGAGCAGGGTGGGTTGGTGGACAGCCTGCAGGAGATGCAGGTGAT
GAGCACAGATCCGCTGCAGAGGTTGGGATGAGGCTGCAGTGGTTGTGGGGCTGGGGTGGGAGGGTCCCAC
CTGCCCCAACCCCTTGTGCCTGATCTTCACACAGCACTTCCATGCCAAGGGGTTGGGAAATAGAAATGTG
AGGTGCCCTTTCAATCAGCCAGGGGCAGCCATACGCTAGGCTGATTTCATTGGATAAGTTGTTGCTGAGT
CTTGCTTTTTTCTGCCCGGAGAAAGTTTCCATTGTGCCAGTCAGGACAGCCATCCCCACACACTGATTTG
CAAATCACCCTCATCTTCATTAACACATTGCTTCTGCTCATGGGAAGATGTACTGGGAGCTGGGACATGT
ACAATGTACATGCATTTAGGTTTTGCTTTTTGCATGTAGGAAGTAGGATGTGGTGCCCTTATTGGCTCCT
GATGTTTCTTCAGAATCATAGAATCATAGAATGGCCTGGGTTGAAAAGGGCCACCATGACCATCCACTTC
CGACCCCCTGCTGTGTGCAGAGTCGCCAACCAGCAGACCAGGCTGCCCAGAGCCACATCCAGCCTGGCCT
TGAATGCCTCCAGGGTTGGGGCATCCACAACCTCTTTGGGCAACCTGTTCCAGTGCATCACCACCCTCTG
GGTGAAAAAAATCCTCCTAATATCCAACCTAAACCTCCCTTCTTGTAGTATTTTGATTTGTATGGAACTA
TTTTTGGGCGGAAGCTGGAATTCAATTAAAATTAAAGCAAAGTCACATTTTAACTCGTATCTTTATCCCT
TCAGTAAATGTTCCTCGAGTGTTCTGGGTACAGGAAAGGAAAAGTACATCTATCAGTACGTATCTTTTGT
ATTTAAAGCTGACTGATCTTTTAAACAAAGGGAGATTGGGTTTGTATTGGTGGTTCCCATTACAAACTCC
CAAAGGTATTTCAGTCCCAGAAAATAAGTATCTGGTGAGGTTCACAATTGCCTGAGTGGTCCAGGCATTG
CTGAGCTCCCCTTGATTTCAGTGGTAGTCTGACATTTGCTCTCGCTCTTCGTGTCTGGTCACCTCAATGC
ATTTGAAAACCTGGCCCCAAATCCTCTGGTTTTTAGGATAATGAGATCTCATTCCTTTCCCACCAGGGTT
TTATTCAGAGATTGGAGGAGAAAAACAAGCTTCCGCGCTCTCTCAGCTCTCAAATCTTTCGGCTTTGAGT
GAATCAGTCCAAATGGAAAGGAAAACGTTCCATGTTTCTAGCTAAATTGAAATGAAAAACAATCTGATAG
GGAAGCTCTTCTATGCAGCTGAAGTTGAAAAACCAACATGGGAGAATGTAAATACCAGCATTTGCTTCTG
TGAAAGGTGGTTATAATGGACCCAGCATGGGACCCGGCGGTGACATATTTATAGTTTTGAGTTGGTTTCC
AGAGCTAAGGATGGTTTGTTCTGGTTCTGAATGGTGCAGGAGGAGCGTGCTCCAATTCGTGGCTGTTGGC
AGAAGAGTTGTTCAATCAGTGTGGATTTCTAAATGCTGGTAGATGCTGCCTTCAGCACAAGTTGTCACAC
CCCAAACTCAGGTTTTAACAGTTGTGTTTTTTAACTGTGGGAAATGGTCTTAGTGGGACTGAAACCTTAC
TGACACAAAGTCAGTAAAGCCAGGGTGGAGACATAAAGCTATTAGAGAGTGTCCAAATGAGGGCTGCAGA
GAAGGGGGAGGGTCTGAGGGGAAAGGGATGTGAGGAGCAGCAGAGGGTCCTTGGTTTGTTCAGTCGGGAG
CAGAGAAGGCTGAGGGAAGGCCTCATGGCGGCCTACAGCCCCTCATGGTGACCCTACAGCTCCTCATGGT
GGCCCTACAACACCTCGTGGTGATCCTACAGCTTTGCATAGTCCTACAGTTCCTCATGGCAGCCCTACAG
CTCACTCATGGCAGCGCTACAGCTCCTCACATTGACCCTACAGTTCCTTATGGTGGCCCTACAGCTCCTC
ATGTCTCTACAGACCCTCATGATTGCCCTACAGTCCCCTTAAGGCAGATTTGCAGCTCCCTCATGGCTGC
CCTACAGGTCCACCATGGTGGCCCTACAGCTCCCTAATGACTGCTCCACAGCTCTTCATGACCCCACAGT
TCCTCATGGTAGCCCTACAGCTTCCTCATGGCTACTCCACAGCTCCTCATGGCCCTGCAGTTCCTCATGG
CAACCCTACAGCCCCTCATGTTAGTCCTACAACTCCTTATGGTGGTCCTACAGCTCCTCATGTCTCTACA
GCCCCTCATGGCTGGCCTACAAGTCCCTCATAGTGGCCCTAGAGCTCCCTTATAGAGGCTATACAGCTCC
TCATAACCTTACAGCCCCCTTCTGGCAGCCCTACAGCTCCCTCACGGTGGCCCTACAGCTCCTCCTGGCC
CTACAGCTCCCCATGGCAGCCCTGCAGCTCTTCAGTTCTTAACCTCTCTACTCAGCCCTGTGCTGTGGTC
CCAATGTTGGTACTGATTCCAATGGTGGTTGAACCATTTGGCCTCACTGTGGGGAACAGGTCTCTGTGCC
CAGAGCAGCGAGACTGCATGTGCAGTCCCACAGTTGAAGGGCTGCACCCTTGTTGGGCTGAGGCTGCTCA
AGAGGCTGCGGGGCTGTCCTTCAGGCTCTGCCTCGGGCTCTGAGCTGGGGGTCCTACCTCCCAGTGCTGG
AGGCACCAGGCTGCAATGGCAGTTGTGGGAGAGGCTGTGCAGTATGAGATGATCTTGATGCAAAGGTCTG
AGGTGTGCACTGACCATGACGTCTCAATTAGCAATTTCCCATTCCTTTGCTTAATCCCTTTGCTTAAGGT
CTGTTATTTCTCACCTCTGCCTGTTGGCAGAGTGCTGGAGAGACCTCTGAGATGTAGCAGAGTGCTTCCC
ATGGATGTGTGTTTAGAAACGGGGGTCTCTATCTCTCCATGGTCAGGGCAATGCTTTACTCGAGTGGAAC
AATGTGTTTCCACAAGGTTATTCTGGAAAACAGAATTGAACTGTTTTAATTATATCTGAACTGATTTAAT
TATATCTATATCAGCTCAGGCCTCGAGCTGCATGTCTGGGACACGCAACACAGCAGGTAGTAACTGGTGA
AAGAGAACGGTGTTCTATTTGTTATTTAACTGCTTAAGTCCATTTGCTTGACAAATTATTTCTGAAGCTT
TGCTCTGGATTTGATCTGAGACCTTGGGTAGATAAACTTTCTTTGCTCTTTGTTTGGAAATACAGGATAG
TAATTGATTTCCCCCAAAGGGAAATTCCATGCGTGGCCCCATTAAAGCCCATGTGGTGCATGGGACCGTG
ATGATGAACATCAACAATGGGACAATCGTATCCTGTAGTCAGGGCTGCATCCCTCTGCATTCTCCTTTTG
CTCATGCACTTTTTCTTCAGTTTCTTGAAAAATGCAGAAACTATCATTAAAAGTTGACATCGTGCTGATG
TGGGCTCAGCTCTGCCAGCATGAATCTGGTGGGATGGGCAGCGCTGTTCCCAGGCGCTGTGATTATCGTG
TGTGGGGCATTGGCTGTTGGGTTGAGGTTGGCGTCGTCTGCTGAATGGCTGTTGGGAGGAGCATGGGGGA
TATGACGTGAAGGTCTGCAAAGCAGAACTGGAAGTGTGTGTGAAATTAGTGTTTTCAGTCCTGTTGGCCT
GCCTGGCAGAGCAGTAATTTCTAGAGCCTGGAAATTTATTAAACAATGTATGCATCAAGTTTAGCCATCC
AAAAGGGGAAATAAGAGAAAATCCTCACAGCCTACAGCCATGCAGGCAGGCTTCAAAGAGTCCTCTGAGC
ACTCAGTCCCCCCAGGAGAACAAGATTTGGTCCCTGGCCAAAGACAGAGAATGGCATCATGAATAGAACA
TGATTTTGCAGCTGTAGCTGTGACACCACACAATAACAGCTGGTGTATGTGAAGCTGGTCTTTCTTCCTG
AGCATTTCAAGATAGTTGGCAAAGAGATGATTCACCATCAAAGTGACTTGGTGACCTCAGGAGGTGCAAT
GCTGCTGCAAGATGTGGGCAAAGCCCCAGATGGTGTGTCAGTGGCAGTGCTGCCCAGCACCTCCCATAGA
AGTCCCTGTGCTGCCTGGTTGGCAAACACTACAGTGTGTGTTTGGGGATGTGTCCATGTCACAGATGTGT
GCAACACGTGTCTGACCTCATGGGGTGTGAGCAGGGGACCGTGGTGTGGGCAGGGGGAGATGGCTGTTGG
CCCCACTGCCTTCCATCCTTCCTTGGGGTGGTCCAGCAATGTCAATGAGGAGTGGACAGGATGGGCCTCA
TCCCACATAGATCAGTGGTGTGCCCTCAAACAGGACGTGTGCCCTATAGGGAGTAGAGTTTCAGGGACCT
GGGAATGAATATGTGCCCTGGCTCCTCAGGGGTGCTGCCCTGACATTGTGCTGGTTCCTTGGGTCTCTTG
AATGGGGATATTCCTCTGATGGCTTCTTTCCTTATATCGGGGTGTTAATGCTGTGTGTTGTGTGTTTTCC
TGGGGTGTTACGGCTGCAGGCAAACCTGAAGAAATTCATGGAATACGTGCAAATGCTGAACACGGAGAAA
GTCTGCAGACTGCTGGAGAAAGGACTGGACCCCAACTTCCATGACCCAGATACTGGAGGTGAGATTGGCC
TCTCCAGAAAGGGGGGGATGGCAGAGCAGGGCTGAGGGAGAAAGTGGCAAGGGGTTACGGTGAGAATCTG
GGCAGTAGTTGTTCTTGGTGGGCATAGAAAATGATGGGTTGTCTGAAGGGGAAGGTTTGGAACAGCGGTA
TGTATGTGAGCTGTATTTCTTAGTAGTGTGTCTTGGGTCTTGGAGGTTTTTGGAACACAAAGTTGCTGAA
GGCCATTGGCAGAAGATACTGTGTGGGGAGAGAAAGATGCATTGTCTGGGAATGAGGCATAAAATACAGA
ACCACAGTACCACAGAAACATTAAAGTTAGACAAGACCTTTAAGATCATCTAGTCCAACTGTCATCCCAT
CCCCACCATGCCCACTAACCATGTCCCTCAGTGCAACATCTTCACGTTTTTTGAACAACTCCAGATGATC
CTACCACCTCCCTGGGCATACTGTTCCAATACCTCACCACTCTTCTGAAGAAGAAATTGTTCCTGTTATC
CAATCTGAACCTCTCGCAGTGCAATGTTACTGTCATGGCATGAGACATGGGATGAGAAATGAGGCAGCTG
TGGGGCTGTGCATCTTTCAGATGGGATTCTGGGGAGGAAGGGGCAGTCTCTGGGACTGGCATGTTGAGGG
AATGTGGAGTCTCTCTGTGAAGCAGTCAGAAGGCTGAAAAAATGTTTTGGAGGCTAAGAAAACAAAATCT
TGGCTTCTGGGTTCCTCAGTGTTGTCTTTTAATTTTTTCCCCACCTTAGGGAGGTCAGGGTTTGGAGCTC
TGGCTGTTGGGTTTTCTGCAGGCTCCGGGGTGCAAGGAGTGAGAATTGAACTCCGGTGTCTTTTCCATGA
GAATAGAGGATGGGAGGATCTGTCCCTGGTCCTGACTGAGGGCTCTCCTGGTCTTGTTCTGAGAGAGGAG
CTGCTGGTTTAGTTATTTCTGTTTTCAAGCAATGTTTTTGATGATCATTTAGTACAGAGTTGGACTTCTG
CTTGTGAATGATGGGCACGTTTCCAACTCATGAGCAGGTGCCAATCTGATGATTAATTTTCCGTGTTTCT
GGTTCAGCTGGATGGCTCCTCAGGTTGGTTCTGAAGCTCTGGCTATCTCTGCAGGAGGAGTTCTCATGTG
CCCAGACAGCTGTTCCACACTGCGATCAATGGGCACGGCATGGTGTTAGGAACACTGTTAACCTCTTCAG
TCCTCCCCGACAATGGGGCTGTACCCAGACTGTCCCTTTGGATGGTTCTTGGCCTCTGCCAGCTCCTGGG
CTGGAAAGGTGAAAGCTGACTCAGCCAAACTGACAAAACCACTCAAACTGTGCCAGCAATGTTTGTTTTG
TTTAATTTACTGGTGTAGCCACTCTGTCTGGTCTTGATGGGCAACTGCTCCTATGACAAATAAACCATTA
GCAGCATATGAGCGTGATCACTGTCTGCCTTGGAGCATGCCCAAGCAGATCAGCTCTATTTGGTTTTCAT
TTTTACTCAAAGCCTTTCAAGCATTTGGAGGGACATTTCTTTAAAAGAAAGCCCTCTGCTCTTCTAAAGC
TGATTCAGCTTTATGAAGTGTATCATATTGTAGAGTGCAGTGTGCTCAAGGAGATGGTAGAATGGTTTGT
TTTGAAGGAGGCCTTAAAGCCCATCCAGTTCCAACCTGCTGCCACAGGCAGGGACACCTCCCAGAAGGTC
AGGCTGCACAAAGCCCCATCAATGGAGTTACAAAAGTTTTGGATCTGATGCTATTTCATAGAATCATAGA
ATCAGCAGGGTTGGAAAAGACCTCCAAGATCATCCAGTCCAACCGCCCACCTATCACCAATATTCCCCAC
TAAACCACGCCCCCTGGTACAACATCTAAATGTTTATGGAACACAGAAGGTGGGAGGCTTATAGGAACAG
GCTCACGTGTACTGAGAAGAATCTGTTAAATACAGAAGGGGAAGAATGAGCAAAAAAAAAACCAACAAAA
CAAACCAGAGCACCTGATCCAAACAGTCATCTGATTCCAGTTCAGAACTGACAGCAAAACTGGATGTTAT
GAGATGTGAAAATAACGCTGGAGCAGAGGGAGTCCTGGACACCTCGCTTTGAGCCCTAATTGTGTGCAAA
AACACACAATTGTTTCTTGCTTCGCAGTCTGTTTTGTGAGCGTGAAAGAATGACATGGAACTGCTGTTCA
GTATCAGTGGCTTTCTGGAATTTAAGAGCAGATGGAGCTGTTCCACCACCCAACCTGACCTCCTGCACCC
TGAGGGATCCTCGTCACCCTGTGTGTGTGCTCACTGAACACACTGAATGACTCTGAAACATATTTTCCAG
AAAGTCATCAATCCTGATTCAGGGAACAGAGGATCCGTGCTGTTCCTTCGTTATTTGGTTAATCACCCTC
ACTGTTTAAAATTCGTGTCCTATTTAAATTTGTATGCTTCAGCTTCCAGCTGTCGTTACACTTTATCTTT
TAGATTAAAGAGCACTTTAGTACCTGGTATGTTTTCACATGAATGTATTTATACATGGTAATCAAATCAA
CATTTAATCATCCTTCCCCTAATTAAAGAGAGGCCAAACTCCTTCAGCCTTCCATTTGAAGACATTTTCT
CCTGTTTCCCCATCACTTTTGAGGCTCCCACATCACTGCTCCATTTCTAAGAGGTCAGCTGGAAGGCAGA
CACCAGGCAAACTGCTGTGCAGTGCTCCCCCGCGTATCCCTGCTGTCCATGTCCTGTGGCAGTGGCCTCA
CTGGGGAGGACCTGGAAGGCCACATGTTGCTGGAACAGACTCTATGTCATGCCGTGACCTGTGCCACCTG
AACCACAGCAAACCACAAGAGTTGCTTGCTTGGGAGCTTTGCTTTGGTGGGGCTGCTTCTGTTCCCATTG
ACTTCCACGTGCATCTGGCTGCAGATGGAAGAGGTGAGGTGGGTGCACTCTGCTCCCTGCAGGGCTGCCA
GCCCCTCCCAGGAGCATTCTGCAAAGCCATGACCACAGGGTGTAGGGCAATGCATCTCCTCCCCCATGTG
TCACATTCACTGAGCTCAGATGGATCCCACAGGATTGCCATGGCTTTTGCTTCTGGTTCTGCATTGTCCA
GCCCTGATTGCTCTCTGTAATTGTCCCAGCTTTGTGTCACCTACAAATTTGATCAGAGATTTGCATTTAC
TTCAAGAAAAGTGATGGAGATGGCCAAGTCCAGCACCTTGAAGAGCCCCTTCAGCGCCAACTGCTCTGGT
TGCTTCTCCTTATCTGGATTTCAGTTCATCTAAAGAACGCAGAGCTGACATTTGGTGCTGCTTGTTTTCC
ATATTGGATAGGGCTGTGCACGAGCCTCACATCAATGCAGCTATCTGCATCAGTCAGGCTGTGAGTTAGA
AGAAAAGGGATTACGTGTGAGCAGCAGGACCTACTTACTGTAAAACTTGATTGGTCAATATGGACGACAC
AAGTATTCTTCAATCCCATTTCAGTTAAATTCCGTGTAAATTTCCCAGCACTTTCCCAGGATTGGAGTTA
TTTTTCTGTCTTGTTGATTCATGGGTCATCTTACTCGCCCCTTTTTGTGTCTTGACCTGATGCTGCTATT
TGGCTGAAAATTTGCTATTTGCTATATACACCTTTTGGATGTCCCAGTACTTCAAAATGTATTCAAATTC
AACTTCATTGGCCCAGAAAGATCTTCAGGGAGAAGTTAAGGATGACATACCACATTTTCTAGAAGTAAAC
AACTTCTTCAAGCGCAGGTAGCTTATGTCAGAAATCCCATTTTGGTAATAGAAAGGAAAATAGCATTTCC
TCAGCAGCAAAATTAACAATAACCATTGGTCATTTTGCTTTCTGTATTTATTAGCAATTATACGCTGTCA
GCCTATCTGATGAGTGTATGCAGGGCCTGGGAAATCGTTTGGTGTTCTCTAATTCAAACAACAGCAACAA
GACCCCTCTCTGACAGCCCTTTGCCATGCCAAATGCGGTTTTCTTTACTTCTGTGTCATTGGTTCCTGTT
CTTGTCCCCCGTTTCCTAATTTTCAGTCCATGCTGACCACTATCTGTTTCGTCATGTCCTGTCATTAGAG
CTGGTGTTGTAACTGCTGCTGTCCCTTCACTGCTGACCTGGAAGGGGCACACAGCAGTGGTTCTCCTCTT
CAATTTATGGAGCCTTGTCCCTTCTTCTTCAAGAACTCTCAGTCAACTTTTACTTTTTGATTTTAAGCTT
CCCGTGTTTCCTACAATAGATCTAATTTCCCTTGGTTGATTCCCATAGGAAGCATCAGATATTCCTCCAC
CTCGCTGGGACTCCCACCTCCCCGTGTTGTCCCGTGCTGATTAAACATCAGTAAAGTGTTTAGTAGATTT
GTATTCATTACGCTGAGACCCAAAGAAGCATTCCTGTATGTTGGAGCAAAGCAGCACTTCTAGAGAGCAT
TCAGTTTCCCATGTTCAGAAAATGAGATGATATCTTATTACCTGTAGGCTGGGACATTTAGCATTTGCTT
TCAAGTTGAATTTTCCCTGGTAGCACAAGTATTATTTTATATAACTTGGTGATCAACACTTAGAGGTTAA
GGAGTTTTTTTTTTTTTTTCCTTTAGTGGTGCATAACAAAGTCTCACAAAGAACCTTTTGTTACTTCTAA
CACTATTCCACACAAACCTGAGGCCCTGTTCTGAACCATTGGTGGCCATTTAACAGATGATGGGATTTTA
ATGTAAACTCTTTCTCTGGGCCTCCTTGCCCACTCCATACGTTCCCATAGCAATCAGACATTCTTCATAT
TCTAAAATGGTGTAATTGTCTGCAAGTTTCAGTAATGACAATGATGTCAAACTTCTTATTACCACTGAAA
ACAGTCCACATCCTTTTTCCTGTTATCCAGTCTCCTCGTACTTCAAAATGAACAAAGAGGAAGAAAAATC
TTCCCCTCATTCTTTATCAAATGGGCTTAATTACTTCTGACACGGTGCATTTGTGCAGCGCTTCCCTCTT
TGGAATTGTTTCTCTAGTGTTCTTGATTTAATGTCTTTCTAATTGTTCTACTTAAGTCTCAGCCAGGATC
ATTATCTCACCTCTCTGTGAAGTGCAGGTTGTTGACTGTGAAAATCCCCTAGCACGGTCCAGTGTTCCCC
GAACCCAAGCTTCTCAGTTTTGCTCCCATCCTGTGGCTAGCGATTCCCTTCCAGCATTTTCTGTGCGGCG
CCTTCTCCTGCTTGTGGGTCTGAAAGGGTCCCTGGGATGAGCTCATTACCTTCTCTATCCATCAGCTCTC
CAGCAATGTCTTCATGTCCCATTACCATCAAATCTCTGCACTTTAATTTCACAAACTCATCCAACACCAA
AGGACAACGGTAGGCTGTCCTCACCTTTTCTGCTGAGGTGTAACACAAACACACGTGGCTCCGTGCAGAG
GCACAGTGTGGTCTGGGCTCTGGTTCCTCTTCCAGCTGATGGCGAAGGGTATGTGGCGCCGCTCAGCCAC
TTCCAATCCATGCCTTCCATTGGTCACCAAATCACATTTATTGTTCAGGACTGTTCCTTTCCCTTTGTAG
GAGGGAAAGCAAAGTGCATCCAGCTTAACATGGCGTTTCTACTCATACAGTTGGAAAAGTTCCATGCCTG
AGAGGAGGGAACCATATCCCGACGGAACTCCTGTTTGGCAGTCCTGCTTTCCTCCTAAGGAGTCTTCACA
ACTGACTTATTGACTAAACTGGAGTTTCTGAAGCTTCTGGATGAAAGATGGAGAGGATGCAGGGATGCCC
TGTGGCAGTGGGTTATGTGGTCCCATGACAGGTCCCATCAGCAGGCAGTTGTGTTGTCTTAGTGTGGTTT
GGTATCCCATATGTGAAGGGTAATGATAGAATAGAATGGTCCAGGGAGAAGGGACCCACAAAGACCACCA
ACTCCAACTGCCTGACTACTTCAGTGCTATACCAATAGTTAAAGCATTTCATTGAGGGCATTGTCCAAAT
GCCTCCTGAACTCTGACAGGCATGGCACATCACCCACCTCTCTAGGATGTATGTTGCAGCATTTGACCAC
CCTCATGGTCGGTGAATGTTTCCAAATGTCAGATCTGAGCCTTCCCAGGCACGGCGTTGTATCATTCCCA
CCCATCCTACCACTGGCTGCCAGGAGATCAGCACATCCCTCTCCGTTTCCCCTCCTTGGGGACTCTGCTG
TATGATCGGTGCCTTGCTGGTCTCTGGACAAAGTGGACCTGAGCAACACGCTTTTAGGCCAAGATACTGT
GGCCCTGGTGTAGGAATCCTCCCAAAAGCTGGGGACGTTGTCCTTATGACCAGAGTCTTAACTCTGCTGG
AAGTGGTAATTCCCAGACACTTCCATCCTTTCTGACTACGGTCCCCCCTCCCTCCTCAGGTGCTGCCCCT
GAGTTCTGGTGCTGTGCAGTGAGCTCTGCCTCCTCCACCCCCCATCTGGATGCTGCCTTCCCCATTTTGC
TCAGGCTCAGCTGAAGGCAGTGTACATCAAATGCTGAAGTGGGAAGTCTCAATAATTATTCATTCTGTGT
GTCTTGAGTTAAGCGCTGTTGCTGCATTGCTTTGTTACTTAAAGTCTCAATAGCTGCAAAGCCAACGTCC
CCTCTCTTGGATGCTTGAAAAACCCTGCTCTTTGAAAACCTTCATCCTTTCCTTGTTGAGAATACTCCTA
TATTGAATTTTTAACCCAGAGCTTTCAGGTCTATCAGCAAAATGATGGTAACGTGGGCAGCACTCCAACT
AAGGTTTCAAGAGAAGGAACAAACAAATGGCCATATTTCCAGCGCTTGGTATTTAGCAAAGATAGCACTT
ATGCACTGCAGCTTTTTCTATTTTTATTTTCTCATCTATCCCCTGCAAAATCACTGTAGTAAATCTATTC
TTTTTTTAGTCAAAACAGCATAGCTAATAGCAATGCATTTTTATCTGCTGGGTCTCTGGGGTAAGTCTGA
CAGAGATACTGCAAATAGTCCCCGACACCAAATGTTCCCCTCCACGTGGCCAGGCCTTCAGAAGTTTGGG
TAACTGCAAACACCCTTTATTCAATGTCCTCCTGTAAGAGTGGAGGAGGACCCATACCTGTGAGGTTTTG
GAAGCTCCATCCTTCTGCAGCTGAAGCTTTTGAGACAGTCAGATTGTGCCTGACCAATCTGGTGGCCTTC
TGTGATGGAGTGACGGCTTCGATGGATGGGGGAAGGGTGGTGGATGTCGTCTACCTGGACTTCTGCAAGG
CCTTTGACATGGCCCCTCACCACATCCTGTTCTCTAAATTGGAGAGGTGTGGATTTGAAGGATGGAATGT
TCAGTGGATTAGGAATTGGCTGGCTGGACACAGCCAAAGGGTTGTGATCAATGGTTCTGTGTCAGGGTGG
AGGCCGGTCACAAGCGGTGTCCCTCAGGGGGTTGGTCTTGGGACTCGTGCTCTTCAACATCTACATCAGT
GACAGATGATGGCATCGAGTGCACCCTCAGCAAGTTTGTGGATGGCACCAAGCTGAGTGGTGCAGTCGAT
ATGTTGTAAGGAAGGGAAGCCATCCAGAAAGACATGGACAGGCTGCAGAAGTGGGCCCACGAGAACCTAA
TGAGGTTCATGAAGGCCAAGTGCAGGGTGCCGCGTTTGGGTTGGGGCAATCCCAGGCACTGACGCCAACT
GGGGGAAGATGTCCTCGACAGCAGCCCTGCGGAGAACGACTTGAGGGCTTGGGGGTCCTGGGGGACGAGA
AGCTGGACGTGAGCCAGCAGTGTGTGCCTGCAGCCCGGAAGGCCAACTGTGTTCTGGGCTGCATGAAAAC
AGGGGTGGCCGGCAGGGAGAGGGAGGTGATTGTGCCCCTCTACTCAGCTCTTATGAGGCCCCATCTGCAG
TACTGTGTCCAGGCCTGGGGCCCCAGTACTGGAAGGATGTGGAGCTCTTGGTGCGGGTCCAGAAAAGAGC
CACTAAGATGGTCAGAGGGCTGCAGCACCTCTCCTATGAGGAAAGGTTGAGGGAACTGGGCTTGTTTAGC
TTGGAGAAGAGAAGGCTGTGAGGAGACCTCATTGCAGCCTTCCAGTACTTGAAGGGAGCATATAAACAGG
AGGGGGAGCAGCTGTTTACGAGGGTAGATAGTGATAGGACAAGGGGGAATGGTTTTAAACTGAGACAGGG
GAGGTTTACGTTGGATATGAGGAGGAATTTTTTCCCCCAGAGGGTGTGATGCACTGAACAGGTTGCCCAA
GGAGGCTGTGGATGCCCCATCCCTGCAGGCATTCAAGGCCAGGCTGGATGTGGCTCTGGGCAGCCTGGTC
TGCTGGTTGGCGACCCTGCACATAGCAGGGGATTGGAACAAGATGAGTATTGTGGTCCTTTTCAACCCAG
GCCATTCTATTGTTTTTTCTTCTGGAGCCACTCGTGCAACAGACACGGTTCCTTCCTCCCAACCCAAAGG
ATGTTGAAAACTGCAGCATTACTGTTTCAGTGACTTTGCAGTATAAAACTGATTCACCCCTTCTCAGTTT
CTGTAACGTTTTTTTCCTTTACCTCTTGACCCAGGGAAAAGAATATCCCTGCAGAAATTATTTATGGGTC
ATTATGGAGTCTCCTCCTATGGAGATATATCTAAGGCCCATCTGGACGCCGACCTGTGTGACCTATTGCA
GGGTGCCTGCTCTTGCAGAGGGATTGGACTCAGTGATCTCTTAAGTCCCTTCCAACCCCTGTAGTTCATG
ATTGTGTGATCATCCATGACCCTGCTCAACATATGGAAGTCAATGCAGCCTGCTCGGTTTCCGGAGCAGA
GGTTTCCCTTTGCTCTGAGGTGACTCATGTAAGGGAGAGGGGTGACATAGAGCTGTCTGAGGTTTCAGTT
TTAGAAGTTCAGAAAGGGGACAGATAAGTGTTGTAGACAAGGAGGATGAGAGAGGTTTACCCCTAGTTTC
TCTTTCCAGCACGTGTTGAGCTTCCCCTTCCTGGGGTACACAATAACCACGGCCCAAGACCTATCACTCA
ATATACACCTTTAGGAAGTGGCGTTGGCCACTGATCTCAGTCATTGGTTTGGATTTTGAGTGGTGCTGTG
TGGAGCCAGGAGTTGGAGTCAATGATCATTGGGGCTCCCTTCCAACTTGGGATGTTCAGTGGTTCTATGA
CTTCCCTCCTTCTGTTGTTAGCATGGGACTTCTGTCTCCTGCCCCACCCTGGTACCCCCTGCCCCAGTGC
TGAGTTCCCTGGAGATGCCGGAGGTCTCAGCTCAGTCCCAACAGGGCTACTCATGCCTTGTTGGAGTATT
GCTCCTCAATACTGAGCAGAGCAGCAGCCAAGGAACAGAGGAATGGAAAGAAATGGTTGCATTCACAAAG
GCACTTTTTTGGCTGTGTGCAGCAGTATGGACTGTGGCTCAATAGGTAATGGGGCTGGCGCTGATAGGAG
TGTGCCTGGCACTGGGGCTGTGTGGGTTCAGGGTGCAGGAGCACAGATCTGCCATTGTCCACAATGCAGC
TGTGCTGGTATTTGCTGCTTGCACACAAGTGAACACCTGAGGATTGCCAGAATGCCTTGGATGCAATTAA
CATGTGCTGTTCATCCTAAGCTGCTTCCAGCAAAACAGAGAGGGAGCACAGTTACAGGACAAAAATGTAG
GAAGAATCCTGCAGCAGTGCAGTACAAAGGAGCTTCCGTAGGTTCTCTGGAGCTGCAACCATTCCCCCTT
CTGGCCTCCCCAGCAAAGCACTCTCCTGTCTGCATCATGTTCTGGAGGGTTTTGGGTCTGCTCTACTCCC
CCAGTCAAGTTGTGGATGGCATCTGCTGTGCCTCTTTCCCTTTCCTCTTACAGACCTTGTGCACTTGATT
GCTTTAAGCGTATGTTTGGATATCCACAGTTCCAGAAATTAGCAGAGTGTAATCAATAAGATCCTAGATT
AGAGAGCAGCCAGATGAGACTTAGCACTGGGGGAGGGAAGACTGTTGAAGGGGATTTCGGTAGCCCTTCC
ATTGCCCGCTCCAGTTGTATCTCCAGGTGGAGCAAGTCTTCATGCACTGCGTGCCCTCCAGACTGGGGAC
CATGTGTTGGTCCACACCTTGTTACAGAGAGAAACAGAACAAGGGTACTCTTTTTCACCTTGTTCTTCTC
TTACCCTTTGCATAAATGCTGTGCACAGATGTGTCCTTTCCTGCAGCCTAAGAGACAGCAGTGGTGTTTC
TGCCATTTGCTAAAATGCGAACGTGTTCTTTTCCCTCTGCTCCAAGCTCTCATTCCACACCTGTGCTAAA
CTGGTAGGCAGCCTCCAGCCTATGGCCAGACCCTTCATGTACCAATGGGATGAGCTCCAACATGGCCAGG
TGCTGAGTCCTGAATGTGGGTCATACCAACCATACAACACTGCAGGTGTGAGGCAGTGGCTGAAAGCTGC
TGGAGGAGAAGGACCTGGGGGTGTTGGTTGGCAGCTGAATGCAAGCCAGCATTGTGCCCGGGTGGCCAAG
AAGGCCAGCGACGTCCTGGCTTGTAGCAGCAGCAGTGGGGGCAGCAGAGCAGGAGGTGCCCAACCCTCTG
TATGGCACTGCTGGGGCTGTGGGGTTCTGCAGCACAGCGCTGTGGGGATTGGCTGAGGGAGGGGGGATGG
GGCGGTGTGGGGCAGAGGGGCTCAGGGAGAACTCAGCGCTCTGTGCCACTCCTGAAAGGAGGCTGGAGTG
AAGGAGGGGATGGGCTGAGGATGCGCTGGGGAGGGTCAGATTGGAGCTGGGGAACAATCTGTGCTCCAAA
GAGCGGCCAGCACTGCACAGCTGCCCAGGGCAGTGGGGAGTCCCCATCCCTGGGAGTGTTCAGTGACCAC
AGCGATGTGGCACTTGGGGTCGTGGTCGGTGGGCACGGTGGGATGGGCTGGGGTTGGATTGGTGATTTTA
GAGGTCTTTTCCAACCTCAATGAGTCTATAGCTCTATTACTCTATGCATGCTGCTGGAGAAGATCAGCTG
GTGTTCAACAGCAAGAGCTGACAGGGCTGTTTGCAGCTCCCTTGTCAGCACAGGAACCCCCTGCAGTGCT
GGAGGTGGGCAGCAGATGTGGCAGTGCCTGCAGTTCTCACTTGTGCTTCTCTGCAGAGTGTCCCCTGACG
GCGGCGGCTCAGCTGGAGCTCAGCACTGAGATGATCAAAGCCCTGCGGAACGGGGGAGCGCATTTGGACT
TCCGGACACGGGAGGGGATGACGGCGCTTCACAAAGCCGTGCGGTGCCGCAACCACGCGGCGCTGCTGGT
GAGTCCACATCCCACTGTGGTGAGTCCACGTCCCAGTGCTGGTGAGTCCAAACCCCAGTGCTGGTGAGTC
CAAACACCAGTGCTGGTGAGTCCACGTCCCAGTGCTGGTGAGTCCACATCCCAATGCTGGTGAGTCCACA
CTCCAGTGCTGGTGAATCCACATCCCAGTGCTGGTGAGTCCACATCCCAGTGCTGGTGAATCCACATCCC
AGTGCTGGTGAGTCCCACATCTCAGTGCTGGTGAATCCACACCCCAGTGCTGGTGAGTCCACATCCCACT
GTGGTGAGTCCACACCCCAGTGCTGGTGAGTCCACACCCCAGTGCTGGTGAGTCCCACATCTCAGTGCTG
GTGAATCCACATCCCAGTGCTGGTGAGTCCACACTCCAGTGCTGGTGAGTCCCACATCTCAGTGCTGGTG
AGTCCACATCCCAGTGCTGGTGAGTCCATATCCCAGTGCTGGTGAGTCCAAACACCAGTGCTGGTGAGTC
CACGTCCCAGTGCTGGTGAGTCCACACTCCAGTGCTGGTGATTCCACATCCCAGTGCTGGTGAGTCCACA
TCCCACTGTGGTGAGTCCACACCCCAGTGCTGGTGAGTCCACATCCCAGTGCTGGTGAGTCCACACCCCA
GTGCTGGTGAATCCCACATCCCAGTGCTGGTAATTCCCATATCCCAGTGCTGGTGAGTCCACATGCCAGT
GCTGGCTCCTTCTAGCACCCAGACCTCATGTTGCTGCCTGCTCCATAGCTGTAGGCCCGCATCATCTCTG
CCATGCTGGTGGCATGGAGCACAGTGTGTGACAAAGATGTGACCCTGATGGCCTGAGCCTGGGGAAAGAG
GGCTGAGCAGCACTGTGCCGTGACAGCAGCACTGGCCCTCGTGGGTTGGTGATCCCCACACGTGGAGCTG
TGAGGTAGGTGCTTCTCCATCCCTGGAGGTGTTGAAGGATGGTGGGGATGTGGCACTACGAGACGTGGTT
AGTGAGCATAGCGTGGATGGATTGGGCTTGGACTTGATGATCTTATTGGTCTTTTGCAACGTTAATGATT
CTATGGTTCTCCTGCAGACATTGCTGGACCTGGGGGCCTCCCCAGACTACAAGGACAGCCGGGGGCTGAC
ACCACTGTACCACAGTGCCATGGTGGGAGGGGATCCCTACTGCTGCGAGCTGCTGCTGCACGACTACGCT
CGGCTGGGCTGTGTGGATGAGAACGGCTGGCAGGAGATCCACCAGGTGAGGTGGATATGGATGAGGTCTG
CTGGGCCTGGCCCTCGGGTGCTGCAGGGTGCTGGTGGGTGGTGGGGGCTGCATGGCCAGCAGGGGGCTGT
CTTCCTGCTCAGGGGTTTGCATGTGGGGTTCAGCTCTGCCCCACTGCAGGCCTCACGCTTGGGCTGCCTC
AGCTGCCACAGGGCAGCACTTTGGGATCTTGGGCCAACACCTGAGGTGTCTTGGGTACAAAACCAGAGTT
CTTCCTGCCCCTCCTTGGCACGTTAATAAGTGGATGTGGCAGAGGAGTCACAGAACCATAGAATCACCAA
GTCTGGAAAAGTCCTCCAAGATCATCCAGTCCAACCATCCACACATCACCAATATTTCCCACTACACCAC
ATCCTTCAGTACAACATCTGAACATTTCTTGAACGCTTCTTTGGGCAGTGGCTCCACCACCTCCCTGTGC
AGCCCATTCCAGCACCTGGCCTCTCTTTTGGAGAAGAAATTTTTTGGCTGCCCCATCCCTGGAGGCATTC
GGGGCCAGGCTGGATGTGGCTCTGGGCAGCCTGGTCTGCTGGTTGGCGACTCTGCACACAGCAGGGGGTC
GGAAGTGGATGGTCATGGTGGCCCTTTCCAACCCAGGCCATTCTACGATTCTAGAGTCCAACCTGAATCT
GTCCTCAATCTAGAAGAGGGGGAAGGGTTCTGTGAGGTTTGTCATTTCCCTGCTGCCCCCTCATTCTGTT
TCTCAGTTCCTTTTTCCCCCTTTTGCAGGCATGTCGCTACGGCCACGTTCAGCACCTGGAGCATCTTCTC
TTCTACGGCGCTGACATGACTGCGCAGAACGCCTCAGGAAACACCGCTCTTCACATCTGTGCTCTCTATA
ACCAGGTACCTCGTGTGATTTGGGGCATGAGGACACAGAAAGCACAAAAAAGGAACCTGCCCGAGGGCAC
AGCGCCAGGCTGAGGCACCTTCTCAGGGCTATTACAGCCCCAAGACCTAACAAAGTCCTTCTGGATTCTC
CCCATCCTCTGCCCAGGGCGAGGTGCTGCTGGTAACACCAGTCTGACTTTGGATTTCTCAAGATCTGTGG
TTTATTCCAGGATGGTTTTGCTGATTTACCACCTGAGCTGCTCCACAGTTGCTCCTCTGGTTCCCATTCC
TTCTTCACACCATGTGCAGCAAACCCCCATCGCTGGTGGGGAGGGGGCGGTTTGCCTGCCTGGAGAGCAC
TCATTTGGCCCAGGTGCCCTCATTTAACATTGAGGAGAACACCTGCCTCAGGAGGGGCTTTTGGGGTAGG
ACCTGCAGCTGTCCTGGCATGAAAGCACGGAACATCTTATGATCAATCTGAATTATAAAGAAGATTGCTC
CTGCCATGTGGGCATTGTTTCTGTCTTGTTTTCTGTGTGGCCTCAGTTCTGGAGAAATCATGGCTGGGGG
TGGTGGAGCCCTCTCTGAGCTTCCACACCCACCGTTCTCTTTCCCAGATGTAGAGGTCAGCATCCAAGTG
CTTCTCCTGTGGGTTTTGTTCCTCCGTAGAGGTTTTATACGTTGTGTGTATGGGTTTCACTGTAAAGGGA
TTTATGTTTCTGAGGTGTCAAGTTTTAAGAATTGAATGCTGCTGTGATTTACAATGTGGGATGGTGTCTG
GAAATTGATCCATGGCACAGAAATTGATCTTTGAGTGTGCTCTGCTCGCTCGGGACTCTCATACATGGGT
GCCTGCCTACTGGGGGGCTGAGGAGTATGGGGCCCATAAATGGGAATTAACAGCGTAGAAGCACAGAGCG
TTCAAAACAAAAGCAAGAAAAGGCTGTAGGAGGTAGCAGTACCTGGGAACGTGTGGTGGTCTCTGTGCCT
CACAGCTGTGTTCCTGGGCTGAATTCTGGGCATTACTGCTGTAGTTGGCACACAGGCAGTGGCTTGGTCA
GCTTAGTGCTGGGGGTGACCACTTTGTGGGCGCTCAGCATCCTTATGCATCCCTTGCTCTCAGCAAAGGA
GGCTTTCCAAGCTCAATGAAACAAGGTGGTTTGCCTCTTTGTTGTCCCCTTTGTAGTCTGTAGTGCTGAT
CAATCTCTCCTTTCCTCCTTTCCAGGAGAGCTGTGCTCGGGTTCTCCTCTTCCGTGGTGCGAGCAAAGAG
ATCCGCAACTACAACAGCCAGACGGCGTTCCAGGTGAGGCAGTGAGCACCAGTCATAGAATCATAGAATT
GCTCAGGTTGGAAAAGACCTCAAAGATCATCAAGTCTAACCACAACCTGACCATAACCTAACGCAGAGCC
CTGTGGGGCCCCAAGAAGTGCTGGGGTGGCCTCTGGGATGACCCTGTGTGTGGGCTGAAGCTTCTGGAAC
AAACCAGTGCATTCAGGATGCCTGTTCTGGTCCTGGCCTACTTGATGGAGCAAGAGGCAGCAAAGTGTTG
TCTGTGAGGCTGCTGTTGTGGTGGGAGATTTGAAAGAGCTCTGTGTAACCCGTGCATAATGGAGGTGGAA
AGGAGGAGTTACTGCCATCTAGGACAACTTTGCTGCACATAAACTTGCTGTGAATAAACTGAAAACAGAG
GTTAGAAGGCCTGTTCCAGCACCTCACCACTCTCACAGTAAAGAACTTCCCCCTGACATCCAACCTCAAT
CTGCCCTCCTTCAACTTCAAACCATTTCCCCTTGTCCTGCTGTCATCTGCCCTCTCAAAGAGTTGACTCC
CCTCCTGTCTGTAGGCTCCCTTTAGGTCCTGGAAGGCTGCAATGAGGTCACCCCACATCTTTCTTTTCTC
CAGGCTGAACAAGCCCAGCTCCCTCAGCCTGTCTTTGCAGGGGAGGTGCTGCAGCCCTCTCATCATCTTT
GTGGCCCTCCTCTGGACCCTCTCCAACAGTTCCCTGTCTTTCTTGAATGAAGCATGTTTTAATACAAACT
CAACAAGCAGTCCTGAAACAAGTATGTACAACTTAAGTGTGCACTGTCCACAATGGTGTGTACAAATTAC
ACACGGCTGTTGGAGACACCGGTATTAGGAGCAGCCCTGCAGGGAAGGATCTGGGGGTCCTGGTGGCTGA
AAAACAGAACGTGAGCCAGGAGTGTGCTCTTACAGCTCGGAAAGCAAATGGGATCCTGGGCTCCATCAGC
AGAGGGGTGGCCAGCAGGGAGAGGGAGAGGGTTGTCTCTCTCTGGTCTGCCCTTGTGAGGCCCCATCTGC
AGTACTGCGTCCAGGTCTGAGGCCCCCAATACAGGAAGGCTTAAATTCTTAGGAGGAATTTCTGTATGAA
GCCTGAGGCTTTGTTGGTTATGCTCTGCTATGTGTTGGCCTGGATGCTAGGAGCAGAAAGGTCCTGGAAG
GTCAGATGGAGCGCTCCATGCAGACCAGGCTTGCGCAGATGGAGGCAGTGGGGCTGCAGCTCTTCGAGGA
GCTTTGCTTCTGGGAACTGATTGCTCATCTACTTAATGTGAGAATATTTATTTCCAGGGAAGGGTTTATT
CCAGGAAACCGCTTCGTCCTTGAAACCTCCAACTCATTGAAGGAGTTGAACTTCTGCCCTTTCTCCACCT
CTCGATTGCAACCTTTTTGCTTTGGGCATTTGCAAGATATGAAGGTGGTGGGTGGAGAGAGCGAATGGCT
GCAGCTCCGATTTGCGCACGTCCTGCAGAGCCCTGAGAGCCCTAATGAGGGGAAAAGCAGTGTTTGCCTT
TCTTTTTGAAGTAGTGTGACTAATTGGAAGTTTGTCTTCCAGAGAATGGAAAGTGTGCTTGGTAACCCAA
TCGGTTTGTTTACTGACAGCAGTATAACCTGATCCAAACCTGAATGTGATACCAGCGTGATGTTTCCCAT
CAGCTCCCAGCTTTCAAAGAGAAGCTCTTTGCCTCTGCTTACATTGCTTGCTCAAGATTGCAGCATCTTG
TTAAGTCGCTGCCCGCTGCAAAGTCTGGCACTTTCTCATGCATCGTCTTTGTGTAGCCATGGTAATGGGG
TGCTACCTCTCTCTGGCTGAATTTCAGCACAGCAGAGGAAACCACGCCAGTGTGAAGCAGGGTGTGCTGG
CCAGAGCAGCTCTGTGGCTGCTGGGAGCTCACATAAAGACCTCTGCTTCTGCAGAGCTATTTAGTCTGTT
TACTGCACATACCTTGTGTTAATTTCCTTGTTACCATTAATCAGATAGCTTGGTGTCGGTGCCCTGAGAT
GACTTGAGATAGCACCAGGTAATTCAGAGGGTTTGGAGGTTGTAAACTCTCCAGTTATCCTCCATGAGGC
CAATGGACATGCTCTGTGCTGGGGTGGTGGGGCAGGAGAGCAGGGAGCACTGCCCCCTCTGTGTGGCAGC
TGTGGGCTTCGGAGGGGGGTGTGGGTGAGGGCTGAGCATCACCTCCAGGCACTCTGCAACTTGCTGTTGT
CCTTGGCTGGGGCTGATCCCTCCATCCTTGAGAGTGGTGCTCTCCAGTGTCCTTATCAATGAGGCAGACA
GTGGGGTTGGGTATACCCTCAGCAAAGTGGCTGCTGGCACCAAGCTGAGTGGTGCAGGTGATGCAGTGGA
AGGAAGGGATCCAACCAGAGCTCTGCCAAGAAGGGCTTTGGGGTCCCAGTGGCCATGAGCCAACGGTGTG
CACCTGGGTGCCTCATCCTGGAGGTGCCCATGGCCATGGATGGGCCCTGGGCAGCCTGAGCTGGGAGGCA
CCCAGCCCACAGCAGGGGTTGGAGCTCAATCACAGAATCCTAAAATCGCTAAGGTTGGAAAAGACCCACA
GGGTCATCCAGTCCAACCATTCGCCCATCACCAATGGTTCTCACTAAACCACGTCCCTCAACACAACATC
CAAACGTTCCTTGAACACCTCCGGGGTCGGTGACTCCACCACCTCCCTGGGCAGCCCATTCCAGTGCCTG
ACCACGCTTTCAGAGAAGTAGTATTTCCTAACGTCCAGCCTGAACCTTCCCTGGCGCAGCTTGAAGCCAT
TCTCTCTAGTCCAAACCCTGTTGGGGTCAAACACTACAGGATGTGGTCTGGACAAACTGATGCACTACCA
GTGTGGCTGTGAATGACCCCTTCATGACCACTCTGATGTGAACCACCCAACTTTTTTTTTTTTCCATCTA
GCTGTCGATGCATCCGCACTGCGATGTCTGAATTGCACAGATAGGGATGAGCCAGGAGAAGGGGTTGTCT
CTCTGTCTGTCTGCTCCGTATCCTTGGAGCTACCTGCTGGTTTTGTACCTCTGTATCAGAGCTTGGGCCA
TCTGTGCCACTTCTGTCTCCCGACATTCTGCTTTGTGGTGCAGGGTTGGAGGGCTGCTGCCACCACAGGC
ACTCTGCTCTCCTCCATGTAGCAATTTCCTTGTAAAAATCAGGAGAATCCTAAACTGCTTCTGCTCAGTG
CCATGCAAAGCTTTTCATTTCTGCCACCTACGCTTATCTGTCTAATTCCCCCATGGGTTCATCCTTCCCA
GCTGTTTGGAGTGATTGCTGTGAGCTGTGGGTAAGACCTGCCAAGCTGTGTTAAGTCCTGGGGTTTCTTA
TCATCTGGGTGGTCACTGCTCGTGCCTCAAGTCTTGCTTTCCTTTTGCTCCCTGGTTTCCAGTTGTCTCA
AGGGCTCACCGAAGTGATTCCTTTCTCAGGAACCCGGTGCTTGGATGGAGTTAAGGTGTCACATACCTGC
AAGCTTTGTGCTTTAAATTTCTGGGTTATTTTTTCATCTTTCATTTAATAAAAGTAGCTTTTCCCGTGTC
CCTTACACCTGCTTAAAAGGTAGGAGAATTAATGTCCAAGTGGAGGTCTTGCACTGCATTTGTCGGTGAC
CCATTGGAGACGCCAGCAGGATGCTCCATACAGGGAAACCATTTCTGTTTTGGTAACAGCACTGCCTTCC
AGTTTTCTTTCCCAAACCTTACAACTCTAAGGTGGACTGTGTGGTCTCAGTGTCAGCGTGGGTCTTCCTT
ATCTGGAAAGTTTTGGAGGTTACTTCTGCTGCCCCTGGAACGTTTCTAGGTGATCTGCTGATCAACCATC
TCTCTGTAACAGCCGTGACAAACCCAGCTGCAGGGAAGCACTGTCAGTGTCCAAGTAACATCAGAATCAC
TTGCTGATTATCTTCACCTCTGATCTTCCTCATGTGGACATCTGGAAGTCAGCCCCTGCCTTTTTCAGGG
GCTGTATTACTGCACCACCTTGGAGCAGTTTGCAGCTGGTGCGTGCATGAAGCCTTCAGTGCAGGGCTGC
AGCTGCCTTAGTATCACCCATAGCACGGGTGGGCACATGGGCTGGGGGATTGGCTTCAGTTCCTTGAGCA
GCCCTGCCCATGTGCTGCTTACTGTGAACTGGTCTATTCTGGAGCCATCTGAGGAACTGATCTCCTCATC
CACCCAGGGTCTGGAATGGCACTGGGAACACTGTGCCTTTGTGTTCCAGCTCAGAAGGAGTGGAACGATG
TGATGGAGATGAGCTTGAGCTCCCATCGTAGTCCAAAGGGAAATGAACCCAATTGTTAACGTGAGGGTGT
TTCTGGTTCACATCTGCGTTTTGCATGTGTGTTGTCAAGGATCAGTCATCATTCTTCATGTACTTTTCTA
GTCCTCCATCCCCAGCAGTGATGGAAGATACCTGGCTGCCCCTGTGCCTTGCTCACTGGTGGAGGCACCT
CATCTCTCTGCCCCTAAGCCTCTTTGCTTGGCCAAGTGATGGCCTTTCCCTCATCTCCTCCCACCATTCC
ATTGCCCACACAGTGGGCTGACCCATCAGATGGTTCAGCACTGTTGTGTCCAAGTGCTGCCCATGATTCC
AAGGTAAGAGAGGTTGCCTGTAGATTGGATCTATGGAGCATCCAGTTGTCTTCATGTGACTTCCACTCTG
AGTTGGATGCTGAAAAGCTACTAAAACTGTGTCAGCTTGCTGTATCAATGCAACTTTTACAGCTCATGAA
TGTGTTAATGAGAACCTACCCAAAAGTGAACTCTGCACTGGAAGTTTTCATTGCCAAGGGATGCTGAGTT
TCCTAACAATCATTAAATGTCAACTTTTGCACAAATTTTTGTTCTTGTGCTACTCGTGGTCAGATTGCTT
TATGTGCAGGATTTTCATACACTGAGTATAAAAATAGCATCAGCAGTTGCTTCAAACTTCCCCTCGTTTC
ACTGCAGTGTAACAATCAGAGCTGCTTCTTATCTGTCAAAAAGTTGTCTGTCCTTTTGATAGCTGTGTTT
TTGTGTTTATTTTCTTCTTCCCTCTCTCCAGGCTGAATTCTTCTAAGCAGGATTTTTTTGGGGTAGGTAG
TTGTTACAGGTACTCACAGTTCCTTGCTGTGAGCTGCACAGGCTTTGTTGATGCAGGGCTCCTTTGGCTG
AGCTGTGCTCCATCACTTGTGCTATCACCGGAGCCTCTCAGCTGTCAGAGCTGACCTTGATCACAGAGCT
GAAGCACGAGGCAGAGGTTTTAACTCCAATATCAGCATTTCGGGTAAATGTTTGGCTTGACGGTAGGAAA
TTGTTGCCTGAATTGAGGGTATGTGTGCAGAGATCACATCCCTGCAGAGCAGAGGTGTGCTCAGTGTTGG
ATGAGTTGTGATGTTCTGATGTTTCCGTGCAGAGGATGTGCTGGGCAGTGCAGGGGGTTGGCAGCAGCTT
CTCACATGCCTCCATTGGTGTGCAGCCATGGTCCCATCTGGCTGTGGTGGTGTGGCACGTCAGGGGGTGA
GCAGGCTGTGCCCAGTAAGGAACAGGAGGGTACCTCATCTCCTCCATCTGTAGTGGGGTGAGGTAGCTCT
GGCCATCATGATTGGGCGAACCCTGGTGGTATCCCTCTCGTGATGCCAGCTGTTAATGAAGAGACCCCAT
GGTTTCAGCCACCACGACCATTCCTGAGCCTGGAGCCAGCCACTGGGTGGGCTTGGTAGGGCCAGTCATC
CCTCTTTGAGGCCGGCGGTCCTGCTGGCTGTCCGCCTACCTCGTCTTCCCCCTTCCCAAACCATCCCTGC
CCCGTTCTGCGATGAAAATGCTATGGGACACCACACTGAAACCTCCCTGAGTTCAGATGAGATGTTTCTT
GTGTTCCCTTCATTCAGTGTTGCCACCCACAGGAGGAGACCATAGGCAGGTAGGACAGAGAAGGAACATG
GGAGGCCATCTGTGTGCTCCTCTGCCTCCCCCAGGACCAGCTCTGTCCGAACTTTTTGTGACGATGACCT
CTCCTGAGACCCTCCAAAGCTAGACCTTCTGTGTGCAGTCTCTGTGCTTCCTTGTCCTCACTGTCAGAAA
GCTTTTTCTGACATTTATCTTGAATCTTTCCTATTGAATTTTAAGACCATCACTTTTCCTTGGTTGTTGA
GAGCAGATTCTTTTTGTCCTTGCCGCAGCTGCCTCCTCTCTGCCTTTATGGCCCCACTGCCCCTTTCCCA
CCCAATCTTCCATTCTCTGGACTAAATATCCCAGCACATGCAGGTTTTCCTGCAGAGCCCTTGAAAGCAT
AATCCGATCGTTACTATTGATTTACTGTGGGTTCTCCCCACGTCCTTTATTTAATTCAGATCCCTGCTCC
AGCTGACTCCCCACCTGCCCTGCACAGAGCAGTGACTACACTGCACGTGCTGGAGATGAGGCCACTGACT
GTAAGTCCCAGAGGAGTGCTCCTCTTCTGCCACAATGTGATTTTGTGGGCTCGTGTTCAGTGTGTGATCC
TGAGCTCCTTGGGACTCTTCCAGCAGAACCACTGCTGCTGTCTCGTGCTGCATCCCAGTGCCCAGCTGTT
CTGCTGCTTTGTGTTATGCCCAAAGTTCCCCCCTCTGCAACTTGTGCTCATCACCTCCTCTTCTTTCTCT
GCGCCTCAGAAGAGTCCGACTCTGTCTTCTGCAATCCTTGTGCATAAATAGCAATTATGCTTGTCTCTGC
TGAACAAAGTTATTTTTGTTTTCCTCTCCTCTATGTATTTCTTGAGCTTCGAGCAATCATTTTGGTTCCA
ACCCTCTATTGAACTCGTGCCTCCTCCCAGGTTGGTGTCATCTAGGAGTTCAACAAGAGTGCTCTGCGTT
CCTCCAGCCAGGCTGCCAATGAGAACTGGAAATGGGGTCCAGTTCCACCCATTTAGCGCACGTTTGGAGT
TCGATGGAGAGGCAGGAATTGGTTTTCCGATCAGTTCTGCATCCACGTGGCAGGAATCTCACCTCCCAGA
TTCCATTTCTGTCGTTTCTGAGAACGTCACATCAGAGTGCCATAATTTTTGTAGAAGACACCTATGTGGT
ATCTTTTGTTGTTCTGCTTTTCATGAAGCCTGGCCTGCTCCCATAGAAGTCGCATGGATCCCTTGTGCTG
GGTTTGCCCTTTGCAGATTACCATGGTTGGTCTTTTTTTTTGCAGAGTTCTGCTTAGAATCGTAGAATCA
CAGAATCGCCTGGGTTGCAAAGAACCACTGTGCTCATCTCGTTCCAACCCCCTGCTATGTGCAGGGTCAC
CAACCACCAGACCAGGCTGCCCAGAGCCACATCCAGCCTGGCCTTGAATGCCTGCAGGGATGGGGCATCC
ACAGCCTCCTTGGGCAACCTGTTCAGTGCGTCACCACCCTCTGTGGTGGGGAAAAACTTCCTCCTCATAT
CCAACCTAAACCTCCCCTGTCTCAGTTTAAAACCACTCCCCCTTGTTCTATCGCTCTCCATCTCATAAAC
AGCCATTCCCAACCAGTTTATACGCTCACCCCATGTTCTTCTGCACAAGACAATGAAGTTGCTTCATCTC
TAGAGCCGTGTTCCTTGGTGAAGCCCGTGGTAACATCAGACATCAGACGTTCAGACACTGAGGCCCTTTG
GGGATCATTGAGTTAAGTCCCAATGCTGGAGGTTTCTCCTGCAGGTGTTGGCAGTGTGACTCTCTCCTGC
TCTGCAGATCTCAGAGGCAATTCATGGACACATCACCAAACCAGGCACAAGGGCTCATCGTGCCCCAAAC
GCTGTGTGGTGGTGTATCAGGACCAACTGGTTCCCCATTCAGTTACAGCCGCTTCGTGGTCACAGCCAAT
TGTGGCACAAAAATGGAAGCATGAAGGCAGCACTCCCTGGCTCTAGCAGTGCTACAGCTTTTCCCTTTAC
TGACTTATTGGGGCACTCCATCCATCCCGCAGTGCTTTCCTGTGTCCCATCCCTTCCGTGCACACCTTGC
TCATTATCTCTTCGTGACTGGACCTTTCCCCATCTCTTCTGGATCTGTCACACACATAATTGGGCATCAG
AACCTGGTAATGCTTAGAACGATCCGCCTCGAGTCCTTAAAGATTTACACTTGGATGCAAAATTAACATA
TCATTTCCCTCGGCTTTCAGCACAATGCAAGCAGGTTGTTAGATGCATCTTCTTCAAAGATTTGTATCTT
GTTGCTTTAAAATAGACATCACGGTCTGAACTCTGCAATTTGCAGTCATGTTGCCCAGGCAACAGAATTT
TCTCAAACAGAGTGGTTTTGTTGAAAAATGCCTTCGGTTAACTATGATTTGTCTAATTTAACTTCAGTTG
TCACTGATGGTGTTTGGACTTCTAACCAATGACATCATATCTTGTGATGCTATAGGAAGTAATGCGTCTC
CTCCTGCTTATGTAGATGAGTACTGGTGCTGAGTGGACTCAGAAGGAAATGACAGAGCTGCTTATTCTGC
TGCGTATCTATCTGTGAACTCATGCAAGCTTGCTGCTCCTCAGTGTGTGTAAAGCACAGAAACAGCAGCT
GCTGTTGGATGGCGTTTACAGAGCTGATACAAACGCCAGAAATTTCAGCTGTTGTGGGAATGTTGGTGAT
GTATTGTTATTAATGAGCTCCGTGTTTTCTTGTTGTCACTACAGTGGTAACCTTGTTCTCCTCCATCTGT
CCTCCCCTGTCAAGCTCTCAGGCTGTAGGGGCTGTGGGTCTGTAGGGATGTGTGGAGCCGGCTGATCCTG
CTCTCCAGTGCTACCGCAGTGGGAATTAGAATGATTTGTGGAGGTGCCGAACTCCAGTTGGCACATGGAG
GGGTTGTTCATAGAATAGAATCATACAATCATAGAATGGCCTGGATTGCAAAGGACCACAGTGCTCATCT
TGTTCCAACCCCCTGCGATGTGCAGGGTCGACACCCACCAGACCAGGATGCCCTGAGCCACGTCCAGCCT
TGTTCAACCCATTGCGTGCTAAAGATGCAATACGCCTTCCTCACACTTGCTGCCTTTGCTGTCCAAGTGG
GAAAATGGCACATTTTTTGTGCATTCCAAAGCATGTTTGTTAAAAGTCAGTGTAACTGATTAAAAGCATA
GATTCATAGAATTTTCAATCCATAGATGGAAAATGTGGAACCTTGGAGCGATGGATTGTATCTGCTTGGG
ATCTTTGCCTTTCATGGTAGCGCACTAGCCCAACTTCCAACCTCCTTCATACTTAAAGTTAATGCTCCCT
TGCAATCCAGACGTCAGCAGCGTGGCTTGCAGGGAAAATGAGCTATCAGTTCATATTGATGAACCCACAT
ATCTTGGGCTCAATTTAAAGACATCACCGTGGAGAAACATGAGTGTTCTGTATTCACATCCTTACACACG
AGTGCCCTTGGATGGAGGCCCAAGTACCACATTTTCTTCAGTACTCACCTGTGCTGATGGAATCACACCT
TTGTTCTTAGTTCTTTACCTTTCTAATGTTTTGGCAAAGGAAGTACGTTGTTTTTGTCCTCCCAGCAGTG
GATGGGTGGGATAACTGGTCACCATCCTTTCTGTAACACTGTTTTAAGGCTTCAGGTGAACAGATCCAGT
TCTGTCAGGGTTTCCCCAGTCTTGGTGCTCTCCAGGTCTCTCTTCCAACTCACACTGTCAATCTGTGCTC
CTCCTTAAAGACCCGTGTCCCAAAACCACACCCATCAGTCCGGATGGGTCATTGCCAACTCATGGTTCCT
CCTAGGATTACCTTTGTCGATGCAATATCCCCATTATCTTGGATGGTTTGATTTGAGGTTGCTGAGGTTA
CCACGTGTTGTTTCCTGCTTCTTGAAGCCGGTTCTTCTCTGCCTTACATTTATGCATTTGTTTTCTTCAT
GCCAAGCAGAACACATCTTCCTAGACCTGAATTTCATCTCTCTGCTTCTGTCAGCTGGACTCATAAACCC
GTCAGTCAGACTTGGCGTGTTGTGCGATTTCCTTTTAACGAGGTTCTCCTAGAACTAAGAAAACTATCAT
TAAAACAAGAATAAAATCTAATTAGAGTCCGTGGTGTCAAATCTGGTATGATGTATACAGGAGAAAATAA
CATAGGAAAGCATTCTAACTGCTAAATATGCATTAGTGTTCGTGATGTACCGTACACAGGCGCTGTGAAG
AGTTGGGAAAACAATGCAGGTATTATGGAGATGGTTACTATTTCTTACATTAAATCACTTAGAAAATGTT
TGGATGTTTCCAAAAACGTTTTAAACAGCCGGAAAGCTGCTCACGTGAGAAAAAGGTGCAGCAATGAATG
GCAACGAGGGGAAGATAAACCCAAATAGGGGCAAAAAATGTGACTGCACAGTAAAGAGAAGGGAAAAGAT
GTGAAGTACCATTGGTGCAACTATGAAGATGAGCGTAGCTTCTCTGCTAGAACCAGAGGGAAATAAGAGG
AAAGCAGGTAAGGGAGAAAAAGGCGAGTTTGCTCTCAACAGGTCTGAAATTGCTTTTCTTCTGAATGAAA
TGAGCGAGCCTGCTCTCTTTATAGCAGCATTTCCACTCCACAAATGGAACTTCAGCCCTTGCTTAGTTGA
CATACACCTTGGTCTCATTTCGGATGCCCCAGCAGCTTGTTGTGCACAGACAAAGCATCCAGGCGGCTCC
TGCTCCAGGTTCTGTGGTCAATGCTTCTGACAATTTAAATACTTAAAAGCACTGATAATCCTCCTCTTCC
CTGGAATTTCTCCGGTTTTCCAAGACCTGGTGTCCTAAAGGGCATGAAAACTCCTCCTTCTGTCTTGTCC
TGACCTTCTGTAACTTACCAGGAGCCGCCTGTTTGAGCGTTAGTTGTGGTTTGCAAATGCTACCCATCAT
CCGCCTTCATCAGAAGCGACGAATTCCATACAACCACAGAATCGCCAAGGTTGGAAAAGACCTCCAAGAT
CATCCAGTGCAACCATCCACCTACCACCAACATTTCTCCACTAACCCAAATTCCTGCCCACACGCTGTCC
CTTGGGAAGAACACGTTTCCCGTTCCTCCCCATCCTCCCCATCCTGCCTTGGTGCCTTTTGTGCACTGCT
GCGCCTGTGATGGACCGAGGACTGACCCGTGGCTTTTATTCTTTCTGACAGCTTTACAACGTTTTCTCCT
GGTAGATCGCTGGCCTGTTCAGCTTCCCTTATCAATCATGATACAGTTGAACTCCAGGCTTTCCATCGCT
GGTGTCAGCCCTCAGACCGTGAGAAGCCAATCTGATGATGAATGATTTTCTGTCATCGTGTAACAGGCTG
AAAGTTGCTTTTTTTCTGAGATCCTGAGCGTGGGCATGCTCCAGGAATGTGCATGTGCCAGACAGACGTA
CCCCAGGCCTGCTGCCCTGCATAGGACACACATCCCCCTGCCCCTGTGCTGCCTCTATGGGGCACCCCAA
CACGTGCTGGGTGCTGCTCCAGGCACAGCATAGGCAGCTCACCCACAAGCATCTTTCATTTGCCTGATGA
ACTTCGTCTTTTTTTTTTTAAATTCACCTTCTCTCTCGAGGCTTTCTCCTTATCATCCTTTATTTAATTT
ATTTTCTCTCTCTTTTCATTTGAAGTTTGTCTTGCAGAAATTGATCAGGTTTCTGGCCTCCTGGCTTCCT
CCCACTCCTCCTCCAGCCTTCAGTGTGAGACTGATCTAATTCTGAGTCAGATGCCATCTCGGTTTCCATT
ATCCCAATGATGTTGCTGACTTGAAATCTTCCCTGACCTGCGGCAGTCGCGCTCCTATTTCAGATGCCAC
ACTAAAGCCTCCACTTTGCTGCAAGCCCACCGGGTCCTCGTCCTTCAGGCTCAGGCCCACAGCTCTTGAC
AAGTCTCTCACACCCGCCCAGTTCTGATGGTAAGGGCCATTCTAGGCACAGATCTGTGCTGCTCCGGTCC
TTGTGAGCATCCTTCAGCGCTGCAGAGCCCAGATGATGACTAACACTGCCAAGAGGACTGGCCTTTCCTC
TTCATCCTGTGCTCCCTGCACTAGATGGCCCCATCCATCATGACTCCATCTGAACAAGGTGGCTGAGAGA
TGCACTAATTGGTTGATCTATCCCCTCTGCTGTACCTGAGGCACTGTTTTTGCAGAATGCTGGGTTGAAA
GGAACCCCTGGGGCCATATGGGTCCAACCCCTGCACCAACAGGGTCACCCAGAGCTGCTTGCCCAGGACC
AGCTCCTGGACTGCCATGGTTCAGCTGGTGTCCATTGCCTCTTGTCCCATCACCGGGCACTGCTGACGTG
AGCCTGGCTTCTTTTCCCAGATACTGCCCATTTGCGGATATTGCATTGCTCTCTGTGGTTTGATGATCTC
AGTGTCTGTGTGGACCCCATAGAGCTCTGGCCAAAGCAGTTCTTCCCTTGCAGAATCTTCCTCTGAGCTT
TCAGGAGATGCCACCAGCCCATCTTTGGTCTATGTGGGAAGCTGAAGCTCACTCCTTCCTGCAGCATGGC
TGGTTTATGGAAGCTGTGACTTCCAGGGCATCCCATCTGTTGGCTGTAGAGCTGCCCAGTGCCCACGGAT
GGAGGCAGGCTGCAGGGGAGGTGAGATGACCCCCCACACCAAGGCTGCTGGCAGTGCTCACACTGTGCTT
TTTGGATAAGGCTCTGCTGTTTTCCCTGCTGCCTGTGCTGATGGCTGTCATCCCTACTGGAGAGAGAGGC
AAGATTTACTCCTCTGAGTCTGCAGCTCATATTTCTTCTCCTGCTCAAAGGCTTCCATGCTGCTGCCTTA
AGTTTTTCAGCTTCCCAGGAGGATCCAGAGTTCAGAACTCCCTGCTCCTCTTGATGGAAGAGATCACAGA
ATCATCTGTCTCTCTTTAGGATGGTTTTGTGATGCATCTCATTAGGGGAATCACTATGCTTTTTCCAGCA
GACCCATATGCCTCATCTGAAACAACCAAGACGGCTCTCACTCTTAGGCTAGGGCTGAAAGGCTGCAGCT
TTGGATTTCTTTTCTGTTTCTCAAGTACGTTTACCTGGTGCAGATGATTAGCAGACACTCCTTGTAGTCT
GAGGTGCAGAACGTTGATCTCGCTGCCTGGCTGAAGTTCCTCTTCTAAATCAAGGCCCATGAGTCTGGTC
CACAGGAAAAGAAAAAAAATAAAGGCTCTTTTGCTGTACAGACCATGGGCAGTAAGTTGGGCATTGTCAA
CACATTGCACGGTTGGTTGGCAGAGACAGAGGGTGTCAGAGATGTGTTTATCTCAGATCAGCTGTGCAGC
TCATGCACAGGAGGGCTGTCTATTGCTTGCAGGCAGTGTTTGGTCTACGGTGTAGTCATACAGTGCCTGA
CCCCAACGACACCTCCTGGAAGCAGCAGACTATCTGCATCTGCGCCGTGTCACGGCAGCACACATTGCTG
GGAACGCGTTGGGAGTTTCTGCTCATATGGCAGTCCAGATGGAAGCACCGTATGCGAGCGGTAGGATCCA
CCCAGTAGGACTGCCAGACTTCTGGGAATCTAGAACAAATATAGAACATGCTTCAAAGCTCCTGGCCGAG
TGAAGGTAGACAACTCTGCAAAGTCCTGACACCCATTCGTGTTGTGCTGCTGTAAATTGTGCTGATCAAA
GAAGAAGACATTGAGTTCCCCGTTATGTGAGACACAGAAAGACAACAACACTGGAAAGCCTCTCACAGGA
GATGTTCTGGAGAAAGTGGTGTAGAAATAGCGGACATTGCAAAGTCGGGCACGATGTGAGTGCTGCTCAG
GGTCTGAAGAGAGTTAAGTGCAACGGTACCAAATTGCTGCCTGCAGCCAACCAAACTAATGAGCTGCTTT
CACAGAATCACAGAATGGCTTGGGTCAGGAGGGACCTCAAGGCTCCAACCCCCCCACCACAGGCCACCAA
CCTCCACATTTCATACCAGCCCAGGCTGCCCAGGGCCCCATCCAACCTGGCCTTGAACACCTCTAGGCAT
GGATGGGGCATCCACAGCCTCTCTGGGCAGCTGTTCCAGCATCTCACCACTCTCATAGTAAAGAACTTCC
CCTGACATCCAACCTCAGTCTTCCCTCCTTCAACTTCAAACCGTTTCCCCTCGTCCTGCTGTGATCAGCT
CTATCAAAGAGCTGACTCCCCTTTCTGCAGAAGGTCCATTCCCTTCTTGCCCAGCAGCATTGCTGATAGT
TGCTTCCTTCTCACCCCATCTTATCTCATAGACGCCACTGCTGCACCTTCACCTGCTCCCTCATGGCTCT
GCTCCTCCCTTCCCTTTGCATTTGCACCCAATGTTTGCGAGTATATGTTTTGCACACCCAGCATGATAAC
AACGAAGTGCTGAACTTCTCCAACTGTTGCAGCTAGCAGCTGAGGAATGCCTCCAAGAAGATGGTGTGCT
TTAATGCAGAGCATAAGTTATATGGAGGTTTATTTGATTCAGAAAGCATTTTTTGCTGTTTTTCCTCAAG
TCAGAGGTTCCAGCAAGGGAAGAAAATACTTTTTCAGGTACGAAAATGCACAAACATACCAGCATTTCAG
AGTTGCACATTCTGGCCTCTACTTATTGTTACCATATAGCTAAACTCTTTCTAATCAAATTTGCCTTCCC
CTCTTTTTCTTCTCACTTCATGGACTTCCCTATCAGTTTTTACGTCACCCGGGGGCTCCCCTCAAGCCAG
AAGCATTTGGCTGGGACTGACTCAGGGCCAGTTGGTGTTTTGCTGCTCCTCTGTCTCCCAGCCCACATCT
TCCCTTCTGTTTGAGAGCTTTGCAGTGTGATACCCCCAGCGGTGACTGTGTCAGCTTCAAGTGCTGCAGG
ACCTTTGTAGCTTTGCTGTGGATGTTTTCTGACACCGAAGAGCAGATAAGGTTAACCCACCTCGGACCTC
CCAGTGCTCATACTTGTGAGCGTATGCATCCAAGGTGCACGTACTCATGTTGTCACTGCACGAGGAGAGG
GGCTTCATTTCTTAATTACATTTTTGAGCTCCAGGATAGCTGTTCTTTGCACTTCCCATGGAAAACACCT
GCTGCAGGTTGGAGCCTTCTGAGGTGTTGGCCATGGGGCAACCTGCTGTAGGTGGGAGTGGGTAACCTGG
AGCCCTGGGTTGAGCCGGAGGCTGTAAGGGGCAGCCTGGTGAGTCCAGCAGGGAGTGGTGCCACTGCAGC
ACTGCTGTGGATGGTTATGGTATTGACAGAGGAAACTGCCCTGATTCTTAGGAAACACAACTGAACAGGT
TGCACAGAGAGGTGGTGCTGCCCATCCCTGCAGACATCCACAGTCAGAGAATGGAGCTCTGAGCACTGAT
GGAGCTGTGGGTGTTCCTGCTCACTGCAGGGAGTGGGGCCAGATGGCCTTTAGAGGGCCTTTCCAACCCA
TACCACAGTGGGATTCTATGATAAACAGATCTCCCATCTCTGTGCCCTCAGTAACGCTGCAGGACTCTGT
GCCTGGCAATGTCCCACATTGTCCGTTGGACGCTATCGTCTCAGTGTTGGGATCCATCACGCAACAAAGC
CCGAGCTGAGGCAGCAGCGCAATAAGGGAAATCCTTTCATCTTCCTTGCATTTCCCAGTTGGGTTGTGAA
ATGCCAACAGCTTTTCTCCCTTCACAGGGGTTGACGTAAGCTGATATTCGTAGCAGACGTCTCCTTCAGT
GCGTTGCTTCTCACCTTTCCTGGAAGCCGCGGTGTTTCCAAGGCTGTCACCTGCATGGGATGTGTTATTT
GTCTGAACATCTTTGAAGCTGAAATGCCTTTTTCCAAATTCTCCTTTCTGGCCCCTTTGCCAGTTGTCAA
ATCTTCCCCATGTTTGGGTGGTTTGTCCTTCTGTACCAAAGCTTTTGATACCTGTTTACAGAATGTGACC
TTTGGGACAGCAAACCTTGTGTGTGTATGTAGAGAGAGGGGGATGCAGTTCATAGAATCATAGAATGGCC
TGGGTTGGAAAGGACCACAATGCTCATCTCATTCCAACCCCCTGCTACGTGCATGGTCGCCAACCAGCAG
ACCAGGCTGCCCAGAGCCACATCCAGCCTGGCCTTGAATGCCTACAGGGATGGGGCATCTACAACCTCCT
TGGGCAACCTGTTCAGTGCGTCACCACCCTCTGGGGGAAAAACTTCCTCATATCCAACGTAAACCTCCCC
TGTCTCAGTTTAAAACCATTCCCCCTTGTCCTATCACTATCTACCCTCTTAAACAACTGTTCCCCCTCAT
GTTTATACGCTCTCTTCAAGTACTGGAAGGCCGCAATGAGGTCTCCTCACAGCCTTCTCTTCTCCAAGCT
AAACAAGCCCAGTTCCCTCAACCTTGGATGCAGTTGGATGCAGGCTGGGGGGAAAGCAGGCTTGGACTCA
TGTCTCTGTTACTGTGGGCTCATTTTGAGGTTGCACATGGAAGGTCTCCTTCCTTTGGGCTATCGTTGAT
CTTGTACAGTTCTGGCTGAGGAGTTGGAGCGTGAATTCTAGGCCTCGGGAAATAAATAAATCACATAGAC
ATTGTTGAGCTGGGGATAGTAAGACTATTTCTGCTGATAAAGGATCATAGTAGAGAGGTGTGCGTGCTGT
AATGAGTCACCGAGTTAAAAATAGCCCCTCGTCACAAGTTAGTGGTAAAATGAAAATGAACCTCGTGTTT
CCAAAAGCTGTTCCTGTGGGAGGGCTGAGCAGCTGGAGCTGCGCCTGGTTCTGTTGGTGTCTGGGGGGTT
TGGCATCCCATAGAACCGTAGAACGGCCTGGGTTGAAAAGGACCACGATGCTCATCTCATTCCAACCCCC
TGCTATGTGCAGGGTCGCCAACCAGCAGACCAGGCTGCCCAGAGCCACATCCAGCTGGCCTTGAATGCCT
CCAAGAATGGGGCATCCACAGCCTCCTTGGTCAACCTGTTCAGTGCATCACACCCTCTGGGGGAAAAACT
TCCTCCTCATATCCAACGTAAACCTCCCCTGTCTCAGTTTAAAACCATTCCCCCTTGTCCTATCACTATC
TACCCTCATAAACAGCCGTTCCCCCTCCTGTTTATACGCTCCCTTCAAGTACTGGAAGGCCGCAATGAGG
TCTCCTCACAGCCTTCTCTTCTCCAAGCTAAACAAGCCCAGTTCCCTCAACCTTTCCTCATAGGAGAGGT
GCTGCAGCCCTCTGACCATCTTAGTGGCTCTTTTCTGGACCCGCACCAACAGCTCTACATCCTTCCTGTG
CTGGGGACCCCAGGCCTGGACGCAGTACTGCAGATGGGGCCTCATAAGAACCGAGTAGAGGGGCCCAATC
ACCTCCCTCTCCCTGCCGGCCACCCCTGTTTTCATGCAGCCGAGAACACAGTTGGCCTTCCAGGCTGCAT
GCACACACTGCTGGCTCATGTCCAGCTTCTCGTCCCCCAGGACCCCCAAGTCCTTCTCCGCAGGGCTGTA
TACTTCCCCAAACTTCCGCAGTTTGTATAAACACCTGGGATTGCCCCGACCCAATGCAGCACCCTGCACT
TGGCCTTACTGAACCTCATTAGGTTCACATGGGCCCACTTCTGCAGCCTGTCCAGCTCTCTCTGGATGGC
TTCCCTTCCCTCCAATGTATTGACCATTTCCTGATGGGATGGTTGGTCTCAAACATCCACCTGAAGCTCA
CACAGGGGTATGAGTATAGTCCTGGCCGGGGCACAGTCCATCCAATGCAGGACCTGGACAGGCTGGAGTG
GTTCTCTGAGCTGAATGTTCTGAGGAGCAGCAATGGATTTTCTTGTTCTCCTTCCCATTTCGCTTCGGTT
CTTTCATGTTTTCAGAACCAGGTCCGAAAATATTCTTTTGAAAGATGGTTGTGACTTCTATGGTTTCAGG
TTGGAGCTGGAGAACAATCTGTGCTCCAGAGAGCAGCCAGCACTGCACAGCTGCCCAGGGCAGTGGGGAG
TCCCCATCCCTGGGGGTGTTCAATGACCACAGCGGTGTGGCACTTGGGGACGTGGTCAGTGGGATGGGCT
GGGGTTGAATTGGTGATCTCAGAGCTCTTTCGTGCCTGAATGATTCTGTGATCTTATCAGTGCCTACAAG
TCATTCCTAGTTGGTGTCAGGCATACAACCGCCGAGCTGTGAGGAGATGGGGACGGTGATCTGTGAGCTC
TTTGCCACCCTTTTGGTGCACAACCATCGACAGATGCTCTCCCTGCAATGCTGGGAGTGTTTTCACGTTG
GGGTTACTGACTGGGCGAGCTGAGGCAGAACAATTCTTGGCTCTGCATCCCCCATGGAAAGCAGCTGTTG
TCAGTCCATATGGCGTAGTCAGTGCAGGCGAGCACGGGATCAGTGCTGTTCAGAGCCGCTCAACTCTCTT
CCCTCCCTCTCATTTCAGGTGGCCATAATTGCAGGAAATTTTGAGTTGGCTGAAATCATCAAAACCCACA
AAGAGTCCGATGTTGGTGAGTTGCATCTTTTTTTCTTATCCTCTTTTCTCCCTTTTTTAACCTTCCTGTG
GAGTTCAGGGCTGTTGTCAGGCGGGTGCTTGACCTGGTGGGTTCGTGGTGATGCTCGCGTTGGCTGGCAC
AGCCTGCAGTTTGCTCTGGGTCTCAGGAGCAGCAGGATGGATCCGCTTTCCTTCTGGGGCCGTCAGCGTT
CAGCTCATTTGTCCAACGCGGTGTTTGCTTATGGCTGCTGAGATTGCCAAGGTAAAGAATGAGCCAAAGT
GTTAGTCTGGAGTGCGTCTGACAAGTGCATTGTGAAACCCTTTACCTTTTCTCTTTGTGCATTTTTGGGG
CCGTTTCATACTGGAACTCCTCTCCTGCAAAAGCTGTTAGCCAGATGTGGGGCAGGGAGATGTGTCTTCT
CGCAGCAGGGATGATGGTTATGGAGCTACCTCACAACAGAACTTCCATAAGAGAAGTAGCACCCATTACT
TCTTTCAGTTTGGGATTCCCTGCACCACCGTTTCCTTTGCAGCATCTCTTCGCTCCTTTTGTGGTGTTGA
CATTATCATACAGTATTATATACATCATGCAAAGCTGACCTTTAGGTCAAAAGGAGCAAAGAAGGAGGGG
TGTTTGAAGGGATGTCATTTGTCTTCCCAAGCAGCTGCTGTGCATGAAGAGCACTGCTCTCAGGCAGTGG
CTGGACATGTGCTGCCAGTGCACAGTAGTGAATGAATTCCCTATTTTGCTTTACTTGAGCACGTGGCTTT
TGCTTTACCTCTTGAATAGTCTATCTCGATCTGTCAGTTTTCTCACTTCTTACCTTTCTGATCCTCTCCC
CAATCCTGCCTGGGGAGAGTGAGTGTGCGGCTGTGTGGTGCTGAGCTGCCTACCAGGGTTGACCCACAAT
GAGTTGTAGGTGGAATACGACTTGTGGAGCCTGGAACAGCCTCCAGGTATTGCGCTTGCTTCTTGGAAGC
ATCCTTCAGTCTGGGAACCTGCACCCCAGCTCGTCCTTTTATCACGTCTTTTCTCAGGCAGCTCTCACTA
ACGGCTGAATCAGAGAATGATAGAATGGCCTTGGTTGAAAAGGACCACAATGACCATCGCGTTCCAACCC
CCTGCTATGTGCAGGGTCGCCAACCAGCAGCCCAGGCTGCCCAGAGCCACATCCAGCCTGGCCTTGAATG
CCTGCAGGGATGGGGCACCCACAGCCTCCTTGGGCAACCTGTTCCAGTGCCTCACCACCCTCTGAGTGAG
CTGCTGAGGACCTTTGAGAAGAGTCAAGAAGGATTTGGGGAAAAGGCTGAGGCTTATCAGGAAGTATTAG
AAACCATGCTCATGAGAAGGCTGTCCTATTAATCCAAAGGGAGAGAGACTGAAGTGAGAGGGGTATGGGA
GTAGATGACCTCCAAAGGTCTCTCCCAGCCTCAATTGATTGGATTGATATCTAACGGAATGGCACAATTT
CATTGGAAAAATTTAAGGAAAATGGCATGAAACCATGTCATGTAAGAATGATTGTTTGTGCTTTAGATAG
GTCTGTTTGTACAAAATAGGTCAGATAACAGTTGCGAGCTGATCGCACACAAACCAGCAGGTCCAGATGG
CATCCACCTGGGGTCAATGGAACTGGCAGATGAACATCCAAGCAAGGAGAAATTGCTTTCTGAAGTTCAT
TAAGAACTGAGAAGTGCAAATGTCTGGCTGGAGGAGAGCAGGTTATTTGGGAGCATTACTTGAGGTGGGA
AAGGGGTCAGCATTCAGTGTGGGGGCTCTGGAGCCCCTCCTGGCAGGGCCACCTGTTTGCCCCATTGGCA
TTCAAGTCTTAAAACTGCTTCAGTCAGCGCCTGTCAGCCATGTGCATAACTCAGTATAATCAGACGTGCT
CCTCATTCCCTGCTTTTCACAGCAACGTTTGCAGTGGCATTAATTGCACGTCGTTTTGGATCGGTTGGAT
CTCATGTCAGCTGCTCAGTAATTTCACATTCCCTCCTTCTGGGAAGTTTTCTTAGTCTGCAAGTTTTCAA
GTGCTTGTTTCAGCTAATGAGTGGCTTTGTCATCATGATGTGATACAAATGCCTCTCCCTGCTCCTTTTG
GGGTATACTTCTGCATCTACAAAACAACCCAAAGGCCATTAGAACTTTCCTTCCTTCCATACACCACTTG
GTTTTCATTAATGTTTTGTCTCCCCTTATCCACTCTGAATGTATTGTAGCTCCATATTGATTCCAATGAT
TTACCATAACTAGAGGATAAATGTATCCTACAATACCAACCGATGTCTTCAGTTTGCTGCTTTTGCCCAA
CTCAGTACTTAACCGTGGCTGCTTTATTTCACAATTGTGGTTCTATGGCTGCTGTTCCTTTTTTTAACTC
GTGATTTTATTCATGTTTACTCTTCCTACGTGGAAGGAGATCTGGGGGAGACAATGCAACATTAGTTCAA
TACTCAGAAATTGGTCTTAGGCATTGCGTGTATGTAAGACTGGTTGGGACCGTCTTCCCTCTTTTAGTGC
CAAATAGGATTGGGTCATGATTCACGGTCACTGAGCAACCACCAACTTCAAGTCAAAGGAATTAGTTCAT
CATCAGCCATAATGAGACCCAAATTAGTTGCTCTTTATTACATAAAATACCTTTGTGTTGGGGAGTTCTG
GTCTTTGTGAGATCAGTGCACCTTCACAGCAGTGGTTTTCCTTAGGGATAGTGGTGGGGGTGGGGGAGTG
CCTCACCCCCTCTGGTCCAGTTCGACAGCTCTGCTGACCCACAGCAGCCTGTTGTTTTGGGATGCATTCA
CGTCTTGGCTCACGTCTACTGGAAATCCTGCAGCCCTGGCTCCCTGGTGGCTCTGTATGGGAGCATTGGT
GGCACAGAGCCTTCCTCTCTCCTATTACCTGGGAAGAGATATTTTTTTCAAGGTGTTTAGGAATGTGGAG
ACCTAAATTGCGCCTAGCAAGGGTCAGAAAGTGGCAGGGACACCTAACTTCTCATTGTGTGCTTCCCATG
TGGAGAGATGATGAGCAGTGCATATCCCAATGCACGTGTGTGTGAGCAGACAGCAGGGCATTAATTTAGA
CCATGACACTTTTGGAAGATTCCATGAGTCTTCAAGCACTGAATTGTCCATTGTTGTGAAAAAATACCCA
GCTTTGTGACACTGTATAATGCAAACCAAATCATAGAGTCACAGCATGGTTGGGTTGGAAGGGACCCCAG
CCCCACCTCTGCCGTGGGTTGTGTGCCCCCACCAACTTGGGCCCACCCGTGGCCTGCGGCACCTCCAGGG
ATGAGGCACCCACAGCTCTGGGCATAACTACCACCAGGCTCTGAGGACATGCAGAATGGCATACATCAGC
TCAGATAAACGTGTGAGACAAGCAGAAGTAGAGCCTATGACATACATTTCTTCCTTTCCAACTTCTTCTC
TTGATTCCTTCTCAAAGAAGTCTTCGGTAGATGTTGAGTAACTTTGCATCAAAGCCATAAATAAGTACTC
GTACAATCAAAAGCTTCATTTCTTTTTGCCTGATTGTGTCAGATTTCCCAGAATGTGTAACAAATGTGGA
GGTTTTTGCTGAGCTTATTCTATCACCTTCACTTTTTTTGCCAGTGATCTCTGTGTGTGTATTTGTGTAG
GTCATTGGTAAAGATAAAAAGCATATATGTGACTGTACCAGGAACCAGCTTGCTAAATGATATTGGAAAT
TGTTCCCGCTGATTTTCTCCACTGATACTTCTATTTGGTCAGACTCTGGAACCAGGGAGTTGGGGGAGTC
GCCGTCTCTGTAAGTGTTCCATAAATGTGCAGATGTTGTACTGAGAGACGTGGTGTAGCGGGGAAATACT
GGTGGTAGATGGATGGCTGGACTGGATGATCTTGGAGGTCTTTTCCAACCTTGGTGATTCTATGGTTCTG
TCTATAGGGGTAATTGGAAACCTGTAAGCCAGCAGTGGCGAAGAGATAAGTTAGAGAACAGTAAGTTTCT
ACGTGACTTTCTTTCTTGTGCCATCTACAAAGACCTTTTCCCTCACTGTTGTCAGTGAGAATATTGAGCT
ACCCCTCAGTTCCCAAGGACAGAGTTCTCTGTTAAAATAAATAAAATGCAGTTGACTGTGGTGCAGCAGC
TCCTGGGTCCTGCTGGAAGGTGATCATCTTCAGATGAACGAAGTGATGTTCAGAGGTCCCTTCCAACCCA
ACCCAACCCAACCCAAAAGGTTCTGTGAATTACAGTAAAGTAGAGGTGAGATCTGTGCTCTTCTCGGCAC
ATCACATTCAGTGCTCTGAACTGGAGATGTCACACAGCAGAAGTCCTGGCGTGGTCCTGAGAGCACAGAT
ACTCTGCAGAAAGTCACTCCTAGCCAGGGAAATGGAGCTGAGTCGTGTTGGCTGTCAGTGCTTTCTTGGA
AATGGCATTAAAATATTGACTTGGTGTGCATTCATTGTTGGGCACGGCGCTGGGAGGAGCAGCAGCTCTC
GTGGTGGATTCCCCTCACTCAGGAGGAGCACTGCCTGTACCTCATGGTGGGGCTCTGCTGGCCTCTCCTT
GCTGGGGGATGTGGTGGGGGCGTTGAGCCTCTGTTCTTGGCTGGGGTTGGCTGGGTGTGTGTGCTACACC
CACCATGGTATCCCCTGCGCTCTTCTTGCGTACGATCTGTGTGCGTGTGTGTGTGTGTGTGTAGATCATT
GGTAAAGATAAAAACCATTTATACAACTGTACCAAGAGCTAACTGTCCTCTGGCACTTCGGAAGGAATCA
TAGAATCATAGAATGGCCTGGGTTGAAAAGGACCACAATGCTCATTGAGTTCCAACCCCCTGCTGTGTGC
AGGGTCGCCAACCAGCAGACCAGGCTGCCCAGAGCCACATCCAGCCTGGCCTTGAATGCCTGCAGGGATG
GGGCATCCACAACCTCCTTGGGCAACCTGTCCCAGTGAAGGAAGGAGTATTGGACGTAGGGGCCAACGGT
TCAGTGAGTGCTATTGCAATGCCCTGGAACTGAACTGCAGCTTTTGGCCTGCTGGCTGGAAGGTACAGAG
CCAAATCAGCATCCTTGATGGCCGTCCTTGGAATTGTAGGAGGAAGTTTGAAAGAGCAGCTGAGAACCTC
CTTCCCTGCGCTGCTCACAGGTGAATTGGCTGCACCTTTGGGGACCGCACGGGGGAAAACTAGCAATGTT
AATTAATGTGTATTTTTAGCAGTTTCAATTTCAGTTACACAAATGCAGAGTAACGTCTGCTCCCACTGTG
CAGAGCTGCGCTGCCAGCAGAGGAGTGAGGAGGGGGAGAGAGGAGGGGCTGTGTCCGGCAATGAGGCACC
AAATGTGGGCGCAGGTAATTGAGATCCACATGGAGACGACTGGAAAAGTGGTTGGAGGATGCTTTCATTT
TTGTTAATTGAAAAAACAAAGCATCACGAGGCTCTGATTCCTGCCTGAGGAACGCTTCTCAGTGCCGAAA
GTCATAGAATGGAATCATAGAGTCATAGAATGGCCTGGGTTGGAAAGGACCACAATGCTCATTGAGTTCC
AACCCCCTGCTATGTGCAGGGTCGTCAACCAGCAGCCCAGGCTGCCCAGAGCCACATCCAGCCTGGCCTT
GAATGCCTGCAGGGATGGGGCATCCACAGCCTCCTTGGGCAACCTGTTCAGTGCGTCACCACCCTGTGGG
GGAAAAACTTCCTCCTCATATCCAACCTAAACCTCCCCTGTCTCAGTTTAAAACCATTCCCCTTTGTCCT
ATCACCATCCACCCTCGTTAACAGCCATTGCCCCTCCTCTGGAGCAGACGGCTCTGCTCAGCCCTGGCCT
TGTGTCCCTTTCCTTCAGCTTTCCTTCCTGGAAGTGATACCTGGAAGTCTCCTGGAGCAGCAGGGAGGTG
CTCAGTGCCTCCTTTCTTCGCCTTGGTAATTTTCCACTGTTAAAATGTAAATGTAGCCTCTCAGCCTGGA
ACTGCAGAGACGTTTGCACTTGGTGAGCTTTTGCTCTTTTACATGAATATTTAACACCGAGCCAGTAAAT
CTCTAAATAACCTCGCAGTGTTGATTACCTCTTGGCTCATTACCCTCAGCTTGGGGCTGCCTGGAGCTGC
TCAGGTGCTGCTCAGGTGCTGGCACAGAGCTGCAGGTCCCAGAGCTCCTCGGGGAGCTCTGCTGCACCCC
ATAGCAAAGAGGCAGCGAGAGGCATTTCCAGCCCTGAGCTTTGCATTCCTCCTTCTGCAGGGCAAAAGCA
AACATGGAAGTGTCAGATTAGCCAGGCTGGCTGGAGCACGGCTGTACTTCTTGGAGCAGCGCTGTCATGG
TAACTGGAGTGATTCATTTTGCTGCAAGATCCCCAGTAAACACACTTTGATTAAACTCTTGAGAAGGTAT
AGAAAAGAATCTTCAAAGCTGATTGTATGAACTGCGCCGAGTTTTGCTTTTATTGCTCTCACTTCCCTCC
CTCCCCCCTGGGGTTGGGGGGAGGAAGTCCTCCTTGGAGCAGGATGCCTGCACCTGCTGGCTGCAGGTTG
GGCTCAGCTCTTCCTTGTTGTTATTACCAATTTCAGGTGGTTTGGGTGCGGTGAGAAGCTGCTTTGGGCT
CCCTGTGTCCCGCTGTGCTTTGAGGCACTGCGGCGTGGCAGAGCCTCCTGGCGAGGGCTTTCCCTGGCAA
ACCAAGGCAAAGCAGCTCTCCCTGTTACAGCTTCATAGACTCGCAGAGACTGGAAAGGACCTGTGAGATT
CCCAGCCCATCCCACCGTGCCCACTGACGACGTCCCCAAGTGCCACATCCCTGTGGTCACTGAACCCCCC
CAGGGATGGGGACTCCCCACTGCCCTGGGCAGCTGTGCAGTGCTGGCCGCTCTTTGGAGCACAGATTGTT
CCCCAGCTCCAACCTGACCCTCCCCAGCGCACCCTCAGCCCATCCCCTCCCGTCCCATCACCATTCCCTG
CGGATAGAGACCGACCCCTCCTTCACTCCAGCCTCCTTTCAGGAGTGGCACAGAGTGCTGAGCTCTCCCT
GAGCCCCTCTGCCCCACACCGCCCCATCCCCCTCCCTCAGCCGCTCCCCACAGCACTGTGCTGCAGACTC
CGCACCCCCACAGCTCCGCTCCCCTCTCTGGACACGCTGCAGGGCCTCAATGTCTCTCTGGCAGTGAGGG
GCCAACACTGAACACAGCACTGAGCTGCGGCCCCAGCAGTGCCATACAGAGGGACTGAGGGTATCAGGGC
TGTGTGCTGGACTCTGCTCCCAACCAGAGAAGGGCTCTTGTGCAGCCCATGTGCTGTGGTATCGTTCTGC
CCCTCACTTCTGCACAACTCTGCTTTTTGCTCACCCAAGACAGAAGTGCCCTCAGCAGTTGTGCTTTCTG
CATGCTGGCCATGCTGCTGCCAGCTGGGCTTGTGCTGGGAGCGATGGGACACCCATTGTGTGCAGCCCGG
AGCATCCCAGCCTTCCCATGCAGGAAGGAGCCTTCGTGGACACACATCTGTGTCCTGCACTCTGGTGGCC
CTGGACACGTTCCTGATGCCTGTGCTGTCCTTGTGACAACATCTCTGCCAAGTGCTGATTTTCTAATGGA
CTTCCTTGTGCAAATGAGTGCACCCATAGCAACCTTCAACTCCAGGCTGCCTCCACCATTGGCTGTTTCC
TTTCGGAGTCCATTTCACAGATTTCCCCTATGCAGTGTGGGTTCCTCTTCTGTCCTTTCTGCCATCTGGC
CAAAGCATAACGTCCTATTCCACAGTTCTGCCCCATGCACCAGGTTCTGTCTCCATCTTGTTGCATAGCA
CAATTGAGTGTAGTTTTGTGCCTCTGAACATGTCTGATTTCTGCTGAGAGCAGACCCGGGCTTGCACTGT
ACCTGCATGGCACAGCGTGGATGGAAGCACGCATCTATTTGAGGGCTTTGAAGATTCTCTGGAGAAGAGC
CCTCTATCCTTTGTACAAGCGATAGCCGTGTTCCTCTGATTGCCCTCCTCCTCCTGCAGCAGCCTGCATG
CCTGCTCTTCTGCATTCTCCATTAAAGCCAGGCTTGCTAAGCAGGTGCCATCATCCCTGGATCGCTGACT
TCTCTGCAGCTGCACAGTGATCCCAAAATGAGCCCCAGAGCAGTTTGGGCTGCAGATTGAAGCACTGAAG
CTGGAGCAGATGAGGTGTCCTCCAGCAGTGCCTGAGCTGTGGGGAACCCCCTGAGCTTTGTTGAGCGCCG
AGCTCTCCTCTGCCAGGATAGGTGCCTGGGTCCCAGCCTGCAGCTGCCATGCCCAGGAGGCACCCAACAG
CCAAAGGTGCTTCACAGCCTACATGTACGTCATTGGAGAGCCTCTGCTCTCGTGGTAGTAGTAGAAAATA
GTTGCTTTCCACTCTGTTTTTGGACTCCTGACTCCCTTGCCCCTAAATCACACTTTGGCAATGGAGGGAG
CTGTCTCAGTCTCACCTTACATGCAGTTACTGTGCGCTGGGGCCACACTGAAATCCCTCAGATACTGCAG
GTGCCCTCCTGTCCTTCAGGAGACTGAACTGCAGCTGTCCTGCTGTTCTCAGAGCATGCTGCTGCAGTTC
GGTGCTCAGGAAGCTTTGGCTTTGCAGTCTGTGACGTGACCTGGAAACCTCTTGTTTGCTGCTGTGAATG
CTGTGCCATGCGGTGCCTGAGGGACATTTGTGTTTGGCGTTCTGTAGGTGGGTTTGTGAGCAGCAGAGCG
GTCCTGAGCTGCTTTCTGCAGCCCCTCCGGTGTGAGGCTGAGACGTGGGTAGTGTTTCCCTTTGTTTTTG
GGGTGGATGTGATCACTTCGGTGCTGGGAGCGAGCAATCTGAATGCGCACAGCGATGGGCGCTCTTGCAC
GGCGCCTGGAAATGGGGGATTAATGGGACAGCGAACATTAACTCACTCACAGTGCCCTGTGGCAGAAATC
AAAGTGCCTTCCCTCTTGCCAGGGAGCCCTCCAGCACTCTGTCCGTGTCCCATTGCTATCCGCTGGCGCT
TGCAGTGAGCAGCTCATGATGAAGTCCGCTCCACCTCTCCCTGCACACAGTCCATGCTCAGCGCTCCTCG
GTTCCGCTGAGGCCAACAGGAGCCGAGATCTCACACAGCCCAGAAGGATCTCTGCCAGGTGTTGCTGCTT
TCTTCCCTTGCAAGATGAGTCACTGCTTGCTTTTTTGTCTTTTTTTAAATTTCAAACTCCTCTTATTTTG
AATGTTAACAATGTTTGTTTGTTTGTTTTTTTCATAGAGATCATGTTCCTTGTGAGACCCTCCCAACTGG
GGATGTTCTATGATCACAGCATCACAGAATGGGCTGGGTTGGAAGGGACCTCAAGGATCATGAAGCTCCA
ACCCCCCCCACCACAGGCAGGGCCACCAACCTCCACATTTGATACCAGCCCAGGCTGCCCAGGGCCCCAT
CCAACCTGGCCTTGAACACCTCCAGGGATGGACGGGGCATCCACAGCCTCTCTGGGCAGCTGTTCCAGCA
CCTCACCACTCTCTCTGTCAAGAACTTCCCCCTCACATCCAACCTCAATCTGCCCTCCTTCAGCTTCAAA
CCATTTCCCCTTGTCCTGCTGTTATCTCCCCTCTCAAAGAGTTGACTCCTCTCCTGTCTGTAGGCTCCCT
TTAGGTTCTGGAAGGTTGCAATGAGGTCACCCCGCAGCCTTCTCTTCTCCAGGCTGAACAAGCCCAGATC
CCTCAGCCTGTCTTCATAGGGGAGGTGCTGCAGCCCTCTGATCATCTTTGTGGCCCTTCTCTGGACCACA
ATATTAAATGTGGGAGTTGGTGGCCCTGCCTGTGGTGGGGGGTTGGAGCTTCATGATCCTTGGGGGTCCC
TTCCAACCCAACCCATTCTGTGACTTTGTGATTCTGTGAAAGACGTTCATGCCAATGGCTTTCATCCCCA
CTCAGTGTTCAGCACTTCTAGTAAAGGTAACTCAGTGCCTTTATTTCAAGAGCCGTGCTTGAAGGACGTG
GATTGCTTTGGTTTGACAACAGATCGTTGAGAGCAGCGAGGAACTTCCTTACGTTTCCTGCGACTCTCTC
CAATTTCTGATCGTTTTTAAACCTGTCAGTTACTGTGACATGCACCCATTTCATATTTGCTTCTTTGATT
TTATTGAAGTGTTTTCCTACGAGCCGTAATGTAGTACAGAATTAAATGTCTCCTGGAGATCTGTCGTGTT
GGGATGATGCGTGGATCCAGGGCAGCCCCTGTCAGCCCAACACGTTGAGTGGCACCACTGGGAGAGCGGC
CGTTCTCCCAGACTTCAACTTAACTCCCTCATGTTGTGTTGATGGCAGTGACCGTAGGTTGGAGTCCTGC
AGACTCCCACACCTGAATCCACAGCACATTTTACGTGACTTGGACCGTTCCTCTTTCCATCGGCCATCTC
TTGTTGCTTCTGGGTTCCCCTTTTGTCCCACTCGCCCTGTGAGTGCCCTGGGTGTGGGGCACGGCGCTGC
CGGCAGAAATCCCCCCTGCACGTGGCTGGAACGTCAGGGAACAAATGCATCAAGTTGCCATGGCAGCAGA
AAGGTTTACAGGAGCCTGGAATTGTTGTGCTTTGAGCCTAAAATGCTCCTCAGGAAAATATTCCAAGTGC
AGCAGTGCTGGGAGCACTCTCTGGCACTCGGCGATGGAGCAGAGTGTGACCTCCAAGATTCCCAAATCCA
ACCCCAACCCATCCCCACCAAACGTGTCCCTATGTACCGCATCCACACAGTTCTTGAGCACCTCCAGGGA
TGGGGACTCCTCAGTGCCCTGTGCAGACGTTGGGTTTGGTGATGCTTGTGGGTATTCCAATCTGGGATAT
TCTGTGATTCGATGAAGTGAGCTGGATGCTGCTGATGATTTGTTCCCTGCTGAAGGTTGCCACAGGTGCG
AGGCTCGCTTTGAGCACACTGAGATTCAGAATGAAAACAGATTCATTGAGAAAAATGTGTCTTTCCTGAC
CTGAGGTCTGCATCACTTGGGCTCGAGCACAGCGCTCGTCCCTCTGTGTTTATGTGAAGTGCCCCGTGTG
CAGTCCGCCTCCCGCTGCAGAGTTGCTGGCAGAGGTGGGGTTTGGCATCTCCAGGTGGCTTTGTGCGGTC
TGCTTCTTCCAGACACTGCTAAGGGTTAGGGAAAGGGGCAGGAAGGGCAGGCTTACCTCCAGAACTGAGG
AGTAACTGGTGGCCAGGATCACTGCCAGTGACCATGAGCATGTACCCACCTCTGGGCCAGGCTGTGGGCT
GCAGGGAGTGCCACTGGTGGCCCTGACCCTCACCTTGGCTGTGGCCCCACTGAGGACTCCATGGTGCCTC
CCCAAATGCTGCCTCCAAACCCTCCTGATTCAACTCTTCCACTCCTTGTACTCCCAGCTGTTCCCTGGGA
GAGCAGCATGCACCGTGTGCCATGCTGGGATGGGAGCTGGAAGCATATGGAGCCCATCCTTGTCTGTTCT
GGCTCTTCCTGTGCTCCCATAAGGATGTGCCTCCTCTCCTGGGTGGTGAGGTCCTGGCACTGCTGCCCAG
AGTGTGGGTGCCCCATCCCTGGAGGTGCTCAAGGCCATGAATGGGTTCTGGGCAGCCTGAGCTGGTGGGA
GGCACCGAGCCCACGGCAGGGGTGGGGCAGAGGGGCTTTGAGTTCCCTTCCAACCCAACCATTCTATGAT
TCTATGATGATTCCTGCCCCAGCTCCGTGCTCCTTCTCTGCTACCATCTTCCTGCCCCAGCATGGCCATA
GAATCACAGAATCATTCAGGCTGGACAAGACCCCTGAGATCCCCTGTCCAACCCCAACCCATCCCCACCA
TGCCCACTGACCGTGTTCCCACGTGCCATATCTACTCTTTTCCTTGAGCACCTCCAGGGACAGCGACTCC
ACCGCTTCCCAGGGCTTCCCATTGCAACGCCGCACCACTCACCACCCAGCTTTGCTGTGCACACCCGACA
CCTGATGCCACTTTCCTGCCTCTTTTGCAGTGCCTTTCAGAGAAACCCCCAGCTACACGAAGCGGAGACG
GATCCTCGGTGCCGGCGGCCTCTCCTCCCCTCGGATGCTGCAGCGCTCGGCCAGCGACAACAACCTGAAG
GCAGAGAGCCGGGCATCCTACTCACCGGTGCCCTCCCTGCGCAGCCTTCCTCCCCAGCTGCTGGCCCAGA
TGCAGGAGGCTGCAGTGGGGGTCGGAGGTGGGGATGGCAGCCTGGCCAGCTCCAGCAGCATCCGCAGTGC
CCACAGCCGCTCCCCATCCCTGCAACGAGTGCAGGAGGAGAAGGAGGTCGACCTGCCCACGCTACGGAGG
AGCAGCCGCAGCAAGGCCAG
>novel_circ_006173
AGTGTCCCCTGACGGCGGCGGCTCAGCTGGAGCTCAGCACTGAGATGATCAAAGCCCTGCGGAACGGGGG
AGCGCATTTGGACTTCCGGACACGGGAGGGGATGACGGCGCTTCACAAAGCCGTGCGGTGCCGCAACCAC
GCGGCGCTGCTGGTGAGTCCACATCCCACTGTGGTGAGTCCACGTCCCAGTGCTGGTGAGTCCAAACCCC
AGTGCTGGTGAGTCCAAACACCAGTGCTGGTGAGTCCACGTCCCAGTGCTGGTGAGTCCACATCCCAATG
CTGGTGAGTCCACACTCCAGTGCTGGTGAATCCACATCCCAGTGCTGGTGAGTCCACATCCCAGTGCTGG
TGAATCCACATCCCAGTGCTGGTGAGTCCCACATCTCAGTGCTGGTGAATCCACACCCCAGTGCTGGTGA
GTCCACATCCCACTGTGGTGAGTCCACACCCCAGTGCTGGTGAGTCCACACCCCAGTGCTGGTGAGTCCC
ACATCTCAGTGCTGGTGAATCCACATCCCAGTGCTGGTGAGTCCACACTCCAGTGCTGGTGAGTCCCACA
TCTCAGTGCTGGTGAGTCCACATCCCAGTGCTGGTGAGTCCATATCCCAGTGCTGGTGAGTCCAAACACC
AGTGCTGGTGAGTCCACGTCCCAGTGCTGGTGAGTCCACACTCCAGTGCTGGTGATTCCACATCCCAGTG
CTGGTGAGTCCACATCCCACTGTGGTGAGTCCACACCCCAGTGCTGGTGAGTCCACATCCCAGTGCTGGT
GAGTCCACACCCCAGTGCTGGTGAATCCCACATCCCAGTGCTGGTAATTCCCATATCCCAGTGCTGGTGA
GTCCACATGCCAGTGCTGGCTCCTTCTAGCACCCAGACCTCATGTTGCTGCCTGCTCCATAGCTGTAGGC
CCGCATCATCTCTGCCATGCTGGTGGCATGGAGCACAGTGTGTGACAAAGATGTGACCCTGATGGCCTGA
GCCTGGGGAAAGAGGGCTGAGCAGCACTGTGCCGTGACAGCAGCACTGGCCCTCGTGGGTTGGTGATCCC
CACACGTGGAGCTGTGAGGTAGGTGCTTCTCCATCCCTGGAGGTGTTGAAGGATGGTGGGGATGTGGCAC
TACGAGACGTGGTTAGTGAGCATAGCGTGGATGGATTGGGCTTGGACTTGATGATCTTATTGGTCTTTTG
CAACGTTAATGATTCTATGGTTCTCCTGCAGACATTGCTGGACCTGGGGGCCTCCCCAGACTACAAGGAC
AGCCGGGGGCTGACACCACTGTACCACAGTGCCATGGTGGGAGGGGATCCCTACTGCTGCGAGCTGCTGC
TGCACGACTACGCTCGGCTGGGCTGTGTGGATGAGAACGGCTGGCAGGAGATCCACCAGGTGAGGTGGAT
ATGGATGAGGTCTGCTGGGCCTGGCCCTCGGGTGCTGCAGGGTGCTGGTGGGTGGTGGGGGCTGCATGGC
CAGCAGGGGGCTGTCTTCCTGCTCAGGGGTTTGCATGTGGGGTTCAGCTCTGCCCCACTGCAGGCCTCAC
GCTTGGGCTGCCTCAGCTGCCACAGGGCAGCACTTTGGGATCTTGGGCCAACACCTGAGGTGTCTTGGGT
ACAAAACCAGAGTTCTTCCTGCCCCTCCTTGGCACGTTAATAAGTGGATGTGGCAGAGGAGTCACAGAAC
CATAGAATCACCAAGTCTGGAAAAGTCCTCCAAGATCATCCAGTCCAACCATCCACACATCACCAATATT
TCCCACTACACCACATCCTTCAGTACAACATCTGAACATTTCTTGAACGCTTCTTTGGGCAGTGGCTCCA
CCACCTCCCTGTGCAGCCCATTCCAGCACCTGGCCTCTCTTTTGGAGAAGAAATTTTTTGGCTGCCCCAT
CCCTGGAGGCATTCGGGGCCAGGCTGGATGTGGCTCTGGGCAGCCTGGTCTGCTGGTTGGCGACTCTGCA
CACAGCAGGGGGTCGGAAGTGGATGGTCATGGTGGCCCTTTCCAACCCAGGCCATTCTACGATTCTAGAG
TCCAACCTGAATCTGTCCTCAATCTAGAAGAGGGGGAAGGGTTCTGTGAGGTTTGTCATTTCCCTGCTGC
CCCCTCATTCTGTTTCTCAGTTCCTTTTTCCCCCTTTTGCAGGCATGTCGCTACGGCCACGTTCAGCACC
TGGAGCATCTTCTCTTCTACGGCGCTGACATGACTGCGCAGAACGCCTCAGGAAACACCGCTCTTCACAT
CTGTGCTCTCTATAACCAGGTACCTCGTGTGATTTGGGGCATGAGGACACAGAAAGCACAAAAAAGGAAC
CTGCCCGAGGGCACAGCGCCAGGCTGAGGCACCTTCTCAGGGCTATTACAGCCCCAAGACCTAACAAAGT
CCTTCTGGATTCTCCCCATCCTCTGCCCAGGGCGAGGTGCTGCTGGTAACACCAGTCTGACTTTGGATTT
CTCAAGATCTGTGGTTTATTCCAGGATGGTTTTGCTGATTTACCACCTGAGCTGCTCCACAGTTGCTCCT
CTGGTTCCCATTCCTTCTTCACACCATGTGCAGCAAACCCCCATCGCTGGTGGGGAGGGGGCGGTTTGCC
TGCCTGGAGAGCACTCATTTGGCCCAGGTGCCCTCATTTAACATTGAGGAGAACACCTGCCTCAGGAGGG
GCTTTTGGGGTAGGACCTGCAGCTGTCCTGGCATGAAAGCACGGAACATCTTATGATCAATCTGAATTAT
AAAGAAGATTGCTCCTGCCATGTGGGCATTGTTTCTGTCTTGTTTTCTGTGTGGCCTCAGTTCTGGAGAA
ATCATGGCTGGGGGTGGTGGAGCCCTCTCTGAGCTTCCACACCCACCGTTCTCTTTCCCAGATGTAGAGG
TCAGCATCCAAGTGCTTCTCCTGTGGGTTTTGTTCCTCCGTAGAGGTTTTATACGTTGTGTGTATGGGTT
TCACTGTAAAGGGATTTATGTTTCTGAGGTGTCAAGTTTTAAGAATTGAATGCTGCTGTGATTTACAATG
TGGGATGGTGTCTGGAAATTGATCCATGGCACAGAAATTGATCTTTGAGTGTGCTCTGCTCGCTCGGGAC
TCTCATACATGGGTGCCTGCCTACTGGGGGGCTGAGGAGTATGGGGCCCATAAATGGGAATTAACAGCGT
AGAAGCACAGAGCGTTCAAAACAAAAGCAAGAAAAGGCTGTAGGAGGTAGCAGTACCTGGGAACGTGTGG
TGGTCTCTGTGCCTCACAGCTGTGTTCCTGGGCTGAATTCTGGGCATTACTGCTGTAGTTGGCACACAGG
CAGTGGCTTGGTCAGCTTAGTGCTGGGGGTGACCACTTTGTGGGCGCTCAGCATCCTTATGCATCCCTTG
CTCTCAGCAAAGGAGGCTTTCCAAGCTCAATGAAACAAGGTGGTTTGCCTCTTTGTTGTCCCCTTTGTAG
TCTGTAGTGCTGATCAATCTCTCCTTTCCTCCTTTCCAGGAGAGCTGTGCTCGGGTTCTCCTCTTCCGTG
GTGCGAGCAAAGAGATCCGCAACTACAACAGCCAGACGGCGTTCCAG
>novel_circ_006268
TGCCTTTCAGAGAAACCCCCAGCTACACGAAGCGGAGACGGATCCTCGGTGCCGGCGGCCTCTCCTCCCC
TCGGATGCTGCAGCGCTCGGCCAGCGACAACAACCTGAAGGCAGAGAGCCGGGCATCCTACTCACCGGTG
CCCTCCCTGCGCAGCCTTCCTCCCCAGCTGCTGGCCCAGATGCAGGAGGCTGCAGTGGGGGTCGGAGGTG
GGGATGGCAGCCTGGCCAGCTCCAGCAGCATCCGCAGTGCCCACAGCCGCTCCCCATCCCTGCAACGAGT
GCAGGAGGAGAAGGAGGTCGACCTGCCCACGCTACGGAGGAGCAGCCGCAGCAAGGCCAG
>novel_circ_006325
CCCCGGCGGCCCGGCGGGTCCCCCCGGGCCCGGCCCCGGCCCCGAGCCCGCGCCGCACGCCGCGCCCGCC
CCGCTGCGCGGCCCCAAGCGGAAGCTGTACAGCGCCGTGCCCGGCCGTAAGTTCATCGTGGTGAAGAGCT
ACGCGCCGCAGGGCGAGGGAGAGATCCAGCTGAACCGGGGAGAAGCCGTCAAGGGTGAGTGCGGCGGGGA
TGCGGGCGGCGCTGCGGGATGCGGGCGGGGGTCGCGGCCGCGGGAGAGCGCGGCCGAGCGGTGCCGGCGG
TGTTCGGCTCTGGGGAGGGGATGCGGGGCCGGGGGCGGCCCTGGGGGGTGGGACCCTCGGCGGGGCCGGG
TGCGCCGGGCTGGGGCGGGTGGGTGTGCGGGGCCGTGGGGCGACGCAGCGGGGCCCTGGAGCCCGGGATC
GGGGCTCAGCAGTGGAGCCGTGGGGTGTGGATGTGGGGCCCAGGTGCGGTGCCCAGGTGCGGGGCCTTGG
AGCCGTGGTGGGTCTCTGTGGCTCCACTCCTTGCCCCAGGCCCTGGTGCTCGGTGGCAGCTCCGTGGCAC
GGGCGCTGCGCTCGGTGCTGGGCTGGGAGCCCCACTGAGTTGGACGGTGCTTTGCTGGGGTGGTTTGCGG
GCGCTGCTGGGGTGAGTGACCACAGTCCACTGCAGTGCCTGAGTACGGGCGGAGAGGAAACGCCGTCCAT
GCAGAGCTCCCAACCACACAGCCCCAGCGATGCAGAGCTGATGGGAGACGGCTGAAGGGGATGATGGCAT
TGCCCGTTACATTGGGCAGCTGCTTGGAAACCTGTGGTGGGTCAGGAGTTGGCTTCCAGCAGGTAGCAGT
GAGAAGAGGCTTCCTCTGCGAGAGCCCAATTCCAGTGTTTCACAGAAAGTTGAAGGCTCTTCCTCCTCTT
TTCCATCTTCCTGCTGCCGCGGGCTGGGGCTGCTCCCCGACTGCTCACGTCGGCTCTCTGATCAGGGCTC
ACAGCTTGGGTGCACGTGGGACCTTCAGAAGCGTTGTCCTGTGCTGTGCACACCACTCGTGGCAGCAGAG
CAGGGGACTGCAGCTGTGGCCGTAGGTGCGGTGTTTGCTGGAGGAGTCACTGCAGCGATGGGGCTTTTCC
CATCTTCACCCACTCAGTGGTGTTTTCCGTCCTGCAATTCTTTATCTTGTTGCGCATTTGCGTTAGGGAG
GTGGTCCCATAGCATCCTGTAGTGATTGCAGCAGAATGTGTCAATCATGAGCTCACCTGTTGCTGTTTGC
ACACCTCTGAGCATGGGATGTGGTGCTGGAGAGGAGGGCTGGTTGCGTCCCAGCATGGCTGGGGCTCAAC
AGGAGGGTCCTTTGGCTGCTGTGTGGGAAGGACCTTGGGCAGGGCAGGTGGGCTGTATGCTGCTGTTGTG
TGCTGCTGTTGTGAGCTGCTGTTTTGGTGCTGTTTTATAGCTACAGGGACATGGAGTCGTGGGCAGGTTG
TCCTGGTTTCGTGGGGTGATCGTAGAATCATTCAGGTTGGAAAAGACTTCTCAGATCCCCAGTCCAACCC
CAGCCCATCCCACTGACCACATTCCCAAGTGCCACATCCCTGTGGTCACTGAACCCCCCCAGGGATGGGG
ACTCCCCACTGCCCTGGGCAGCTGTGCAGTGCTGGCCGCTCTTTGGAGCACAGATTGTTCCCCAGCTCCA
ACCTGACCCTCCCCAGCACACCCTCAGCCCATCCCCTCCCGTCCCATCACCATTCCCTGCGGATAGAGAC
CGACCCTTCCTTCACTGCAGCCTCCTTTCAGGAGTGGCACAGAGCGCTGAGCTCTCCCTGAGCCCCTCTG
CCCCACACCACCCCATCCCACCCCCTCATCCGCTCCCTATAGGACCTGTAGAACCACGCGGTGCGGTGTG
AAGCGGGGCTGCATTCCAAAGCAATTGCTGCAGGTCCTGCAAGAGACCCAGAGGTCCCTGAGCATTTCCT
TGTGTTCCATTCAGGGGTTGCACCCCATGTTAAAAGCAGGTTGGCTCCTGCCCGGTTCCTGCTGTGTGCT
GGTGTGATGGGGTCGGTCTCGTGCTGGGTTTGTTGCTCTGGATCTTTCTTCATGAGCTGTTGGTAGGATT
TGGGTTGAAGGCACAGTGTGGGTCAGGGAGTGTGCGTGGCAGTGTGCTGCGACCATCCTGGTGGCCGTTG
GGTGACAAAGGATAACAATCGATGCTGATATTTCATCTGTAAGATAGCAAAAGAATGTGCAGAGAGGGGA
GTCTGTCCTTGAGCTGCTTGTTGCTGGCAATGACAAACAAAACGAAATGTCAGAACCCCAAGCAAGGGGA
GAAGCGGTCCTCACCAGCCTTGGAATCCCAAGGTTGCAGAGAGAAGTGGCTCCTGGCGAGGGGACTCGGG
CAGCAGCCTGGGAACAAGGGGAAACCAGGAACACAACGAACGCGCCGGTTCTGGATCTCTTTTCTTCACA
CGTTGTGATCAGGAGGAGTGATTCTCAAGCAACTGTTACTATGTGCACCCAACAGCAAGTTCTGCTCCAC
GGTGCAGTTCTCGCTGCCATTCTGTGTTGCAGTATCTGAGCCGCCCCACATGGAATCAGCAGCAGTCAGC
ACTGCTGTTGGTGTTTGTTGGATTGTTACTGCAATTGTTCTCAGTTGCACTGGGAGTTTAGAGATGAGGT
TGTTTTACCCGTGGCTCAGGTTGTTGCAAGGCTGAGTGATCAGTGCTGGTTCCTCTGACTTCCTTCTGTC
AGCACACAGCTCTGGACAGGAGGACCTGGGGGTCCTGGTGGGTGAGGAGCTGCTCAGGAGCCATAGAACC
ATGGAATGGTTTGGAAGGGCTCTCCAAAGGCCGTCTGGTCCCACTCCCTGTAATAAGCAGGGACCCCCAC
AGCTCCATCAGTGCTCAGAGCCCCATCCTCTGACCGTGGGTGTTTGCAGGAATTGGCAGCACCACCTCTC
TGGGCATCCTGTGCAGTGCCTCACCTCTCAGCATGAAGCGCTCCCTTACTGGGAGCCTTACACCTGCCCA
GGAGCTGCCCCTGGGGGCTGCTGAGGTCTCTTCACTGTCACTCTGTTCTGGAGGCAGCTCCAGAACCTTC
CACGCTTTGTGCTGCTGATCTGCTCGAATTGTAGAATCACTCAGGTTGCAGAAGACCCCTCAGATCAGAG
TCTGACTGAAACAGCTGTGCTCCCAACTGCATGGCCACTCGTTGCGTTGCCTGGCCACAACAGCACCAGG
AGCTGCCTCCAAAGTGCTGCATCATGGCTGAAGGGTAGTCCTGTGCTCACAAACCAGCACTCAGTGCTGA
CTGGTGCTCACCCAGGATCGGTGTGGCCCCATAGGGCTGCGTGTTCCATCAGTGGGGCTGGAGAGCAGCA
CCCATCCCGTGCTATAGTGTCCCCTGTCCTTGAGGTCCCTCTGTTACCCCCCTGAGCCGCATCTCTGTGT
CACCATTTGGGGCTGTGTGTCCCCATGAGCCCCCAGGGCTGCACGGCTTCACTCTCAGTTCCCCATATCC
CTATGGCTCCTGGGAACCGAGCTGTATAGAAAAGGGCCATTGGCCCAACACTGGGGTTGGGTGAGAGCTG
GGGGGCTCCCCGCACCCATCGGTCCCACCAGTGCTGGTCCCACTGTGTGGGTCCATCTGGGCTGTGCCGT
GGTGTTCGCAGCACTGGGCTGGTGGTCATGGTTGGAAGAGAGTTTTCAGGACCACCGACAGCTCTTGGAG
ACCTGGATACGTGATTTCCTCCTATTGGAAACTCTGACAAGCAAATGGTGGAAGGAAAACCTAAGAACGG
CTTATGGAGGTTAAAAAGAAATGAACAGAATAAAGCCAAAATATCTTGGGGAGCTGGAAGAAACTATTTT
TGGAAGAAAAGGGGATTTTGTTGCATGTTTGTGGAACCGCATGGCTGGGCTGCCGGTGCCTGGCCATGAG
GAAAGGTTGAGGGAACTGGGCTTGTTTAGCTTGGAGGAGAGAAGGCTGCAGGGAGACCTCATTGTGGCCT
TCCAGTACTTGAAGGGAGCGTATAAACAGGAGGGGGAACGGCTGTTTACAAGGGTGGATAGTGACAGGAC
AAGGGGGAATGGTTTTAAACTGAGACAGGGGAGGTTTAGGTTGGATATGAGGAGGAAGTTTTTTCCCCCA
GAGGGTGGTGAGGCACTGGAACAGGTTGCCCAAGGAGGCTGTGGATGCCCCGTCCCTGGAGGCACTCAAG
GCCAGGCTGGATGTGGCTGTGGGCAGCCTGGTCTGCTGGTTGGCGACCCTGCACATAGCAGGGGGTTGGA
ATGAGATGGTCAGTGAGATTAGGCACTGCAATGGGCTGCCCAGGGAGGTGGTAGAGTCACCAACCCTGGA
AGTGTTCAAGGAACATTTGGACGTTGTGTTGAGGGACATGGTTTAATGAGAGCTATTGGTGATGGGTGGA
TGGTTGGACTGGGTGATCCTGTGGGTCTTTTCCAACCTCAGTGAGTGTATGATTCTACGATTCCTTGTGA
TCCTTTTCTACCCAGGCCATTCTATGAATCTATGCTGGGGGATGAGGTACAGTCCTGCACCCACTGTGGG
CAGTTGACATGTTGGCAGTGCTGTAACACTGTGCATTTCCTCTCCTGGACCCGAGCAGGGCCCCGTCCCG
GTGTCACTTTCTGCAGTCAGCTCCGAGCAGGGCATGGTAAGCTGTGGTCATTGCCTCATCCCCTGGAGCA
GGGGACTCACGGTCACCACCTGCAGAGATTTCTCCAAGGGCAGCCGAGCATGCACAGCCCGTGTTTCCCT
TCTGGTTGTTTCACACTAAGTTTCAAACCACTGAAACCCTTAAACCGGATCAGTTCCATGCATGGAATGC
TCAGGCTGTTTCCACAGGATGGTGGGATGCAGCTGCCTGACAGCTCCTGGGGCTGCGGTGCTGCTGGGCA
CGGGGCGATGCTCTGTAGCAGTGGGTCCTGACCATGGCTCAGCTGTAGGCTGCAGCCATAGGGCTCAGTT
GTGTCTCTCCTCGTTAAGCTCCATCTGCTCATTTCTACATAAATATCTGACCTCCTTCTCATCCCCCCTG
CGCTCTTTTGGCCAGTTGTGGCATTAGACAGGTAATTGTGCCTGATGCAGGAAAGTACCCGTTTCTCTTG
GTTTGTAGAAGTGATTCCTTGGCTTACTGATGCATTGTTGTCCAGATGTTCCACAGAAGTTCTGGTTTTG
TTTCATTTTTTTGAAATCCCACTCACCATTTTATGTCTGTTCTGTATCTGCTTAACCACACTTTGGTTTG
CCATTAACGTGCCCCATTCCTTACATCTTTTCCTGCAATTAAGTTTTCTTTATGCCTCCAATCAACCCTT
TGGCTCTTCTCTTAAACGAGTTTGGTTTCTGTTACGGACACGTGGAGCTCTGTGATTACTGTCCTGGGCA
GTGTCCTGATGGGCACTGCATCACTTCGGTTTAGTAAAGAGAACATAAAAAGTGAAACAGACTGAATTCT
AAAGAAAAGCAACCTTCTGGTGTTAAGGAATATTAGATATTTTTGGCTCAAGCTATGAAATACATGTCCC
TTTCCTCTCCTTCTGCATGTTTGTTCACTTCTCCAATGTAATACACGAAGGTGGCTGCACTTCACCTCTG
GTGTTTCTCTATGGCTCACCACTGATGCACTTGTTGGGTTGTTCCAACCTGCCCATGGCTTTGTCCTCCT
GTTCATTGGAGGGGCTGCAATGGGAGGAGGGGCACCTAACCTACAGCAAGGGTTGGGGCTTTGGGGACTT
TGAGGTCACTTCCAGCCCAACCATTCTGTGGCTCTTTGGGACCCAAAAGGGCTCTGTGGGGTAGGAGGGC
TCCAGTTGTGAGGACGCAGCCTATAGGGATGGGACCAGGATCTGTGTGTGTGAACCCTCTGGGCATCACT
AGATACTTCCCCCAGGGGAGCAGCAATGCTGTGGGTCAGGAAGGCACTGTGGGGTGGTGGGTGCAGGGAA
GGGCTGTTCATGGGGCTCGTGCAAGGTTTCCAAAGTGCCGCTGATGGTCTGACATCAATCACACCCTATG
AGGAAGGTTAGGAGTGCCTAACGAGGACAGGGCAATGGGAAGAGGTGTCAGAATTGACTACAGCGTAAAG
AAGAAATGGAGATTCCCTGGGGACATGCAGAACGTGCCGTCCCTCTGTGGTTATTAAAGCTGCCACCGGT
TGGCATTACAAACTCTATTTTTAGCAGTCCTAAACTATGGTGAGAAAAAAAATGGTCTGGCCTAAAATTT
TCTCACTCTGCTTAAAGTTTAATTCTTGCCACGGGTCAGGCTGTGCAAGTCAGGCTCACTCAGCATAGAA
TCATAGATTCATTCAGGTGGAAAAAACCTCTCAGATCCCCAGTCCATCCCACTGAGCACGTCCCCAAGTG
TCACATCGCTGTGGTCATTGAACACTCCCAGGGATGGGGACTCCCCACTGCCCTGGGCAGCTGTGCAGTG
CTGGCCGCTCTTTGGAGCACACATTGTTCCCCAGCTCCAACCTGACCCTCCCCAGCGCACCCTCAGCCCA
TCCCCTCCCGTTCCATCACCATTCCCTGCGGATAGAGACCAACCCCTCCTTCACTGCAGCCTCCTTTCAG
GAGTGGCACAGAGCGCTGAGCTCTCCCTGAGCTCTCTCTGCTCCAGTTGCATGCTGGCTCTGGAAGATGT
CATCCTTGCACAAACTTACGCTGAGTTTTTATAGGATCACTATCAACAAATCTCACCAAACCCCATTGAT
CCTGCACTTCCCTTTCTAGCACTGTTTCTGGGAATCCATTTTTCTGAGTGTTTCTGTACCCACCTCGGGA
CTGGGATGGAAATGGAATTCCTGGAGGAGCTTTTCCTTCGAAACAAGGGTCAAGAAACTCATTCTGTTCC
CTCGTTCTTTCCGGGAAGGTCATTTTGAAAGAGATGGGAAGAAGCCAGGATGCGGCTTGTGGCCGCAGCT
CTGAGAATTACACAACCTCTCGGGATCGCTGTCTGTCATCAGTCCTGCTTTCTGCTGTGCTACATTTCCC
TGAGTTTAGGGCAGGATTTTTCCACTGAGAAAGTGTGTTGCGGGTCAGCAGCACGGCTGATGGGCATTGG
TGCTGTGGAGCTGAGATGTCCAACCGCAGCCCAACAGTCCCTCTGGAAATGAGTGCGTCTTTGACCAGAA
AGGCTGCAGGGAGACCTCATTGTGGCCTTCCAGTACTTGAAGGGAGCATATAAACAGGAGGGGGAACGGC
TGTTTACAAGGGATGATGGTGACAGGACAAGGGGGAATGGTTTTAAGCTGAGACAGGGGAGGTTTACGTT
GGATATGAGGAGGAAGTTTTTCCCCCAGAGGGTGGTGACGCACTGAACAGGTTGCCCAAGGAGGCTGTGG
ATGCCCCATCCCTGCAGGCATTCCAGGCCAGGCTGGATGTGGCTCTGGGCAGCCTGGTCTGCTGGTTGGC
AACCCTGCAATAGCAGGGGGTTGGAACGAGATGGTCATTGTGGTTCTTTTCTACCAAGGCCATTCTGTGA
TTGTATAAAATATTCTTCTTCAAAGTTTGGATAGAAAGTGGTCAAGAAAACGAAGGGAAGACCAAGGAAT
GGTGCTGACAGAACAGCATTGGGATCTCCATACCCTGAATAGGACAGCATTGACCTGAGCTGCTATGAGC
TGTTCTCCCCCAGCTTCGCTTTCCATCCAGGGTCACAACTGAGGGGATTTTGCTCATTTCTGATAAAAAC
AAATCTCCACAGCTTTTTGATACTTCCCTTTTCTTCGGCATGAATTCCTCTGCCTGGGAGTCCTCTCAGC
CTTTCCCCATCAGGAGATGCTCCATCTCTGCAGCCCTTTTTGTCTTTGCTGTGGGTTTTTCATTCATTCA
TTCATTCTTTATCTGCGTGTCTTAATGGAATTTATCCTCTTATTAATGGAGAATGGTAACGATCATTTCC
CTTTTCAAAGTTTCTGTGCTTGCATTTACAAGGAAGGCTGCCCCAGTGCCTCTATGAAACACATGAAGAT
GAATACATGCCGTTCGCATGTTATGTGGATGCCCCATATGGGGTTGGATTACTGCACGTTGCCATCTGAA
TGCTCTTGTTGGTGCTTTGCTCCTGCAGCAATGTGCTGAGAGCTCTCTGCTTATGACTGTACAGTCACAG
AACCACTGAGGTTGGAGAAGACCTCTGAGATCACCGAGTCCAACCCAACGCATCCCAACATGCCCAATGA
GCAGAGGAAGCCTTTCTGGGGACGCAGCCAAATGAGGTGCCATCCACATTGCTCCATCTCCTACCTTCCA
AGGGGTGTTGCTGTGAGTGGCTGCCTCCTGAGCCCCCTCTTCTGGTCCTGCCCATGAGGTTCCTGAAGAC
CCCCCTGGGGGCTGTGCTGGGGCTGTGGTTCAGCAGTGGGATATGGGGCAAAGGACAGCAAACCATGTGT
GTGTGAGCCTGACTCACACCAAAAACACCCTGTATTTCCTTGGTTATTCTCACCAGGCAATGAAGAGTGG
CTCCGTGTTTCTCTCTCCTCTGTGCATCTTGCTTTTGGATGCACTTTTTCCTTCCAAGAATTCTTTCTCT
TGCAGATAACCCCTTTTAAACGTTCTTTGCCAAGCCCGTGATCCAATTTGTTCCTCATCCACTGGTTGTT
CTCCGAGCGCTGCAGGGCTTAAAAGTGCAGATGCCTGGGGAGAAGCATAAAGTAATCCTCTTAATTTAAC
ACTGAAGTGTTTTTCAGAAGGTGTGTTGGGGGGGATTTGTGCTCCTGAACTCCTCCTGAAGGTCCTTCTC
GATTTCCCGTGCTTTGTCTACGTCTGAGCTCTGCAGCAAAGCAGAATTTGTCCCTCAGCTGTGCACTGCT
GAGCGGTGTGTTGGAGGGGATGGACCCCACAGTACTGCCAGACAACGTTATTCCCTCTGCAGAGTTTCTT
CTTTCCACTACCCCATACTTTGTGTTTGACTGTTGTACCTCGTAATGTTCTCCTGGGCCCATCCCTGTGT
GTTGGGATTAGGGTAACCCCACTGCTGCACACCAATCACCACATGTGGGGATTAGGGTAACCCCACTGCT
GCACACCAATCACCACATGTGGGGATTAGGGTAACCCCATTGCTGCACTCCCATCCCTTTGTGTTGGGGT
TAGGGTTACCCCACTGCTGCACACCCATCCCTTTGTGTTGGGATTAGGGTTACCCCACTGCTGCACACCC
ATCCCTTTGTGTTGGGATTAGGGTTACCCAGCATCCCTGCTTTGCTCCAGGGGATGCTCTGAGGCTGTTG
GGAGCAGGAGGGGTGACTCACCCATCTGTAGGGGACTGGCTGCCATACACAGCCACACCTGAGGCCGCTG
TCTAGACTCCCTGCAGTCAGTGGTGAGAAATAGCTCTTCCAGAGTGCAATTTATCTCATCCCAAGTTAGA
CATTTAAAATCAGTCTGATGAATCACGCTCTGAAATAGCCCATTTCTCTGTTGACTAGCTCAGATATAGA
TAGCCCTTTTGCTGTCTCTCTTGACCATTAGCAGGGTCTCTTGCAATCCACAGCAGGGATGTTGGCTTCA
GCATCTGCTTCCCGTTGCTCTGCTGTTGTCTTCAGCATCCAATGGGGGAAGTCAGCAAAAAGGGCAGCGC
TGATCTGACGCCTCACCTGTCCCAGATGGAGCTAACCAAAATTCTTGGTCTTCTCCAAGATTATTGATCC
CTCACCACAAAAAAAAGGTGTTGTGGCCCTGCAGCGTGTCCAGAGAGGGGAGTGGAGCTGTGGGGGTCTG
CAGCACAGCGCTGTGGGGAGCAGCTGAGGGAGGGGGATGGGGTGGTGTGGGACAGAGGGGCTCAGGGAGA
GCTCAGCGCTCTGTGCCACTCCTGAAAGGAGGCTGGAGTGAGGGAGGGGATGGGCTGAGGGTGTGCTGGG
GAGGGTCAGATTGGAGCTGGGGAACAATCTGTGCTCCAAAGAGCGGCCAGCACTGCACAGCTGCCCAGGG
CAGTGGGGAGTCCCTATCCCTGGGGGGGTTCAGTGACCACAGGGATGTGGCACTTGGGGACGTGGTCAGT
GGGATGGGCAGGGGTCGGGCTGTTGATCTGAGAGGTCTTTTCCACCCTTCGTGATGTCATCATTCTCTTG
GAACCAGCAGACGTTCCCCAGTGAACCCATCATTTTTCCTTCCCATGTGGCTGAAGTGTTGCTTTGCAGA
GGGAGTGAGAGCTGGGCGCTCGGGGCTGTCTCAGTGTACACTGCTCCATTTAAGTACTCAGTTCACATCT
TTAGTCTCATAATGATGAGGTTAATGAACAACTGAACAGGCCCAGAGGTGTTGTGCTCCCCATGGAGGTG
GGATGTTTCTGTCAGGGGCTGCAGGAGGTTGGGGTGGAATGGTGGCTCCTGAGCTCTGCTGGGAGTGGGA
TTTGACTCCTGGCCCTGGGGGATGCTGCCAGAGGGACCCAGGGCTGATGGGAGCAGCTGGCCTTGAACCC
AGCTGTGTTTGGGGATTGCACACAGACCCTGCGGGGTCCCACCCTGCGGGGCTTCCCAAGCAATGAGTCA
CTGCCTCTGGAAGCTGTCGCTGCTGGGAGCAGTGGTGGGCGGGAGGGGCCCTCCTCGGTGTGTTTTTCTT
GTCTTGATTAAGAATTAGCAATGATCCACACGCTCTGCTCTTTGTTTAACTCTCACTGTCAGATGTGTGT
GTGCTGCATTGTCATTTATCCCTGCTGCTTGTCGGAAGGCGCGTTTCCTTCCCCACGGGATCACAATTGA
TGGATCTGAGTACAATGCGGGGCAGTTACTGCAGTGCTCGTGGATGGGTGAGGGGTGCCCCACCTCTGTG
TCCAAGGGTCTGTGTGCCAACTCCCAGCCCTGGGAGCCTCGGGGAATGGGAACTGCAGTCTGAGCCTTGG
GGCAAGACTGAGCGCAGGGCAGTATAAAAGCCAAGCCCAGAAAGGAGATCTTGCACCACATACATGGGTA
GCATAGAATGATAGAACCATGGAATGGTTTGGGCTGGAAGGGACCTTCATAGAATCATAGAACGGTTTCG
GTCAGAAGGGACCTTCTTAGAACCATGGAACGGTTTGGGCTGGAAGGGACCTTCATAGAACCATAGAATG
GTTCGGGGCAGAGGGGATCTCTAAAGGCCATCAGACCCCAGTCCCTGCGATGAGCAGGGAAACCCACAGC
TCCATCAGATGCTCAAAGCATGGGTGGGCGTCCCAGCAGACCTGGGATAGGCTGATGCTGAGAGCCTGTA
TTGCCTATTTCTAGATTATAAGGGATGATGGTGCTGATTTTCTGTGATTCCTGTGCATTACCTCTAGATA
CCACGCAGTTAACTTTTAATGGCGAGAACAATCACCATTCATTAGGAGCACAAATGTCATGGATGGAGGC
AGCTGTGTGCGGTTCTGCAGCAGGGCACGGTGATGCCCGGTGCTCCTGGGTGCATGCACACACCTGGAGG
AGAAGGAGATCCTCTGCTGACTGCAGTGCTCAGCGGGGGCTGTGAGCTGGAAGGGGGGGTCCCAATGTGG
CCATGTGCAGAAGGAAGTAGGGGACATTTGGCTTATGACCGTTGTTCTTCTTCAAGTCCTCTCTGTTGGC
CATCTGCGTGAGCATCTGCATGGGCTGGGTGCTGAATGAACATCTGCTCGCCAGCAGCGGTCATTGGAGG
CTTTGTCTGACGGATCCCACCGTGCCTTCCCCCAGGGCCCACCCAGATGGTGCCCCGAGGAGCAGTCCCT
GCTGCCCTGTGCTGCGGAGCGGTTCGCCCACCGACAGCCACCGTGGCCTCTGACTTGGAACTGAAATCGT
TCATTTGGTTTGGTTCAGTTCACTCCCAAAGCTATAATTATCATAAAAGAAATTATATTCGCTTTAATTC
CGCCGAAGAGCATCTACTTATAAATATGATTTGCTGTGACTAATACATTTCAGTTCAGATCTCTGATATA
AATTAACAGATCTTTTTGCACATGAGAGCGCCAGCACTGTAATGGATTTGTTCTATCGGTGACGGACGGG
AGGGGCTGCACCTGGGACTGTGGCTTTGCTGATCTGTAGGGGTTGGTTGGGGTCTCTGGGCGTCTCCCAC
CATTGCTGCTATTTGCAAACTTCTGGACGTACAACCGGTCACTGTAAAACCCCACTGCTGGATCTTTGGA
TGTTGCTTTTCTTCTGTCCTCTGGGGGAAAAGAGTTTCCTCACTGACCCTTCCTCACTAAGATTTCTGTA
GGCTCCAAATCAGGGAGTCCTGGAGCACTCTACACGTGCACAGAAAAAAGAGAGTGCCTTTGTTCCTCTG
GGTTTGAGGTGTTTGTGGTAAGTGTTATGTTATCCTGGCAGTACAGCATGGCCTTGCCCTACAGCATGGC
CTTGCCATAATGGCCTTGTCCTACAGCATGGCCTTGCCATACAGCATGGCCTTGCCCTACAGTGTGGCCT
TGCTCTAAAACGTGGTCTTGCCCTACAACGTGGCCTTGCCAGACAATGTGGTCTTGCCCTACAGCATTGC
CATGCCCCACGGTGTAGCCTTGCTCCTTGGCTTGGTTGCAGCCAAGCCTGGTGACATGGTAAAGATGTTT
CTTCTGCCAAATGTCATGGCAAACAAATCTGAGGCTGAAATGTATTTTGCGGATGACCTCTAAGGACAAC
CTGTTGGATCCAGGATTGCCATTTCAACAATATGCAATCTCTTTCCTTGGAAACCTCTAAATTAAGAAGA
CATTCCAGTCAGATGTCCTGAGGTGTGCATGGAGCTGGCAGCTCTCCTTATTTACCTTCCAGAATTAGAA
ACCCGTTCATTAATTCAAGTCAGCGCCGTGTGTGCCTCAGCGTGACCTTAGTGGCGTCCCAGATTTTGGC
TGTGAGGGGAACGTGGACCTATTATTAGAGGAAAAGCTTGGGTTGAGCTTGCCAGGCTGCAGCGGCCGTA
GGACCAATTTGTGCTGGGACAGCTCAGCTCTCTGCTCACTGAGAGCTCAGGGGCTGAGCTCACAGCAATG
CAGGCAGCTGAGCAGCGCGGAGCATCTCCTGCTGAGGAAGGGCTCTGGAGCTAAGAGGGGATCTGAGCAA
TGGCTTCGGTCTGGCGTTGCCAGAGCCGTGCTCAAGATGAATGAGTGTGCTCACAACTCTCACAAGCACT
GCCATGAGGACTGTGGTAGCTGGAAGTACCCAACTGCTCACGTCCTCTCTGGAGTGCATCAATAATTAGC
AGTGCATGTGAAGTGCCGGTGCAGGGCCTTCCTGTCTGCTCATGTGTTCATCATAGAATCATGGAATCAT
GGAATACCTCAGGTTGGACGGCCATCTAGTTCCACTCCTGCCTTGGGTTGTGTACCCCCCAGCTGAGGCT
GCCCAGGGCCCCATCCATGGCCACGGGCACCTCCAGAGATGGGGCACCCACAGCTCCAGGGCTGGCTTTT
TTTTGGGTGTTTATCTGCTTTCCTTTTAGGTAGAAGAGGAGGTTCTGTTTACAAAGTAGCTGTTAGCTTT
GGTCTGCATGGCGGTGTGGAGTGGCTGTGTCCCATGGATGTGGGCTTCAAGGGGCCATGTCCCAGGGGTG
GTCCTGTGCTCTGACCCAGCGTGGCCCTGCTTTGCTCTCAGCTAACACACATCCCATGGTTTTTCTCTTT
TATTTTCATTCATGCTTCACAGTAGACGAGCAGCTTCGTGAACTAGGTAACTATGATTTTTTTCTCTATT
TCTTTCCTTCACTTTCCTTTGCACCTTTTTTCCAGCCTTCTCCTTGCTGTGCCCTTTGTGTGTACAACTT
AGTACAAACACCTGCACCTTTCCTCTTCCTTCCTTGATCCTGCCGTGTAGCCTAGATGGGGCTGTGTAGT
GCATAAGGCTCTCCTTCCCTGCCTTGCCGTTCCTTTCACAATCCCTGCAGTTTCTCTGTTCCTGCATGTC
CCCTGTGAGGGGCTGGGAAACACCAGCAGTGGTGGGAAGTGCTTCCCAACATGTTCCTTCCTTGTGTGGG
GCCCAGTGAGAGCAGATCCATTTGAGCCTCTGCAAAAGTTGTGATGCTGCTGGGTTCTGTGTGCCCGTGG
GGAGTGGAGTGCTCAGCCCTGTGCTTCCCCTGGGAATCATGGAATCACAGAACAATTGGATTGGAAGGGT
CCTTAAAGATGACAGAACCACAGAACGGTTGGGTTGGAAGGGTCCTTAAAGATGACAGAAGCACAGAACA
GTTGGGTTGGAAGGGTCCTTAAAGATGACAGAAGCACAGAACAGTTGGGTTGGAAGGGTCTTTAAACATG
ACAACCACAGAATGGTTAGGTTGGAAGAGTCTTTAAACATGACAACCACAGAATGGTTAGGTTGGAAGAG
TCCTTAAGGACTCATAGAATCCCACAATGGTTGAGTTGAAAGAGTCCTTACAGATAATAGAACCACAGAA
TGGTTGGGTTGAAAGGGACCCTCCCAGGCCCACTCGTGCCGTGGGCTGGGTGCCCCTCCAGCTCAGGCTG
CCCAGGGCCCCATCCATGGCCATGGACATCTCCAGGGATGGGGCACCCACAGCTCTGGGCAGCAGTGCTG
GGGCTGAGGTGGGAAGAATGAGATGGTGGCAGTCAGCACTGAGGTCAGGGCCCTGTGGTTGGCTTGCCAG
GTGTAGGTGTTGGAGCCTTGTTGGAGGGCAGATGCCCTCCTCTAGGCCCTGTCCCCAGGCTGTGTCCACG
AGGACCCCGAGCTGGCTGCAGGCAGCAGGAGCAGCACCGATGGTCCCTCTGCTCCCACCCCTGCTCCTGG
TGGTCGGGGTGCTGGGTCCTGCTGGGTGCAGGAACACCCCCCTCATTCTGTGCCTGCAGAGGGTCCCCAG
TTGGCTCTGGGGTGGTGCCATATGTGGCCCCACTGGCCTGGCCCATGGCTTGGCACCGCGTGGCCGCACA
GCTGTGAGCCATCCAGGCTGCTGTTCCAGGGGGTGTAGGCCCAGGAGCAGAGGAACTCTGCATGGAACAG
TTGTCTGCCGGACTCACACTGAGCAGTGGTTGGCATTAAGCATTGCTATGGCTGACAGCAGCAGGTAAAG
CCAGCAAGTGGATTTCCATGCACCTCCTGTGCTTCGTGTAGGCTTGCTGTTCCCATCTATGGTACCTGTG
TGGCCCCTGCATGGCAGGGCAGCAGGAGCAGCCCAGCAGGTGGAGGGGCTGTGGGCACAGAACCACAGAA
CATCCCGAGCTGGAAGGGACCCAGACGGATCACAGAGCCCAGCCCCTGGCTGCGCTCAGCACCGCCTGAA
CCCAAACCCTATGGCTGAGAATGGTGTCCCAGCACTGCCCAGGCTCTGGCAGCTCAGGCTGTGAGTGCTG
CCCTGGGGTCAATGGCTCCTCCTGAGAGTTTCTCCCCGTGACAGAGTAATGCAGGAGTTAAAGATGAGGA
TGCAGAGAATCTGGGGGATGGCTTCAGGATGGCGATAGGCAGCAAAGGAAAAGAGAGAAGCAGCAGTCCA
GGAGCAGTTTTTCCTGCCTGGGATGGACCCAGACCTCTCACTGTGCCCAACGAGAAGGGATTGGCTCTGT
GCATCCCCCCATGTGCCCACAGACCGGGGAGGTTGCACCACCTGTGTTCACCTGCGTCCAGCTTTGAAAC
TTAAAACTGCTTCCAAATGTGGTCACTTTCCTGTGTGGGTGGCTATAAATGCTCAGCAGAGACTTTTTCT
TCCAAATCGAATCCGCCTCTCTGAGACGTTCAAATGCCACGTCTTCCCTCCTGAATATTTAAGACTTTTG
GTTTGGTTTTGACACTGTATTAAAGAAAAAAAAAGGCTTTATTTCAAGTGCAGGGATCTCACCGCAGCGG
TTAACCTCAGGCACTGGGAAGGTGGCTGAGTGCCATAGGGACGATGTGGGGCACTGCAGCTCACCGCCAC
CGTTTGGCCCCTTGTAAACCATTGCTGGTGGTTCACTGGAATGCAGTTCAATTTGCAAATGGTGGTTCTG
CTCAGGAGCACTTCCTGAGGCTGTGCTGACTCACGGGCAGCGCTGGGCAGCAGTTCTCTGTTCGGCTCTT
CTGTGGAGCTGGCAGAGCACAGCACAGCCCTGCTCGGGTCCCAGCCATTGTCCGGCACTGAGTGTGAGCC
CTGCTGTCTTTGAGGAGCAGCAGAGCGTGCCGGGTTACCTTGAAGCAGCTCTCATTACCAAGCACAATAA
CGAGGCACATTCAGGGTGGAAGTGCTGCTTCAAAAGGAAGAGGGGGAAGAAAGGCGTTATCAAGATCTGC
TTCAAACAGAGCAGTATTTCAGCTCTGCTGAAATTCAGGTCCTGCTGTTCTCACTGGGAAATCCCAACAC
CATTTTGTTCTTTTGGTGTCAGTTCTTGGAACCGGAACCTTTGACTCGTAGTTAAGAAATGGAGCATCAT
CCATCAGTGACTCTTAGTTAAGGAATGGAGCACCTCCTTTAGCGGTGTATGAGCTCCTTGCTCTTCATCC
TTGGGGTATTTCTGAACCAGTAAGAACTTGCCTAAAAATTGAGTATTTTTCTCCTCTCTCATCATTTTTT
TTCTCTTTATTTCCCCTCTGAAGGTTTTGTCAGGGTCTCTGCTCTGCAGCTTGCTTGCCATGCGGCTGGG
AAGGATTTGGAGCTCCTTCCCATCCTCGCTTTCCAGACACGGGTTTCTCTTGCCTTCCTAGGTGACTTCA
TTAATTAGCACATTTCTCCTCCTTCGAAAGGTTTTGCTTCACTTTTCAGCGCTCGTTGCACGGAGAGCAT
ATGCTGGAAGCCGTGAAGCAGAGGCGGCGTTTGCTGCACAGACATTGCAGGGCTGCCAATTCTCATCTCC
TGAGAGCCCACCTGGCACCGGGACTACCCATGGCAGCAAACACTTCTCAACGTCAAAGCCAACAGCCATG
TGCAGGACAGTGCTTATGAAGGAATGCGATAACGAAACCTCTTCCCCACCTCTTAAGTTTTCTTCTTCAC
AGTATTTTCAGTCTTGTTTTTTCATAAGAAGCCCATCCGGTGGCTTTGGTCACATTATGTGTTGGCCACT
GACCTCTCTATACCCGTGAAGTGCTCTTGCAGTGCCATGGAGATGACTGGCACTCTTTGTGTTGTTCAGT
TCATGCTCTCCTCCTGATGTATTTTTCTTTGTAGTTCTGGCAGCTCTGCAGAGGTCTCAGACTGGGCACG
TGATGTTTCCCGAGGTCTCTCTGCTTTGGGGGTCACTTGGTTGGAAGGCAGTTGAAGCTCGCTGGCTGGT
GCACACTGAAGTGCTGTCCGTGCTGTGTGGAACAGTTACCCCATGAGGCTGTGTAATTCATACTCCTCGT
GTAACTGCGGTGTCTCAGTTAGCAGCAGCTAATTTTCTGTGATGGCAGCTCAGTGGAAGTGCGTCTGCTC
TGTGTTGTTGTCCCTTAAAGACAACGGCTGTGTTTGATCAGGGCCAAGGACAGCTGGTGCTGCTCTTGTC
CATGACAGTGGCCCTTTGCTGAGGTCTGGAAGTCAGGAGGTGCGTTGGGCACAGCATGGGAGTTACACCC
ATAACAACTCATGGATTAATTTGCAGCTCCTGGTCTGTTTTTTTTTTTCCCTTCCGTTTGTTTCTCCACC
CGAGCCCATGTAACTCACACAGCCAATAGCATCCTATGGCACAGAGTTCCACAACCAGGGGTTGTGTGTG
CATCACAAAGGGGCAGGGGCTGGAGGCACCTCTGGGTCTCCCCCAAGCAGAGTGCCCATGACCGTGGCCA
GACGGCTCCTGGGGAGGTCTCCAGGGGGCCCTTAAGGTTGGTCAATGCCTCTGGCACTGCGGGGAGCAGA
GGGCAGCTGCAGTGCCTTCATCCTCCTCTGGCCATTTCCCCAACCTCATGCCAGCAGTGTCTCACAGCCC
AGAGATCCTGCTCCATGCAGTATTTCTCATGCAGAGGCTGTTCCAGAGTTTCACTCTCCTGACCTTCTCC
TGGAACTTCTTTCACGTCTCTCTGTCCCTTTTGATGTGGGACAACTGGAATGGTGTGCATCCTTAAACCA
GTGGGCACGGTCAGGGTCATAGAATCATAGAATGGTCTGGGTTGAAAAGGACTATAATGATCATCCAGCC
TTGCCCATGCCTGGTCTTACAGAGTCCTCTACTAACCCGAGGAGAGGCAGCGCTGGGGGCTGCCTCAGGT
CCATCAGGAAAGAAGGGAATTCAGCAGTACCGTTAGTTAATACCTTCATGTTTAAGTAATAATGTTGAAT
CTGGTATCCTTTGGATTCCAAGAACCATGAAGAAGTGGCACTGAGGGACATGGTTTATTGGGATGATGGG
GATCTCAGAGATCTTTTCCAACCTTAATGATTCCATGACGCTGGTTTTCATTGTTTAATTGTGTGGCTAA
AGGATGCTTGTCACCTGCTCGCTTTTTAGGCAGAAGCAGGCTCTAAAAACCTTTCAAACCTTGCTTTGCA
TGTGGAAATGGAAGAAAAAATAAAGAAACGCAGAATAGTGTAGACTTTCAATTTAACATTTCCTCTCTGC
CTCAGGAAGAGTGACATTTGGAAATCCTATGAGTGATCACTCCTTTCACTGCGTATCGTCTGGGGAGGTG
ATGTGAGGGGAAGCTGTCAGATGGGACAAATGAGCATTGCTTCACTCCTGGTGCTGCTTTGGGTGCCATA
GTATCACAGAAACCCAGAATGGTTGGGTTGGAAGGGACCTTAATGATCATCCAATCCCACTCCTGCCGTG
GGCTCAGTCTGCCCAGCGCTCATCCACGGCCTCGGGCACCTCCAGGGATGGGGCACCCACAGCTCTGGGC
AGCAGTGCCAGTGCCACATCACCTCTGGGTGAAGGATTTCCCCCCATATCTGACCTCAATTTCCCCTCCT
TTGGCTTAATGTCATTCCCGTTTGTCCTATCGCTCTCTGCCCGTGTACAAATTCACTTCCCTTCCTGTTT
ATAGGCTCAGTTCAAGTACTGGAAGGCCGCAGTGAGGTCTCCCCGCAGTCGTCCCTTCTCCAGGCTGCAC
ACCCCCTCCCTCAGCCTTTCCCCACATTGCTGCAGCCCCCAGCCATCCCCGTGCCCTCCTCTGGCCCCAT
CTGGAGCCGTGGCTGGGAGCTCCATGCCAGCCCCCGGAGCCATAGGGCTGCATGGAAGCCCCACACAGGG
CCGAGTCCTGCACTGCGTGGTGCTGTGCTGCTTGCAGAGCTGGAGCTGCGTTCCTGGCTCGGATCGCTGG
TGCCAGCGCTGCAGCACGAGGACATTCCTCTGCCCGGGCCAGGGCTGCCCTTCCCTCCGTGGGCTCCGCA
GGAATGGGCTGCGGGGGCGGCCGCTAATCAGAAATGAATCCTTCCTTTCATCTGCTCCTTTCCCTCATTC
ACTTTTGTGTGGGCGTTTCTGTCTCGAGCAAATTGGATGGCAGGATGATGGAGCAGAGCCTATGGGAGGA
GCGGTGAGCAGCAGCACAGCATCAGCTCCTGCCCGCCCTGTCCCCATGGCTCCATCCATCCCAGCACCGC
GGCCGCTCCACTCGTGCCGTTGGCTCACCCATTGTTTTCCATAACAGACTTCAGAAGAGAAAATTAAATC
TGTTATTAACCACTGTGAGGTTCCCGAAAGGACTGAGCAGAGCTGTGGTGTCTGCAGTTTGTTTCACAGC
ACACTGTATTGCTCACAGTGTTCTGCTTTCCACCAAAACTTGGACCTGTAGGCATGTGGTCCCTTCCTCC
CCTTGCAGGTTCCAGGTAAAGGACATCCCCACTCCCCATCCCTACATGGAGTACATCCCCACTCCCCATC
CCTACATGGGGGACATCCCTACTCCCTGTCTCTACATGGAGAACATCCCCACTCCCCGTCCCTACACAGT
GGACATCCCCACTCCCCGTCCCTACATGGAGAACATCCCCACTCCCCATCCCTACATGGGGGACATCCCT
ACTCCCTGTCTCTACATGGAGAACATCCCCACTCCCCATCCCTACACAGTGGACATCCCCACTCCCATCC
CTACATGGAGTACATCCCCACTCCCCGTCCCTACATGGAGGACATCCCCACTCCCCATCCCTACATGGAG
GACATCCCCACTCCCCGTCCCTACACAGTGGACATCCCCACTCCCTGTCCCTACATGGAGAACATCCCTA
CTCCCCATCCCTACACAATGGACATCCTCATTCCCCATCCTTACATGGAGAACATCCCCACTCCCTGTCC
CTACACAGTGGACATCCCCACTCCCCATCCCTACATGGAGTACATCCCCACTCCCCGTCCCTACATGGAG
GACATCCCCACTCCCCATCCTTACATGGAGGACACCCCACTCCCCATCCCTACACAATGGACATCCCCAC
TCCCCATCCTTACATGGAGGACATCCCCACTCCCCGTCCCTACATGGAGGACGTCTCCTCTCTCTGCCTC
TCCCTGGCTGCAGTTCCTGCCTACATGGTTTAAGTTTTTCGGGTGAAGCCCTTTGGTTTTGGTGAAGCCC
CTGGGCCGATGGCACCGAGTGCTTCCTCCATCTGCGCTGCAGAGCAGAGGCACAACCCTGGCACTGCACA
GCACCTTCCCTGCTGCTTTCCCTGGAGCACTGCAAACAGATGGGGGGACCTCAGCACAGGAGAGACACCA
ACCTGCTGGGGCGCATCCAGAGGAGGGCCACAAAAGGGGTCTGAGGCATGGAAAGAGGAGGGATTTAGGC
TACATATAAGGAGCAAAGTCTTCACACTGAGGGAGGTGAAGCACTGCACAGGTTGCCCAGAGAGGTGGTG
CTGCCCATCCCTGCAGACACCCACGGTCAGGGGATGGGGCTCTGAGCACTGATGGAGCTGTGGGGTTCCC
TCCTCACTGCAGGGAGTGGGACCAGACAGCCTTTGGAAGTCCCTTCCAACCCAAACCACCCTGTGATCAC
TGATGGAATCACCCCCTGCGTTTGCACTCTGCCACGACAGGAAATGGGGCAGCAGTGGGTTGAGCTGCAC
AGCCCTGACAGTGCTCTGCTTCTGTGCTTTGTACGTTCGTACCGAACCCGGTGCATTTGGGATCACAGGA
GATGTTTAATTTCCAGAGTGCTCCACTTCTGCTTCTGAGAAGTGCAGTGTCATGCTGCAAAGCACTTGGG
CAGGAGGAGAGGTCTTTTGCTAATTAGAGAGCTGCGAGCTCTTGGCATTTGAAATTGCAAAGGTGTCAGT
GGGCTGCTCAGGAGTGTGTGATCTGGTAATTTTTGTTGTGAAAAAAGCAACAGCAGAATGGCTCCCAGCA
TTGCAGGGCAGGGCAGCTGTGAGTGGAAGGGAGCACAGCCTGGAGGTGCCGGGCAGCACCGCGGTGCCGG
GCACAACAGCAGTGATGTTCAGAGTTAATAAATGCAAATGGTGCATGGGAGGAAGAATAGCCCGAATACT
ACACAGACAGCAAAGGGAGTCAGTTGGCTGTTGGTGTTCAGATAGTAGGTGTTGGAGTGATTGCTCCTTC
GTAGCGTTGTCAATAATGGTTGCGAGTAAAGAGATAAGCAGCAGTGCTGCCTATGAAGTCAGCGCGGTGC
CAGGAGCTGCTGCATCACACCAACAAAGAAGGGTGATTATTAGAACAGAAGTGATCAACGTGCACGAGGT
GAAGCTGTGATTGGCCCTCTCCCTGAGGTGTACGTGGAGCTGTATGAATGATACAGAGAGGGTAACAAGG
GTGGTCGTGGTGGTCGGTGGTCTGTGGGTCAGTGGCATTTCGCAGCATCGTCTGCACAAGGAAATACTCA
CGTGGAGCTTAGGACTTATCTATCTGGGAGATAAATGGCTGAGTCTGTGGTGGCATGGAGAGGTTGCCTG
CAAATTCTTCATATGGGAACAGAGAGGTGCTCCAAGAGATGCTGAGTCCACCCTTAAGGCAGAGGAGAGC
ACAGAACAACAGAATGGCCCGGATTGGAAGGGACCTGAAGGATCATGAAGCTCCAACCCACCCACTGCAT
AGAGGGCCACCAACCTCCACATTTCATACCAGCCCAGGCTGCCCAGGGCCCCATCCAACCTGGCCTTGAA
CACCTCCAAGGATGGACGGGGCATCCACAGCCTCTCTGGGCAGCTGTTCCAGCACCTCACCACTCTCACA
GTAAAGAACTTCCCTCTGATATCCACCCTAAATCTTTTCTCCTTCAGCTTCAAACCATTCCCCTTGTCCT
GCTGTCATCTGCCCTATCAAAGAGTTGCCTCCCCTCCTGTTTGTAGGCTCCCTTTAGGTCCTGGAAGGCT
GCAATGAGGTCACCCCACAGCCTTCTCTTCTCCAGGCTGAACAAGTCCAGCTCCCTCAGCCTGTCTTTGT
AGGGGAGGTGCTGCAGCCCTCTGAGCATCTTTGTAGCCCTCCTCTGGACCCTCTCCAACAGCTCCCTGTC
TTTCTTGTAGTGGGGGCCCCCCCACGAGAGCAGTGTGGTGTTGCGCTGCAGACTTCGCTGCTGCAGGGCG
TTGTGGAGGCCGTGGGTGTGGGTGGACTGTTAAAAAGGGGAAGATGCATTTCTGGAGGTGTGCAGTGTCT
GTTGGGCAGCTCAGCTCAGGAAGGTCCGCTGAGCTGCTCTGCAGTTGGGGATTTCCTCTCTACAGCTTTG
GAGTGGAGCTGGGAGGTTCCTGATCCTTCTGTCTTTAAGGAGAGGCTCTCAGCTCAGCAGTACGTCAGCA
CTGCCATTGCCAGTCCCTGTGTAAGCATCTGATCCAAAAACGCTCCTTGAAGTGGGGCTCACACAGCGAG
GGCTTAGAAAACCCCATCAGGCTGCAGTAACCCCCGAGGTGCTGTCTGGCCATTCCGTGATGAGGCTCTT
TACTGCTCGAGTGCTGCTCACACAGCAGAGCACATCGCAGCCTCAGCAGCAGTGGGGGTTTCCCAGCGCC
AGGGCTCTGGCAGAGCTCCTCCTGGCATGGGGCGGGGGGGTGATGAGCAAGCAGCAGGGGGGGATGAGCA
AGCAGCGTGATGCAGCTTGGCACAGCGCTCCTATGGCTCCTCGAGCTCTTTGCTGCTGGTGCTCAGCTGT
GAGTGTTCTCTGCAGGCAGTGTGAGCCGGCTGGGGCAGAGTTCCCTGTTCGCTTGTCTGTGTCCAGGAGC
TGAGGATGTGTGCTGCTGCTGCTGCTGCTGCTATGGATGTGCATTGCTGCTGCTCAGGACATGCACTGCT
GCTGCTTCCTTCACACACAGCATTGCTATTGATGCCCTGAGAGGCAACAACCCTGAAGCAAAGCATGCAG
CTCCTGTTGCTCCCTGTGCCTGCACACCAGAGGGTTGTGAATCATAGAATGGCCTGGGTTGGAAAGGACC
ACAGTGCTCATTGAGTTCCAACCCCCTGCTATGTGCAGGGTTACCAACCACCACCAGGGTTACCCAGAGC
CACATCCAGCCTGGCCTTGAATGCCTGCAGGGATGGGGCATCCACAGCCTCCTTGGGCAACCTGTTCAGT
GCGTCACCACCCTCTGGGGGAAAAACTTCCTCCTCATATCCAACCTAAACCTCCCCTGTCTCAGTTTAAA
ACCATTCCCCCTTGTCCTATCACCATCCACCCTCATAAACAGCCATACCCCCTCCTGTTTATACGCTCCC
TTCAAGTACTGGAAGGCCACAATGAGGTCTCCCTGCAGCCTTCTCTTCTCCAAGCTAAACAAGCCCAGTT
CCCTCAACCTATCCTCATAGTAGAGGTGCTGCAGACCTCTGACCATCCCAGTGGCCCTCCTCTGGACCCG
CTCCAAGAGCTCCATGTCCTCCTTGTGCTGGGGGCCCCAGGCCTGGATGCAGCGCTGCAGATGAGATGAG
ATGGCCAAGGGCACGGAGGTGATAACGTGGCAAAAAGGAGACTGCTTTGTGCAGGGGAGGGAAGTGTGAC
ATGCCATGGCGGGGCTGCTGTCTGCATGTCACCCCTGCAGTGATGCCATAGGGTTCCCATGCAGGGACTG
CTGGGCTGCGGTCTCTGAACCCAGCAGAGGTGCCAGGGTTAAAGCTTCCAGCACAGCAGCTGGGGTGGGG
AGGACCCCCAGGGCTGCTCTGCTTTACCAGGACAGTTGATGAGTTAATTGGTCTCACCTGGCTGGAAGGG
AGGCACAGGAGCTGCTGGGATGCTGCTCTCTGTGCTCTGTGTGCTGGAGGAGGATGATGCTGGTTCCTGC
TCTGTTGTGGTCCCTTGTCACCAACCATCTGTACGCCTTATGGGATGTGAGTGGCATCGAGTGTGTGTGT
GGTTCTCCTTCCTTTCCTGTGCTGGGAAACCAAGCAGTTCTGTGTCACTTATATTGAATATCTTACATTT
ATTCTGTGTATGTACCAGCAAAAAAAAAAAAAAAAAGAACTTGGACAGAAGGAAACTCAAAGGCTGTGGT
GCTGAAACCCCAAAGGTTGTGGTACTGAAACCCCAAAGGCTGCGGTGCTGAAACCCCAAAGGTTGTGGTG
CTGAAACCCCAAAGGCTGTGGTGCTTCCTCTGTTGCAGCTGGAAATGCCTTCAACTCTACAGAGCAGAGA
ACACCTTCCCTTGGTATTCCCCTCCTGGACCTGTAGGTCCTCTGAGGAGCCCACGAGAGCCCCATGCAGA
CATCGGGGCGCAGCACCCAACTCGTGCACTGCAGGATGGGTGCAGTGCTGGGCGCTGTGGTTCCCAAGTG
CCCAGGCTTTGTGCTCGGTTTGTTGGGTTTGGTATCTCAGACTGCTGTCCTTCCAGAGGGCACTGAGGCT
GCAGGAGCCAGGGGTCACACCGGTGTGCTTCACACACTGGGGGGATTGCACTGGGGGTACAGAGTACGGT
CACCTCTGGTTGCTCTCATCCGGACAGCCCCTGTGCAGCTCCATATGCCGGCGGTGTGTCTGCTGCTGTC
CCTGAGTCTGTGCTCTGAGGGGGATGTGAGGAAATCAGAAGTACGGAGGAGACCCCGGGACACCGATCCG
ACCCTGGGGAGTTTGTGGTGCTGTATGGGAGGAGGCAGATTGTAGCAGGGGGGGCAAACACAAAGTGGAA
CAGGAGGGAAGAAGCTGAAATTGAAGCGTCAGGTGATGTTTTTCCTGACCCTGAAGGCATCCAACTGCTG
GAGGGACTCACGGGGGTGGGAGGGGAATGGTTTTAAACTGAGACAGGGGAGGTTTAGGTTGGATATGAGG
AGGAAGTTTTTCCCCCAGAGGGTGGTGACGCACTGAACAGGTTGCCCAAGGAGGCTGTGGATGCCCCATC
CCTGCAGGCATTCCAGGCCAGGCTGGATGTGGCTCTGGGCAGCCTGGTCTGCTGGTTGGCGACCCTGCAC
ATAGCAGGGGGTTGGAACTCAATGAGCACTGTGGTTCTTTTCTACCAAGGCCATTCTATGGTGGTCACCG
GGGAAGACGAATGCAGCAGTTTCCTGCATGCTCAGAAAACGTGGGCTCACAGAGCCCTGCATCCTCGAGC
GCATTGGGTTTGGTGCACTGCGTGCCCATTTCAGGAGCTGTGGGGAACTGCCTGGATGAAATGTGGGATT
CTTCCTGGCTGTACCCCACTGTGAATCCCAGCCGGGTCCACATGTGGCCTGAAACCAGGAGCAGACATTA
GCAGAAGGTGAAGGAAGAGGCAGCCGTTGGGGTTTTGCAGCTGAGCTTTTTGCGAGCCCAGCGGTGAGGT
CCGGCCGAGGGCTGCCCTGGAGCTTCTCCCACTCCCTGTCAGAGCCGTGAATGCTTTGGTCAGCACAGAG
CTGAGCTGAGCCCTGGCTCTCTTTTCCTGCTGACATCGATTAATTCCTGGTGACGCGTTCTCTTTGGATG
GAGCTCAGTGTGGGCGTGGAGCCCCTTTAGCTGTGTGTTGGAGGGAGAGCAGAGGGCACCAGGCTGGGAT
TGCAGGGCTGGTGCTGCTGATCCTGCTCAGAAGCTGTCAGAGATGTTCTGTGGAGCCGTGGATGCAGTGC
TGTCTGCCATCTGCTCAGCTCACTGTGAGCAGCGCTGCTGTTTGGGTTTGGTTTCTGGTCTGTGCAAGTG
GGGGTTTCAGAGCAGTGCTTCACAGCGTTGCTGTTCCTTGCACCAGGACCTGGGTGCCCACAGAGCAGTT
GGGTTGGAAGGGTCCTTAAAGATGAGAGAACCACAGAACAGTTGGGTTGGAAGGGTCCTTAAAGATGAGA
GAACCACAGAGCAGTTGGGTTGGAAGGGTCCTTAAAGATGACAGAAGCACAGAACAGTTGGGTTGGAAGG
GTCCTTAAAGATGAGAGAACCACAGAACAGTTGGGTTGGAAGGGTCCTTAAAGGTGAGAGAACCACAGAA
CAGTTGGGTTGAAGGGACAACCCCCCATCACCCCCAGCCCCACTCCTTCATGGGCTGTGTGCCCTCCAAC
TTGGGCTGCCCAGAGCCCCATCCATGGCCATGGACACCTCCAGGGATGAGGCACCCACAGCTCTGGGCAG
CAGTGCCAGCACTGCACCGCCTCTGGGTGAAGGATTTTCCCTCTGTCTCATCTCAGTCTCCTCTCTTTTA
GTTTAGAGCCGTTCCCCACATCCTCGCCAGCACCCTGTACAGTGCAGTGCTGTGCTCTCAGCTGCTGAGG
GCCCATTTTCCCCGGGGAATTTCAGGCCATGGAGCCCTGGCTCACTCCTGGACCTGCTCCCCAGCCTGCT
CCCCGCCTGCCAGCACTGCTGGCTTCCACTTGCTCCTTCTGAGGCAGATACCTCTGCAGCCCTCAGCTCA
TCCTCAGACACTTCTTGCTTTGTCCCTGCAGACCGCAGAGCGGTTGGGGTTGGAAGGGCCCCCGGGGCTC
ATCCAGCACCCTGCCCTGTTCTCCCCGTGCTGCTGGGGCTCAGGCAGACCCCGGCTGCTGCTTTCAGTGG
GTGCGCACATCTGCAGCTCCCAACACATCACAGCTCCCCAGAATCCACCTCTTGGGGACGTGTCCACATT
TTGGGCACAGAAAGCACTAGACCTGAGTAGGCTGGGGAGTCCCTGTCCCTGGAGGTGCTCCAGAGCCATA
GAGATGTGGCACGTGGGGACATAGTGGGTATGGTGGGGATGGGTTGGGATTGGACTGAGTGATCTCAGAA
GTCTTTTCTGAGCCTAATGATTCTGTGACTTTGGGTACAGAGAGCTCTAGGTGCACCTGCTGTCTTTGTC
TCATGACCACGCACAGCTGTGCTTGCCTGTGTGCCTGCAACCTGCAGCAGGATTTACATGCTCCCATGGG
TTCCCAAAAGTCTTCACGTGTTACAAAGCAGGTGTTGATGTGCACAGAGCAAGAATGGACTGGGTGGAAG
TGTTGCTTGCTTTGGCTGAACTGAGCATATCTCTTTTATGTGAGGTGAAGAGCTTGAAAGCAAGTGGTTT
TTGGATCTCAACAGCTTTCTACGGGGCATGTTCAGAATGCTGGAGAGTTTGGAACCTGGGCTGCTCCTTT
GCCTTCCCTGGCTATGTGTGACCAGCCATGCAGGGGCCGGTGTGCAGCTGTGTGAATCTGATGGAGGTGT
GCAGCAGCAGAAGTCCCAGAGGGTTTCCCATCAGGTGTGTTGTGCCAGGCTGAAATAGAAGGGCTCTGAA
TGCACAAGCAAGAGGTGTCAGAGCCAGCACAGGGCCCACGGTGATGGGAGAAGTGTCTCTGTGGGGACCT
TGGATCAGTCTTGGTAGCACCTTTTGGGGGTGGAGGAATATTTCTCTGGAGACACAGTGGAGGGAGGGAG
GCAGGCTGGAGGGGTGGGTGCAGCACCAGTGATCTTTGGGGAAGGGGAAGGAGCGAGCTGGCACTGCTGG
GGGTGGCTGCAATGGGGTTTTTATTGCTGGCTATGCTTCGTGGGATCACAGAACGGTTGGGTTGGAAGGA
GCCTTAAAGTTCTTCCAGTTCCAACCCCCAATTCCTAGGGCTGGTTCTCCTGACCTGTTTTTATCCAGTT
TGCCCTTTCCCTTAGAGATTTCCCTTCTCCTGTGAGCACGTGTGTTGGGGTGCTGTGGTGAGTACAGGCT
GGGGAGCTCGTGGCCCACCTGCATGAATGCACCGCGTGCCCAGCGCTCTGCTGGGGACACCAAGCTGAGT
GGTGCAGGTGACACATTAGAAGGAAGGGAAGCCATCCAGAGGGATCTCAACGAAGTTGAGAGGTGGGCCC
GTATCAACATAATGAGGTTCAACACAGCAAAGTGCAAGGTTATGTCCTTGGGTCAAAGTAATCCCAGATA
TGTATACAGACTGGGAGGACTCCTTGAGGGCAACCCTGCGGAGTAGGACCTGCGGGTCCTGGTGGATGAA
AAACTGAACATGAGGCAGCAGTGTGCTCCTGAAGCTTGGAAGGCCAGTGGTGTCCTGGGCTCCATCAGCA
GAGGGGTGGCCAGCAGGGACAGGGAGGGGATTGTCCCTCTCTGTTCTGCCCATCTGCAGTACTGCGTCCA
GGTCTGGGGCCCCAGTACAAGAAAGACAGGGAGCTGTTGGAGAGGGTCCAGAGGAGGGCCACAAAGATGC
TCAGAGGGCTGCAGCACCTCCCCTACAAAGACAGGCTGAGGGAGCTGGGCTTGTTCAGCCTGGAGAAGAG
AAGGCTGCGGGGTGACCTCCATTGGTGCTTCGCTCTTCCCTGGGGTGCTCCCACCTTCCCCCCTCCCATA
CGGCTGGGAGCCGTGCACAGACCTGCAGGCACCTTGCAGCGGTCCCCAGATGTTCTGCACCCCGAGGGGC
TGCTGGCCTCAGGAGGGCACAGGTCCCACAGGATCTTGGATGGGTTTTTGTGAAAGCTCTGGGTTTCTCC
TGGCAGCACCAGGGAGGGGGATTTACAGATGTGAGGGGTTCTGCTGCTCTTTGATGAGCATCAGCCCGTG
GTGTTCTGCTGCAGGGCTGGGGGTGCCCAGGCTGCTGGATGCACACTGCCTGTTCATGTGTGGGAAGGAG
CACTCCCTCCGTCTCTGCTGAAGTCACTGAGGATCGGTTTTACTGCCTTTCATATCTGTTGCTCCTGTTA
GTGCTTTTGCAATGCTCGGTGAGGAGTGTGGTCGCACGCGTTGGTTCAGCTTCTCCTACACCTTTGCCTG
TAGCAGGAGCTGGAGCTGGACGAGCCTCTGCGTGTGAACGGGAGGATTCAGCAGCGAGCCGCACTGCTGA
TGCCCTGCTGGGGCTGCCCTGAGCACCAGGGAGCTGCATTGTGCAGACATCAGCCCCTGCACCAGGGGAG
CGGCCAGTAGGGCAGATGCTGCAGGTTTGCACCCTGGGACACTGCACGTGGTGACTTGCCTGGTCATTCA
TGCGGGGTTCCAGGAAGGGTCTGAGCCCCGTGCGCTGAGATGTCCCTGTGGGGCCCTGCAAGCAGCTACT
GCTGGGACCAGAGCTCTGAAACCCAAAGGGCTCAGAGTGTGCCCTCCCTCCCCTGTGAGGGTCTGTGGGA
GGGACACGGGCTCAGGATGGGCCGCTCAGGATTGCAGTACTGCTGCTGTGTGTGGCTGGGTTGGTGGGAG
AGGAGGAGGAGCAGGTGTGGGCATCGGAGAGCTGGCTTTGTCCCCTTCCAGCTCAGATCATCTGGGTCAG
GGCTGCGCTGCTCAAGCTTTACATATCACATTTGGAATCTGCTCATTGGATACCGGATGCTGAAGCTCTA
TTCAGGCTGAAAAGTCCTCATTAACATTTTGGGAATACATTAATTCCCTTCCTTTCCTATTCCAACCTGC
TGACTTTGATTGGCACTATTTTTTACAATAAATGCTTAATTAAAGGCATAATGAGTGTATAATGATTGTA
TTAAAAGCAAGATGATTATAAAAATCAGCTTAGCAGCTGGAGGCTGAAGGGCTGGAACAGCTCGGAGCAG
AAATGCGCGTGGCAGAGCTCTGAGCCTGCTCACGAGCTGTTCACACGCAGCATCCGCTGCAGCTGCGCTC
ACAGCCTCCCGTGCACAGCCCTCGTGTTCTGTTGTACAGAGACTCACTGCAGAAGTACCTCCTGCCTTAA
GGAACCTCAGGCAAAAAGCAGGAGGTGGGGAGAGGTGGCTGTGCTTTCCTGGATCGCTGCAGGTGAGGGG
CAGAGCTGTGGCATGAAGGAGGCTGCAAAACGTGATGCATTTCTGCATCGGCTCCGGCTGCAGCTCTGCT
GGGCTCTGAGCTCCTCCAGCTGTGAGCTGAGGGCAAAGTCTGGGCTGTACCTGCAGGAGAGCTCCAGGCT
GGTGAGTGTGACATGAAATTTGAACAGAGCAGGGATGACCCGGGGGAGGGAGCATGCTCAGCCCATGGCT
CCTCTTCTGGTGTTGTGCTGCAGGACTGGGCAGGGCTGTTCTGCTCCGTGTCTTCTGTTCAGGCTTTGCC
CTTGCCATCGGGCACTCAGGTGGATCCCATCTGCTCCTGGACACTTCTCAGGTCCGTAGAACTTGCACTT
AATTGCTTTGACCTGCTTGCACCTGAAGGTACAGCAGAGCCGGAGGCAGATGGTGTGGGCGAAGGTGGGC
TCTGCCTTCTCTCTGCTGTGCCAGTTCCTCCTCTGTGCTCACTCCTCAAGTCACGTCCCGATTCATCCCA
TAACGATCTCATCTCCACCACTGCCATCTTTGAGCTCTGTGCTACCTCACATCTCTCTTGGACCCGCTGT
GCCCCTCTGCTGCAGCCTGGGAGCTGTAGGATGGGCCCTGGGGTGGCCCCGCTGCAGAGGGATGCTTCTG
CCTTACTCAGATAAGTAAAATCAAGTTCTGCCCCGAGTGTTTTCAGGAGCAATGAGGAAATGCACCACTC
TCCCATCTTTAGTTTCTGATGTGGTGATGAACGTTTTCCTTCCTATTCGCTTTTCTCTGTTTTAAAAGTC
ATCTGGAGTATCACGACTGCAAAACGGGGCACCAGAAGTCACGTCCATTATCTCGTGCTGTGCAGAAGGA
GGGTCCACATACCTCATCGCCAGGGCTAGTGTTAGATTTGGGGCTGTTTTGTCCCTTATTTTCATAGAAT
CACAGGATCATTCCAGTTGGAGAAGAGCTCTGAGATCCCCAATCCAAACTGAACCCATCCCACTGAGCAC
GTCCCCAAGTGCCACATCCCTGTGGTCACTGAACCCCCCCAGGGATGGGGACTCCCCACTGCCCTGGGCA
GCCGTGCAGTGCTGGCCGCTCTTTGGAGCACAGATTGTTCCCCAGCTCCAACCTGACCCTCCCCAGCGCA
CCCCCAGCCCATCCCCTCCCGTCCTATCATCCAAACTTGGAAGCCCATAATCTGCGTGCTGAGTTGCTGC
TGAAGATGCCTGGTTCTGACACTGGTTCTGCTCCGCTATTTTCTTTGCTGGGTTGTTGGTTCAGATCTCT
GTTAGTTACTGGGGTGAATGGCTCTGATCACAGAGAGCACTGCTAACTCGGAGATTTGAGCAACCTGAGA
ACCCACAGACTTTCCACCCACCTCCATGGAATGCTGACCTGTTTGTGTCTGAAGATGGTCCCATTCTGAG
CTAACACTCTGCGCTGAGTTCCTTTCCGGAATCATTTGTTTTATTATAATGCCTCGTGTAGCCTTTGAGC
AAGAAAAATCCATTTGTGTTCTTTGATGGGCATTGCGCCTGGGGATGCTTCAGTTCGTGGGCAGTGTGGG
AATGGCTCATCCTGGTGTAGCTGTGGGGCGTTCTGAGGTCTGCGTGGACTCAGGTGTGCCTGGTGGGCTG
ATGGATGCACATAGGGCTGGAAGGCTTCAGTGTCCATGCGTGACAGGAGGGCTGCATTCCCACGCTGTGT
GCAGGCTCTGGCTGCTCATCCCTGGGGGATGAAGGAGCGAGCGGGGCCTGATGACAGCTTGCTCAGTGTA
ACCAGCTGGAATGCATCCATGGGATGTGTCACACGGAGGCCATGAGGGTGGACACGGCATCATTGGTGCG
CTGGGCTGCCCGGGAGTGTCTGCTCCTTTCCCAAACCTTTGCAGTTACTCCCAGCTTGTGCATCTCCTCT
GTTCTATCGGTAAAGCCAAGTGAAGTCTGCTGTGTTGGAGGGAACCTGCAATATCTGACCCAGGGATTGT
ATGCAGTCAGACCCACTGACTCTGACACGTTCTGTGGCCTGACCCGTCGGGGGTCTGCGAGCTTCATCAG
GTGATGGGGTTTGAGAGCCCCCAGGCTCTGGGATCTGGGAAGGCGATGGCCTGGTTGTGAAGGTGCTGGA
GGCTGCAGCTTCCCAGCTTTGGTACTTCCAAACCTCTGTGCAGGGCACGGCTGCTGGGCTCCTTCTGGAG
GAGGACATTGCTGGCATTGGTTCAGCCTGGGCTCCTGGCACTTGGGTGCCCAACGTGCAATAATTGTGCA
CCTGAGAAGGTGCAGCCTGCACACACGGCTGTGTTCCAGCTCAATGGGCTGTGAGCACGGCGCTGAACAG
TGCTCAGGTGATTGAGCTGCGAGCTAATTGGGCTCAGGTAAAGGGCTCAGAGCTGTGCGAAGCATCACGC
AGGCTTCTGGCCTCCAGTTTGGGCTGCAGTTCGGGGCAGTCCCAGGCAAATTAACAGAGAAATCTTTCCT
ACGGTGGGAAAACAATAATAGCAAGAAATGCAGAACCTGATGAGCTCTGAAATGGACTGAAGGTCGCAGC
ACAGCGCTGCTGTTTGTGTGAAGGACTCGGCCAAAAAATGGGTCAGTTGCTGATGGTATTTAAGAGTTTA
GGATCTGTAATTTGGAGCTGACGCTGAGCAGAGCTGTGCTGCTGGCTTTGTGCCGGCAGCCGCCCTGTCT
CTGGGTCCCCAGTACAAGCAGTGGCTCAAGAGGGAAAATGATGGAGAAGAAGAGTGGTTGAGAGGCCGTG
TCCTCTCCCAGTGGCCTCGAGCAGTGCAGTGGGGTGATGCCCGGGGATATCAAGTCAATGGGACATGGGC
TTTGCTGCGAAGGCGTTTGGGGATAAAACCCCCTGGGAACGACAGAAGCACCAATTTCCTCTTGGGTTCA
CCTTGGATTAGAAGAACGTAATGTAAAGGTGTTGTTTCTGTGGTGCGTTGTAGGCACGGCGTCAGATTGG
GTCACCTGCTCCATTTCTTTTCATTTTGCAGCCTTCTGGAGTTTGCCTTTGCTTGTAATGGGTTTTCCAT
GGACCGGCTGTGATGGGGTAGGGCTGAGTGTAGACTGGAATGAGATGGTAGCAATGCAGCCGGGGTGGGC
TGCAGGGCTGTGGGCAGGGGCTGGTGTGAGGGGCTTCTTAAAGACCAATGAAGGGTGCTGCAGGTTGTGA
GGCAGGGCTGCAGGACTCTCCTTCTGTCCTCTGAGATCTGTGTCGTCATGCCTTAATGTGTCCCTGGCAG
CACAACCCAGCTGGAAGGCTGCGCTCGCATGCTGGAGTCCTTTCATCTTCTCCCCCCATCAGAGACTTCT
CAGGGCTGTGACTGCATGCAGTGCTCACCCACATTTGATGGATTTTAATGTGCTGGAGTAGATGGCAGCT
GCAGTACGTCATGAATTTGTGATCCCGTGCCATTAGCTCTGAGATGACAAATGGAGAGAGTGCCAATGGG
ACCTCCCGACACGAGGGCTGCGGTGCGTGTGGAGCCGGTCAGCAGCTCTGTGACACATCCATCTTGCATC
TCCATCTAGGAGCAGGGGTCGTAAATTGACGGGCGTGCTGCAAAAGCTGCTGTCGGTGCTGAGAGGTCCC
TGGGGCGGCCGCGACCTTGGATGGCTGCTGCAGGAGGCTGTGACGGTGCCACCGCCACCAGGGGAGAGCT
CTCAGGGCACCTTCCTTGCTCTCTTCTCCGCTGGCAGAAGTGGCCTTAGACAAGAGCATCAGTACCAGCT
GGGGGGTGGGAGGATGGAGCTCAGCCCTGCTGAAAAGGCCCTGGGGGTGCTGGAGGGGGCAGCACTGTGC
TCTCGCAGCACAGAGAGCCAACTGCACCCTGGGGGCATCCGGAGCAGTGTGGCCAGCAGGGCGAGGGAGG
GGGTCTGCAGCTCTGCTCTGTGCTGGGACACCTCATCTGCAGCACCCAGATGGGGAGTGCTCAGCACAGG
AGGGGCATGGAGCTGTTGGAGCGCATCCAGAGAAGGGCCACAAAAAGGGTCTGAGGGATGGAAAGAGGAG
GGATTTAGGCTGCATATAAGGAGCAAGGTCTTTGTGCTGAGGGCTGCGAGGCACTGCACAGGTTGCCCAG
AGAGGTGGTGCTGCCCATCCCTGCAGACACCCACGGTCAGGGGATGGGGCTCTGAGCACTGATGGAGCTG
TGGGCGTCCCTGCTCATCACAGGAAGTGGGACCAGACGGCCTTTGGAGGGCCCTTCCAACCCAAACCATT
CTGTGATTCCATGATTCTATGAAAACATTTCTGACAATTTACCATCAACCCCCGGAGGTCAGCAGACAGC
CCAGCACCCATCTCAGTCATAGAATCATAGAATTGCTCATGTTGGAAAAGACCTTAACGATGATCGAGTC
CAATCACAACCCAACCATCCTACCCTGACTCTAACAGCCCTGGCTGGGAACTGGGCTGGCGGTGATTGTA
TCCCCGTTGTGTACCGGGGGGATCCCCGTACTGATGCAGCAGAGAGGGGATGTCAGCATTGCGGTGCCTG
GGGAGGCAGAGCGCAGAGGAAGGTGCTGCTCACAGCTATCTTGATCCCAACCTCATGAACCAATGAACAC
TGCTGGTGCTTCCGAGTGACCTTTCAGTGTGATGGAAACAACAACAAATCAAAGGGATGCAAATCTGGAT
CTGAGAGCCTGGGGGGGGAGGCGGCTCCTGGGTGTACTGTGTGTGTACTGGTGGGATGCAGAGGAAAACC
CATCACCACTGCATTGTTCTGGTGTGGTTTTGTGTGTTTTTTTTTTCTCTTGGAACTTAAAAAACAAAGG
AAAACAGGAGGTTAAAGAGAAGAATAGAGGTGCTGGGAGCAAACTGAATTGAGAGGTTGGCGTTCCTGGC
TACCTGTGATGCTGGTAGCCCACTGGAAGGTGTAGCCTGGAAACATTTGTGCTCTGTCAGGTTGGAATCC
TGTCTTGTGCTGCCCAATGGAATGTGCAGGGCATGGAGCTGCAGGTCTGCTGTGCAGTTGGGCAGTGCAA
CAGCTGACAGTGCAAATTTGGGGTGCAGGGAGGTGCTCTTAAAGAGCTGACCTTGCTGAGCTGCTTAAAC
TCATACTGCAAAGGTGTAATAGGGAGGAATTGGGAAGAGTGGAATAAACACAAAGGAAATAGTCCTTGGT
CAGGCCGTGTGCCTTGTCCTCTGTAAGGGCCATTCCAGGACATTTTCCAGCAGACCCAAAGAACTGCAGA
GGTTGTCCTGGGGAGAGGTGTGCAGGCACAGCGCAGTGTGCGGGAGGCAGCGTGCAGCGGTCTGAAGGAT
GTCTTTGGAGATGAGCAGGGACATGAGGTGAGGACAGCAGCGTCGGGTTCATGGCAGAACAGATGGAAGG
TGGATTTCTGCCTTAGGAGAAAGGCTGCAGCGTCTGCATGTGGAGGGGTAGCAGAGGGAGAGCCGGCGAT
GGAGCTCCCGGGGGTGGCTGTCAGGAAGCCAAGCAGATCCAGCTGCAGCTGCTGGGTCTTCCTGCCGGGC
TCTGAGCAATCCTGGGGATCCACACAGGCAAACTGCAGAGCTGGGGGGCCCTGCAGGCACGGGGCGAGCA
GCAGTAGGCACAGCAATAGGGCACAGTGGCAGCTGTGAGACATGTTGGGCGGCTGGGACTCGGTGTGCAC
TGCTTATGACTTCCTTTCCTAAAGGTTTTATTCCCATAATGTCTTCTGGTTTGTTAATTTCTTCAAAGCT
TATTGAAGTATTTGGCACGCGCGTCCCAGCACGGCGCGGTGCGTTCCTCATTACCATGTTTATAGCAGCT
CCAATTACCGGTGACCTTCAGAGCTGAAGGCGGTGCGCGAGTGCCCAGCTTGCAGCCGCGATTTGTGGGC
CACAGCGGAGCATCATTCCTCCTCTCCATCAGCAGCAGCCGTGTAACGATGGCATCGCCTGCTCTGCGTG
GGGCCCTGTGGGGCTGCTGGCTGGAGGAGGAAGGTGGCACCAGGAGACAAGGGTGGGGTTTTGAAGAAGA
AAATGAGGCGGGCTTCTGAGTGTCGGGACAGACTGGTGGAGATGACATCCGTGTTTCATAAAGACACAGA
ATGGTTTGGGTTGGAAGGGACCTTCATAGGATCATGGAATGGCTTGGGTTGGAAGGGACCTTCATAGGAT
CATGGAATGGCTTGGGTCGGAAGGGACTTTCATAGGGTCACATAATGGTTTGGGTTGGAAGGGACCTTCA
TAGGATCATAGAATGGTTTGGGTTGGAAGGGAAATTCATAGGATCATAGAATGGTTTGGGTTGGAAGGGA
CATTCATAGGATCATAGACTGGTTTGGGTTGGAAGGGACCTTCATACAATCATAAAATGGTTTGGGTTGG
AAGGGACCTTCATACAGTCATTGAATGGTTTGGATTGGAGAGGCCTTCTAAGGGCCATCTGATCCCACTC
CCTGTAATAAGCAGGGACCCCCACAGCTCCATCAGTGCTCAGAGTCCCTTCCCCTGACCATGGGTGTTTG
CAGGGATGGGCAGCACCACCTCTCTGGGCAGTCTGTGCAGTGCCTCACTACTTTCAGTGTAGAGAATTTT
TTTCTTCAAGCCAGGCCCCTGTGAAGTGCAGCTGAACCCAAGCTCCTGGTTCCAAGTGCTGTCCTTGTGC
CCATCATGGGCTGCTGCAGCCTCAGAGCTCCCCAACCCACCTCCCCCAGCCCAGAGCTTGTGCTCTCTCC
CCACCACTCCTAAGTTATGTGTTTGTATGGGAGGAAGAGTGTGAATCAGCAGAGTGAGGTTGAGGTGCTG
TGCTCACTGGTAAGACCCCGGTGACCTCCAGCCCCTGGAACCAGTGGGACAGTCCATGGCAAGGCAGGTG
TACCTGCAGTGGAGGGACTGGTTGGAAAATATTAAAACAAACCCAGCGTGTGAGTCCACGGGGCCTGATG
AGATGTTTCCAGGAGCAGTGAGGGAGGCTGACAGCACTGCAGGGGCGTTCTCGATGACCCCTGGGTGGTG
ATGGTGGTGGGGAGATGTCCTGAGGGCTGGAGGAAAAGAGATGCCAACACTGTCTGCAGGTGCAGAGGAA
TGTCTGTGAGGAGCTGTGGGCTGCCACTGCCACCCCCACCCCAGGAGCTGATGGACCACTGAGCCCTGGA
ATGGTGGGGAGGTAACTGGGAGTACCAGCCTGGATCTGTGGAGGGGAAGCCCTGCTTGACCGAGTCAGCA
GGGCTCTGCCAGAGGTGCCTGCCTGCAGGATGAGGGGAGAGCAGGGGGAGGTTGTTCTTGACTTGGGGAA
GGCTTTTCATGTTGTCTTATGTCACATCCTCACAGACCAACTGGTGGAATATGGAGAAACTTAAAGTTTG
CCTTCTGTTGGAATAGACTCAGTTTGCTGTTACCTTAAAATCTGTGTTCAGCTTGCCGCCAGACAAGCTG
AAATTTCAGTCCTCCCAGTCCTCATGAAATATCAAACCTTAAAACAGGAGCACTGCGAGTGAAGAGCCAA
GCACAACAGCGCAGGAACAGAAGGCTTTGAGGAGCAGAACGAGCTCCCTTCCGCCAGGGACCAGTTGGGA
AGTTGTGAACACAAAGTATAAGATGGGGAATTTTCCACTGGGAAGTGTTAGCGGACTTGTAATGCATGGA
CAAGAGCAATGGGAAATACAGTGTGGGATTTGGGTCTGTTCCAAATGTGACAGCATCGCAACCTTTGGAT
GCATTAGCATCTCAGGAAAGGATCTGGAGGAGAGGCTTAAGGGAAGCTCCTCCTTGGCTGGTCAGTCAGG
GTGTTCTTTTTCCCTTGCTTCCATCAGGATTAGTGCCTGGAAGAGGCGATGGTGTTGCTCCCTGATGTGG
GGGATCTGCTTTGGCTGTCATGGAGGAGTACACAGTGTGTGAGTGGTCCTGGTGTCTGGATTTGGCTGTG
GGGGACATAGGGAGGAGTCCAGCAGTGCTGAGTGGAGATGGCACACATCGCAGCTTGGGTCACCTCAATG
GCCTTGGGATGCAATGCCTCACCCCAGTCGCTGTAGGGAGAATTATCCTCAGCGACCCCTGGTACAATAA
ATGCAAACTGCGAAGACCTCCTTCTGGGTGTGGGGGCTCTCCTCCAAACAGGGCTCTGGTCTGCCTCCTG
CAGTGTGCTCAGCCCCCTCCGAGGTGTTCAGCTAAAAACAGTTCAACAACAAATCAAGGCCATTCAAGGC
CTTGCATTCAAGGCCAGGCTGAGTGTGGCTTTGGGCAGCCTAGTCTAGTGGTTGGCGACCCTGCACATAG
CAGGGGGGTTGAAACTCGATGATCATTGTGGTCCTTTTCAAGCCAGGCCATTCTATGATTCTATGATTGT
ATGAAATCATAGAATCAGCCTGAGCTGATAACTGGAACAGATTGATCAGCAGCTGTTAATTCATTGGCAC
TGCTGCCCGGAGCTGTGGGTGCCCCATCCCTGGAGGTATTCAAGGCTGAGGATGGGATCCTGGGCAGGCT
GAGCTTGGGGAGCACCCAGCCCATGGCAGGGGTGAGTGGAAGGGGCTCTGGAGTCCCTTCCAACACAAGG
CATCCTATGATTCTATGAACCGCTTGCAGTGCAGACCTAGAAAAACAAGGCAGTCCCTCACAAGCCATTG
CTGGTTGCCTCATCGCTTCAGCCCCTGACAAAGGACCTTCTTCTGCCAGAGAAGATTCCTCGTCTTCTGC
TAGGAGTGTAGTGGTGGGAGGGAATGCCCAGCAGCCTCTGAGATCAGTGCATGGGTGCTGGGACAGCTCT
TAAGATGGTCTGCAACCTGCAGCCTCTGCCTCTGGGAGAAACAGCTCTTTTTAACTCTCAGATTGACTTG
AGGACACTTCAGATCACAGAAAAGCTCAACATGGAGATGAGGTTTATGCTGTCAAAGCCACAAGATTAAG
GGCTGATCACGGAACTGGAGAAGTAGCTATAAAGCAAAAGCACGAGATAGGTAATGCAAATCTACCATGG
GCTTGGCATCAGGCTTCACTTTACTGTGAGAACTGGGCTCAGTGGGTCCTGAGCTGGAAGTTGTCCTTGG
GTTTGCGTCCCCTCTTGGTGTGGGGTGACTACAGATGCTCCTGGAGCTCCAGAGCAAGTCCCAGGAATCC
CCATGTCCTGTGCCAGTCGGGGGTCTCTGCGTGTGGCAGCCGTGGTTTTAAGGACTTGTTCCTCAGATAA
TGCCAAGGGAATCGCTTGGAGATAGTTTAGGACTTCCCTCTGACAGCAGCGGCCATGGGATGCTGAGTCT
TGATTATTATTACGTTTTCTTGTCTGAAAGTGAAACGAATTGCAGTTACAAATATCACGCTGTACTGTTC
CAAACGGTGCATCAAAAGCTTCTTGCTTTTGGGTGATGTGCAGCAGTTCCTCTTGAGCTAAAATAGCTTC
CTCTAGGCTGCACGTGGCAGATGAGCTCACGGTGTGTTCTGGAGTTGGGGGAGCTGTGGTCCCCCCAAAA
GCTGCAGTGGGTGGGAGGGAACCAGGAAGGTGAAAGCACAGGAACTCCTGGGTTGGGGTGGTTTGATAGG
TAAAGCCAAAGCTGCACGTGCCAGCAAAGCACCACCAGCAGTTCATTCACCACGTCCTGGGGGCATCGGG
TGTGCAGCCACATTCAGGGCTCATCCCATGGGAGAGCGCCATTGCTCCGAACATCTGCCCCTTCCTCCAT
CCTTACCCCAGCTTTTATTGCTGAGCACAGTGCCACAGGGCATGGGATGTCCCTTTGGTCCATTTAGGTC
AGTGTCGTGATGCTGTCTCCTCGCAGTGCCCCCCCACCTCTCCATTGCAGAGCAGCACAAAACATCCTTG
GCTCCATGCAGCACTGCTCAGCAACAGCCAAAACATCACTGTGTTATCACTGCTATTTTCATCACAGATC
CAAAACACTGCATCACACAAGAAAAATAGCCCTCCCAGCCAAAACCACAACAGCCACAACAACCTGAGAG
CGGCTTTGGCTGCTCTCTTCCTCCACTTTTCTGATCGGGAAGGTGCAAATAATTGTCCTTTGAGTGTGTG
AATTCATGAGGTGCACTTCAGCCATTTGCTGGGTAAACCAGGGAGGACATCTGGGTGCTCTGGGTGTGGT
GTATGAATGGTGAACATCCCAAAGGAGGAGTAGTGGTTCTCAGCTCCATTCTTTCTCCCTGGGCTTACAC
CCACTTTGTGTGCTCACACGTTCTGGGGACGACGACCAGTTTCTCTGTGGCCACGAGCAATGTCATGGTT
GTGTCTGATGCATGACCCAAAAAATGACCCAAAAAAACACAGATCTTTCTTGCAGAGCCAGATAATGTAA
GGCTGCGAGGGGAGAGGAGAGAGTTGCAGGTAACTTAGAGACCGACATGGGGATGGGTTGGTTTTCAACT
CGATGTTCTTTAATGCTCTCAACCTTAATCAGTCCATCAAACATAGAGTTGGTGGCAGTGGTTTTCGTGC
AGCCCTAATCGTGCCCAGGTGCACCATGGAAGGCACATTGGTTTGTAGCTCCTCAGCAGTTGAGATCCCA
GCAGCCTGAAAGCATCCTTCCTGGGTCAGCAGGTGATGAGGAGCTCCAGCTGATCGTTCCCTGGTTTAAT
GAGGACACTCCTGGGGCGATCCTCAGATAAAACTTCCCTGACTCTGAATTCATTTAATCTTCAGAGCACA
CTTTAAGACTTCCTTTCTGTTTCTTTAAGGTTTGAGCAAGTAAAAACAAGGCTTAATGCACGGAGAGAAT
TTGGCAGACACTGAGGAACCCTGTTGCTTGGTGTCATTTTATTTTGTATTGTTTTTGAGCAGGGGCCTGT
TAGGACCCCTCAGTTCTCACAGCAACCCGTGTTGTTACCATTACCAATTTCCTCCCTTCTCTACATCTTG
TTTCTGCACATGGCTGTGATTTCTCTGCTCTGAAGGCTGCTTGCCCCATCTTGTTGTGATACTAAATTAA
GATGGGAGTAGACCGATCAATGTGGATCAAACAGGAGAACGCGTTTGCTGTATGCTTTCTTGGAGGGTGC
CCCGTGCTTGGCTTAAAGGGAGTTGCAGTGTGTTCCTGGGAAGCTGTCCCTCAGTCCCACTCTGGTTCTA
TCAGCAGTCCATGGTGACATGAGGGACGCTCAGCCCTGGTTTGTGTTTCCATTGTGTGGCTGCACAAAGG
CGTTGTCTGCCCTTTCTCTCTACATGACTTGGGTGAGAGAGCGTCCCAAAGGCTTCACGAGGGGCTGTGC
CCCTGCAGACCATGCCTGACTCCAGACGAGTTCTGCGTGCTCAGCCTTTCTGCGTTCCCGTTGATGTGAT
GCTGCGCGATCTCATTCCGCCCTCCCCATTTATGGGGCCCTCCTCGTTCTCATCACCTCTCTGTTTCTTC
CCACAGTGCTGAGCATTGGCGAAGGTGGCTTTTGGGAAGGAACTGTGAAAGGAAGGACCGGCTGGTTCCC
AGCAGAATGTGTCGAGGAGGTGCAGATGCGACAGTACGACCCGCGGCAAGGTAGGCTGCTCTGCGACGGC
GGTGTCTCTCAGCAGATGCACAGAACAGCCCCAGAAATTCAGAAGTCTCCATTTTAATTTTCTGTCCCTC
TCAGGGTTTGCCTGTGATGGATACATCCGATGAATTGCATTGCTCGGGGCGTCAGTTTATTTACTGTGTG
CAGTAATGCCCAGCAGCACACCCCGACCCATGAAGGTGTGCTGTCATGAGGAGAGCGCTCAGTGGTCCTT
TTCGTAGAGATAATTGTAGTAATGGAGCAGAACTGTGCGGCTGTTGACCTGGACCTTAAAGCCAGCAGTG
TGCTGCAGGAGCCTTCATTGGGCTGAGGCCGATGGGATGAGGCTCAACCAAGTGCCCAGCACTCTCTGCC
ACTCCTGAAAGGAGGTTGTGGCAAGGGGAGGTTGGCCTCTTTTCTCAGGTGAAAAGGGATGGGATATGAT
GAAATGGTCTCAAGTTGTGCTAGGGAGGTGTAGGCTGGATATGAGGATGAATTCCTTCATGGACAGAGTG
GTCAGGGATTGGAATGGGCTGCCCAAGGACGTGGTGGAGTCTCCGCCCCTGGAGGTAGTGAGGGGACATG
TAGATGTGGCACTAAGGGACGTGGTTTAGTGATGGGACTCAGTAGGTCTGAGTCATGGTTGGACTTGATC
TTGAAGGCCTTTTCCAATGTAGATGATTCTAGGAAAGGTTTTGACCTGGTAGTACCTTGCTGTAGAATAG
AGCCATGCCAAACTTGCAGATGTTTCCAGCTGTGTTTACAAGCTGAGGAAAGTAGTGGGGTTGTGTGACA
GATGTCCGACTCTTGTTGAGGCAGGCTGAAGATGACTATTACAAGTTGAGAGCAGCTCAAGAAATGCGTT
GTGATTGTCACTGAAATTCAGAGAGAACAAGTTCCAGGGCTGACATTTTGGAGATGGTATTAGGATGTTC
CTTTAACCTGCTTGTGTTTTCATGCTTTGAGAGAGAAGGCCACGAGCTGCATGTTGATCTGTCTTAATGA
GGTGGGTTCTTCTGTAACGGTGCCTCTAGGTCAAGAGCTTCCTTCCCAGATCACATTTTGTAGACCCCTC
AGTGCTTATTTACTTGGAAGAGGAGTGTCTGGTCACCCACCTCAGTTTCAGGTCCCAGGAAACAAGCTTC
TCACTTTCCAGTGAGGGCCTCGTTAAATATCTCCTGTCTGTAGAACCAAAATTCTTCGAGGTTTAAACAC
GGTTTTTCCATTGAATAACTCACTTTCTGTCGGTTCTAAATTTATTTCTTACAGCACATTGAGTGAGAGA
TCTCTGTGATGACCGATAGCAGAGGTGACCTTTCATGTAGCATCCTGATGTCCTAAGAGCAGATGCAGGT
TCTAGTTATCAGTCCCATCGCTTATTACACACTTTTACTCTTCAGCAGCACCTCCTCTAGCAATATGTTC
TCCTCTAAGTGGTATGACATTTGTATTGGAGTCAGGAAATTAATGTCTTTGTGCTTTCCACGTGGCTGGA
ACAAGCCTCTGTGTCAATCTAGGATCATCAGCGGGTGGTCCTCATGGGTGGTGGCTTCCCTGAGGTCTGT
AGGTGTGAGAATGTGCATGCAGACACTGTTGGCTCTCCGTCTCTGGGCCTCTCATGAGACCATTGCACAG
ATCTGTGTTGGGCAGTGGGAGTGCATCCCCATGGGGCGTGTCATGCTGGAGGGGCCGTGCTCACACTCTT
GCTTGTCACACAGCTCCATTCCCATGTGCAGAGCTGCCATGGAGCATCGCCAGTGTGTGGTGTGGGCAGC
ATCTGCACCACTGTCGGGGAGCCTGCAGGTCTCTTTCCAAGTGATGCTGGAAGGTGGTCTTTATCTGTGG
AATTCTGACTGAAATGGAGCAGAAGGAGTTGCCTGTCAGTGCCCATGGATATGACTACCTCCTGTGCTCC
CTCCTCCCATCCTAAGCGTGTCTCTGAGGACTGCAAAGCTCAGAGTGTGAGCTGCACATCAGCAGCGAGG
GAAGGTGCCTTAAGGAGAGATGGAGGCGAAGTAAAGCTGAGGGTGAGGAGTGCATGTGATACACAGACTG
CAGAAACAGAGAGAGCACCAGACCCCAAACCTTCCAATTGCTCTGAAAAACGTTGATGCAAGGTATCTTG
GTAATAAGGGAAGAGTCTGGATTTTTATAGCTGATGGAAAAAAAAGTAGTGAAGCAAATGGAACCAACTT
TCTCCGATAATTTAAAAAAGAGGTGGAATTTGAAGAGAATTTTTTAAGTCAAAGGTACAAAACCCATCTC
TAACGTATTCCAGGTGAAAGAGAAATTGTGCGGGTAGGGAATCCAAATATGAGAGTCTGAAAGAAGCCCA
TAGGAAAGAGCAAAGCTCCCAGAGAACAAAGACTGGGATTTGTCTGCAAGGAAATCTATGTGAGAGGGAT
CTGATATTCTAAATATAATATGCACCTTGTCAAAAACACAGCAGAGAGAAATCTTGAATCATCTATTTCT
CCTCTTAAAATTCTCGGCTATACAAATGAAAGAGTGAGGAGAGCAGAAGTAGAGCTGTTAAGCAGTGAGG
ATGAGGTGAGATTAAAGCTAAATAGATGAAGCTCCAAGTCCACCGGAACACTTACCTGGATGTGTGGGAA
GGTGGACGGACAGGCTGAGGTGGGGCTGATGTGCCACCGTGTCCCTGACCGGGCCCTGTCCCACACCCGG
GGGCTCAGGAGCTCTGTCCCACTGCAGGCTGTGGGCCCAGGGCTGTGCTGGAGACATCCCAGTGCCCAGC
CAGCCATGGTCCTGCAGCCTGGGGCCCTCTTGGTCCAGACCACGGCCCATGGGCTGATGTCCTCAGAGCT
GCCCCTGCAGTCCTGCCTGGCGATCGTTAGTCTTTACCCTAATGCCAACCTGCAGATTGGTTTTCAGGCT
TGTTTTGAGACCAGCCCCATGGCCACGATGCTGTTCTTGCAATCTGGGCTCCTTGCTGGTGCTGACCCTA
CCCAAGCTGCCTCATCCCTACCCAAGCTGCCTCGGCCCTTGGCCAGTGAGGGCAGTTTGGCTGGGGGTCC
CTGGCTTCCTGACCCAGATTCCCATCAGGAGCAGCCAACCCCTGCAGACCCCACAAACCATGGGCACCAA
TGCTCTGAGAGAAAGAATACGGAATGTTGGTGGAGGTTCCCATTGGGTTGGCCACAAACCAGAGGTGGGC
AACCGAGATAAGGTTGGCAAAGGAAATGTCATCGTCTGAGCTCGTTTGGATTTTGGGACAGAGCTTAACT
GTGTCGTGGAAAATTATTAGTGAGGGTGGAGGAAGTGTGGGGGAGCACGAGAAGTTTGTCATCTGTCGCT
GGCTGATTAGTGGTTGCATCTGTTAAGTGCTTTCACTGGGAGCTGCGGCCAAAAGAAAATGGGAGTGTGC
TGCTGGTGTCCCCTTGTGAAGTCGGATGCGGTGAGAACATTTTTAAGAGGTGGATGAGTTGGTGTAACAG
AAACAGGATGAAATTCAGTAGGAAAAAATGCAGGATCTTGCAGTGAGCGAATGGGAAGAATTCCTGTTGC
AGGCCAATGCTATGAAACAACAACTGGAGGGGTTCGTGCATTGGAGCTCTCCTGCCCTGCAGAGCTCACC
GGTCTTTGGGGAAGTGCTGCTTGGAAATTAAAGGACAAGCTTGGGTTTGTGAAGCAGAACGTGCCAAATG
CAGGCAGCCTGTTGTCACAGTAACTTGCACGTGGATTGAGAGGTGTGATAATGGAGCATAAGCTCTCCCC
TGCACTGCCAGCCTGGAACCTGGCCTTGGTAGAAATCCAAGGCTGTTTGGAAGCACCTTGCTACTATTTG
CCTCTCTCAAGTTTTGTTTGTTTGGAATGGTTGTGTAGCATCTCTTTTGGGAGACATTCTGTGCTCTTTA
TCTGCTTCCACATACAAATCTGCCTGGAGAGAACGCAAAGGAAGCTCTTTGCAGACTGTCTGAAGAGCAC
GTGTGAGCCTCCTGGCTCTGTCTTCCTCTGTGTCTGCTTCCCGGCCCTTGGGAAGCAGAGCTGCTCCTTC
CCTCTGCAGTGGGTGGTGAGGCACCCAGGAGGTGCAGAGAGCCACGGACCCGGGGTTGGGCTCTGCTGCT
GTTCTTTTGGGCCACGGTCTGAGCTGCAGAAAACACACAGGTGGGGCTGGGACTGAGCGAGAGCTGCGCT
GAATCCTGGGCACTAACAGCTGTGGCAGAAGGGTTTAGCAAATGGTTTCTTTTCTACCAAAGAGTGCGAA
CAGTCAGCGACGCCTTGGGAACCGTCTGCTTTGCACCGAGTGGCAGAGGTTTCTTTCCTCATTGCTTCTC
ATCTGCCCACGTGTTTGCCGCAAGATTTTCAATTGTTTCCATGGAATCATAGAATCATAGAATGGCCTGG
GTTGAAAAGGACCGTAACTATCATGTAGTTTCAACCCCCCTGCCATGAGCTGGGTCACCAACCACCAGAC
CATGCTGCATTGTTACAATGATGGTATTCATAGAATCACAGAATTATTCAGGTTGGAAAAGACCTCTGAG
ATCACCAAGTCCAACCCCAACCCATCCCCACCATACCCACTAACCATGGCCCTATTCCTATTACATGAGA
CTCATTAACAGAGTTCCTGGTGGACTTTTTTCTTCTCTTTATGAGAAAGGAAAAGTAATGATAGGACTGG
GGAAGCTCTTTGTTACAATGGGAGATATTTGGTTACTTCCCTGCAGGTGGCGGTGGAGGTAGCAGCAGGG
TTGCTGCTTCATCCTGTTGTGAAAGGGCTTTGGGAAGGAAGAGTTAGGAGCTTGAAAACCTCTTGCTCAA
GAAACAAGTTTCTTATGTAAGAAATGGTTTGAAGTCGTATCAATGACGGTTGGACAGTTCACATTACTTA
CAAGTTGAATAATGAGATCACGGTGCCAGTCGGGCCTGGCCCCTCTCTGTCTCTTCCTGTGACCAGTGTA
GATCTCAAAGAGCGAATGACATAGAAAGGGCGTTTAAAAAATCATTACCGTGGCTATTCCTGAGTCATCT
ATTCTGCCTGTGCTGTTCAAGAGAGTCGGAAGCGTTTTCCATCTGAGTACATGAGATGCACCAGGACACA
TCATCACTGAAGATCTCAAAGCGTTTGCACATATGTTGGGGCCCAATGCCCACGGGGAAGCTCTGCATCA
TTACCCAGTCTGGCCCCAGAGCATGGTCCTGAGCCTGCCCTGGTGTGGGAGCAGGGCTGGTCCTGGCCCT
TGTGGGCTCAGGATGGGAAGGCACCGAAGCCGTTGGCTGTTTCTTTTGGTAGAGGGCACTGTTGTTCTTC
ACTCATCTGCTGCCAACCTCAGGTGATAACAACGTGTAGGCTGCTGAGGCGGAGGAGGGTTGTGGAGGAT
TTGGGTACCCTGGTGAAATACAGCTCTCTGATCTCCTGCAGTGAGTCGACCGTCTCCTCCTGGAGGTGTG
CACTTTGGGGAGGTCGCCCCATTTTGTTATGCTGTCCATTCTGTGACGTCATCTGTGTCTGTCCTATGTC
AGAAGGGATGAGTCACCCATTCCACCTCTTCTGCCACTGTGTAGGAGCATTGCAGTGTCTGCCTTGACCT
TTGGAGATCCTCCTCTGGAGGACTTCAGATAACGTGAACCTGGGCTTGTCTTCAGCTGGGCGGTGAGAAA
GCCTCATCCACAGTGATGAGGGATAGAGCATAGAGCGATGAGTGCAGTCCTGCAGCTGTGATGGTCGGTG
TCCCAGGGGTCGTGGTGGTGTCCCAGTGACCACTGGCATGGGCTGGATCCCTTTGGTTTGGTTGTAGTGA
CTCAGATGTGTGAGCTGGGGCTGTATGCTGTGGAGTTGGGTGGCTTTTTTTGAGAGGCTCTGAACATGAG
CAGAAAGAACCCCCCAAGGAAGGGTCTGGAGCTTGGATGTGAGCCAGGAGGAGGGAGGGAGGGGAGAAGA
AGCTTAATCAGAAGGTGAGGCTGGGGGATGCTGCATACCTGGGGTTGGTCATGGCTTTGGCACATGCCCT
GCACTACCTTGATAGCCATTTGCTTTCGCACGAAGAGTGGTAGCAAGAATACAGGTGCAGCTTCAGATTG
TTTCCTGTCTGTTAAGGAAATATATCTGCATTTATTGTGGCCTCCTGGCTGGAGAGAGGCAGCTGTTCTC
CTTCGTAGGGCGACAACTCTCTGCCAGAGCAGGGAATCAGAACGGGCCCTCTGTTCACTTGCACCAGCAT
TTAAAAGCCCTTTAACCTGTTTTTCACTTTCCTGACTTCCACCCGATGCTGATCCTGTCTCCATTATACC
TCTTCCCACGCTGGGCTTCCTCTGTCCGCGTTGCTGTTAGCTTTGATCCCCTTCTCCCCGTGTTTTAATT
AATCTGCTGCTCTGCTGGCAGCCTCCCCTTCCAGCCAAGAATAAAGGTCAGCCCTGTGAGTACCAAGAGG
CTGCCTTGCTTTTACAGCTAATATCTGTTACGTTTGCTGATTTTTAATTTTTCCCCTTCTGAGCGAGAAC
TTGCAGGTCCCTGGATTCTTTACAGATCCACTCTCCCTTAACATTCCTGACGGCAGAACTCTTTGCACTG
ATTTGACCACAGAACAGCAGAAGCGTGCACACACCGTCCCCGTTCCCTGCAGTGAGAGCTGTGCCAGTGC
TGGGGTCAGGCGGGGTGTGCGGAGGAGCAGCAAAGTGCTGCGACTTCTGGGGCAGCCTCTTATGAACCCC
TTAGTGCTGCCGTAGCACTCAGCCCTCGTCTCCATTGCGCCATGTCTCCGAGGAGCAGCGATGCAGTTGT
CTTAAAGCACTCTCAGGGTGACACCTGGACCGCTCAGAACCACAGAGAGTTTGAACCACAGACAAGGCAG
CTGCTGGAGCTCTTGGAGCAGGTCCAGAGGAGGTCCACTAAGATGGTCAGAGGGCTGGAGCACCTCTCCT
ATGAGGAAAGGTTGAGGGAACTGGGCTTGTTTAGCTTGGAAGAGAAGGCTGCAGGTGACCTCATTGTGGC
CTTTCAATACTTGAGGGGAGCATATAAACTGGAGGGGGAATGGCTGTTTATGAGGGTGGATGGTGATAGG
ACAGCATGATATCAGCACTTTTATCCCCTGTTTCTGGATCCTGGAGTCTTTCCCCAATCAATTTAAGGGT
TTTAAACTGAGACAGGAGAGGATTAGGTTAGATATCAGGAGGAAGTTTTTCCACACAGAGGGTGGTGACG
CACTGAACAGGTTGCCCAAGGAGGTTGTGGATGCCCCATCCCTGCAGGCATTCAAGGCCAGGCTGGATGT
GGGTCTGGGCAGCCTGGTCTGCTGGTTGGCAACCCTGCACATAGCAGGGGTTGGAACGAGATGAGCATTG
TGGACCTTTTCAACCCAGGCCATTCTGTGATTCTATGATTCTATGAACAAGAGGGCTGGGAACAAAGCCT
GGCCTTGCTGCTGCTGCTGGTGGCTGTGGAGCAGAAGCTGCTGCTGGCAGCTCTGACCGGCATTCATTCA
GAATTCTGCACTGCTCCGGTTGCAGCAGAGCACTGCTCTCCTTGCAGTGAATGCAGGCTGCTCTGCACCT
TATTCCACAGTCCCTGCAAGAAGTCAGCCCTTTTTCCTTCTCTTTTTTGCCATCGGGATGTTTGACCACG
GGCTGCTCGGGGTTTTTATTTTGTTTCAGTGCTTAAATTTTCTGCGGTGCCTTTTGATACGATGTAAGTT
GCTGTAGTTAATGTTTTCTGATCATTTTGGTTCGGGCTGTTTTATGTTTTATTCATCCCCAGCGCTGTAT
TTGATATTAGCTCACACGATGAGTTAGAATTTCTGTCTTTTTTAAGCCACTGTATCATTATTAGTTGCTA
ATACCTCCTGGCACTCTTTCTTATATTATGCACTTCCCACTGTTTCTGAAGCTCAACAGCCTTAAAAGAA
ATGGATACAAATCCCTTCTATATCTAGCTCCCTGCTTTTCCCAGTCAGCTCTTTCATTTCTTGCCTTCTG
CAGCTCGCAGCACGCGTTCCTCCAGCGTGGGCTCTGGGCAGGGCTGTGCTCTCAGCCAGGTGCCCATCCC
CGTGGCAGTCCGGACTGCTTGAGCCCAGCTGTGCATGGGGGGTGTCCCGGAGGTTTGCTGCAGGATGTTG
GTTTTGTGCAGGTTCCAGTGGGAGGGTCCCAGCCGTGCAGTGGAGGCCATCAGTAGTGCTTGGTTTGCCA
CTGACCACACAAGGAACTTGGATAACACGGGTAGAGTCATAGAATCACAAGGTTGGAAAGGGCCTACGAG
AGGTCCTAACCATCCTCCTATCACCATTTCTGCTGGGGCCAGGGATTGCACTGTGAGTTGCATTGGTTAG
GGCTGGGTTTCCTTGGGCAGCCTAGATGTGCTCTGCAGAAGTGCAGGCAGCAGGGAGGGAGGTGGCTGTC
CCGTCCACCCCACAGCTGCAGGACGTGTGCCCCCCACTCACCCTCTGAATACTTGCTGCTGACAGCTTTC
TTCGGGTCCCCGGTTACTTCTCTGTATTCCAAGGCTTACTGCAAATGTTAAGTCCAGAGAGCGCAGCAGG
GAGATTCTTAAAGGATCCTGGCTAAGAACTCTGACCCAGAGCTGCTGATTTGACGGTACTCTTCTCTAGC
AGATCTTGCTTGGAATCTCCTCTAATTATCACTAGAATAAAAGGTGGGTGGTCAGCACACACAATCCTTT
CTGCATACGTGGAAAGAACAAGAACTGCTTAAAGAGGTTTACTTTAACTTAATTATTTTCATTGTTGTAA
AAGATCAGCACCATTTCCAGGATAGCAAGATTTTTTCATAGAATCATTCTATGAAGACCCCTAAGATCAC
CAAGTCCAACCCCAACCCTTCCCTGCCATGCCTCTAACCCACATCCCTCAGTGCCACACGTCCCCTTTTC
TTGAGCCCCTCCAGCATTCGCATCGTGCATATTTCTGAAGGCTAGAACAAAGCTGTATGCATTGACTCTT
CCTCACCTTCAAACCTTTTTGTGGGGAAAGTCCCCTTGCTGTCCTACAAATCTTTGAAGAACTCAAGAAA
CACTGGGGCAGAGTTTGATATACTGTGCCCAGGCTTTCCAGAAGCCTTCAGGAGGGCTTTCTCAGAGGCT
GCTTCTCTGTAGCTGGTTAAAGATAAAAGCAAAGGATAGAAACGAGCATGTGGGTTCCACACGAGGTGGA
GGTGGTCAGTGCTGGGCCACGGGAAGCTTCCAGTGAGGACAGAGTGCTGGAGAGGTGAGCACGGGAAGGT
TGTCAGGAGAATATATTGGAAATGTGAGAGAGGACGGAGACGTGGAATGATTTATTGTCGTTTGCCTTAA
TGTGAGAATTAAGCTTGCTGCCTGATCCCATTGACTCCACAAATCGATGTACTGCTTCTACACAGCACAG
CTCTGGAGCTCACTGCTACAGTGGGTGGAGATTAAAGGCTCCAGGAGGAGGCCATGCAAAATTCATGGAG
GCTGTGTTCCTTAGGTTTATTAAAGTGTTGGTTCTGATCCCCCTCTGCTGAGAGGCAGAAGGAGGCCTTT
GCTTTGTTTGGAGCTCTGCAGTGACCACTGCTGTCAGCCAGTGTGCAGAGCCTCACAGAGCCCTTTGAAA
AGTCCTCCTCCAGAGCCCTCCTGTGCAGTTCTTCAGTCACTGTGGGGAATGAGAGCCTCAGTCCCACAAC
TGGTGGGTCCGGTGCCAAGGGTTAAGCTGAAGTAGGGCCATAACCCTACCAGGTCCTTACCAGCAACCTG
AGTGAGATGACATCTTTCTGCTGATTTCTTTCTGCAGCTCTACTGTGTTCTCGGCAGAAAATCAATCAGT
GATGTTATTCATCCTTATTAGGGTTAAGGTTCCCTCCCCACCCACTCTTTGTATTACTTCCCAGGTTGGA
GGATGCCACGTTATCAGCACTTTTATCTCCTGTTTCTGGATCCTGGAGTCTTTCCCCAAGCCAGATCTGG
AAGGAACATAGCAGAACCCTTTGGCTCCTCAACTGCTGTGTTTCCAACTCGAGAACCCCCATCCGCTGTT
CTGCAGAGCTCCTCGTGCAGAGTGGCTGTGATGTGGGTGTTCTCCTTCTGCAGGAGTGTGAAGCTGAGAA
TGAGAGGCTGGAACACAACTAGTCCTGCCTTGCCGTGCTGTAAGTCTCTGCTGCACAGCTGCACAGTGTC
ACCATCCCCGGTGGCCCAGTGGGTGCCATACCAGCAGGACCTCCATCTCCCCACTGGCACCAAGTCCTGG
GCTGGTTGGGTTTCCTTGTGTGGCAGTGAAGTTTGGCAGACGGACAGCTCTCGCTTCACTTCTTTATTCT
TCAAGGTTCCCTCTCTTGGCCAGGTGTTGGGGCAGCACTCATCTTCAAAAGGTGGCCTGATACTGAGGCA
TGGCTCCCTTACAGCAAGACTGCATTCTACTCTGTTGTCTATTGAATGCCATTTCAGGGCCACTTCAGTG
GAACAGCACATTTTTGGGCATGCTTTAAGTAGTGTGAACACATTTGCTCTTGGATGTCTGTCACATGCAG
CTTCTGCTAAAGTGGCCCTGTCTTCTGGTGAGGCTCTGACAGAGCTGCTGAGCCCATCAGGCACCTTCGT
GCTCTGCTGTAATGCACAGCTCCGGAAATAGGTATAGGAATGGGATATGTGAGAGGACTTGGGTTCCCCA
TGTGTGCCTGACTTTGGTGACCTGACGGCCATCTGAATGTCTGGTTGAGCAAGGCCTTGAGGTCAGTACC
AAGCAGCAAGCAGCCTCTGTGCCTCGTGCCACTGTTCTGTGTCACCCGTGCCATCTTATTTTGGGTGCCC
AAACTGCTTTTGAAGCAGTACTGTGGAGCTAAGTGACAAAAACTGGAGCTCCTGATCCATCACGTTGCAC
CCAGTGAGTGGTTGGGGTGAGGTGAGTCCACACAGTTCCCCTCCACTTCTCAAGAGGTGTGGGCAGTGAA
GATCACCCCTGTCCCCACTGCCTCGATGTCCCCAAGGCACACATTGGTCAGTGCAGATCGAGAGATGCAA
TAGAAGCAGGAGACTTTTTTCCAATTCAAGAAAAAAAAAAGGACAAAAACCACAAAAGTGAGGAATTGGA
GATGCCAACATGAAAGGTTCTGACTAAGGTTTAGGTCATCTCAATTCTGCCATTTCTTAACTGCGTTCAA
AGCAGGCACACATTCAACCTGACCACGTACCTCACAGGCAGACAGACAAGTGCAGATCCATTTCTCCCTT
GCTGTGCTGGTGCCAATAAGTGCTGTCCCCTGCTGTCTCCATCCCCTCTGATTAGCGCCCACTGCCTGTA
AGCTGCCTCTTTTCCCCAGAGCTGTGAGCGTAGCTCTGTATTTTCCCAGCACGTGGTTGCAGAGTTAGGG
GATCCCTGGGATGGTGGGACAGCAATTTGTTGTGCATTTGGAGTGGGAACGTCTGTTCTGTGCTGTGCCC
TGTGATGCCAACAGAGCTGCGGTTCAGGTAAATGGGGAAAGGACTCCTGGGTCCCCATGTGACACAGACA
GCTTTTGTCCCTGGGGGGCACAGTGCTGCCCGGAGAGCTGACGTGCCAGGTGGCGGTGAGGATGTGGCAG
AGCAGATGTGGCAACGGCACTGAAGGTGCTGGTGTGACTTTGTGCTTGAGGGCTCCTTGTGTTGCTGAGC
TCCCTGTGTGCTGCAACCCAAATGGAGCAGTGCTGGATTGTGGCTGTGGGGCATCGTGGTGCCAACCCTC
GTGGGCAGCATGGAGGTGGCACTGCTCCATCCCTGTTGGCCATAACAGACACTGCTGCAGAGTGGCAGGG
TTTGCAGTAGGGTTTGGCTGTGGCACAGGTGATGCTACCTGGAGATAACAAGCAGTTTGTGGGAGTTCTC
AATAAATCTGTTTTATGGTTATTTAAAAAAAATATGATTATTAAAAAAAAAACCAAAAAACAAAAAACTT
GAAGAGAAAGGTCCATGTTAGGGATTGTGTCATCATCTCTGCAGTGCTGAGAGAGTTGTGGGCCTCTCCA
AGGCCCATGTCCTGCTGATGAGCTCATGGGGCAGCACCTCCAATGGGCATCTTCACAGAATCACAGAACC
ACAGGGGTTGGAAGGGACCAGAAGAGATCACTGCGTCCAACCCCCTGCTAACACAGGTTCCCTACAGCAG
GTCACACAGGCAGGCATCCAGATGGGTCTTGAATATCTCCATAGAAGGAGACTCCACAACACCTTGCCTG
GGGCGTTGCTCTCCCGGTTGCATTGTAGCCCTGGGAGTGCCTGGGGGAGAGGAGCAAGGCAGCACATTAG
GGGAAGTTTGTTTCTTCATATTGTCAAGGTATGAGAAAGTGCACTTTCTTGGATGCCCCATCCCTGGAGG
TGCCCCAGGCCATGCATGGGGCCCTGGGCAGCTTGATCTTGTGGGGGGCACCCAGTCCATGGCAGTGGTG
GGGCTGGGGGGGCTTTGGTCCCCTTCCAACCCAACCTGCACCTGTCTGGGTGGTACTCCCTGGAAATCTT
TGCTGTAGAAATCTGTATCAATCTGCACGGAGCAGCATGGAGAACCTCTGAATGGTGTTTCTGAGGGCCC
GCTGCTGCTGTGTTCGGCAGCTGAGTGGTGTGGCTCTGTTGACTGCTTTCCCTGTTCCCCTTAAACTGAT
GGCTGCCCAGCTCAGTCCTTGGGAGTGGTGAAGCACAGATGCTGCTCTCTGACTCACGGTTATTTGAGAG
TTGACTTTCAGCTTATTTGAGGGCTTTTTTTTTCAGTTACAGATGGGCTAAAAACTCTAACAAGCATAAT
CACATTGCAAGCATAACTCATAAATGAAAGGCAAGAAAGACTAATACAATTATCTCCTCGGTGCATTTGT
GTAACGCTGGCCAAAGTTGCTCCAAATGATTACATCTTGTACATAAATTATTTCATGAAACTAATGATGA
TACAGCAAGGCTTCTAGAAGTATTTGCTTTCAGAGAAAAGTTGCATTTGAACTTCAAAGAATAAAGATCA
GTCGTGGGGAAAACAGAAATGAGTTAACGCGGTAATAGCACAAATCACTAAGCAAATACATTCTTGGGCT
TTTCTGTCTTCAGTCAACAGAGCCAGGTGCCGCAGGGGTGTGAATTAGCTGATTCTCCTGGTGATGCTGT
AAGGAAGGGAAGAGTCATACTTGAAGGGTTTCCACGCCTGCTTGCGTTTGAAGTGAGGTTTGCTGATGCT
GACGTGCAAAAATCTGAGCTGGGGCTGCAGCTGCCAGAGGAGCACGTGCCGGCAGCTGGTGGCTCCTTCT
CCTCAGTGGGGTTCACCACCACCCCTTCTGGACTTGAATGCCACGTGCCCTTCCTCCTTTCAGCGCAGTT
CAGCATTTCTTGCTCTGAAATAATTCCCTTTCTCTCCAGCGCTGTGCTGGGAGGCAGCCCCAGCCAGATT
GGCTGGCTGGCACCAAGCCTGGAAGAGGCTTTAATTGTGGTGGCATCTGCTCGTCAGCCTACTCCGAGTC
AGGTGCTCAAGAGCACTGTTTGGGATGCGTGGGTGAAATCCACAATGGGCAGCGGCTCCGTCTGCAAGTG
CCATGCCGGGGGCTGGGGCGGGCACCTGTGGGGCTGCAGCAGACCAGGACCTCTGTGCTGGTTCCCAATG
GAGGCACTGCTGCTGGGACCCGCAGCTCGCTGAACCCAGCCTGGTTTTGCTGGCATTCTGCACCAGCAGT
CCCAGCGCGGGTGGAGCTCGTGGAGCAGCACAGCTCCCCACTGGCACACACAGCCAAGAGCTGCCAGGTT
CATGGTCCGGCTGCTGCAGGAGGAGGCGGCTGCCTGCCAGTTCTCCTGACCAAGAGCATCATCTGCATGT
GGTGTCACTTCTAGAATGGGAAGATCGTTCAAAAAGCAGTGAATCAGGGCTCCCAGAAGGGACTGGTGAA
ACAGAGCTGGGGTATCTGTGTGCCTTTCTGGTGGGTGTGTTGGCACAAGAAGCATCTGCGTACTGGTGTA
AGCGCAGGTGCAGGCCCCAGCTTCCTCCATTCCCAAAACCACATCTCCTCTCAGTTGCACATTACTGCGT
TTAGTGTAAAAATTCAATTTAAAAGGTTGTATCCATTTGAAATCTCCTTTTTTGACCAGCACAGAATCTA
ATTGGTATCTCCCTTCCCGAGTTCCTTATCTACTTGATGGCTTTATGGTTTGCGATGACCTTGACCTCTC
AGTGGTTCGATGCAGCTCCTGGCTGATAGCAGCAATATTCCTGCTGCTGCATTATATGATTTAAGAGATC
GTTTTCCAGAATCTGACTCGTCATGCTTCACCCGGTGCTCTGGTGCAGGCGTCTGTGTTGTGCTGCCCAA
AGTGCCCTCAGCATGCAGCCATCAGGGAAGGTGCTTGCTAGGGGCACCCTGGCTGCAAGGGCAGTCCTTC
GTTTGTGTTGGTCACTGTGCTGGCCTGTTAACCTCTGAGAATTTGTGCTGCTACAGTGCCTGCCGTGACA
CAGGAGCAGCTGATCACAAACACTGCCACCCATAATCAGAGATGCGTAAATCTTGCATTTAATTAGATGA
AGTGCAGTGCTTAGAAGCATAGCTCCAACATTCTGTAGAAACAAAACGTTATATTTTCACATTCCAAAAG
ATTTATCTTTTTTCCATTTGTAAACCAGTGTTTGCTGTCTGAGACTGGGACCAGACATGTCCTGGAGGAC
ACATGGAGCTTCCTGTGCATCAGCTCTGGCCCAGCAGCACTCTGCCCCGTGTGCATGACAGCTGCTGCTC
TCCCATGAACTTTTCTCTGGCACGTCCAGACTTCTCCTGGCCAGCCGTGGGACATTCGTATTCTTGTATT
TTTATTCAGTGCCAGGAGGCAGGCTTACCTAGAAAAAATGATTCTGAAAACTTTACAAAGGCACTTTACA
GGTGGTCTGCGGAGCAGCTTGAGCACAGCCTGCATCCATCCACGCGCTCCTGCTGGGTGCCAGGCTGTAG
TTTTCCAGCGTTCTGTGTTCCCTGTTCCCATTTCCTTGCTGGCACAGCTCCTCCCACAGGGTGCCCCAGG
AGCTGGCACCTCCGCGCCCGCTTGCTCCCTTGTCCCTAAATATAGAGCCTCCCTCTCCACACCTCTCCAA
AGCATTCGCTCCTCTCCATCCATCAGCCTCGGTCCCTGATGCCTCCTTGACGGCTCCATTAAACACACAC
TCCGCAGCAGCTATATTTAGAAGTCAGGAAGAGAACGAGCCTTTGGGCTGCGGGCAGCCCATAAATCGAG
TTCTCTTCACAAAGTCACCACTCTGCTATCTGGAACGAGATCAATAGAGGTGTTTGCGGATGAGGTACAA
GTGTCTATGCACGCATGGACAGGAGCCAGGAGATGAGGAGGCAGAGCATGGCAGAGAAGAAGGGAGGAGA
AGGACCTAAAGCACGGGTGTATGGGGGAGGGGGAATGGGACTTCCTAAGGGCCCCCATGAACAGAAGCAA
GGGGAAATGCATCTGGAGCATTGTGTGGCAGCAGGGCTGTGCTCGTCCCTCACAGGGTCGGAAGGGGGCA
GGAAACATCTCCGACCCCCTGTGTGCCATGAAGCAGGTGGTGGATGTGCTCACCTTGGCTGTCAGGGTCT
GCTCAGCTGGTGCCCCCCACGGAGCCCACCCCCTCCCCCCCCCAATACATCCATGTCAGCTCGCACAGAG
CTCCAGGTGCTGATTCCTGGACGGGCACATTGGCCCGAAGCCCCGTCCTGATGCTCTCCATGCATTTCAT
CTCTCTGCTGCATTCCTCCCTGCGTGGTGCCCTGGACGCCTGCGGGGCTCAGGGTGTGCAGAGTCGGGGC
TGCCCCCCCCCCTTACGGCTGCGCTGTTCTGTCCTGGTGTTGCAGTAGCGTTGGGGTCTCTCCACCCGGA
GCCGGGAGCTACGGCCCCTCTGCTGCTGAGCAGGGTGGGGGGGTGCAGAGACGCTCAGGTGGTTTCAGCC
CCAGGTGAGGGGGTCAGCTCCTTCTGTAGCTGTCTGGCAGCACGTCGCCTCGTGTCACCACACCACTGCT
CCTTATCATCTCCACTTCTTGGCACAGCATGTCTTTTCCTCAGTAAGATTAATTCCTCCCTTCTTAGAGA
CAGTTTCTCCCAGGACCCCCAGGACCGGGCTCGGTGGAAGATCACCTGCCTGGAGGAGCCGCAGGGCGCC
AGGTAAACAGCGGATGGGCTGCTCTGAGAGCTGCGGCCTGCTCGGGGCCTGCGGGGCCTAACGAGGCCTG
CCAGGGGCCTGCGGGGCCTAACGAGGCCTGCTCGGGGCCTAACGAGGCCTGCCAGGGGCCTGCGGGGCCT
AACGAGGCCTGCTCCGGGCCTGCAGGTCCTGACCGCCCCGCGGCCCCGGGCCCGGCGCTGCCTTCGCCGC
GGTGGAGCGCGGGCGCCCCCTGGCGGCAACACCCGCCGTGCGCCGCTCGGCCGCGGCGAATCGCGCACCT
CCACCGCAGCGCTGCGGCACCGCGGGCGGCGGCGGCGGGGAGAGCGGCGGATGCGGCCTTGTGGCGATGC
CTGCGAGTTTGTGAGCTGCACAAGGAACGCTCGGCTCACGCACCGCGCTGGCGGAGGAGACCCCGTTCCG
GGGAATGCGCAGGGAGAGCCCTGCGGTGTCTGGGGGAAAAAAAACAACAGAACACAGAGGGTGTGGGAAA
GGAAAACCCAAAGAAAGGCAGGGCCACCTGTAGCGAATTAGTTGTTGAGTTTTGGGGAAGAGAGTGGTTC
TGTTAAGTGCTCTGCACGAGTCCCAGGGGGGTGGGGGTGCGTGGGGGGGCTCAGCCCCCTGCAGGACGGA
GTGCTGGGACAGCAGCAGCAGTTCCCTGGGAGTGTAAGTGCAGGAAAAAAGGTCTGAAAGCTTAAAACAA
GCTCTTCTGAGTGGCCGTGACAGCAGAACACAGGGCTGTAGGGCTGGAAGGGACCTCCGCAGCTCCCCCC
GCCCGGCCCCCCCAGCAGCCCCCCCACAGCCGCACACAGAGCGCCTGGGTGGGTTTGGATCCCCGCAGAG
ATGGGACTCCCCCACCTCTGTGGGTGCCGGGCTGTGCCACCCCCACGGCACAGAGTTCTCCCTCAGGGTC
ACGCAGACCCCCCCCCGGGCTCCATTCTGTGCCCGCTGCCCCTCATCCTATCAGCGAACAGAGGCCGACC
CCCCTCCCGACCCAGAGCTCCATCTGTGCCCCCCAGGCAGAGCAGAGGGAAGGAGCACCCCCTGCCCTGC
TGGCCGCGCTCTGTGCAGCGCACCGCGGGGTCCCGTTGGCCTTTTGGCCACCTTTTGGCTGGCTGATGGT
CAGCTGTTGTCTTCCAGAACCCCCAGGTCCTTCTCCGCACAGCTCCTTTCCAGCAGCTCTGCCTCCTGCC
TGTACTGTTGCAGCCTCTTCAGTTGTCATTTTGGATTCCAAAGCAGGAAAAAGCAAACGTTTGTCTTGCT
TTGGGTGCAAACAGCTTGTGTCCCCACCCAAAGAGGAAATTGAGTCTCATCCGTGCTCCACTCTTTGTGC
CCTCTCCTTTCCCTTCACCCCTTCTAACTGCACTGCTCAGCAGCATCATATGGTTTGGTGTCCCATCACC
CTGCTGCAGGCATGGATGGGTTGGTTCAATGTCAATCAGCCCGGCTCAGTGTGAGGCCTCCAGTGCTTCC
TGTGGGTTGTTTGACATATTAACCCTGGGCCATGCAAATAAACTCACTTTTGGTAGCGTGGTGTCAGTTC
CTTCTGTGTTAGGAAGGGTGGTTACTCCCAGCCTTGGGCCATGGAGCTGCTGGGGATGGTGCTGCTGTTC
ACATACACGGGGTAGCAGAAGTCTTTGGGTTCCTACCTTCCCTTTCTTACGTCATCTACGCACCCATTGG
ACCCACTGAGCCCTGCCTGAGGAGGGTGGGAGCTGTTTCCATCTCTTCTGTGGGATTTGCATCCAAATTC
CCCGAGACACGCAGGATTCAAGTGGCCAAAGGGGAGGGAAGAAGAATCCGGCCGCTGCCCTGGGACACGG
AGCACACCTTTGCCTTGCTGGGGCTGGTTCTCCTCCTTGGCTCTGCTCTGGAGCTTTGGTGAAATTTGGT
GCTTTGGTACACTGAAATCTGCAGGGCTGGCAAAGAGATCTGCTGTTCACAGCAGCTGTTGGTGTGCACT
TGGGACCGTACACAGCTCTGCATGGGACCGCTCACACTGACACGTCTGCACACAGGTTATAGCTTGTTGT
TCACTTGGTGCTTGCATGAGAATCGGTTCACTCTGTACACACACAGAGGAAGCACAGACACTGACCACTG
CTCTGTTAGCTCTCAGCTCTGCACTGTGTCTTTTTTCTTGTAGAAACCAGAGAAGACAGAACAAAGCGTC
TCTTCCGACATTATACTGTGGGCTCTTACGACAATTTCACCTCTCACAG
>novel_circ_006466
AAACCAGAGAAGACAGAACAAAGCGTCTCTTCCGACATTATACTGTGGGCTCTTACGACAATTTCACCTC
TCACAGGTAAGCACCACCACCTTTGCTTTGTGGTTACAAAGAGATTCATTTGCACGGGCAGAGCATCCTG
CTGGCTCAGCATTCTGTGCCATAACGGGAAGGGAACTTCGCTGCTTCCAGTCCATCCAGTTACAGTCCCG
GCGTTCAGTCTTCAATGAGGCTCACTGGGATATAATGTGGACACTGAGCAGGGCGGTCTGGTTTGTGTCT
CGCTATAGGAGTGAATGTTCTGGGAACTTTTTGGTGTGCTGGAAACTGAGGAGATGTGTTGGATGCGGAT
GGAGGAGCACAGCTTTGTGCTGAAGGGGAGGGATGCTGCTGGGAAGCGATGGCGTGCGGACGGCCGTCAC
TGGGTGTTCTGTGCACTCAGGGCTGTGGTCCGGGTGTTCTGCTTCATGGCCATCGAGTGAGGTGGCTTCG
TCGTGGAGAATGGCACTTGGCAAGCAGTCAGACCCGGTGCAGGAGTGAGCACGGGATGCATCCCAGCAGC
AGGGTGATGCTGCTGCTTTGTGCCTGGGCTCGAGCAGTTCGGTGCAGGAGCAGGGCTGCCCTTTGGGCCC
AGGAGTGTGCTGCTGACTTGGGGTTTCTGTGAGCTGCACCTGAGGGGTGAACGTGGGGCTGCTCTGTGGA
ATACAGACCTCGCTTGCAGTCAGGCTTCAGTGCTGTTAAAAGCTGTTGGTCATTAAAGTAACTGGATGGG
CTTTATTGCATATGAAATAAGTATGAGTGACGTGGAAGGAGCAAGTTGTGACAATTCATTATGCTAAGCT
CTCCTCAAGCCTTTGAGCTTGCCAACAAGGCAGTGAATGTATTCTGTTTCACTGAGCTGCTTATCCCAAA
TCTGTCTCCATAGCTCTGAACATTTTTACTCCGAGTTACGGGCGTAACTTGTTTGGATTTTCAGAAATCC
TGTGACATGCTTCTTAGGGGCTGCTTGTATTCTTAGCTGATCATGGGACAAAAGAGAAAGTGCTGCTATG
ACTCAGAAAACAGCAAAGAATCAAAACAGGGAGGGGGGGAAAGAACCGATTCCCATCATGACCAAATGCC
CCATGGAACTCCCTGAGGGTCTGCACTGGAGGACCACTGTTTGTTCTGGGTCTTGAAAAGGGCAGGAAGT
AGGTCAAAATTTGCGGATGATTCGAAGTTACCTTTGTTAAGCAGGACAAGAGTGGATGGATGAGGTTGCA
TCAAGCTGGGTCAGTAACCAGTATGATAATAGAACGCATTCATTTTGCCACGTGAAAGATAACAGCCAAA
GAAACGCTCTGAGCTGCTCTCGCCCATTAAAGGTTTTTCAGCTCTTTGTAATGGCTTAAGAATAAAGTCC
TGACTTCATTGTGACATCAAAGTGCAATTGTTGGGAAAGGAAAAAAGAACAAAACAGAAGATGTCAATAG
TTGATTGTTGGTGTTAATCTGCACTATGCACACCTATTGGAACCTGCGTCCAGTTTTGATCTTTCAGATT
TAAAAGATAATTCATCAGAAATTGGCAGAGAAAACTTAACAGGTGCTCAAGATGGTGAAATGTCTTCCCT
AAAGGGTGAGGCTGAATAGGCTGAAACTTGGACAGAATGGGGGCAAAATGCGTGAATTGTTCTGGTGGTG
GCCATTTTGCCCATCGTAGCCCTGTTTCTCCAGCATCAGCTGGGGAGGAGGGAGAGAAATCAGGCAGTTG
TGTGTAGACATGTCTGAACTGCACAGTGAGCCACGAGAATGCATCTTTTCATCTTAACATTGCCCAGGGC
TCCGTGTCAGGAGGACACAAAGCATCCTCTGGACCAGCTGAGAATGGCTGCTTGCAGACCACAGTCCTGG
CAGTGGACACAGGGCTACCTTGGCTTTGGAGACCCAGGGTTTAGGCAGATCTTGTGGGGTAATTCAAACA
GACTGAAGTGTTTCAGCTGCAGCCCTGTAATGTGGAGCATGGTTATGCAGCATCAGAGCACAAGGACAGA
TGCTCTGGGTCGTGCTGATATCCCTCAGGGCAGCGTTGTACCCTACAGCAGCGCGTGGTGCAGTGGGAGA
ACCAAGCAAGCAGATTGCTGCACCTCCCCAGCCTCCCACCCTGCCTGCAGCAGTTCATTGCTCAGAGCCA
GAAGCAATGTCTTTGTGTTTAATAGCACTAACAGACCTTTATTCTGTTGCTTTGCCCCATGGTGTGTAAC
TCAGTGCTTGCATTCCCCTGGTGTACAGACGGGGCTGGAATTGGTGGTGGTGGAGGTGTGGGGCGGGGGT
GGTGCTGAGCACGGGGGGCACACAGCTGCTGCTCCTGATGCCCCAAAGGGCTTACAGTATGCTGATAAGA
AATGAAGAAGTTTGTTAGAGCATGCAAGCATGCCATTCACTGAATGCAGAAGTAAAACACAGCCTTGCCA
CTCAGTGAAAGCTGAGGTCAGGCTGCTTCCAGTGCCTTTCTTGCATCCACGCGATGCTGGTGCTGATGGC
CATGGCCCCATCTGAAGCCCTGGAGGTGAGTACTGTGGGAACAGCTGTTCCATAGAGCTCCTCTGTCAAC
AAAAGCCATTCTGAGGCCGGAGCTCCATGCTCCCACGTTGGGGCTGTGCCTGTGCTCCATCCTGGGGCTT
ACAGCATGGCGCCTGCTGGGCACAGTCCCATTGGCAGCTGGGGCTGCAGAGTGGCCCTGGGGACAGGGAG
TGGAGCCCCAGGTGTGTGGCACATCAGGGTGGCAGTGGATTTGATAGGAAGCAGAATGGTGTCTGCAGTG
TGAGGGTTCACACGATGGCTTTAGGATCACCTTAATAAATAGGGTACATGGATTTCTGTCCCGTTCTTTG
CAAACTCCATTCCTCCTCACTGCTCGATGAGAGGAGGTGGAAAAGAGTGGATGGGGGAAAATTTCTTCTC
TGAAAGAGCAGCCAGCACTGCACAGCTGCCCAGGGCAGTGGGGAGTCCTCATCCCTTGGGGTGTTCAATG
TCCACAGGGATGTGGCACTTGGGGACGTGGTCAGTGGGCATGGTGGGATGGACTGGGGATGCGCTGGGGA
TCTCAGAGCTCTTTTCCAACCTGAATGATTCTGATTTTTTAGTCAGCTTTCATTTCTTGCTGCTCTAGTC
CACTTTGTGCAATCAATTACACCAATCCCCCTTACTCTGAGTGTTTTAACCACGATGGGAACTGGTGAGT
GATTTCCCTGCCCTTACTGCAGCCCATGAGCCTTTTCATTGTGTGCTCCCTCCCTGTTCCTTGAGAGAGT
GACGTGGTGGGAGTGCTGCCCGTCGGTGTGAAACCACTGCAATTAAACACTTGAACCGAGGGATCCCTTT
GAAGCAGAGATCAAGAAGTACCGAAGGTACAGCAAACATTAACACGATTTGCAGCAGAGCTCTTATTCCA
TCATCTCTGACTTCACTGGAGGTCTCAGACGTGGGAGAAGATTAACATAATGACAGTGTTTGAGGAACAA
CTTAAAAGTACTCGAGAAAATTGCACACGAGTGACTTCAGATTTCAGGAAGAGTCTTTGAAGCAGTCACA
GGTTTGAATGGATCTCCTGCGCAGCGGAGCAGGGAGCAGCATTACGTGGCTGAACAGCAGATTTGGGTGG
GGTGCGGATGTGATTTACTCTTTTTTTTTGCTTAATAAGGTAAAAAGAAAGCTACGAATACGTGGAGGGA
TATATTTGAGAACACGAGAAGATAGTGGGCTGTGTACTGGGAAAAAAAAAAGGCTTTCCTTTTGTGGAAT
CAGCCTCCGGGGAAGCAGTATTTCAGAGCTTTGAGCCTAACAAGTGCATTGCCAATAACAAGTGATGGGC
ATGGGGTCTGCCTTGGAACAGGGGGAGGCAGCTCGGGGCACGTTCCCACCTCCCATTAGTGCCGTTCTAC
AGTTGTGGAAAGGAGGAAGCAGAGCCTGCATGGGAGCGGGGATCTGCTGGGGTGCAGCCAACGTCCCAGA
GGGCAACGAGAGCCTTTCCTGGGGTCCTGAGGATGAGGAAGACAGCATGGAGCTCAGCGAGTGTAATCCG
GTCTGCCATAGGAGTGGGGCAGGCAGGCTGCATGCTCCAGGCTTGTTCTTGGCAGAGCGAGGAGGGCGCA
AAGGGAATTGACTTCCCTGATGAACCATGTTAAGGGAAGAGATTAAAGTGATTTGAAATTAACTCTATAA
AATTAAGAGCCCCCGTTCTACATGGCACAGCTGGGAAGCAAAAGAATTGGGAGCAACAGACAATTTAGGA
TTATTTTCTTTTATTCAGTCGTGGGGATTAATTGACCAGGAAGAGAGATTACAACAAGTCAGTGCTCACC
AGCCATCTGGATGGGCCTCCCCTGAAAGAGGAAGAACACGACAGAGTCATAAGTGGGGATTTCTGTGCCC
TGAAAGGAAGGGCCCTCCAAAGGCCATCTGTTCCCATTCCCTGCAGTGAGGAGGGACCCCCACAGCTCCA
TCAGTGCTCCAAGCCTCATCCCCTGAGCGTGGGTGTCTGCAGGGATGGGCAGCAGCACCTCTCTGGGCAA
CCCGTGCAGTGCCTCACCGCTCTCAGTGTGAAGACCTTGCTCCTTATGTCCAGCCTAAATCTCCTCTCTG
TTAGTTGGAATCCATCTTCCCTTGTCCTGTCACAGCACCCTGCTGAGCAGTCTTTCTCCTTCTTTCCAGT
GTTCTCTCTGTTGTACGTTTCAGTCTGTGCACAGCCTCCTGTGCACCCCTGGTGTCTCCAGGTCCTGGCA
GTGACGTGTCCCCTTCACCTCTCTCCTTTGAACTGGACAAGCTTGGCTACCTCAGCATCAGCCATGTGCT
GAAGCCTGCAAATGTTCTGATGGATTGAGTGAGCAAATCAATAATGGAAAGGATTGGTAATGTCTCCTAG
AAACCATTGGGAGTGCACCAATGACCCGCTGTTTCTCCCTCCCCCTGGCACAGAGGAGGATAGCAGCAGT
GTTTTCCCTGTATAGATTCAGTTTGGTGTCTTCCATTCCTTTCCTTTCTCTGAGTCCTATTCTGGAATCA
CTTCTCTGGGCAGTGACCTCACTCTGATGGCATTTCTGCTGTGGCAATGGCTTTTGCCACCTCCTGCATG
TCCACCCCCTGAGCTGTGCATGCTCCTGCAGCCAGTGCAGTGCAGTGAGAACGTGGGACCATCCCTGGAG
GTGTCCGAGGCCAAGGATGGGCCCTGGGACCTGAGCTGGTGGGGGGCACCCAGCCCATGGCAGGGATAGA
GCTGGGGGGCTCTGGGGTCCCTTCCAACCCAACCATTCTGGAATTCCATGGTTCTGTGATCTTTAAGGAC
CCTTCCAACCCAACCATCCTATGGCACTGTGATCTTTAAAGGACCTTCCAACTCAACCATTCTATGGCTC
TGTCATCTTTAAGGACCCTTCCAACCCAACCATTCTATAGTCTTTAAGGATCCTTCCAACACAACCAGTC
TATGGTTCTATGGTCTTAAAGGGCCCTTCCAAAACAACCGTTCTATGGCTCTGTGATCTATAAGGTCCCT
TCCAACTCAACCATTCTGTGGTTCTCTGGTCTTTAAGGGCCCTTCCAACACAACCATTCCATGGCTCTAT
GATCTGTAAGGTCCCTTCCAACCCACGCATGCTATGATTCTATTCCTTTCCACACTGCAGCCTATTTGGT
GATTGCTTCCATCTGCTGTAGTGCCACTTAAGACAGTTACCAACGTGTGCCACGCTCTGTGCAGGTGGAA
CTTTCCCAATACTTCTATAAGCTGTCATCTAGGAGGCAAGCAGCAGGCAGGAAATTGAGTGTTGCATCAC
TTTTTCTGTCATTCTGTCCGGTTGTGGCTAATTAGCAAGCTGATGGCTAATTAGCAAGCCAGTGTTAGAG
GCAGGGCTCAGTGAGGAGGCTGAATGGGACCCGGGCAGTCGCTTTCCAGAGTAGTCATGCAAATATCCTG
CAAAAGGTACTCAATGCTTAGAAACTACAAGGGGGAATCAATCTGTGACAACTTTATGGTGCACCCTGAG
CCGATAGGCAGCTGGAAGGCCGCCTGCTTCACTATGCTGCAGGAAATGGGCTTTTCTAGCAGCAAAAGCC
TATCTTGTTGGAAGGAGGTAATTTGCATTGGGCTGGTGCAGCGTGCATTTCTATAGCAACAGAAAGTGTA
GAGGGAGAAAATTAAATCTCTTCTTAAAAAGCTTATGTATAATTCCACTTGTCAAATTAACGTGCCATCA
GAATTGTCGTGGAAGATCTTTTGGGGAACAGTACCTTTTGGAAGCATTTACCTCAGTCACTGAAAGCTGC
AGGACACGAAATAGTAAAAAGTGAACTCCCACAACCCCTTTGCTTTTCAACACAGCAAAGTGTGAGGTTT
GGCACTTGGGCCAGAGGAATCCCAGGCAATTATACAGACTGGAAAGTGCAGCCCTTGAGAGCAGCCCTGC
AGAGAAGGGCCTGGGGGTCCTGGTGGATGAAAAACTGAACATGAGGCAGCAGGGTGCTCTTGTGGCTTGG
AAGGCCAGTGGTGTCCTGGACTCCATCAGAAGAGGGGTGGCCAGCAGGGACAGGGAGGGGACTGTCCCTC
TCTGCTCTGCCCTCGTGAGGCCCCATCTGCAGTACTGCATCCAGGTCTGGGACCCCCAATACAAGAAGGA
CAGGGAGCTGTTGGAGAGGGTCCAGAGGAGGGCTACAAAGATGCTCAGAGGGCTGCAGCACCTCCCCTAC
AAAGACAGGCTGAGGGAGCTGGGCTTGTTCAGCTTGGAGAAGAGAAGGCTACAGGGTGACCTCATTGCAA
CCTTCCAGGACCTAAAGGGAGCCTACAGACAGGAGGGGAGTCAACTCTTTGATAGGGCAGATGACAGCAG
GACAAGGGGAAATGGTTTGAAGTTGAGGGAGGGCAGGTTGAGGTTGGATGTGAAGGGGAAGTTTTTTACT
GTGAGAGTGGTGAGGTGCTGGAACAGCTGCCCAGAGAGGCTGTGGATGCCCCGTCCATCCCTGGAGGTGT
TCAAGGCCAGGTTGGATGGGGCCCTGGGCAGCCTGGGCTGGTATGAAATGTGGAGGTTGGTGGCCCTGCC
TGTGGCGGGGTAGGTTGGAGCTTCGTCATCCTTGAGCTCCCTTCCAACCCAGGCCGTTCTGTGACTCTCT
GATTCTGTGCTTTTCCGCAGTCAATCATTGAGCCTGGAGCCTCGTACGGAGCTGCTTAGCTTGTTTGGAA
GTATACAGTGTAGAATTGTGGAATTGGTGGCTAATATGGGGTTCTGTGACCTGTTTTTTCCAAGGAACAG
GACCAGGAAATGGTATGATGTCAGCGGTGCTTTGTGGTCAGTTTGGGATCTGCAATGCAGGGTACACGGG
CAGACCATGGGTGGGTGATGGCAGCCAGGCACAGCAGCACATCTGTCCCATCCAAAGCCCTTTTGGCTCC
CGTGGGCTTTGGGGCTGGCAGCCTCAGGAGCGCACACCTGCCTGGTGATGGATCTGAGTGGTCTGGGAGC
CCACATGGGCAGGTCTCACGAATGGTGGCACACAGAGGATGTTAATAGGAAAGAAACAGAACGTCTACCA
AAGCCCTGCTGCTTCTATCGGAAGATAACCTGCAGCTGGAGTTCACCCACCCAAATCAGAGCTGGAAGAG
GTCCAGAGGAGAGCACAGGGGCAGTCAGAGCGCAGAGCAGTTTGCTGTGAGGGAGGGCGGCATAGCCTGG
GACCGTCAGCCCAGGAAGAGGAGCCTGGGGAAGATCTGACAGAGTTGACAGAGTCATGTGTGGGCAAGGA
GAAGGTGAATCTGGAACAATAGGTATCTCTCTGCACAAAGGGATGAGGTGGCACTCGGTGGGATTATCAA
GCAGCAAGATTAAAATAAAACAAAGTACTTTGTCACTCTGCAGGTGGATTTATTCGTGCTGCGTGATGTG
GAGGCCAAAAATATGAACGCATTCAGGAAGGGAGCACAAAATTAGTGGGGAGTACATTGGTGACCAGGAA
ACACCATGACCTGTGCAGGGTTTGGCATTGGATCACGGCTTTCAGAAGCAGGGAAGGAGTCCCAGGGCGG
GGGTCAGGGTCCTGAGTTCTGTTCCTTGGGGTCTTCTTCCCTTTGCTGCTTGTTCCTTTGTATGTAGACG
TTGTGTCACTGAGCCCCGGTTTTCTCCCCTGTGCAACTGCTGGGGAAGCTGCTCTGCAGGTTGAGCTGGA
GGAGCTGCAGGGGTCCCTTCCATCCCCCACAGCTCTGCAGTTCTGCTTCCGTGGTTCTGCAGTGCCCATG
TCCCTGCCTTCCGGCTTACAATTCGCATTGGGTGGAAGGATTCGGTCTCTGCGCTTTAAGGGCTCATTTT
AACACTCCAGACTAATTAAAGAAAATAATCACACATCACATAGAAGGTGAATTGGTGTTCCTTCATGCTA
AGAATGCAATAAGTGAGAACGTGTTGGAGCCTTTTCATTTCTTCTCCACCACCTTCAGAAAGGGAGGGAT
AGCTCTCTGAGTACTGTACAGCTATGGAGCTCGGCTGCTTCGCTTCCACGGTGCAGTTCTTTGGTGTTTG
ACAGCTGTGGAGCTCGGCTGCTTTCCTTCCTTGGTGCAGTTCTTTGGTCTTTGACAGCTATGGAGCATGG
CTGCTTTCCTTCCTTGGTGCAGTTCTTTGGTCTTTGACAGCTATGGAGCATGGCTGCTTTCCTTCCATGA
TGCAGTTCTTTGGTCTTTGAAAACGTTATTTTCATGTCAACCGTTGGGTGTCTTTGAGTGAAGTATCAGT
GTTCTCAGTAAGGCTGCGCTGTGTTTAATGGTTTTGTGCCATGTAGTGCGCACGAAGAGCAGAGATTTGT
CATCTGGCAGTGATGGAGAAGTTCATGGCGTGTCTCTGCAGTCAGACCTGTCTGCCTGACCTTATCAGCA
AGGCTCCGTCATAGCGTGCAGGGTGCAATTAATTTCCATCTCGAACATGTGAAATAAGTGTGATGAATCA
CGAGTCAGAAGGAGCTCCAGGGAGCAGCCGCACATGGGAACATGTGCACCACTGCACTGCTCAGTTGGGA
TGGAATGAACTTTCTTCATAGCGGTTCGTATGGTGCAGTGGTTTTGAGTTTGTGATGAAAATGCCGTTTT
CAGCATCAGGTGCTGCTGAGCAGTGCTGCGAGTAGGATATTCCAGTGCACAATGTGTCCGCTGTCAGAGC
CCTCCCTGAGATGACACCTTGCATCCCTCACAGTCATTGCCATCTCCCCACTGCACACCAAGCCTCGCTG
CTGCTGCTGCTGCAGTGCCTTCCCCTCCTGGTGCCCAGATGGAAATTGTTAGCATATTGCTGCATGCATT
GACTTGGAGACCTGAAGGAGCAGAAGAGGAACCCATGGCACCTCTCTAACTTCAGCTTCCCACAGTGTCT
GAGCACTGGAATGAGCGTCATCCTCCCCTTCTCTGGACAAGAATATCCGCTTAATGAGGGACAGAAGACA
CTGCAGTGCCCTCGGTGAGTCACTGCCAATACTGCACATTTGTAGGCAGGGTAAGAATCCCAAATGATCT
TGGCAATGGAAACACTTGTTTGAAGAGGCATAGATGCAGTTCAGTATGGAGAAATGCAAATTACCACGCT
TGCAAAAAAAAGTCATCAGCTGTGCCAACGTGGGATGGCAAAGTGCTGGGGATGCAGCAGTTCTGCAGAC
AAGATGTGGAAATTATGGCAGTCCTAAGCTGAGCATCAATCAGCAATAAGAGAATGTGCTAAAATCCCAA
AGGTGATGGGACATCCAAACAGAAGTCCAGCAGGCATTTAGAATAAATATGCTCCTTAGCTTAGCACTGG
TAAGGTGTAAGGTGGGATGCTGTGCTGAGTGAGTGCGGGGCGTCGGTGCTCAGGTCCATCACTTTAGCTG
CAGAGGTGAGGATGGACTGCTCTGTGCCATTCTGAGTCAGACAAGTTGTCAGCAACAGCCACAGTGAAAT
TGAGCTGGCCAAAGAGGAGCACAGCATCAGCAAAGTTTGCCTAGATAGTTATGCAAAGGTCTCCCATTGG
TGAATAAAGAACATTGTAGTCTGAGTTCTGAGTGCTTTGCTGCTGTTGTCTCTGTGCTGGAGGATGGCCG
TATTTCTGCTCTGTCGCTACCTGCAGAAAGCAGCACTGGGCAGGATGCTGCAGATTCTTCACAGTATCTT
CTTCGTGGATTTTGGTGGATTTTTCTTTTGGCTAGAGGCTTCTGGTTCTTGTTCTTCCAGAGAAAAGGTA
ATCGGATCATTATAAACACATGGAATTTTTACAAAACTGTGCCAAATGTTCTTTCCTCCAGCACTTCTTC
AACTCACAGCAGTTCAATTCAATAAGCAAAAATTACCATAAAGTGTTTTCTATTTCGATAAAATATGAGT
GAGAAGGGGCAATTAGGTTTAATTTGACTTCCTGTGCCTACCAGCCTGCTGCATTTTACCTGGATTTTAC
TGTGTTTGCCTGCAAAGACTCCTGGTGGACCCACATATGAGCACTGCTGGGATGGAGCCCTCCTGCTGGT
GGGAGGGATGCAGGTTTCAGCGGATGAGAGGCATCCTGCAATGCCAGGGAACTGAGCACTCCTGGGTTTC
TCCTGGGAAGGTGATTTCTAACCCAGGAGGTGATTTCTTTTTCACCCAGAGAGTGGTGATGCACTGGAAC
AGGTTGCCCAAGGAGGCTGTGGATGCCCCATCCCTGCAGCCATTCAAGGCCAGGCTGGATGTGGCTCTGG
GCAGCCTGGTCTGCTGGTTGGCGACCCTGCACATAGGAGGGGGTTGGAACAAGATGAGCATTGTGGTCCT
TTTCAACTCAGGTCATCCTAGGCTTCTATGAGTCTATGATTCTGTGATTCTAGGAGTTTATGATTCTGTG
ATTCCCTATATTCTTCAAATGCAGCAATTGTTTGACTCGGGATGTTCAGGCATCCTTGTATGGCCTCCCA
TCTGCTGGCACTTATCCTGCTCTGAAGAGTTTTGGGTTCACCTTTCCCTGGAGTAGCATCCAGAAAGGAG
GGGGGGGGGGGGGGGGGGGTGAGCATTATAGGTTTCAAGACCAGGAGTCAGAGTTTCCAGACAGCCCGGT
CCGCTCCCATACGTGATTTGGACAAGCTAAGTGACAATGTCATCTCTGAGCTGTCAATGAAGAACCCCAA
GGAAGAGCTCACCACTTTCTTGACTTGGCGTTCCATTTAATCGCCCATTCTGGTGGAATTTCAGCCTTAT
TTCAAGGCTGAATTTCAAGGCTTTTGAGTCACATCTTGAAATTCAATCTTTTTTTCCCCATGTTCTTTAA
ATATTGTAGAATACCAAAAGCATTTTTCTTTCATTGTGTTCAGGACGGTGATCTGCATGCCTCCTGACCG
TCTCTTTGATAGGAGTAAAAGGTGCTGAATTTCACACCCTAAGGCTTATTTTCCAGTTTCTCTACTTGCT
TCTTGCATTGCCTTGTGACCTCAAATGTTTCCACACTGGTCCTAAAGACATTGGTAGGAGTGCTGGTCAT
GTCTCACCCACGTGTTTCAGAGGGAGGAGCACTTGTTGTACAGTTTTTGTTAAGTCCAAGAATGGCTTTC
TTCACTTGGTTGTGGTGAGAGTTATCATTGTGGCAGCATTCTCTTTTTCCAGGTGCTGCTTGCTAAGAAC
GTCTCCTGTCCTGAAAGCAGAACCTGTGGGATTGATGCTTTGGATTTACCTGCGTTAAAACCCTTTCTTG
TCCTGATGCTTAATGCCACAAGGCAGATCATTCTAACAATCACTTCTCTGCTGTGGCAGCATCCTTTGGA
TCCTCTTTTTATGTTTTTCTGTCGGGGTTTTACATTATTATGCACAAACTGGGTAAGGCTTCTTGTAAGT
CTGCCCAGTCTCTGCAATTACTTGGGATGTCTCCTAACATCTGTGGTCAGCCCTGGGACTCAGCCCTGGT
TTCTCTTCCATCTTCCAGATAAAGCATTTCGTTAATTTACTTAGGATTGGTGTCAGGCTGATAGTTTATA
GTTCTTGTGTCATCCCTGGCGCTCCTTCAGGGCTCTGGAATTTCCCAAGTTTCCAGAATTTCTTAAATAC
TGACATTTGTTTCTGAGATGGCTCCTTAGCTGATTTCTTTAATGCTCTTCAACGGAAAGCATTCTGGCTC
TGGATGCGAAGATGCTTTACTTCAGCAGGCACTGCTTCATGCTCTCCATGGAGGTGACAAATTTTCCGCA
TATATCATCCTAGTCGATGGTGACAGTGGCCAACTTTGTTCCAAATTCAGCACCAAAGTATCTACTGTAC
ATTTCTGCCTTTCCTACACTGTAGTTCACATTTCATCACCCACCCCAGTGCTGAGCTTGGGCCACATCAA
ACTCATAGGCTTGCTTTTTGTGCCATACAGATGCTGTGGGAACTGTAGAGTATGTGCTGTAGTAGTAGTT
GGTACACACTACAAATTGCAAGTGAAGAGCGTATCTTCAGCCCTGCAGAACAGTTGGAAAAGAGCTCTGA
GATCCCCAATCCAACCCCAGCCCATCCCACCGTGCTCACTGGCCACATCCCCAAGTGCCACATCCCTGTG
GTCACTGAACACCCCCAGGGATGGGGACTCCCCACTGCTCTGGGCAGCTGTGCAGTGCTGGCCGCTCTTT
GGAGCACAGATTGTTCCCCAGCTCCAACCTGACCCTCCCCAGCTCACCGTCAGCCCATCCCCTCTCACCC
TATCAAACTTCCCTTGTACTCAGAGTGAGTGCCATTGCTAGGACAGGTTTGTTTGCTCATTTGTTTTAAA
CTGCTTTTTGACAAATGTTTGCCAAGGTTTTCTTTACACCATTGGTGCCCTGAAGATGCACGTGCAGGCT
GTGCTCGTACCTGTGGTGTCATCTTCTCTTGGGTTGCGTTCCTGGAGTTTGGCTGACTGGAACTCTTCCA
CTAAAGGAGCTCATGGCTTGTGCTAAGGTTTCGGAGAAAACTAAATCAAATCATGACATATCAGTTAGGA
ATATGCACTGTGAGAAGGGGAACGTGGTGGAGGTCCCCATTGAGATACCAATGAGCAGATGGGCGCCCAC
ACAGTGCCTGCATGGTGAGAACCTCGTCCTGTTCTCTGCAGGACGTTGTCCTTGGTGGGAGCACTCTGAT
GGACGTCATCTTCCACAAGGTTGGGGTCAGGCATGGAGCTCAGCCCTCACCACGAGGCCTGCCCCACTCC
TGGGCCCACTGCCCCACTGCTCAGGGCATGCACCCACCAGGTCCCAACAGCGCAACATTGGGTCCTCACT
GTGTGCCTTGAGCGGAATCTAACTCATACAGCATTCAGTATGCTGACATCAGCTGCAGGGATTTGGAAGT
AGCTTCTTGGCCCGTCTTCTGGAGGAGATGCTGAGGAAGAGAAGATTCATTCCAGAGGAATTATGATCAC
TGGTTCTGGCACTTCACATCAAAGCCAAATGGGGCTTCGGGAGGACAAGGGAAATTCAATCACCAAATGG
GAAGCTGGATGCTTCGCTCAGAGCTGTTATTTAATAACGGCTCCCACTGGTGTTCTGGAAGAGCTGTTTT
TGCCTTCATGAAATTAAATACTGTGCTTTCCCTAGTGGACCTCGTAGATCTTGTGGCAAGGGGAGACCGA
GACCGAGGCCCTGCAGGCAGCTGGCTGAGCTGCTGCTGCTCTCCTGACTGCATGAGAGGTGGACTGCTGG
GTGGTGGAATTCCTTTTACAGGGTATGGTAGAAGAAGCAAGAATATGTGTGCCAGCACCCTTCAGGGCTG
AGCAGCCCAGAGAAGAATGTCTTGGTGCTCTGCCTGTCAGTTCAGCTCTGAAGACCTGAGCAGGACACAC
CAACAAACGCATGTCGGAGGCATTGCTCAGAGCTGCTGTGGGCAGCAGCACACACCACGGCCTGTCCCTG
GGAAGGGCAGATCCCAGGACTTTGGGAAGGCACAGAAATGCTGCAGGATTCACACCTGTGAACAAAGGGA
GCAGCAGGAGCCTCCTCGTGCAGTGCTGGTGCAACAACCGCGTGGTTTGAGTAAGCAGAATCAACACTTA
GAGCTTGCTGTCCATCTCCAGAACTGCGCTGGTCATGTTTCTGTCTAGAAATAATTAGTTAAGTCTATCT
GAGTGGTAATTATCCCCTCGTATAATGATCAGTTTCTGATTTGTAACTGATGCTACAGAGGAATGGAAGC
CTTTTCCCACATGTATCATTCTAGTAGATGGTGACAGTGAATTTGTTCCAAATTCAGCACCAAAGTACCT
ACTGTACATTTCTGCCTTTCCTTCACTGTAGTTCACATTTCATCACCCACCTGAGTGCTGGGCTTGGGCC
ACCTCAAACTCATAGGCTGTCTCTTTTTGTGCCGTAGAGATACTGTAGGAACTGTGTAGAGTACGTGCTG
AAGTAGTAGTTGGTACACGCTACAAATTGCAAGTGAAGAGCGTATCTTCAGCCCTGCAGGACAGTTGGAA
AAGAGCTCTGAGATCCCCAGTCCAACCCCAGCCCATCCTACCATCACACCTCTGGGTTTGTAAGGCATAC
AGGCACTCTGTCCCGATGCTCCAGGACTGGATGTGCTCACCTGCAGCCTTGCAGGACATCCTGGGGCAAT
GGGACATGGCGTGGGCTCAGGGAGGTTGTGTGGAGCTGCATGGGTGAGTTGCAGCTCCTTGCCTGTGCGA
ATACCAGCAGTCGTGTGCACAGCAGGAAGAACGTACCAACAAATCACAATGGGTTTTGTAATTACCTTGT
GGGGGTGTAAATTACTGCTCAGGCTGCAGGGCAGGGGGGAAGCAAGCCATAAATCAGTCCCTGTTCCTCC
GCAGGCTGCTGCTACGCTGCTGCTGTGCATGTTTGGGAGGGTGATTTTCTCTTACTGCTTGTTTTGCTAG
GAATGCTAATTAACTTCCAGGCCTGTGATTACTTGGATCACTTACTTTTTTTTTTCTTAATATAATTTTC
TATTTGCTTTCTTTAAGTCTCTGCTGGGTTTTTTTTTTTTTTCCCTGTCCTTTCAGGAGGAGCTGTCAGG
GCTGCTGTACATTTGATGTGTACCCATTTGCTCCCACAGTGCAAGTATTAATTACTGAAGTGTTTCCATT
CCTGGGGGATTTTCTTGATGTGATGATCTTAATGGGTTCCCTTTACAATTATATATTCACTTCCTTGTTG
TTTAAATCGATGTGGGCAAATCCATACCATAGGAGCTCAAGATGTCAGAAGCATTGCATTTATGAAAAGA
ATCACAGAATGGGTTGGGTTGGAAGGGACCTCAAGGATCATGAAGCTCCAACCCGCCCTGCCACACTCAG
GGCCACCAACCCCCACATTTAATACCAGCCCAGGCTGCCCAGGGCCCCATCCAACCTGGCCTTGAACACT
TCCAGGGATGGACGGGGCATCCACAGCCTCTCTGGGCAGCTCTTCCAGCACCTCACCACTCTCACAGTAA
AAAACTTCCCCTTCACATCCAACCTCAGTCTTCCCTCCTTCAACTTCAAACCTTTTCCCCTTGTCCTGCT
GTTATCTCCCCTCTCAAAGAGTTGACTCCCCTCCTGTTTGTAGGCTCCCCTTAGGTCCTGGAATGTTGCA
ATGAGGTCACCCTGCAGTCTTCTCTTCTCCAGGCTGAAAAAGCCCAGCTCTCTCCGCCTGTCTTTGCAAG
GGAAGGTGCTGCAGCCCTCTGAGCATCTTTGTAGCCCTCCTCTGGACCCTCTCCAACAGTTCCCTGTCTT
TCTTGTAATGGGGGCCCCAGACCTGGATGCAGTACTGCAGATGGGGCCTCACGAGGGCAGAGCAGAGAGG
GACAGTCCCCTCCCTGTCCCTGCTGGCCACCCCTCTTCTGATGGAGTCCAGGACACCACTGGCCTTCCAA
GCCGCAAGAGCACCCTGCTGCCTCATGTTCAGTTTTTCATCCACCAGGACCCCCAGGCCCTTCTCTGCAG
GGCTGCTCTCAAGGACTGCTCTTTCCAGTCTGTATAAATGCCTGGAATTCCTCCAAGTGCCAAATCCCAC
ACTTTGCTGTGTTGAACCTCATTAGATTCTCCCAGGCCCACCTTTCAAGTCAAAGGTGACCTCTTTTTTC
ACTTTGCTGTCCCCCCATGCCTTGGCACATGGCTGCTGTGCCGTGAGCCATGGGAGTGGGAAAGGGAGCA
AGGTGAGCTTAGGGCTGGCCATGCTGACATGGTAGATGTCTGGAGAGCTGCTATGCTTTGGTCTGCTGCC
TTGGAGCAGTCTGCTTTCCTTGGTTTGGATGGTCAGAGAAATGCAAACTTTCAGATCCATATGTGTTCTT
CTGCTTCCTTGAGCAGCAGCTGTGCCTGGCAGCGCTTTTTCCCCATTTAGTTTTGCAGCAGATCATTACT
TTCTCCCAGACAATCCTTATCACGACGTTACATGCTTGTGTCATGGTCATATTGGCCTTTTCATCTCTTG
AAGGCTGCTTGTAAGCTTAATGCTGTGACAAACAGCCTGCTTAGCAGCCAGCAAAGCCGGGTAAGCACAT
TATGTATGCACAGCATTGATTTCCTATTCAAGCCATCAGCTGTGAATGAGGCTCTGCACAACATCAGTGA
GAGCTGCTCTGTTGTGGAGGGGCTTTGGCTGACAGCGGTGTGCTGCGTGGGGTTTGCTGGGTGCAGAGAA
AGATAGAACCATAGAATGACCTGGGCTGAAAAGGACCTCAGAGTTCATTGAGTTCCAACCCCCTGCTATG
TGCAGGGCTGCCAACCAGCAGACCAGGCTGCCCAGAGCCACATCCAGCCTGGCCTTGAATGCCTGCAGGG
ATGGGGCATCCACAGCCTCCTTGGGCAACCTGTTCAGTGCGTCACCACCCTCTGGGGGAAAAACTTCCTC
CTCATATCCAACCTAAACCTCCCCTGTCTCAGTTTAAAACCATTCCCCCTTGTGCTATTGCTATCCTCCC
TTGTTAACAGCCATTCCTCCTCCTGTTTATACGCTCCCTTCAAGTACTGGAAGGCCACAATGAGGTCTCT
CTGGAGCCTTCTCTTCTCCAAGCTAAACAAGCCCAGTTCCCTCAACTTTTCCTAATAGGAGAGGTGCTCC
AGCCCTCTGATCATCTTAGTGGCCCTCCTCTGGACCCGCTCCAAGAGTTCCATGTCCTTCCAGTACTGGG
ACCCCAGGCCTGGACGCAGTACTGCAGATGGGGCCTCATAAGAGCCGAGTAGAGGGGCACAATCACCTCC
CTCTCCCTGCCGGCCACCCCTGTTTTCATGCAGCCCAGAACACAGTTGGCCTTCCGGGCTGCAGGCGCAC
ACTGCTGGCTCACGTCCAGCTTCTCGTCCCCCAGGACCCCCAAGTGCTTCTCCACAGGGCTGCTCTCAAG
GAGATCATCCCCAGTTTGTATAAACACCTGGGATTGCCTCGACCCAATGCAGCACCCTGCACTTGGCCTT
ATTGAACCTCATTAGATTCACATGGGCCCACTTCTGCAGCCTGTCCAGGTCCCTCTGGATGGCTTCCCTT
CCTTCCAATGTGTTGACTGCACCGCTCAGCGTGGTGCCGTCCACAAACTTGCCGAGGGTGCACTCGATGC
CATCATCTGTCATTGATAGAGATGTTGAAGAGCACGGGTCCCAAGAGGGACACCGCTTGTGACCAGCCTC
CACCCTGACACAGACCCATTGATCACCACCCTGATGGAGCTGAGGAAGGAGCCCTGCCCTGGGCTCAGCC
CTCGGACTTCTTCAGCTGGGCTGTGCTGTGTGCAGCCATGGTGCTGTTCAGAGCGGGGTCCGGGCTGGTC
TTTCCCAGCAGTTGGTGTCGTTGGAGGGCTGTGGTGTGCTGGACGTGGTGGGGCTGTGTTGGTGGTTGGA
CTCGGTGACCATAGTGTTCTTTTCCAACCTTAATCCTCTGGGATTTGAGAGCTTTTTTATGGGTAGAAGC
ACACCTGGGGCTCTGCACAACCAGCGTACGTTGCTGTCAGCATAGATTTAAGAGTAATGCACGCGTTTCT
GGAGCAACTTCCAGGAGGAGAGCCTTGCGCTTTGCCTGCTCTCCCTTTTGTGTGTCTGTGACGGTAAGGG
AGGGTGGGGAGGAAGGAGGAGGTGATGGATTATTTACTATAACTCAGCAGTGCACGGAAGAGCAGCTCAC
GCCAGGCAGGGACAGCCCGGATGATTCAGACCCAAATTGCTCTGTCTGTACGTTTGGGAAGGTGCTTCCC
ACTGCAGGGCTCCGGGCAAAGGAGCACCCACATGGGGTGTATGCAGCACCAGGGCTGTGCAAACAGAGCG
GGGTAGCGCTGCTGGCTGCGTCTGTCCTCACAGAGCAGCTGATGCACGCAGCAGGCAGCAGTGGTTGCTC
TGCATATGATGCCTTCCTGGTTAGAAACCAGTGCACGTGAAACTAGCGGTATATGAGGTACAACAAAGAG
GTTTTGTTTCTGGCTGTTGGTGTTTTAAACGGAGGTGGCACAATATATTGAGAGCACCTGAGTGTGTGAG
CTTCCAGTTATTCTTAATTACAGTTAGAAGGTAATGCTAATTATTACAAAGGAAATATGTCAGAGCCACG
GGAAGCAGCCGCCGCGTTAGAATGAGAGTGGTACAAATGGTTGGATATCATGAGAGCAGCATGGAAAGGG
GAACCCAGAAGGAAGCAGTGATAGAGGCTGCAGTGGTGCTCACACTGACGGATATTCCACGTGCTCCTTT
ATGGCCACAGAACTGCAGAGTGGTTCTGAGAAGCGATCTCAGTCAGTACTGCTAAGCTGAATCACAGATA
AAGGTGGGAGATGGTCCTCGTGCGGCGCTGCCCCTTCCCATGGGCGTGGAGCAGAGCTGGGGCTCAGCGT
GGGGGGAGGATGCAGTCAGGTCTGCGTGCAGCCCCCAGTGGGGACACCGACCCACTGCCCAATGGGACCA
TCATGGGAGCATCAATGGGACTGCAGCCCCGGGCTGATTCATGAGAGCACTTCAGCCCGGCAGCCACAGG
AATAGACCAAAACCCATCATTCATGCTTCCTCTCATCCTGCGGGTGGTAAGTCATTCATTCAGAAGGCAG
AAGCTCTTAATTAAGCTGGCAATGGGTGTCTCAGTCAGTAGTGACTACACGGCTCGTGCTGAGTGCGGAG
CAGCTGCAGTGGCAGTGGGTCTGGGTGTGCTGAGGGCGGTTCTTAGAACCCTGGAATCCTCTGGGTTGGA
AGAAACCTTCAAGGTCATTGAGGCCAACCATCAGCCCTATCTGCTGTGCTCAGTGCTCAGCCGCGTCCCT
TAGCACCACATGCACACATCCGCTCAGTACCTCCAGGGATGTGGACCACACCACCCCTTTGCACAGCCTG
TGCCGGTGCCAACCACCCTGTCCACAAAGGAATTCCTCCTGGTAGCCAATCTAAACCCCTGCTTTGCAAC
ATGAGGCTGTTTCCTTGCATCCCATCACTTGTAGCCTGAGAAAACAGACTGACACCTCTTTGTGTCCTGA
CCTTCTTTCTGGCACTGCTAGAGAGCTATGAGGTCTCCCTTCAGGCCCTTTTCCTCCAGACTAAGTAGCC
CCATCTCCCCCAGCTGCTCCTCATACATCTCATTTTCCATTCCCTTCACCAGCTTTGTAGTTTTTCTCTG
AACAAGTTCCAGCAACTCAGTATTGTTTGTTGTGAGGGGCCAACGCTGAGCGCAGCACTGAGCTGCAGCC
CCAGCAGTGCCATACAGAGGGACGGGCACCTCCTGCTCTGCTGCCCGCACTGCTGCTGCTACAAGTCAGG
ACACTGCTGGCCTTTGTGGCCACCCGGGCACAATGCTGGCTCGTGTTCAGCTGCCAACCAACACCCCCAG
GTCCTTCTCCTCCCACGCTTTGAGCCACTGCCCCATGCCCATACTGCTGCGTGGGGTTGGTGCAACCCAA
GTGCAGCGTCTGTCGCTTGGCCTTGTTGGATGACATGAGATTGGATTTGACCCATTGATCCATCCTATCC
GGATCCCTCTGCAGACCTTCCTACCCTCGGGCAGATCAGCACTTCAGCCTAAGTTGGTACCATCTGCAGA
CTTCCTGAGCGTGCACTCAATTCCCTCATCCGGACCACTGATACAACTGCTAAACAAAACAGCCACACAA
CTGAGCTCCGGTGATCGTCCACCAGCCGAGCTGAGCTCTGCTCACAGTGACTCCAATCCTGAGCACCCAG
CAAGCTGTGCAGCTGCCCAAGCCACAGACAACCCAGCTGATCCGGGACGGCGCCGTTAAACACTTCACTC
AGCCCTGTTAGACAGCACCCACAGCCTTCCTCTCTTCTGCTGTGTAGGTTCCTGTTGCAGGTGTCGTGGA
AGGGCTGATTTGGCCGCCCAGAAGGAGCCCTGCCCTGGAGCTGGCAGCTGGTGGTGAAGCTGGGCTCTGT
GTCCAGAGACATGCAGAGATGCCTGGAGCTGAGATGTGGGGATTTCATATTCTAGCAGAAAAAGCAGCTT
CATAGAATGATAGAATGGCCTGGGTTGGAAAGGACCACAATGCTCACTGAGTTCCAACCCCCTGCTATGT
GCAGGGTCACCAACCAGCAGCCCAGGCTGCCCAGAGCCACATCCAGCCTGGTCTGGAGTGCCTGCAGGGA
TGGGGCATCCACAGCCTCCTTGGGCAACCTGTTCAGTGCCTCACCACCCTCTGGGGGAAAAACTTCCTCC
TCATATCCAACCTAAACCTCCCCTATCTCAATTTAAGACCATCCCCCCCTTGTCCTATCACCATCCACCC
TCATAAACAGCCGTTCCCCCTCCTGTTTTTACACTCCCTTCAAATATTGTAAGGAATGGGTGGGCAGAGC
CACTCATGGCCACACTGAGACCTTTCAAAGGTCTCCTCTGACTCATGAAGCAGCTGATGACAATCCTGCA
TGCAGGAGGGGCCATCCCTGAGAACTGCCAGCACAGCACGGCGTCAGCTGCAGCGTGAGATGCTGCACAC
CTGGAGAAATCAAATCACTGCTATTGAGCTCGTCGGGAATCAGGACTAAATTGGCCAAATATCAGGCTGC
AGGGACACATTTGGTACAACAAAACGCTCTGTCTGTGCAACAGCGAGGAAAAGCTGGAGCAGTGCTGCAG
GAGTGGGCTGAGCAGGATGCTGGAGCTGTCGCACTGAGCAGCACTGCCACTGAGGGCTGCAAAAGCAGCC
CAAGCTTAGCACCCTCAAGCAGAGTACTGCTTCAAGTCGAGCTTTCTGTGCTCACGGCCCTCAAATCGAG
GCCCTCTGGAGTCACTGCTTGTAGGCAGGTATTTCAGCCAGAGTGAGAACTCAAATACCAGCAGATGTGT
GCAGAGCAGGAGCTGCTCCCCAGGCAGGGCTGCGTGCACCGCTCAGCACAGCGGGCGTCAGTGCCTCGTT
CAGTGTAAGTGCCCTCCCATGGCGCTGGTTGCTCTGCTCGGGACATGAGCTGCTCCTCCACTGATTCAAC
ACCCTGTGGGCAGAGGGCTTTTGGTGGGGGTCAGAAAGGTGAGCGTTGTCAGGGTTTGGGGCTCTGTCTT
TGGGCTTCACGAGGACGATGTCAGAAGGCAATGTTATGCCAACCACACCGAGGAGCTGAACGTAACGCCG
CTGCAGACAGGTGTGATGTGCAGAAGCAGTGTCTGTGTCTTGGGCTGCATAACCATCAGTACCATTAAAA
TCTCTGCAGAGTGCAGCCCAAGCGTGATCCACACGTTGGACAAGTGTCTGTTGAGAAAGTCTGACATCTG
GTGACCTCAGGTTGGCTGCTGGCTTTCTTCTCATCCAAATGAGCGTGGTCGGCTCCAGAGGGAGCTGGGC
AACATCGCCACAGCATCCCTTGGCCCTGGGATGGGGCTGCCAATGTGAGTCCTGGGTGGAGACTGCAGGA
GGAGCACAAGGGCAGCACGATGAAAGTGCAGATGGAGATGTCTGAGAGAACACGGGGAGATGCAATAAAT
CGGGGTGCGTTGAGAACCCTGAGCAGGAAGGGCAGCCAGCACCGAGGGCTGCACTGCTGACCCACACTGC
CCGTGCTGCAGGTAGAACAGCGTGCTGCTAATGATGACCTGTGAGCTGCCCACCTGCACTCTGATCACAG
GAGGGTGGTGACAAGTGCTGCACACACTGTTCTGCATCGTTCTACTCCAGCAGGAGGACCAACTGTAGCC
ACCACATACCCAAATGAAGACAGCGCACAGCAGCAGCAGTAGGATGGGCACGGGGTGAAGCAAAACAGGT
TCAGGATGAGGATCCTATCATAGTAGTGTTCATTCAGAAGGGTTCTCAGTGATCTGTTCAAAGCACGGTT
TGGTGTTGCCAGACAGAGAAACAGCACTAACTCAATATTCAGGGTCCTTTCTGGCCAAGCAGGCCAGCGG
CATCCTGGCACATCTCAACAGCAGTGTGGGCAGCAGAGCAGGAGGTGCCCATCCCTCTGTATGGGGCCAT
GGGAGGTCTGGCACAGCAGGAGCTGTGGGAGGGGGATGGGGCGGTGTGGGGCAGAGGGGCTCAGGGAGAG
CTCAGCGCTCTGTGCCACTCCTGAAAGGAGGCTGCAGTGAAGGAGGGGTCGGTCTCTATCCGCAGGGAAT
GGTGGTGGGACGGGAGGGGATGGGCTGAGGGTGCGCTGGGGAGGGTCAGGTTGGAGCTGGGGAACAATCT
GTGCTCCAAAGAGCGGCCAGCACTGCACAGCTGCTCAGGGCAGTGGGGAGTCCCCATCCCTGGGGGGGTT
CAGTGACCACAGTGATGTGGCACTTGGGAATGTGGTCAGTGGGATGGGCTGGGGTCAGACTGTTGATCTG
AGAGGTCTTTTTTGGGGACGTGGTCGGTGGGCACGGTGGGATGGGCTGGGGATCCCAGAGCTCATTGCCA
ACCTCAGTGAGTTTGTGAACTCATATCTCTCCTCTCCGTGCCAGGTCTTTGTCTTTGCTCATTCTGACCA
CACGTCATGTTACTTCTTGCTCTGTTCTGCTGCCTACTGCACCTCTGGAGCACAGCCTGCTCATGGTGCT
GAGCCCTGCTGAGTCCCCACCGCCAGCCCCACAGCCCCCGGCCCCACTGCCCATCCCGGTGCTGTGCCCA
CGTGGGCTCAGGGGGTGTTTGAAGGGTGCTGGCCGAGGCTGCTCTGCTCTGATTAAAGTGGGGGTTGGCA
CTGATTGGTTCTGGGTGCTGAGACAGCTTTGTAATGGGGCTGCTCATACCCTGGTAGGTTCAGTTTATCC
CCACTGCCTGCAAATCCCACAGAATCCCTGAACCCTTAAGGCTGTGGGGGAACCATATCCATACATACAA
CTTCAGAGAACTGAGGGTTAGGGGAGCTTTCACCTTTAGCCTGCCTGAGTTAGGATCCATCCTGGCTCCT
CGCTTGGACAGAGCTCTGTTGCATGGAGGATGTCTGGGTGTTGTCGGTACCTCCATTTCCTTCTGCTCGC
TCTGCCTGCAATGTTTGCACTGTGCCCCCAGTTCAGCACCCTTAAACACTCTCCATCTGCCTCTTTGCTG
AGATGGGATAAATCCACAACATAGAATTCGGGTTTTCTGGGACTTGTTTTTATTATTTATAGAAATATGC
ATTGTTCTTTCCTGAATACATTCTGGGTGAGACACAGACATAACGTTCTTTAATCTCCTTCTGTTCAAGC
AGGGGGAGATTCCAGGTCTCCCTGTTCCTTCTCAGTGCGTGCTGCAGCCGATGGCAGTGGTGCCCCTCAC
TCTGACACCCTCTGCTCATCCCTGCTTTCCCCTCACACCTCACACAGCGCGGATTGCAGAGCTGCAGTCC
ATCCCCAATGGCAGCTCTGAGCAGCCGGAGCTGTTTCTGTGCAGCAGTATTCCCACGGTGACATCTGTAA
CTCAGCAGCGTGCATCACAGCCTGCTCTGCCTCCTCTTTTAGCTGTTTTCCTGCAGCACTCTGCAGGATG
GGCTGTGCTCAGTGGCTGCTCTCACATCAGGGCTGGAGAGGCGGATTGAGGGTGCACCCATGGGAGGAGC
TGCATACACCCATCTGCTGCGCTGCCCTTCCTGGCAACTGAGGGTACAAACCCAGCACCAGCAGCTTCCT
CCTGCCAGCATAAATAGCAGCTGATGCTGCAGAGCCTCATCTCTCTGTAGCACCATGATGTCCCCTTTTC
CTCCACTTGACCACTTCCAGGGCGGTGTGGGGCTGGCAGTGCTGCCCAGAGCTGTGGGTGCCCCATCGCT
GGAGGTGCCCCAGGCTGTGGATGGGCCCTGGGCAGCCTGAGCTGGGGGGCACACAGCCCATGGCATGGGT
GGAATTGAATGATTGTTGTGGTCCCTTCCAACCCAACCATTCTGGGGTTCTGTGATTCTGTGATTTTCAG
CGCATACAGTGAGGTCTTCAGTGTTTTCTTGGTAGCACTGATAGTTTAAAGTCCATCCAAGGCGTATCGT
AGCCTTCTCATTCACTCAGTGACCTCTTGTTTTAATCACAGCATCAAAGAATCATTCAGGTGGAAAATTG
CTCTGGGATCTCCAGTCCAACCCCAGCCCATCCCACCATGCATACCGACCACGTCCCCAAGTGCCACATC
CCTGTGGTCATTGAACCCCCCCAGGGATGGGGACTCCCCACTGCCCTGGGCAGCTGTGCAGTGCTGGCTG
CTCTTTGGAGCACAGATTGTTCCCCAGCTCCAACCTGACCCTCCCCAGCGCACCCTCAGCCCATCCCCTC
TCATCCTATTGCTGGTTAACTCCCCACAAGATACCCACTTGGTGTGCTTAAAAAAATATGCACCCAGCAC
TGAAAATATCCTGTGAAAGCTGTCCGTATTTCAGTTGGGAAGGTGCTGCTCTGCACTGAGAGGCTTTCTC
ACTTTCTGCACTATTTGGTCTTCAGAGCTTCTCAGGAACTCAGCCCACGTTCCATCTAGGAATGAACAGT
ATTGGCTTTGGGTGTGTAAATGGTGACTGAACTGCTTTCGACCACTGCTGGATGGGATCTGATCTCAGAC
GTCACATCCTGACTGTGATCTCAAGCATCACAACCTGAATGTGATCCCAAATACTGCATCCTGAATGTGA
TCCGAAATGGCGCATCCTGAATGTGATCCCAAATATTGCATCCTGGATGTGATCCGAAATGGCGCATCCT
GAATGTGATCCCAAATATTGCATCCTAAATGTGATCCAAAATGGTGCATCCTGAATGTGATCCCAAATAT
TGCATCCTGGATGTGATCCAAAATGGCGCATCCTGAATGTGATCCCAAATATTGCATCCTGAACATGATC
CAAAATGGCACATCCTGAATGTGATCCCAAATATTGCATCCTGAATGTGACCCGAAATGGCACATCCTGA
ATGTGATCCCAAATATTGCATCCTAAATGTGATCCGAAATGGCGCATCCTGAATGTGATCCCAAATATTG
CATCCTGGATGTGATCCAAAATGGCACATCCTGAATGTGATCCCAAATATTGCATCCTGAACATGATCCA
AAATGGCACATCCTGAATGTGATCCCAAATATTGCATCCTGAACATGATCCCAAATATTGCATCCTGAAC
ATGATCCAAAATGGCACATCCTGAATATGATCCCAAATATTGCATCCTGAATATGATCCGAAATGGCGCA
TCCTGAATGTGATCCCAAATATTGCATCCTGAATGTGACCCGAAATGGCACATCCTGAATGTGATCCCAA
ATATTGCATCCTAAATGTGATCCGAAATGGCGCACCCTGAATGTGATCCCAAATATTGCATCCTGGATGT
GATCCAAAATGGCACATCCTGAATGTGATCCCAAATATTGCATCCTGAACATGATCCCAAATATTGCATC
CTGAACATGATCCAAAATGGCACATCCTGAATATGATCCCAAATATTGCATCCTGAATATGATCCGAAAT
GGCGCATCCTGAATGTGATCCCAAATATTGCATCCTGAATGTGATCCGAAATGGCACCTCCTGAATGTGA
TCCCAAATATTGCATCCTAAATGTGATCCAAAATGGCACATCCTGAATGTGATCCCAAATATTGCATCCT
GAATGTGATCCGAAATGGCGCATCCTGAATGTGATCCCAAATACTGCATCCTTCCTTGGATTTTGGGGAG
CTTTGGAAGGTTCTGTGCATGTTTGTGTGGCTGGAAGGTGGTTTCTTCTGGGGGAAGAGTTGCTTCTCGT
GTTCAGCTTGCTTTTGACGTAGTTCATAATCAGTGCCTTGATGAGCTGCCTCCTGCCTGAATTAAACAGA
AAGTGCTGATGATGATAATCAGGGCCTTGGGATGAGCTGGGAGTACAAACAGGCTCCTGTCCGGCCCCTT
AGAATCATAGAAGCATAGGATCACGTGGAATCAACCAACACCTCATCCCAGTCACCTCAGCCCAACAATC
CAGCTTACCCAGATCCCTCCGAAGGGCCTCGCTACCCCCAGGCAGATCCACACCACCTCCCACTTTGGTG
TCATCTGCAGACTTACTGAGGGTACACTCATCCAGGTCATCAAGAAAGATATTAAACAAGGTGGGCTCCG
GTACCGACCCCTGGGGGACAGCACTTGTGACAGGTCACCAGCTGGACTTAACTCCATTCACCACTACACG
CTGGGCACGGCCCTCCAGCCACTTCCTTACCCATCTTACCTTTCCCCTCTTCCTGCTGTCCTCTGCTTCC
ATTGCAGGAGCACCATTATCACAGCATCTCCAGAGCTGTCTGCTCAGTCCCCGGAGCCGCAGCTGGATTA
TTTCTCCACTTGGGACAGGGCTTTTTCCAGTTTCACTGTCAGAGAACCCCTGGCTGCCTGGCTGGGGGGC
TCTTGCAGGACAAGAGCACACCCTTCAGTAGGGATGTGCCTCTCAGACCCTCAGGAGGGATGATGCAGTG
GATCCCAGACCCCCGGGCACACGCTGTACCCTGGAGATTGCTGGCAGAGGCTGAAGTGTTTGGTGTGCAA
GTCTAAGGGTGACTGGAGATCTCTTTCCCTAAACCTTCGCCTGATGGGAGCTGAGTGGGCAGGGATGGAA
GCCTCATGCCACCCCATGGACACCCACCCTGCTCCCCAGGACAGGTTTGGTGGGGACCCGGTTGTGCTCT
CCCAGCAATCCCAGCTGTGGTGCAAGGCTGGCCCTGGTCAGAGGCAGCTTCTGGAGTGCAGATTGGGAAC
AGCTGCTCTGTGTTCTGGTCTTGGTTTTCATGGGGCAGAGAGGGAAGGTTGTTCATAAGGACCTGCTCAT
GAGGACCCTGCATTGTGCAGCAGGGAATGAGCAGCTTTATACCATTCTGTCATTGCTGTGGGTCTGCAGC
ACCCCGGGGTGTGAGTGAGCTTTGCTGGGAAAGGCCCATCTTCCCATCTTCCAACTCCATCACACGCATC
TGAACTCGGGTTGTTCTTGAGCAGAGTCCATCGCAAAGCTGCCCGTGAGCAACCTGCCACCACCACAGCC
CATTCCTGTGCTTCATGCTCCATTACCACTGCAAAGTTGTGGCACCTCGGAAGCATTTCTGACTGGGGAT
GAGCAAGTGAGTCTATGGGACCAGCTCCTCTGCCCTCAGCTGTGTTTGCTGGGCCCTTAGGGTCGTGGAA
TGGTGTATGTTGGTCAAGACCTACAGGGTCATCAGGTCCAGCTGTCAACCCGGGTCTGCTGAGCCCACCC
CACCCACATTCCATGCATCGCATCCACACACTGGGATGGGACTCAACTGCCCTCCTGGGCAGCTTCCTCC
AGTACTTCACAGCAGCAGCTGATGTCAACCTGAGCCTCCCCTGCCACAGCCTGGGGCCATTTCCTCTCAT
CCCATCTCTTGGGAGAAGAGAGAAGAGCCCAACCCCACCACACTGCAGCCCCTCGGAGGTCATCGTAGTG
CAAATGCGCAGCCTTCTGACCTCCCAGGCGTCCTCCTCAGGGCTCTGCTGCTGTCCCACGTCCCCTGAAG
CTGTGCAGCATCCCCCCCTCCTCCCAGAGGACGTGACTCACATCCCGGCTGTGGGTGTTGGCCCGTGGGC
TCCGGGCTCTCCCTGGGAGCGGTGCCTATGTGTGCAGTCCCGGAGCCAGCGGTGCCGTTCACCTGACGAA
GCGTGGGCGGTCGCTTCAGCATGGGTTGAATCAACCCCATTGACTTCACCCAGCAGCTCCATTGAGTCTG
AAAGCAGCCCAGCATCCGTAGGTGCTGCTTTCTGCAGCCCACGTCCGACTGTGTGGCTCCCACCCTGCGG
TGTGGGGAGGGGAGGAAGGGTTCAGCTGGGACTTGGCTGTGTTTCTGCTCATTCCCCTCCTATCTGCCCC
GTGTGGCACTGCTGTTCAGAGCCCAGGGGTTGCCCGTGCCTTCTGCTGGCCATCCTGCCAGCCCTTCTCC
ATCCCTGCTCTCCCCACACTCTGCCTTTCTCCTCCCAGATCTTTCAGATTATTTCTCTGGCACCAAACAA
GCCCAAATGCGCTCTTGCAACACGTGGATGTGGCAATGGGGCCGTGGTTAGTGGGCACGGTGGGGATGGC
TTGGGGTTGGATGTGGGACCTGAGAGGTCTTTTTCACCTGAGTGGTTCTGTGATTCTGTGCCTGCACTGA
GCCTGCCCCAGGACAGACCCCCTTTAATCCCACTCTGCACATCCACCCAACGGTGAGAAATGTGCCAGGC
AGCTCTTCACCCACCGTGCAGCCTTTATGCTCCCCTTGCTTTTTGTGAGCATGTCCTGTGAGAGCGTTCA
GAAAGCTGAGCTGACGTCAGGGTCTGCATCGCAGAGCTGCCTTCCCGCGTTCAGGAGACCCATTGTGTTC
CAGCAGAAATCAGGTCTGATTGGCACAATTAGTTCTCTCAAATCATAGAATGATAGAACCATAGAACGGC
CTGGGTTGCAAAGGACCACAATGCTCATCCCCAACCCCCTGCTATGTGCAGGGTCGCCAACCAGCAGACC
AGGCTGCCCAGAGCCACATCCAGCCTGGCCTTGAATGCCTGCAGGGATGGGGCATCCACAGCCTCCTTGG
GCAACCTGCCCCGCTGCCCGGCGCTCATCATCCTTCCTTCTGGGTGTTTTATTAAGCTGCTTGCTGTCTG
TTCGAGGCTTTTTGTGGGAGCCTGAGATGAGGGGCCCCATTTACACCTCCTCTGATCCCCATAGCCCGCT
CCCACAGACGGGGCCACGCATCCCTGCAGGTGCTCAGGAGGAGCCAACGCAGCGCTTTAGTGTTTCCCAA
CCATTTTCCGTCCACTCCACCAGACCCAGATAATGGGGAAAAAGCCCTAATTCCTCCAGCTGCTGTTTAT
TTTATTTGAGTTGAAGCTTATCTTTGGTGTTCCCGTTTATTTGGACAAAAAACACGAGTCCCTGATGTTA
CTCCTTGGGCACCATCTCTGGTCTCTGGTTGCACTGATGCTACTTCTGCTGCTGTGTCTGCCCTCAGAGC
TCTGGCAATGTGGTCGGTGCCACCCCGGCTGTCTCCCCTACAATTAATTAACAACAATTAGCAGCTTTTG
CTTCCCTTCTTGTATGAGATCCATCTACAGAAGTGTTTAGTGTGGCTCTGCTAAAGCGCTGCAGGTTTTC
CTGCGGTCCGCCTGAATCTGAGTGCCTGCGGGTTCATCGTCCGGGTGGAACAACCAGGAGGTTCATGGGA
AGGGTTTGAGGTATGGGGTTTTATCATGGATTCCTGTTTTCTCACTGGCAGAATAATCCCAGCCGGATGG
GTTGGGTACTGAGCCCACTGCTTGGTAAAATAAAAACCACCATTCTATACAGAAACATCTCTTTCCCTTT
CTTCTGCGCATACACGTGCGCAAACAAAGCTAGTGGGGGTGGTGCAGGGTTAGGATCTCCCACAGAGCTT
GATGTGTGCTGTGGAAAAGCAAGGATACTCCCCTGCATATGGGGTGTCCTGGGGCTGTTCCTGGCTGGTT
GTGATGCCTCAAGGAGGAGGTGAGAACGTGGGACCATCCCTGGAGGTGTCTGAGGCCAAGGATGGGCCCT
GGGATCTGACCTGGTGGGGGGCACCCAGCCTATGGCAGCGGTGGAGCTGGGGGGCTCTGGGGTTTCTTCC
AGCCCAATCATTCTGGGATTCCATGGTTCTGTGATCTTTAAGGACCCTTCCAACCCAACCATCCTATGGT
TCTGTGATCTTTAAGGACCCTTCCAACCCAACCATTCTATGGTTCAGTCATCTTTAAGGACCCTTCCAAC
CCAACCATTCTGTGGTCCTGTGATCTTTAAGGACCCTTCCAACCCAACCATTCTATGGCTCTGTGATCTT
TAAGGACCCTTCCAAGCCAACCATTCTGTGGTCTTGTGATCTTTAAGGACCCTTCCAACCCAACCATTCT
GTGGTTCAGTCATCTTTAAGGACCCTTCCAACCCAACCATTCTATGGTTCAGTCATCTTTAAGGACCCTT
CCACTCCAACCATTCAATGGTCCTGCAACCTTTAAGGGCCCTTCCAACCCTAAGATATTCTGTCATTTTA
TGGGCTGTAAGGATCCATCAAACCCATCCCATGTTGTGCCTGTATGATTCTTTGACCGTGGGCTCAGGCT
GTGAGACTTCTGGCTGCTGTTATGTGCCACGTGCTGCTGCTGTGGCCTCTCCTGGGAGCAGCTGTTAGGA
ATCCATTCCCAGTGGGATGTCCAAGACTCAGAAGAAGTGAGAGCTTAATGTGTTCTGGGGAGCAGAATGC
TGCTGTGGAAGGGCAGGCACTGTGTTGGAAACATGACGTAGAGAGGGGTTGTGTGACAGCCATCGCCCCA
AAGCAGATTGTGTGGTTCTGCTTCTGCTGGGATTCATCCACACCTGGAGCACTGTTGCATGATGTTTTGT
GACCAGTTTTCTAGATAGCCTTTATTATTTTTTTTTTTAATGCAGAATGCCTAAAACGTCCAGAATTAAT
GTGCAGAGAGAAATATCAGGGAAACGCAGGGATTTCCATCCCACGTCCTGCGTTCATTCCAGTGCCAGAG
CTGTCCTGAGTCCTCAGGGCACCCCACACCTGCCTGCATTTGCTGCTGCAGTCACGCCACGGTCTGGGGC
GCAGAGGGATGGAGCTGCGTCCTCCCATAGCGTTCATGGCAGCACCACAGGGCTCTGCCCAGTGGGTGAT
TCCCTGGAGCACCTCTGCTGTGGGCACGAGCAGCACGGCACGCTGCGGTGCTGCGGGGTGCACACGCGTG
TGTGGGTTGGGGGCTGGTGTGGGTCAGGGCTGGCACACGTGTGCAGATCAGAGAGGTGGCGCATGTCTGC
AGGTTGGGGCTGGTGCCTGCTGAATGAATTGAGGCTGACACACACGTGTGTGGGTCAGGGCTTGCACATG
TGTGTGGGTCAGGTGCTGGCACGTGTGTGTGCAGCTCAGGGATGTGGCACATGTGTGTGGGTCGGAGCTG
GTGTGCACACGCACACACACACACGTGTGCGGGTCGGGGCTGGCCCTGCAGCTATGTGGGGAGAGGGCTG
CAGGGCTGCACTCCCCCCCGTTCGCACCCCCCACACATGAGGTGCTCGGGATGGGGATGACCCCGACCCA
CCCCCACCCCCCATCACCGGCTTTTTCCGTTAGGTTCACAGAGAGCGCCTTTGTGAAAATAGGACAATGC
ATCGCGCCCCCCCCCCTTCCCAATGACAGACGGTTCCTTAGCAACGCCGGGGGGGCTCTAAGGGAAGATG
GGAGCACCGGGATGAGGATATAAACTCCGCCGCTCCCCCTCCCGGAGCTAACCGAGGGGCCCCCTCCCTT
TGTCTCACATCCCGGCTCTCCGCACGGAGCATCGCCCACGCCCCCCCCCCCCAACCCACCCACCCTTCCA
CCGAGCACCGCCGCTCCCCATCTCCCGGCCGAGGGCACCGGGGAGCCACGGGGGGGGGGGGGGGGGATCG
CAGCCCCCCGCATGCGCCCGCAGGTGACCGCGGGGAGCCCGGAGCCCCCCGCCCGCCGCCGCCGTTGTGC
TCCGACTGCGGGAGAGGGAGGGAGGGAGCGGCCGCTGCCCCGCTCCGCTGCGATGAGACGCTCCGTGGGA
AGAGGAGGGCTCCCCGCAGCCGCCACGAAGACCCCCGGCGCCCGGCAGCATGGTGCTGAGATCTAACCCC
AGCGTCATTCTCTTGTGCTCTTTCCTGCCCAGCGACTACATCATCGAGGAGAAGACGGCCGTGCTGCAGA
AGAGGGAGCATGAGGGATTCGGGTTTGTGTTGCGCGGGGCCAAAGGTAAGGAGGGGGCTGCGGGCTGTGG
GGTCGGGGCGGGGGGCGGCCGTGGGGCTGCGCTCGGGGGGCGCGCGGCTCTGAGTGCCCCGCTGAGCGTC
CGCAGGGCGCGTTTGCAGCCGTGCGTTGCACGAGGGCTCCGTGCTGCCCGTTGTGCACGGCGTGCGGCTG
CCGCCGTGTCCGCCGTGGCGTTGCGGTCGTTGCTTTTTTACGCGTGAAGTTTCGCTCCGTTCCGGGGCTG
CGTGCGGTGGGGATCCCTCGGGGGGGGGGATTGGGGGGGCTGGGGGGGCTCAGCCCCAGCGCTGCTGCTC
GGGGGGTGCGCGGCCCCTGCGGTGCCGCTGCCGCGGTGTCTCCCGATGCACGGAGCGGTTTTTGCTACAA
TAAAAGGAGTCCCTCCGGGTCTGACGGGAACGTGCGCCGCTCGGCGATGCGCTCAGCCCTGCAGCGAGGG
GCGGCTCCCCTCCGGCCGGAGGCTCGGGAGAGGCCGGGGGGCTGCGAGGTACGGCACCGCGGGGTGGGCT
GCTGCCCCATCGGTGTGGGGCGCGGGGGGAGAGCGTCCCCTGGGGCTGAGAGCTGCGGTTGGGTGACGCT
GTCGGGGTCCGGAGCTGCCTTTGTGCTGCCCGAGCACGGACGGTGCCGGTGGGTGTGCGGTGCTCCGCCA
CAACGCAGCCCCTGTCCCCCTGTCCCTGCATGTGTGCCATACGTGTGTGTGTGCCGTGTGTGTGTGTGTG
CCATACATGTGTGTGTGCGCCATACATGTGTGTGTGCCATACGTGTGTCTGTGTGCCAGACGTGTGTGTG
TGTCATACATGTGTGTGTGCCAGACGTGTGTGTGTGTGCCAGACATGTGTATGCCATACGTGTGTGTGTG
CCATCCATGTGTGTGCCATCCATGTGTCCATGCCATATGTGTCCGTGCGCTGCTTGCACCACCCCGTGCA
ACGCGGAGTGAAACTTCAGCACTCAAAATGGCATCCGTTTCCTTGCTGGATCAGACCGGCAGCAGTGAGC
TTAGGGCAGACACGGGGTAAATTTCCTCCTGTTTCTGCCTTCTGTATTTTCACCGGCTCTGTGTCTTCCC
CTGTGTGCCAGGGCCAGAAGGGAGGGCAGGGGGCGGTGCTGGAGAGTTCACAGCGGGACTGAGTGGGGTC
ACCCCACAGCCCCCAACCCTTTGGGTTTATAACACAGTGCCGAGACCCTCTGTCCCAGCCCCGTGTCACT
GCTGTGTGCTGCTCACACTTCATTTGGGTAACGAAGCTGTGGTGTCTCTCGATGGTGGGAGAAGGGAGGG
AGCGAAGGCAGCGGAGCCCCTGCAGAGGGAAGGAGCAGTGAAGTGAGGCACAGACGGGCGATCCCTGGAG
GAGCCGCACTCAGTGCTGCAGAGGGTGGGGAGAGCCCTGCACAGCACCGAAGGCTGGGATTGCCCATAGG
TGTGTTGAAGCCCCGGTTTGGGGAGCCACCCCCTCATCACATCACATCCCCTCCCATCCTGTCCCATCCG
CTCCCATCCCCTCCTGTCCCATCTCATCCCGTCCCATCCAATCCCATTCCATCCCATCCCATCATGTCCC
ATCCCTTCCCGCCCCATCTCTTCCCATCCCATCTCATCCAATCCCATCTTGTCCCATCCAATCCCATCCC
ATCTTAAGCCATCCCTTCCCATCCCATCCTGTCCCATCTCTTCCCATCCTTTCTTACGCAATCCCATCCC
ATCTCATCTTATCCCATCTTGTCCCATCCCATCCCATTTCTTCCTATCCCATCTTATCCCATCCCATCCA
GTCCCATCCCATCCCATCCTGTCCCATCTATTCCCATTCCATCTCTTCCAATCCCTTCTTATGCAATCTG
ATCCCATTCCATCTTATCCCATCCTGTCCCATCCCATCTCATTTCTTCCTATCCCATCTTATCCCATCCC
ATCCCATCCCCTCCTGTCCCATCCCATCCTATCCCATCCCATCCCATCCCATCCCATCCCATCCCATCCC
ATCCCATCCCATCCCATCCCATCCTGTCCCATCCATTCCCATCCCATCTCTTCCAATCCCATCCCATCTC
CATCTGCATCCGACACCCAGATAGATGAGGTCAGACCCAGTAGCATTCACTCAGAGGCTGTCCTGGGGTC
CCTGGGGCTGTGGATGGGACAGAGCAGGGGCAGCCCCTGAAGTGAGGTGTGAGGCAGCCAGAAGCATCAC
AGCATTTCCCCGCCCAGGGACGCCATCACAACCCCGCACATGCATGGATGGCAGTCCTGGGCTTGGAGTA
ATCAGAGAGATTTCTTGGTTGTAATACGCTGTCCTTCTTCTGTGTGTGTAGCAACCTCTCTGCTGCCCCG
AGCACAGAGCAGGCACCGTCCCTGCAGCAGTGCCATTCACACAGTATCCACCCCCACCTCAGCAGGATCT
CCATACAGAGGCCACATCTGGAGTTCTACGTCCAGGCCAGGGCCCCCAGCGCAGAGATGTGGGGCAGTGG
GAGTGGGGCAGCTGCCGGAGCTGATGGCTTTGGGCACAGCAGTGATGAGCAGAGCTGTGCTTGGAGGCTG
CCCACACGTGGTCTCAGGGGCTCTGTGTCCATGGAGGGGCTGTGAGTGACCCAGTGCAGCTGTCACATCC
CAGCAGGGCCACCCGATGCCACCAGGAGGGCCCATTTGTCACCTCAGTTCCCCCCCCCCTGTCCCTCTGT
GCAGAGACGCAGCAGGGCGCAGTCAGCACCACCCCAGCCCCACAGCTGATGGCATTCAGCATTTCAGAGC
TGCTCCCATCACAAACTCCTGCCTCTCGTTGGCCACGCTTTCTCTGCCGCAAGGTTCCAGTTTGGTGTCC
AGCATCAGCTCTGTGTGTTCTCAGCCCTCTGTGTGCGGAGCTGCGGAGCAGCTGATGCTGAGACAAAGTT
CCCCAGGTGAGCTGAGGGCTCCCACACCCGACGCTGCATTGCTCCACCTGCAGCCACACGTGGGGCAGCT
TTGGTTTCCTTTCCTGCCCAACGGGCTCAGCAGCAGAACCTCCACACTGAGTGCTGGGAAGCGCTGGGGC
AGCATGGCACAGTGCACAGCTCGGTCCATCCGGGGTCTGGCCGTGGTGGAGCAGGAATGGGAAGAGCCCA
TGGATGGCTTTTGTGCAGAGGAAGAGTGCTGTGACACTCGGTGACCTCAGGATGAGCACAGGGTGGGACT
GGAGGATGTATTTGAAGCACTTCAAGCAGCATCTGCATTGTTAAGGGCCGTGTCTTCATTATGGAGATCC
AGTCCAACCAGTGCAGCCTGGACACGGTAACGCTGCTATGGCAGATCCTGTGCATTAACCTGAGCAACTT
AAAACCCTGGGAGGTGTAGAATGAACCTCCGTAGCTCCTCTTCTCCTCCAAACACATGTGTTCCAGTAGT
GCCTGTTGTCCCCTGCCCAGCAGCAGATCATAGCATGGAGAATCACCGAGGTTGGAAAGGACCACAGAGG
TGCATTGGGTGTCCAGGCATTGCTGTGTGCCCTGCTGCCCGCTGCCTGCACTCCAACGTGCCTTCAGGAC
TTCAATGAACACCGGGCAGCTCAGGTGTTCCGCAGTGAATACAACACTGAGCCCTACTTTACTGTTTCCC
TGGAGGAGGAGATATGCTTCCCTGTTCAAGGCCAGGTTGGATGGGGTCTGGTGTGAGATACGGAGGTTGG
TGGCCCTGCATGCAGCAGTGGGGTTGGAGCCCGGCGATCCTTGAGGTCCCTCCCAACCCAACCCGTTCTA
TGATGCTGTGGTTTTCCATTCTGTGCTTGTGCTTGCAGAGAAGTAGCTGGGACCACAACCATTTGCTGTA
CTTCCAATTAACTTGCTGTGTTTTTCACTGCTGAGCCCGGCTGGGTACAAAAGGAACTTGTCTGCCAGGA
GTGTGTTTGCAGAGCCCCGAGGAGCTGCATCATGAGGGCTGTGCTGCTGCAAAGTCAGGTCAGCCCGGGC
TCTCTGTGCTGGCCTCGGTTTCACTGTGATGCTTTCTTGACTGATAGTGCTGAGATGTGAAGTCCTGAGC
TTCTGCAGGGAGCAGCAGAGCTCACTGCTAGGAAATTTACTTGATTACACAGAGCATTTCTGTAATGGAT
CGTAGAACCGTAGAATGGCCTGGGTTGAAAAGCACCACAGTGCTCATCTCTTTCCAACCCCCTGCTATGT
GCAGGGTCACCAACCAGCAGACCAGGCTGCCCAGAGCCACATCCAGCCTGGCCTTGAATGCCTGCAGGGA
TGGGGCATCCATCATTTCCTGCCTGTGTGGATGCTTAGGGATGAAGCACCCCCCGCGGTGCACACTTCTG
GCCAAGCACTCTCCTGCTGGCTCAGGCTGGGAGGTGGCGTTGTGGAGGACGGGGATGGGCTGCTGGGAGA
CATCTGAGGTTGGGTTTCCTGGGAGCACCAGGAACATTTGGGCACCTTCATTGCTGAGGATACGGGCAGC
TCTGAGCGTTGTGCATCGCTCTGTTGCTTGTCCTGTTGGGGCTGGGGCTCTGGGGAGCGACCGGCTGCTG
AGGAGAGCTTGGGTGAGATTAATGCAATAGGACCAGAAGAGTGCTGAACGGGAAGGGAGAGGCTGCAGGA
CGTGGCAGGTGTTGATGAGAGAAGTGGTGATTAGCAGCAGTGATCTGGGGGTGGGACGGGGGGGATTGGG
TTCATTGGTGTTGAAGGGTCTGCAGCACAGCGCCGTGGGGAGCGGCTGAGGGAGGGGGGATGGGGCGGTG
TGGGGCAGAGGGGCTCAGGGAGAGCTCAGCGCTCTGTGCCACTCCTGAAAGGAGGCTGCAGTGAAGGAGG
GGTCGGTCTCTATCCGCAGGGAACGGTGATGGGACGGGAGGGGATGGGCTGAGGGTGCGCTGGGGAGGGT
CAGGTTGGAGCTGGGGAACAATCTGTGCTCCAAAGAGCGGCCAGCACTGCACAGCTGCCCAGGGCAGTGG
GGAGTCCCCATTCCTGGGGGGGTTCAGTGACCACAGGGATGTGGCACTTGGGGACGTGGTCGGTGGGCAC
GGTGGGATGGGCTGGGGTTGGATTGGGGATCTCAGAGCTCTTTCCCAACCTCAACAATTCTGTGATTGTA
TGAAATGGCCAAATTTCACAGATAACCGAAAGGGAACACTGGAGAGCTTTTGGGGTCATTGTCAGTAACG
TGTCGGGGCTGCGGGGTAAGGCCAGAGATGTCTGCATAGCAGTATTGGAAATGCTGAGTTTGAGCTCAGG
TGTTGTAACGCTGGGATGAATGGGGAAAAGCTGATGAGAGGCAGATTGTCCATCTGGGACGGAACCAGGG
TGGTAAAAAGCAGTGCCAAGAAACGGGAGAAAGGATAGCAAGGTGCGTGGAAGGCGTGAGCGGGGCTGCG
TGGCACAGCATCGGCAGCACCGTGTGTGCTCAGCACAGCCCCGATGGAGGCGATGAACTGAATCTGTGCT
TCTGAGCCTCCCCTGTGTGCCCAGCACGCCCCTCGGTCCTGGCTGCACAAGTGCGGGTGGGCTGAGCGCC
CCGGGGTCTGCCCTGCTGGCAGGGATGCTCCTGGGGTTGGCTCCATGTGGCCGACGTGTGTTGTGGTGGT
TTATGAGCTGGATGGGCTCCTCCAGGGCAGAGCAGTCACCGCCGGTTCCGTGCACAGCAGAGGGGGTTCA
GTAAGGGCAGAGGGGAGGACCGTGGTAATTACAGGGCTGTCAGCCTCACTGCAGAGCCTGGCTGTTATGG
AGAAGATAGCTGTGGGAGGCACTGCGTGGAGCTCAAAAAGAGCTGGGCTCTGCGCATGGGATGGGGCAGC
CCTGGCTGTATGGACACACGTGAGAGGCTGCAGAGCAGCCCCAGGAATGGGGTCTGGGGGCTCTGGTGAC
GATGGTGGGTTGGTTCCGAGGCAGCCTCGTGCCCTGGAGCCAAAAGGGCCAACGGTGCCATGGGGTGAAG
CCAACCATGGGGTCAGGGGAGGGGTTGTCTCACTGTGCTCTGTGCTGTGTGGCCTCACCTCGAGCACCGG
GTGTGGGTTGGGTGCCACAAGGTGAGGGCGTAAAGCTGGGAGGGAGCATCCAAAGGAGGGCTGGGGAGAT
GGGGAGGGGTCCAAGGGCAGGGGGTGTGAGGAGCAGCTGAGGGCAGCCCAGGGCAGATGAGGCTGATGGG
AGGACTTGTGGTGACTCTGCAGCCCTACAGCCCCCCACGGCCCTACAGCCCATTGTGACCTATGGTAGGG
AACTGCTTTAGCAGAGTTTGGGCTCAGTGATCTCCTGGGGTCCCTTCCACCCCTGTGGCTCTGTGGCTCT
GTGTCATGGTTACGCTGTGTGTACAGCAGGAGGGCAGTGCTGTGTGTGATGCTGCTGCTCCACTTTGTGA
GGTGCAGCACTGATACTCTGCAGGGACCGAGTGCCTCATTATCACAGTACAAATAACTCACATCTGGAGC
CCAGGTCTACCCGCTCCCCATGGTCAGAGGCTCGGGCAGCACACGAGGTCGTCCTGCCCTTAAACTCACG
TTCCTGTAGGGCTGTGAGCGCAGCTCTGCAGCTCCCATCTGCTGCAGGTCAGATATGTGGGCCCATTGAG
CTCAGATTGCTGGAGGATCTCATTGGTGAGCAGCGATCTGAGGAGCTGAGCTGCACACCGGGGAAGTTGT
GAGGGATCGTAGAACCATAGAATGGCCTGGCTTGCAAAGGACCACAATGCTCATTGAGTTCCAACCCCCT
GCTATGTGCAGGGTCGCCAACCAGCAGCCCAGGCTGCCCAGAGCCACATCCAGCCTGGCCTTGAATGCCT
GCAGGGATGGGGCATCCACAGCCTCCTTGGGCAACCTGTTCAGTGCGTCACCACCCTCCGGGGGAAAAAC
TTCCTCCTAAAAGTCCCAAGTAGGAATTTTGGTGTAGGCTGAGGGTTCCAGAGCTGCTGGCTGTGCTGGG
GCTGTGTCTGTGTGGGGCTCCCAGGCTCTGCTCCGGGCACTTCTGTCCTCACCATCCCACTTCTTCCCCT
CCCCGGCCAGCTTTACCCTCACTCAGAGAGTATTGAAGCTTGGAGAAGAGCTCTGAGATCCCCCATCCAA
CCCCAGCCCATCCCACCGTGCCCACTGAGCATGTCCTCAAGTGCCACATCGCTGTGGTCACTGAACCCCC
CCAGGGATGAGGACTCCCCACTGCCCTGGGCAGCTGTGCAGTGCTGGCCGCTCTTTGGAGCACAGATTGT
TCCCCAGCTCCAAGCTGGAAGAGCAGGAAGGGAAGGAATAAGGATCCCACTCGCCAGCCGTCCAGCATCC
TTCTCTTGTCCCAGGAGGGTGCAGGTCAGTCAGAGCGTGGGGGGGTTGAGTGCATCTGGTTCCCATCGTG
TTGGTAGTTTTGCTGCTGTGTGACAAAGTGACGTGGAACACCATCTCCTGTTTGTGCAGGCAGGGAGGGG
GGGTTTGTTGGCATTGGTGGTTTCAGGATGTGGCCGTGCTGCTCTGCTGGGTGCTCCCACACCCATCAGC
CCACCCCGAGCACCTCTGGGGCCGCTGCTGGGGCACAGCAGCTCCCAGATCAGAGCGGTGCCATTTGCTG
CAGCTCCATCCCCTCTCCTGTCCTGGGACTGCCGTGGTGCTGAGGGGGGGCCGAGTGCTCTGCTGGTGCT
GCCCACAGAGGGCTGTGCCACAGCACCACGAGGCGCTTTGGGAAGATACCTTCAGCCTTTTTCCTGCCTG
TGGAGCGGGCTGTGAGGAGAGCCCATCTGTCTGGGGATGTGTGCTGCCATTGCAGGCGGTTAGGAAAGGG
ATCTGGAAGCTCCTCATAGAATCATAGAATCCCCAAGGTTGGAAAAGACCCACAGGACCACCCAGTCCAA
CCATCCACCCGTCACCAATGGTTCTCACTAAGCCACGTCCCTCAACACAACGTCCTCCCGCGTCCCCTCC
TGGTGCTGCTCATTGTACAGCCCTGGTGGGGCGCATCTCGCTGTGCAGTGACACCTCAACCCCGGCACAA
AGGCAGCTCTGTCACAGCACGCAGCCCCAACCCCAGGCAGAATGCTGGAGAGCCACAGCTGGCCCCAAAG
CCCCGCAGACCCTCAGTGCTGCCGTGGGGCTCAGAGCCTGCCCCATGCATCGCTGCTTAACACAGCTGGT
GTTCCTCAACGCCTGCAGCAGCCCCGTGGCAAAGGAGCCCTTCTCCTTTGTCCCATCACACGTCACATCA
CACAGCTCCTGTCTGCTCCCAGCTGGGCAGAGCGCCTTCCCCTGGGTGGGCAGCAGCTCAGGGTGGGCCG
GGCTGGGCAGCATCGGTGCCCTCCCGGTGCAGCTGAGGCCGTTCCTTGGAGGAGCTGTTGCTGTGGGGCA
GGGCAGGTTTTACAGCTGGGAATGTGATTAAAGCGGGGGCTCCTCGGACTGATGCAGGTGTCCGTCAGTG
GGTGGTGGTTCCCTGCTTCTGAGCACTGCGGAAGCCCCGTGCTGGAGGGCACCGTGGTGCAGCATCACAC
GTGGATGCACACTGCACATCCCCGGTGTACTATTGCACACCCACGTGGCCGCACGCGTGGGCTCGGAGTG
TCACTGGGATGCACCTCTGCAGCCACACAGCACTGAGCGAGCTCCACTCCTACATCACAGATGTTGTCCC
CATTCCATGCACGGCGCTGGGAGGCGGAGGAGGCTTTGGGGACCTTCTGGCAGCAGCGTTACTCCGAGCA
CTCATTTCCGAGGGGCTCTGTGGCCATCTCAGGGTCTGAGCTGCAGCCACGCAGCGGTTGCTGCGATCCC
TGCACGAAGCCAAGGCGGGCTGTGCATGCAGAGCGATTCGCAGAGGTTTTCCTGGGCTCCTGGCCGCCCC
TCACCGCCTTCTGCCCGCTCCCAACCGCAGCGCCTCAATCTCTGCCTCTGTCTTTTGCAGCTGAAACCCC
GATCGAGGAGTTCACCCCGACGCCAGCCTTCCCTGCGCTGCAGTACCTGGAGTCCGTGGACGTGGAGGGC
GTTGCGTGGCGAGCGGGGCTCCGCACGGGAGACTTCCTGATCGAG
>novel_circ_006534
CGACTACATCATCGAGGAGAAGACGGCCGTGCTGCAGAAGAGGGAGCATGAGGGATTCGGGTTTGTGTTG
CGCGGGGCCAAAGGTAAGGAGGGGGCTGCGGGCTGTGGGGTCGGGGCGGGGGGCGGCCGTGGGGCTGCGC
TCGGGGGGCGCGCGGCTCTGAGTGCCCCGCTGAGCGTCCGCAGGGCGCGTTTGCAGCCGTGCGTTGCACG
AGGGCTCCGTGCTGCCCGTTGTGCACGGCGTGCGGCTGCCGCCGTGTCCGCCGTGGCGTTGCGGTCGTTG
CTTTTTTACGCGTGAAGTTTCGCTCCGTTCCGGGGCTGCGTGCGGTGGGGATCCCTCGGGGGGGGGGATT
GGGGGGGCTGGGGGGGCTCAGCCCCAGCGCTGCTGCTCGGGGGGTGCGCGGCCCCTGCGGTGCCGCTGCC
GCGGTGTCTCCCGATGCACGGAGCGGTTTTTGCTACAATAAAAGGAGTCCCTCCGGGTCTGACGGGAACG
TGCGCCGCTCGGCGATGCGCTCAGCCCTGCAGCGAGGGGCGGCTCCCCTCCGGCCGGAGGCTCGGGAGAG
GCCGGGGGGCTGCGAGGTACGGCACCGCGGGGTGGGCTGCTGCCCCATCGGTGTGGGGCGCGGGGGGAGA
GCGTCCCCTGGGGCTGAGAGCTGCGGTTGGGTGACGCTGTCGGGGTCCGGAGCTGCCTTTGTGCTGCCCG
AGCACGGACGGTGCCGGTGGGTGTGCGGTGCTCCGCCACAACGCAGCCCCTGTCCCCCTGTCCCTGCATG
TGTGCCATACGTGTGTGTGTGCCGTGTGTGTGTGTGTGCCATACATGTGTGTGTGCGCCATACATGTGTG
TGTGCCATACGTGTGTCTGTGTGCCAGACGTGTGTGTGTGTCATACATGTGTGTGTGCCAGACGTGTGTG
TGTGTGCCAGACATGTGTATGCCATACGTGTGTGTGTGCCATCCATGTGTGTGCCATCCATGTGTCCATG
CCATATGTGTCCGTGCGCTGCTTGCACCACCCCGTGCAACGCGGAGTGAAACTTCAGCACTCAAAATGGC
ATCCGTTTCCTTGCTGGATCAGACCGGCAGCAGTGAGCTTAGGGCAGACACGGGGTAAATTTCCTCCTGT
TTCTGCCTTCTGTATTTTCACCGGCTCTGTGTCTTCCCCTGTGTGCCAGGGCCAGAAGGGAGGGCAGGGG
GCGGTGCTGGAGAGTTCACAGCGGGACTGAGTGGGGTCACCCCACAGCCCCCAACCCTTTGGGTTTATAA
CACAGTGCCGAGACCCTCTGTCCCAGCCCCGTGTCACTGCTGTGTGCTGCTCACACTTCATTTGGGTAAC
GAAGCTGTGGTGTCTCTCGATGGTGGGAGAAGGGAGGGAGCGAAGGCAGCGGAGCCCCTGCAGAGGGAAG
GAGCAGTGAAGTGAGGCACAGACGGGCGATCCCTGGAGGAGCCGCACTCAGTGCTGCAGAGGGTGGGGAG
AGCCCTGCACAGCACCGAAGGCTGGGATTGCCCATAGGTGTGTTGAAGCCCCGGTTTGGGGAGCCACCCC
CTCATCACATCACATCCCCTCCCATCCTGTCCCATCCGCTCCCATCCCCTCCTGTCCCATCTCATCCCGT
CCCATCCAATCCCATTCCATCCCATCCCATCATGTCCCATCCCTTCCCGCCCCATCTCTTCCCATCCCAT
CTCATCCAATCCCATCTTGTCCCATCCAATCCCATCCCATCTTAAGCCATCCCTTCCCATCCCATCCTGT
CCCATCTCTTCCCATCCTTTCTTACGCAATCCCATCCCATCTCATCTTATCCCATCTTGTCCCATCCCAT
CCCATTTCTTCCTATCCCATCTTATCCCATCCCATCCAGTCCCATCCCATCCCATCCTGTCCCATCTATT
CCCATTCCATCTCTTCCAATCCCTTCTTATGCAATCTGATCCCATTCCATCTTATCCCATCCTGTCCCAT
CCCATCTCATTTCTTCCTATCCCATCTTATCCCATCCCATCCCATCCCCTCCTGTCCCATCCCATCCTAT
CCCATCCCATCCCATCCCATCCCATCCCATCCCATCCCATCCCATCCCATCCCATCCCATCCTGTCCCAT
CCATTCCCATCCCATCTCTTCCAATCCCATCCCATCTCCATCTGCATCCGACACCCAGATAGATGAGGTC
AGACCCAGTAGCATTCACTCAGAGGCTGTCCTGGGGTCCCTGGGGCTGTGGATGGGACAGAGCAGGGGCA
GCCCCTGAAGTGAGGTGTGAGGCAGCCAGAAGCATCACAGCATTTCCCCGCCCAGGGACGCCATCACAAC
CCCGCACATGCATGGATGGCAGTCCTGGGCTTGGAGTAATCAGAGAGATTTCTTGGTTGTAATACGCTGT
CCTTCTTCTGTGTGTGTAGCAACCTCTCTGCTGCCCCGAGCACAGAGCAGGCACCGTCCCTGCAGCAGTG
CCATTCACACAGTATCCACCCCCACCTCAGCAGGATCTCCATACAGAGGCCACATCTGGAGTTCTACGTC
CAGGCCAGGGCCCCCAGCGCAGAGATGTGGGGCAGTGGGAGTGGGGCAGCTGCCGGAGCTGATGGCTTTG
GGCACAGCAGTGATGAGCAGAGCTGTGCTTGGAGGCTGCCCACACGTGGTCTCAGGGGCTCTGTGTCCAT
GGAGGGGCTGTGAGTGACCCAGTGCAGCTGTCACATCCCAGCAGGGCCACCCGATGCCACCAGGAGGGCC
CATTTGTCACCTCAGTTCCCCCCCCCCTGTCCCTCTGTGCAGAGACGCAGCAGGGCGCAGTCAGCACCAC
CCCAGCCCCACAGCTGATGGCATTCAGCATTTCAGAGCTGCTCCCATCACAAACTCCTGCCTCTCGTTGG
CCACGCTTTCTCTGCCGCAAGGTTCCAGTTTGGTGTCCAGCATCAGCTCTGTGTGTTCTCAGCCCTCTGT
GTGCGGAGCTGCGGAGCAGCTGATGCTGAGACAAAGTTCCCCAGGTGAGCTGAGGGCTCCCACACCCGAC
GCTGCATTGCTCCACCTGCAGCCACACGTGGGGCAGCTTTGGTTTCCTTTCCTGCCCAACGGGCTCAGCA
GCAGAACCTCCACACTGAGTGCTGGGAAGCGCTGGGGCAGCATGGCACAGTGCACAGCTCGGTCCATCCG
GGGTCTGGCCGTGGTGGAGCAGGAATGGGAAGAGCCCATGGATGGCTTTTGTGCAGAGGAAGAGTGCTGT
GACACTCGGTGACCTCAGGATGAGCACAGGGTGGGACTGGAGGATGTATTTGAAGCACTTCAAGCAGCAT
CTGCATTGTTAAGGGCCGTGTCTTCATTATGGAGATCCAGTCCAACCAGTGCAGCCTGGACACGGTAACG
CTGCTATGGCAGATCCTGTGCATTAACCTGAGCAACTTAAAACCCTGGGAGGTGTAGAATGAACCTCCGT
AGCTCCTCTTCTCCTCCAAACACATGTGTTCCAGTAGTGCCTGTTGTCCCCTGCCCAGCAGCAGATCATA
GCATGGAGAATCACCGAGGTTGGAAAGGACCACAGAGGTGCATTGGGTGTCCAGGCATTGCTGTGTGCCC
TGCTGCCCGCTGCCTGCACTCCAACGTGCCTTCAGGACTTCAATGAACACCGGGCAGCTCAGGTGTTCCG
CAGTGAATACAACACTGAGCCCTACTTTACTGTTTCCCTGGAGGAGGAGATATGCTTCCCTGTTCAAGGC
CAGGTTGGATGGGGTCTGGTGTGAGATACGGAGGTTGGTGGCCCTGCATGCAGCAGTGGGGTTGGAGCCC
GGCGATCCTTGAGGTCCCTCCCAACCCAACCCGTTCTATGATGCTGTGGTTTTCCATTCTGTGCTTGTGC
TTGCAGAGAAGTAGCTGGGACCACAACCATTTGCTGTACTTCCAATTAACTTGCTGTGTTTTTCACTGCT
GAGCCCGGCTGGGTACAAAAGGAACTTGTCTGCCAGGAGTGTGTTTGCAGAGCCCCGAGGAGCTGCATCA
TGAGGGCTGTGCTGCTGCAAAGTCAGGTCAGCCCGGGCTCTCTGTGCTGGCCTCGGTTTCACTGTGATGC
TTTCTTGACTGATAGTGCTGAGATGTGAAGTCCTGAGCTTCTGCAGGGAGCAGCAGAGCTCACTGCTAGG
AAATTTACTTGATTACACAGAGCATTTCTGTAATGGATCGTAGAACCGTAGAATGGCCTGGGTTGAAAAG
CACCACAGTGCTCATCTCTTTCCAACCCCCTGCTATGTGCAGGGTCACCAACCAGCAGACCAGGCTGCCC
AGAGCCACATCCAGCCTGGCCTTGAATGCCTGCAGGGATGGGGCATCCATCATTTCCTGCCTGTGTGGAT
GCTTAGGGATGAAGCACCCCCCGCGGTGCACACTTCTGGCCAAGCACTCTCCTGCTGGCTCAGGCTGGGA
GGTGGCGTTGTGGAGGACGGGGATGGGCTGCTGGGAGACATCTGAGGTTGGGTTTCCTGGGAGCACCAGG
AACATTTGGGCACCTTCATTGCTGAGGATACGGGCAGCTCTGAGCGTTGTGCATCGCTCTGTTGCTTGTC
CTGTTGGGGCTGGGGCTCTGGGGAGCGACCGGCTGCTGAGGAGAGCTTGGGTGAGATTAATGCAATAGGA
CCAGAAGAGTGCTGAACGGGAAGGGAGAGGCTGCAGGACGTGGCAGGTGTTGATGAGAGAAGTGGTGATT
AGCAGCAGTGATCTGGGGGTGGGACGGGGGGGATTGGGTTCATTGGTGTTGAAGGGTCTGCAGCACAGCG
CCGTGGGGAGCGGCTGAGGGAGGGGGGATGGGGCGGTGTGGGGCAGAGGGGCTCAGGGAGAGCTCAGCGC
TCTGTGCCACTCCTGAAAGGAGGCTGCAGTGAAGGAGGGGTCGGTCTCTATCCGCAGGGAACGGTGATGG
GACGGGAGGGGATGGGCTGAGGGTGCGCTGGGGAGGGTCAGGTTGGAGCTGGGGAACAATCTGTGCTCCA
AAGAGCGGCCAGCACTGCACAGCTGCCCAGGGCAGTGGGGAGTCCCCATTCCTGGGGGGGTTCAGTGACC
ACAGGGATGTGGCACTTGGGGACGTGGTCGGTGGGCACGGTGGGATGGGCTGGGGTTGGATTGGGGATCT
CAGAGCTCTTTCCCAACCTCAACAATTCTGTGATTGTATGAAATGGCCAAATTTCACAGATAACCGAAAG
GGAACACTGGAGAGCTTTTGGGGTCATTGTCAGTAACGTGTCGGGGCTGCGGGGTAAGGCCAGAGATGTC
TGCATAGCAGTATTGGAAATGCTGAGTTTGAGCTCAGGTGTTGTAACGCTGGGATGAATGGGGAAAAGCT
GATGAGAGGCAGATTGTCCATCTGGGACGGAACCAGGGTGGTAAAAAGCAGTGCCAAGAAACGGGAGAAA
GGATAGCAAGGTGCGTGGAAGGCGTGAGCGGGGCTGCGTGGCACAGCATCGGCAGCACCGTGTGTGCTCA
GCACAGCCCCGATGGAGGCGATGAACTGAATCTGTGCTTCTGAGCCTCCCCTGTGTGCCCAGCACGCCCC
TCGGTCCTGGCTGCACAAGTGCGGGTGGGCTGAGCGCCCCGGGGTCTGCCCTGCTGGCAGGGATGCTCCT
GGGGTTGGCTCCATGTGGCCGACGTGTGTTGTGGTGGTTTATGAGCTGGATGGGCTCCTCCAGGGCAGAG
CAGTCACCGCCGGTTCCGTGCACAGCAGAGGGGGTTCAGTAAGGGCAGAGGGGAGGACCGTGGTAATTAC
AGGGCTGTCAGCCTCACTGCAGAGCCTGGCTGTTATGGAGAAGATAGCTGTGGGAGGCACTGCGTGGAGC
TCAAAAAGAGCTGGGCTCTGCGCATGGGATGGGGCAGCCCTGGCTGTATGGACACACGTGAGAGGCTGCA
GAGCAGCCCCAGGAATGGGGTCTGGGGGCTCTGGTGACGATGGTGGGTTGGTTCCGAGGCAGCCTCGTGC
CCTGGAGCCAAAAGGGCCAACGGTGCCATGGGGTGAAGCCAACCATGGGGTCAGGGGAGGGGTTGTCTCA
CTGTGCTCTGTGCTGTGTGGCCTCACCTCGAGCACCGGGTGTGGGTTGGGTGCCACAAGGTGAGGGCGTA
AAGCTGGGAGGGAGCATCCAAAGGAGGGCTGGGGAGATGGGGAGGGGTCCAAGGGCAGGGGGTGTGAGGA
GCAGCTGAGGGCAGCCCAGGGCAGATGAGGCTGATGGGAGGACTTGTGGTGACTCTGCAGCCCTACAGCC
CCCCACGGCCCTACAGCCCATTGTGACCTATGGTAGGGAACTGCTTTAGCAGAGTTTGGGCTCAGTGATC
TCCTGGGGTCCCTTCCACCCCTGTGGCTCTGTGGCTCTGTGTCATGGTTACGCTGTGTGTACAGCAGGAG
GGCAGTGCTGTGTGTGATGCTGCTGCTCCACTTTGTGAGGTGCAGCACTGATACTCTGCAGGGACCGAGT
GCCTCATTATCACAGTACAAATAACTCACATCTGGAGCCCAGGTCTACCCGCTCCCCATGGTCAGAGGCT
CGGGCAGCACACGAGGTCGTCCTGCCCTTAAACTCACGTTCCTGTAGGGCTGTGAGCGCAGCTCTGCAGC
TCCCATCTGCTGCAGGTCAGATATGTGGGCCCATTGAGCTCAGATTGCTGGAGGATCTCATTGGTGAGCA
GCGATCTGAGGAGCTGAGCTGCACACCGGGGAAGTTGTGAGGGATCGTAGAACCATAGAATGGCCTGGCT
TGCAAAGGACCACAATGCTCATTGAGTTCCAACCCCCTGCTATGTGCAGGGTCGCCAACCAGCAGCCCAG
GCTGCCCAGAGCCACATCCAGCCTGGCCTTGAATGCCTGCAGGGATGGGGCATCCACAGCCTCCTTGGGC
AACCTGTTCAGTGCGTCACCACCCTCCGGGGGAAAAACTTCCTCCTAAAAGTCCCAAGTAGGAATTTTGG
TGTAGGCTGAGGGTTCCAGAGCTGCTGGCTGTGCTGGGGCTGTGTCTGTGTGGGGCTCCCAGGCTCTGCT
CCGGGCACTTCTGTCCTCACCATCCCACTTCTTCCCCTCCCCGGCCAGCTTTACCCTCACTCAGAGAGTA
TTGAAGCTTGGAGAAGAGCTCTGAGATCCCCCATCCAACCCCAGCCCATCCCACCGTGCCCACTGAGCAT
GTCCTCAAGTGCCACATCGCTGTGGTCACTGAACCCCCCCAGGGATGAGGACTCCCCACTGCCCTGGGCA
GCTGTGCAGTGCTGGCCGCTCTTTGGAGCACAGATTGTTCCCCAGCTCCAAGCTGGAAGAGCAGGAAGGG
AAGGAATAAGGATCCCACTCGCCAGCCGTCCAGCATCCTTCTCTTGTCCCAGGAGGGTGCAGGTCAGTCA
GAGCGTGGGGGGGTTGAGTGCATCTGGTTCCCATCGTGTTGGTAGTTTTGCTGCTGTGTGACAAAGTGAC
GTGGAACACCATCTCCTGTTTGTGCAGGCAGGGAGGGGGGGTTTGTTGGCATTGGTGGTTTCAGGATGTG
GCCGTGCTGCTCTGCTGGGTGCTCCCACACCCATCAGCCCACCCCGAGCACCTCTGGGGCCGCTGCTGGG
GCACAGCAGCTCCCAGATCAGAGCGGTGCCATTTGCTGCAGCTCCATCCCCTCTCCTGTCCTGGGACTGC
CGTGGTGCTGAGGGGGGGCCGAGTGCTCTGCTGGTGCTGCCCACAGAGGGCTGTGCCACAGCACCACGAG
GCGCTTTGGGAAGATACCTTCAGCCTTTTTCCTGCCTGTGGAGCGGGCTGTGAGGAGAGCCCATCTGTCT
GGGGATGTGTGCTGCCATTGCAGGCGGTTAGGAAAGGGATCTGGAAGCTCCTCATAGAATCATAGAATCC
CCAAGGTTGGAAAAGACCCACAGGACCACCCAGTCCAACCATCCACCCGTCACCAATGGTTCTCACTAAG
CCACGTCCCTCAACACAACGTCCTCCCGCGTCCCCTCCTGGTGCTGCTCATTGTACAGCCCTGGTGGGGC
GCATCTCGCTGTGCAGTGACACCTCAACCCCGGCACAAAGGCAGCTCTGTCACAGCACGCAGCCCCAACC
CCAGGCAGAATGCTGGAGAGCCACAGCTGGCCCCAAAGCCCCGCAGACCCTCAGTGCTGCCGTGGGGCTC
AGAGCCTGCCCCATGCATCGCTGCTTAACACAGCTGGTGTTCCTCAACGCCTGCAGCAGCCCCGTGGCAA
AGGAGCCCTTCTCCTTTGTCCCATCACACGTCACATCACACAGCTCCTGTCTGCTCCCAGCTGGGCAGAG
CGCCTTCCCCTGGGTGGGCAGCAGCTCAGGGTGGGCCGGGCTGGGCAGCATCGGTGCCCTCCCGGTGCAG
CTGAGGCCGTTCCTTGGAGGAGCTGTTGCTGTGGGGCAGGGCAGGTTTTACAGCTGGGAATGTGATTAAA
GCGGGGGCTCCTCGGACTGATGCAGGTGTCCGTCAGTGGGTGGTGGTTCCCTGCTTCTGAGCACTGCGGA
AGCCCCGTGCTGGAGGGCACCGTGGTGCAGCATCACACGTGGATGCACACTGCACATCCCCGGTGTACTA
TTGCACACCCACGTGGCCGCACGCGTGGGCTCGGAGTGTCACTGGGATGCACCTCTGCAGCCACACAGCA
CTGAGCGAGCTCCACTCCTACATCACAGATGTTGTCCCCATTCCATGCACGGCGCTGGGAGGCGGAGGAG
GCTTTGGGGACCTTCTGGCAGCAGCGTTACTCCGAGCACTCATTTCCGAGGGGCTCTGTGGCCATCTCAG
GGTCTGAGCTGCAGCCACGCAGCGGTTGCTGCGATCCCTGCACGAAGCCAAGGCGGGCTGTGCATGCAGA
GCGATTCGCAGAGGTTTTCCTGGGCTCCTGGCCGCCCCTCACCGCCTTCTGCCCGCTCCCAACCGCAGCG
CCTCAATCTCTGCCTCTGTCTTTTGCAGCTGAAACCCCGATCGAGGAGTTCACCCCGACGCCAGCCTTCC
CTGCGCTGCAGTACCTGGAGTCCGTGGACGTGGAGGGCGTTGCGTGGCGAGCGGGGCTCCGCACGGGAGA
CTTCCTGATCGAGGTGAGCCCGCTGGGATGGGGGCTGACAGCCCTGACAGCCGCCCCGTGCTCTGCTGCC
GTCCCTTACCGGGCGCTCTGGTAATGGGCACCACTCAAACGGCCTCTGGTGGACGTCGTGGTGAGGCAGA
AGCATCACCCAAGCAGATGCGCGCTGTGTGCTGGAGAAGGGCTGACGGGTTCCTTTCTGCTGGCTGTAAC
TGCAGGGAGGGTGGAACTTGGAGGAAGGACCCGTCGGGTGCCGCCCCGGCAGGGTTGCTTTGTGCTGGTG
TTTGTCGCAGCTTTGCCCGACGTGCTGCAATGATTGGGGTCTAAAGGAATTAGATTGGGGTCTAAAGGAA
GCAGATGTGCTGGATGCCGCGCTCTGCCCGTGCGTGTCCCCTGCTTGGCCCTTCCTTGGCAGCCCTGCGG
GAGCAGCTCACAGCTCTGGGGGCTGTGATGGAGGCGGAGGGCACAGAGGGTCCCGAGGCGCCCCCAGCCC
CATTTGCTGTGCTCAGTGCAGGACTGCACTGCCCCGCAGCCGGAGCTCGGGGTCCCTGGGCACGGAGGGG
GGGCTGCGAGGAGCCCTCCTCGTTAGCAGCAGCTTCACCTCCCGGCGAGCGCAGCAGGGGACGCTTTGAA
GGAGCAGTTTGAAAGAGAGCGATAACGTTAATTTGTTAATTGTGCAGGGATTCTCGGTGCTATAGGAGGG
AAGTGCAGGAGAAATGACAGTGGTGCTTGGAAATGAAAACGATGCTCAGAATCTGGGCCAAATGGATGCA
GCAGGGATAGGCCAAGCCCGCGTGTCTCCGAGCCGGGGCCGTTACAGAGCAGTGGGGAAGGGAGGGTTCT
CACATCGCTCGGTCTGCATCTGTATCCGCACTGCAAATGGACCCCAGAGCCTCTGGGAACTGCTGCAGGG
GGAGCTGCTGCAGGGGGAGCTGCAGGGCTGCCTTCCAATCCCTGCAGTTCTGGAGCTCTGGGGATCCTCT
GAGCCCCGCAGGGCACTGAGCGGATGAAGGTGGTCAGGGATGGGACCAACGTGGAACGGGGTTTTCCCAT
GCAAATATCCTAAGGCTTTAAACCAGTAAGGCAACACGTTCTGTCTGCATCAGTGCAGTGTGGGGATGTG
AGATGTGGAAGGAAGAAATCCTTCTCCCCAAGGCGGTGCTGTGCTGGCACTGCTGCCCAGAGCTGTGGGT
GCCCCATCCCTGCAGGTGCCCGAGGCCATAGTGGGGCCCTGGGCAGCCTGAGCTGGGGGGCACACAGCCC
ACAGCAGGAGTGGGGCAGGGGGTCCCTTCAACCCAACCATTCTGTGCTTCTATAATCTATAACATTCCTT
CCAACCCAACCGTTCTGTGCTTCTGTGATTTTCAAGGACCCTTCCAACCCAACCATTCTATGGCTCTGTG
ATCTTTAAGGACCCTTCCAACCCAACCATTCTATGGTTCAGTCATCTTTAAGGACCCTTCCAACCCAACC
ATTCTATGGCTCTGTGATCTTTAAGGACCCTTGCAACCCAACCATTCAGTGATTCTGTCATCCTTAAGGA
CCCTTCCAAGCCAACCATTCTGTGGTCCTGTGATCTTTAAGGACCCTTCCAACCCAATCATTCTGTGGTC
CTGTGATCTTTAAGGACCCTTCCAACCCAACCATTCTATGGCTCTGTGATCTTTAAGGACCCTTGCAACC
CAACCATTCAGTGATTCTGTCATCCTTAAGGACCCTTCCAAGCCAACCATTCTGTGGTCCTGTGATCTTT
AAGGACCCTTCCAAGCCAACCATTCTGTGGTCCTGTGATCTTTAAGGACCCTTCCAACCCAACCATTCTA
TGGCTCTGTGATCTTTAAGGACCCTTGCAACCCAACCATTCAGTGATTCTGTCATCCTTAAGGACCCTTC
CAAGCCAACCATTCTGTGGTCCTGTGATCTTTAAGGACCCTTCCAATCCAACCACTCTTTGGTTCTACTA
CTGTCCGAGCTGCAGAGGTGCTCCTGGTGCTGGGGGTGCTTTGCTGAGCCCGTCTGAAGCTCCCATTGGA
AGTGCTCTTTCCCAGGGGTGCTGGGCTGTGAGGGGCAGCGGTGGGCAGCTGGCTGTGCAGTGCAGATCTC
CCAGCTCAGTGGGATCTTTCTAGGACTGCTTCTTCCAGACTCTTCTTCGTCAGCCCGCCCCAGCACGCGG
ATTAGAGACGTGCTGCGTTCAGACTGGAGTCGCACAGGCATCCCAAGTGTGGGACTCCGTGTCTGTCCCC
ACCGAGATTCATCTGTAGGCTTTTAGCTGTGAAGCTCTGCGGTATTGGAGATCCGTGCTAGACAGGCATA
TGTAAGGTGCTTTCACATTGGAGCTGGCGAACTCACATAGAGAAATGGAGCTGGGAAATGCTGAGAGGTG
TTTTCTGGTGCAGCAGTATTTGCTGATGCTGCTCCGTGTGAGTGCTGGCATTGCCTGGGGTGGGGGCAGT
TCTCGTCATAGGAACGCAGAATCACTCCGGTTGGAAAAGAGCTCCGAGATCCACAGTCCAACCCCAGCCC
ACCCCTCCGCACTCAGACCACGTCCCCAAGTGCCGCATCCCTGCAGCCCTGGGACACCCCCAGGGATGGG
GATTCCCCTGCTGTCCTATGCCAGAATGTATTGCTCTGATGGCGCTGATGGGGTCACCGGAGCTCCTCTG
CCTGTCATCATTCCTCTGCTCCCTGATGATTATGGCTGTTGGCCTTGAATCATGTAATCCAGCAGCAGCC
ACCCGCTGTCATGTCTGCAGCCCTGCCTCCCTGCAGTTCTCCCCCCGCTGACCCCTCCAGCAGAGCTCCC
CCAGCCCCCATCCCTGCAGCAGAGCCTGGAGCTGCACAGCGCTCTGCCCTCAGCCCTGCCAATGGAAAAG
CAAGCAACGGGAGCGTGTTTGGAGTTGGGCCCTCTCGGCTGATGCTGTGTCTGTGGCAGCAGCCGTGTGC
CCCATCTTCCAGGAGCAGTTTGCAGCTCTCAGACACCGCAGCAGGTCAGCACATCCGCCCCTTGCTCTCA
TTCCATGTAATTCCTGTGCGACCCCTCGGCGGATTTCCACGCACTGCCGGCCACTCTTGGCTTTAGTTTC
AGCTTTTCATTCCCCTGGTGATGCTCCTCTCCCCTTCCCCGCTCCCGTCGTGCTGTGGCTGCACTGCCCT
CTGCCCAGCAGCCCACCTGGGGGTGCTCCCAGATGTGCAGAATTCCAGCACTCCCCGCTCAGCGTCGTCG
TCATCTGCTGACCCGAGAGCTGAAGGGTCCCCGTTTTTCAGGCTCTTAATGCTGAAACAAACAAATGTCT
GAACCCGCTGAAGTCAGTTTGTGTTTTCAGGTCACAGGGGGAGCATTGGTTCCCAGCAGCAAAGGGCTCC
TGCCCCGTGGCTGTGATGGAGCAGAGCTGCTGTGGGTCGGGATGCTGCTCTGGGCACGGAGGGCACGCAG
AGCCCACATTGCTCTGCTTGTTTGGGGCGGGGAGGTGCAGGGCATGGAGCTCTGCCCTCTGTTCAGCGCT
GGGATCGCCGCCTCCCACGGCACAGCTGCCTATGGAAGGATGCGGGTGAGCGCCCTCCCGCTCAGCATCC
CTTCAGGCTGCCCCTCCAGCCTACGTGCACTGAGAGCAGTGGTGGGAAGGCAGCTCCACGGTGAAGCTGT
GCCCCCTGGTGAGCCTGGCCGGTGGGTTTGTGGCTGTTCCTGCTCCCGTTGGCCATGCCAGACCCCCCCC
CTGGGGCCACTCTGCTGTCCTGCATGTCTGCAGCCGTGGGCTGCTGTGCCTGCAGAGCTGCGGGAGACCT
CGGCACCGTTCCCACAGCCCCCCGTGGGACCCCCTGAATGCAGAGAGCTGTGCGTGTGGGGGTGGGACCT
GGGTGGCAGGGCACTCCTCTGACCGCTCGGGGCCGGCCTGGGGGGGACTCCTCGTGCTGGGGGTGTGATG
TGTCGTACTCGGGGTGAGGTGTGTTCAGGGTGTCTCCTGTTGAGCTCAGGATGGGAGATAATGGTGCTCA
GGGTGTCACCTATAGAGCACGGGGTGTCACATACTATGCTCAGGGTGTCACCTATAGAGCATGGGGTGTC
ACATGTTGAGCTCAGGGTGTCATACTGTGCTCAGGGTGTCACCTATTGAGCTCAGAGTGTCACACTGTGC
TCAGGGTGTCACCTGTAGAGCACAGGGTGTCACCTATTGAGCTCGGGGTGTCACATATTGAGCTCAGGGT
GTCACCTATAGAGCACGGGGTGTCACATGTTGAGCTCAGAGTGCCACACTGTGCTCAGGGTGTCACATAC
TGTGTTCAGGGTGTCACCTATAGAGCTCAGGATGTCACCTATTGGGCTCAGGGTGTCACCTATTGAGCTC
GGGGTGTCACCTGTAGAGCACGGGGTGTCACCTATTGGGCTCAGGGTGTCACATACTGTGCTCAGGGTGT
CACCTATAGAGCACGGGGTGTCACCTATTGAGCTCAGGGTGTCACCTGTTGAGCTCAGGGTGTCACATAC
TGTGCTAAGGGTGTCACCTATTGAGCACGGGGTGTCACATGTTGATCTCAGGGTGTCATACTGTGCTCAG
GGTGTCACCTATTGAGCTCAGAGTGTCACACTGTGCTCAGGGTGTCACCTATTGAGCTCAGGGTGTCATA
ATGTGCTCAGGGTGTCACCTATTGAGCTCAGGATGTGAGATAATGGTGCTCAGGGTGTCATGTATTGAGC
TTAGGGTGTCATACTGTGCTCAGGGTGTCACACATGGTACTCAAGGTGTAGCATACTGTGCTCAGGGTGT
CATATATTGAGCTCAGGGTGTGAGATAACGGTGCTCAGGGTGTCACATATTGAGCTCAGAGTATCACATT
TTGAGCTCAGGGTGTCACCTGTTGTCCTCAGGGTGTCATACTGTGCTCAGGGTATCACACATAGTACTCA
AGTGTGTAGCATACTGTGCTCAGGGTGTCACATATTGTGCTCAGGGTGTCACATATTGAGCTCAGGGTGT
CACATACTGTGCTCAGGGTGTCACCTATAGAGCATGGGGTGTCACCTATTGAGCTCAGGGTGTCACCTAT
TGAGCTCAGGGTGTCACATACTGTGCTAAGGGTGTCACCTATAGAGCACGGGGTGTCACATATTGAGCTC
AGGATGTGAGATAATGGTGCTCAGGATGTCATGTATTGAGCTCAGGGTGTCATATTGTGCTCAGGGTGTC
ACACATGGTACTCAAGGTGTAGCATACTGTGCTCAGGGTGTCACATATTGAGCTCAGAGTATCACATATT
GAGCTCAGGGTGTCATACTGTGCTCAGGGTATCACACATAGTACTCAAGTGTGTAGCATACTGTGCTCAG
GGTGTCATATTGTGCTCAGGGTGTCACATATTGAGCTCAGGGTGTCACATACTGTGCTCAGGGTGTCACC
TATAGAGCACGGGGTGTCACCTATTGAGCTCAGGGTGTCACCTATTGAGCTCAGGGTGTCACATACTGTG
CTAAGGGTGTCACCTATAGAGCACGGGGTGTCACATATTGAGCTCAGGATGTGAGATAATGGTGCTCAGG
ATGTCATGTATTGAGCTCAGGGTGTCATATTGTGCTCAGGGTGTCACACATGGTACTCAAGGTGTAGCAT
ACTGTGCTCAGGGTGTCACATATTGAGCTCAGAGTATCACATATTGAGCTCAGGGTGTCATACTGTGCTC
AGGGTATCACACATAGTACTCAAGTGTGTAGCATACTGTGCTCAGGGTGTCATATTGTGCTCAGGGTGTC
ACATATTGAGCTCAGGGTGTCACATACTGTGCTCAGGGTGTCACCTATAGAGCATGGGGTGTCACCTATT
GAGCTCAGGGTGTCACCTATTGAGCTCAGGGTGTCACATACTGTGCTAAGGGTGTCACCTATTGAGCACG
GGGTGTCACATATTGAGCTCAGGATGTGAGATAATGGTGCTCAGGATGTCATGTATTGAGCTCAGGGTGT
CATATTGTGCTCAGGGTGTCACACATGGTACTCAAGGTGTAGCATACTGTGCTCAGGGTGTCACATATTG
AGCTCAGAGTATCACATATTGAGCTCAGGGTGTCATACTGTGCTCAGGGTATCACACATAGTACTCAAGT
GTGTAGCATACTGTGCTCAGGGTGTCACATATTGTGCTCAGGGTGTCACATATTGAGCTCAGGGTGTCAC
ATACTGTGCTCAGGGTGTCACCTATAGAGCATGGGGTGTCACGTACTGTGCTCAGGGTGTCACATATTGA
GCACGGGGTGTCACATGTTGAGCTCAGGGTGTCATACTGTGCTCAGGGTGTCACCTATTGAGCTCAGAGT
GTCACACTGTGCTCAGGGTGTCACCTGTAGAGCACAGGGTGTCACCTATTGAGCTCGGGGTGTCACATAT
TGAGCTCAGGGTGTCACCTATAGAGCACGGGGTGTCACATGTTGAGCTCAGAGTGCCACACTGTGCTCAG
GGTGTCACATACTGTGTTCAGGGTGTCACCTATAGAGCTCAGGATGTCACCTATTGGGCTCAGGGTGTCA
CCTATTGAGCTCGGGGTGTCACCTATTGAGCTCAGGGTGTCACCTATTGAGCACGGGGTGTCACCTATTG
GGCTCAGGGTGTCACATACTGTGCTAAGGGTGTCACCTATTGAGCACGGGGTGTCACATGTTGATCTCAG
GGTGTCATACTGTGCTCAGGGTGTCACCTATTGAGCTCAGAGTGTCACACTGTGCTCAGGGTGTCACCTA
TTGAGCTCAGGGTGTCATAATGTGCTCAGGGTGTCACCTATTGAGCTCAGGATGTGAGATAATGGTGCTC
AGGGTGTCATGTATTGAGCTTAGGGTGTCATACTGTGCTCAGGGTGTCACACATGGTACTCAAGGTGTAG
CATACTGTGCTCAGGGTGTCATATATTGAGCTCAGGGTGTGAGATAACGGTGCTCAGGGTGTCACATATT
GAGCTCAGAGTATCACATTTTGAGCTCAGGGTGTCACCTGTTGTCCTCAGGGTGTCATACTGTGCTCAGG
GTATCACACATAGTACTCAAGTGTGTAGCATACTGTGCTCAGGGTGTCACATATTGAGCTCAGGGTGTCA
CATACTGTGCTCAGGGTGTCACCTATAGAGCACGGGGTGTCACCTATTGAGCTCAGGGTGTCACCTATTG
AGCTCAGGGTGTCACCTGTACAGCACGGGGTGTCACCTATTGAGCTCGGGGTGTCACATATTGAGCTCAG
GGTGTCATACTGTGCTCAGGGTGTCACCTATGGTGCTCAGGTTTCATACTGTGCTCAGGGTGTGAGATCA
TGGTGCTCAGGGTGTCACATATTGAGCTCGGGGTGTCATGCATGGTACTCAAGGTGCAGCATACTGTGCT
CAGGGTGTCACATACTGTGCTCAGGGTGTGAGATAACGGCGCTCAGTGTCACGTACTGTGCTCAGGGTGT
CACACAGCAGACCAGAGCTGTGCTGGGTGCACTGACCCACTCTTCCCCGCCTGTTTGGGGATCACAGGGT
GGACTTTCCAGGACCAGTGCCCGTTCTGCAGATGCTGCCACTGCATCCCAGCACTGCGGGCTTCTGGTGC
AGCACTGCAGGGGGAAATGCTGAACACGGAGCCGCTCCGTGGAGCAGCTTGTCTTTGTTCTCAGTGCTGC
TGGGGGTTTCTCTCCGAGGCCTCAGGGAGTTACCAACACAGTGAGATGTGCCATCGCCACTGGTCCTTAT
GAGCAGAGAGCCCTGACACCAAACCAGCAGTGCCTTTCCAATGGGAGTTCAGGTTGGAGCTGGGGAACAA
TCTGTGCTCCAAAGAGCGGCCAGCACTGCACAGCTGCCCAGGGCAGTGGGGAGTCCCCATCCCCGGGGGG
GTTCAGTGACCACAGGGATGTGGCACTTGGGGACGTGGTCGGTGGGATGGGTTCAGGTTGGGTTGGGGAT
CTCAGAGCTCTTTTCCGACTGGAAAATCCTGTGATCCGTGGTTAATCTCCATCAGCAGACATACCTTCTC
CCTGAACGTCATTTGGTACCCATTGCCAACGCGAGCTGTCCTTGCCCGGCCTCAGCTCCAGCTGCACTCT
GACCTCCCATTGCTGCTCCCATGGGCTCCAGCAATGCCCGTATTGTTTTGGAGCCCCTCAGTGCTCCTCC
TTCCTGCCTGTGTGCTCTGTGCCTTTTGGTTCATTCCAAAGTTGGATACCATCTTGAATCGTGTGCAGAA
ACACCCCATCTTCCCACACGACAGGATGGGTTGTTCCTGAGACCTCAACGTATTTCTTTCCAAACCAGCT
CTGCTTTCCCTCGTGCTGCTCCCCAGGAACCACTTCCCAGCAGTTCCCCACAGGACCCAGAGCTGCCCCA
CCTCAGCCCCAGCTCTGCACCCACCCTGCAGGCTGTCCCGCACTGCTGCAGCCCTCTGCCCTGAGCTCCC
CCCCCACCCCCCGCCAGCTTCCCCTGCTCTGATTCTGTTCCCCGTTCTCTGGTGCACCCCACTCAAAGCC
CTGCTCTCCGTGCCAGCAGATGTGCTCACGGAGCTCTCCTCCCTCTCACAGTTATGGGCTTTCTGGTGGT
CCCCCATTGCACTCCAGGATGGTGCCCAGGAGGGTCACGTCTGGCTGCATTGGCAGCACAGCCTGGGGCT
GCACTCCTTGGTGGGTCTCCATCTCAGCCAGAAGGATTCTTCTGAGCAGACTCAGCTGAGAACAGTGCTG
GAGCTCACTGCGTCTCCATCATCCCCGACCCCAAAGCAGTCGCCCTCGAGCTGCTCCAGGTTGTTCCCGG
AGGAATCACCAGCACCCAACCCGGGTGAGCAACCAGGGCTGCAGATCAGAAGGACAGAGCAGTCCCAAAA
CCTTCCAGGCCCTGTCCTGAGCACACAGCAGACGTCCAGGGCAGCTCTGGCTCGTGGAGTCCCTGTGCTG
TGCCTCCCTCGGGGCCAGCAGCCTTCCCAGTGTCATTGCCCGGGGTGACGAGCAAAGCCCTGAATACGAC
TCTGCACTTTTTTCCCAGGACAAAACCACCCAGCAGAACCCAACTGTGTCTTTTCTTTCCTGAGCTCTGT
TTTCCAAGGCAGAGCTCTCTCTCCAGTTTTGTTTTTTGCCCCTCAGAAATCCCAGAGCATGGAAATAGAG
TGGGGAAAGGAGGGCTGGGGAAGGGGACGAGGGTCATGCTGGAGATGGTCCAGGCAAAATCAGTGCACAC
AAACCCTCGGGCCCCAGCAGGACAAACCACGAGTGCCGAGGGAGCTGCAGAGGTGACTGCTGAGCTGCTG
TCATCTTGGAGGGTTCCTGGAGAGTGAGAGAGATCCCTGCAGGCTGGAGGAGAGCCGGTGTCAGCCCTGT
CTCCAAAAAGGGCAGCAAGGGTCCGGGCACCTCCAGGCCTGTCAGCCTCATCTCCACCCCGAGAGATGGA
GCAGCTCATCCTGGATGCCATCCCCAAGCAACTGGGAGAGAAGAAGGTGATGAGGAGCAACCAGCATGGG
TTGCAACCAGCAACCAAGGGGAAATCACACTGCACCAGCCTGGAGCCGTCTGCGATGCCGTGGCCGGCTG
GGGGTTGGGGCAGCGGTGGATGTGGTGCTGTGACTTCAGCACGGCGTTGGGCACCGTCAGCCACAGCATC
CACGTAGGGGTAGATGAGAGGGCAGTGAGGTGGGCTGAGAGCTGATGATGGGCAGAGCTCAGAGGGCTGT
GATAGCGGTGCTTCCCAGGGGTGGGTGCCAGGTCTGGTCTTGTTTGCCATCTCCATCAGTGACCTGGATG
AAGGACTGAGCGCACCTGCAGAGAGTTTGGGGGTGGCACAAAGCTGGGAGGAGTGGCTGACGCCCCACGG
GGCTGCGCTACCATCCAGCGAGATGGCAGTGACATCAGTGGCTGACAGTGGGGCAGAGAGGAACCTGATG
GGATGGGAGGAGCAGCCACAGCATCAGTGAGGGTTGGGGCTGAGCTGATCAAAAGGAGCTCTGCAGAGAG
GGACCTGGGTGGGGGTCAGCAGGCTGAGTGCGAGCCAGCAGTGTGCCATGGTGGCCAGAAAGGCCAATGG
GACCCCAGGGTGGGGGTCTTACAAAGTAGACCCCCCCACCTCTCTGGGCAGGTCTCCCTCCTGGTCAGAT
GGAATCCCTGGGCTGCAGTCTGTGCCCACTGCCCCTCGTCCTGGCACTGAGCACCATGGAACAGAGCCCA
GCCCCCTCCTCCTGACCCCCACCTGTCGGATATCCACCAGCACAGCTCAGATCCCCTCTCAGCCTTCTCT
CCTCCATGCACACACGCAGCCCCGGGGCTCTCAGCCCGTCCCCAGCAGGAGGTGCTCCAGGCCCTTACAC
ATCTCTGGGGCCCTCCACTGGGCTCTGTGTAGGAGATCCCTATCGGCTCATTGAGCTGAGCCCAGCAGTG
GGTGCAGTGCTGCAGGTGAGGTGTCCCAGCACAGAGCAGAGCTGCAGACCCCCTCCCTCGCCCTGCTGGC
CACACTGCTCTGGCTGCCCCCAGGGTGCAGTTGGCTCTCTGTGCTGAGAGGGCGCAGTGCTGCCTCGTGG
TGCTGCTCCCCACCCGCACCCCCAGGGCCTTTTCAGCAGGGCTGGGCTCCATCCTTCCACCCCGCAGCTT
ATACTGAAGGTATAAGAGCTCACACTTGGCACTGTTGGGCCCCATGAGGTTCTCCTGTCCCGCTGCTCAG
CCTGTCCCGGTCCCTCTGCACCGCACCATCCATCCCTTGTGCCACCAGAGGAATGGTGTTGGTGGGACGT
TCCATGCTCCGGCGTGGATTTGGTTTGACACCGTAACAAAAGAACTCGTGGCTCATTGTGCAGCTGTGGG
AGGAGCTCTGCTGGCCGGGATTGGAGCTGTGTGTGCAGAGCTCACAGCACGGAGAGCAGCCCGAGGCCGG
GAGAGCACCGCTCCTCCAGCGCTGAGATTTCGGTCCTTGGGAATATCAGCTTTACATCACGAAGAGAATC
CGGGGGTCGTTTGAGGACACGTTGCTCAATGCAGCCCCGGAGTCGGGGGAAGAAAAGGGCTGGGCAGGAC
TTCACCCCGCTGCAGTGCGTTAATGGAGGAGCCGTTCAGTACCCTCCATGCACCCGGAAAGGTCAGCGAG
GCGGGGAGAAGGAAACGCAGTTAATTCGAGCTGAGGTGTGTAGGAGGCTGGGAAGGGAAGCCAAAGGAAA
TATCAGAGGCCAATACGGAAAGATACGAAGGCATTTTAGCGCAGTGGAGGCAAAAAAAAAAACAGTCTGG
TAGAGATGCATTTCTGTATGTAAATGATAAAATCGTATATTCTGGTGCAAGAAGCAAAAAAAAAAAGGCA
GAAATGTTCTGTTCTGAGTTTGGAACAAATCAGGAGGATGTATCTCTCCATATGATGTGCTTGGAACAGA
AAGTTTCCCAGCTGTAACCAAGGAGAAAGTGAGATAGTATTTGCTAAAAATAAAGGCACTCAAATTAACA
GGCTTGGGAGCAGAAAGCAGCGCGGAGATGCGTGCAGCCTCATCCGCACAGCCCATGGAGGGCTGGAGGG
GCTGCTGCTCCTCTGAGATGCTGAGCCAGGCAGCCCAGGGAGCTGCGGGTCGTGTGGATGAGGATCAGCG
CCCGGGGAGGCCATGGAACCACTCAGCGGGAGCACAAGGAGGGCTTTGAGAAGGGCGGTGCAGTGCGGTG
CAGCTCACTGCCTTTCCTTGACTTCACTGCAGGGCTGGTTAAAGCCAGGGCTGCATTTACATCTTCTGCA
AATCGTAGGGCCATAGAATGGCCTGGCTTGCAAAGGACCACAGTGCTCATCTCGTTCCAACCCCCTGCTA
TGTGCAGGGTCGCCAACCAGCAGCCCAGGCTGCCCACAGCCACATCCAGCCTGGCCTTGAATGCCTGCAG
GGATGGGGCATCCACAGTCTCCTTGGGCAACCTGTTCAGTGCGTCACCACCCCCTGGGGGAAAAACTTCC
TCCTCATATCCAACCTAAACCTCCCCTGTCTCAGTTTAAAACCATTCCCCCTTGTCCTATTGCTATCCTC
CCTTGTTAACAGCCATTCCCCCTCCTGTTTATATGCTCCCTTCAAGTACTGGAAGGCCACAATGAGGTCT
CCTCGCAGCCTTCTCTCCTCCAAGCTAAACAAGCCCAGTTCCCCCAGCCTTTCCTAATAGGAGAGGTGCT
CCAGCCCTCTGACCATCTTAGTGGCCCTCTGACCATCTTAGTGGCCCTCTGACCATCTGAGTGGCTTCCT
CTGGACTCATTCCAAGAGCGTCTTCCCTAAGAGCCGTGTGGTTTGTAGATCCCTGTGACACCCCATGATG
CCCAGTGATCCCACAGCCCAGCACTTCCAGCGCTGCTTCAGAACTGTGCCAAGGGAATTGCGGGCTCACA
GAGTCATTTAATTGGAAAAGAGCTCTGAGATCCCCAACCCAACCTTAACCCATCCCACCGTGCCCACCGA
CCACGTCCCCAAGTGCCACATCGCTGTGGTCATTGAACCCCCCCAGGGATGGGGACTCCCCACTGCCCTG
GGCAGCTGTGCAGTGCTGGCCGCTCTTTGGAGCACAGATTGTTCTCCAGCTCCAACCTGACCCTCCCCTG
GTGCTCCCCTGGAGCGCTGTGAGAGCTGTGGGTGCCACCAGGTGGGAACGGCTCCCAGGGCAGCTTTGCT
GCTGTGCACCTTCTTCCAGCAGTGTGTGCACACAGAAAGTGCAGAAGAAGGGTATGGGATGAATCTGGAA
AATGTAATGCAGCAGAAGATACGGGCTTCTCCGAGATAATTGTCCTAACATTAGCTGGCTGCGTGGGATG
TGGTGGAGATGTCTGAATTGTATATGCAAGGGATAAGCTTTAAGTGTCCTGTGAACTTGCAGAGAGAGTT
GCAGCTTTGAAAGATGACTAAAACAGTACTTTGTGCAGATCAGGAATTCGTACCACAGAGCGAATCTGAA
GCTGCTGAGCAGAATGCAGAGAGGGGCCCCAGAAGGATTCAGGAGCTGAAAAAGGCTCTGTGGGGCTGAA
GGAGTCTGTCCATCTCAGCGTCTGAGGGCACTGCTGGGGGTACTCAGCTCAGAACCATGGGTGGGTTGGG
TTGGGTTGGGTTGGGTTGGATTGAGTCGGGTTGGGTTGCGTGGGAGAGGTGGGAAGGACAGTATGGAGCT
CAGATTCTTCCAAGGAGCAACTTGGGACCTGGAGAATCATTCAGGCTTCCTGCAGGTGGAGTGCTTTGGG
GTGCTGAGAAGGTGAGGTTGGCAATCAGACATCAGAGCTCTGCTGTGAGCAGTGTGTGGGTTCAAAGAAC
CATAGAATGGCCTGGGTTGAAAAGGTCCACAGTGCTCATCTCGTTCCAACCCCCTGCTATGTGCAGGGTC
GCCAACCAGCAGCCCAGGCTGCCCAGAGCCACATCCAGCCTGGCCTTGAATGCCTGCAGGGATTGGGCAT
CCACAGCCTCCTTGGGCAACCTGTTCAGTGCGTCACCACCCTCTGGGGGAAAAACTTCCTCCTCATATCC
AACCCAAACCTCCCCTGTCTCAGTTTAAAACCATTCCCCCTTGTCCTATCACCATCCACCCTCATAAACA
GCCATACCCCCTCCTGTTTATACGCTCCTTTCAAGTAATGGAAGGCCACAGTGAGGTCTCCTCACAGCCT
TCTCTTCTCCAAGCTAAACAAGCCCAGTTCCCTCAACCTTTCCTCCCAGGAGAGGTGCTCCAGCCCTCTG
AAGGTTTGCTGTGCATCACAGAACCATGACAGCATTGCAGCGTGGTTGGGTTAGAAGGGACCTTATAAAT
CATAGAATCCCAGAATGGTTGGGTCAGAAGGGACCCCGCAGCCCCCCAGCCCCATCCCTGCCATGGACTG
GGTGCCCCCCAGCTCAGGCTGCCCAGAGCCCCATCCACAGCCTCGGGCACCTCTGCGGATGGTGCACCCA
CAGCTCTGGGCAGTGTCAGGGCCTCACCCCCTCTGGCATTCTGGTTGTTGCACCAGTTTCCTCCTGGTTG
GTGGCCACAGCTCTGGAGTAGAGGGAAATTATTCCAGGCCTGAGAGCTCGCGTCTCTCTCATTAACGCTT
CTTATTCCTGGGGATCTGCACTGCTCAGGTGAGTTATTGTCAGCTCAGAGTTGTCCTTACCTGCTGTGCT
GAGAAGGCACAGACACCGCATAACGGAGGTACGGACCGGAAAATGAGTGAGTCAGAATTCAGCCTTTACG
ATTTTCTGCTCATAGTGTGCATTTCCCTGAACTGCTTCTCCCTGGTTCCTATCATGTGGATAATGAAGTG
TCCAGAATGGACCACAGCACGCTTGCTGAAGCTGCCTGGATAGCATTTGTGTCGCCTTTCTGCAATCCAA
CATGACACTGTCACAACTGTGGGTACCGGTCGGCATTAATCGATGCCATCCTTGCCAATGGGACAGAGTT
CAGGGGGAGCAGGGCAGGCTGAGGGGGCAGCACGGGGTCCTGCACCTGGGGAGGAGCAGCCACACATCAG
TGCAGGCTGGGGGCTGAGCTGCTGGGAAGGAGCTCTGCAGAGAAGGACCTGTGGGTTCCGGTGGCCAACG
GTTGGCCAACGGTTGACCGGTGGTTGGCCAATGGTTGACCAATGGTTGACCGTTAGCCAGCAGTGTGCCC
AGGTGGCCATGAAGGCCAATGAGGCCCTGGGGTACACTGCACATAGTGTGGCCAGCAGGCAAAGGGGGTG
CTCCTCCCTTCTTCTCTGCCCCAGGAAGGGCACAGCTTGAGCACTCCTTCTCTGGAGATCAGATCCTCAA
ACCTGCCTGCAGTTCTCTGTTCTCTTCTTCCCAGTCTGACTTCAGCTGGGAACGTCTAGCTGTCCCCTCA
TTGCTGGCACCATGCTGGGACCCCCGAGTGTGCACTGAGCACCGCAGAAGTGACATTCCCACAAGGAAGA
AATGGTCTCAGATGCTGTAGAACAGCCAGAGGTGCTGCGCCCAGGTTTGTGTCTCAGGAATTGTTGGAAT
TCAGCCCGCCATGTGCAGCAGGGAGCAGGGCACTGTTTTCTTATGGTCCCACAAGTCTCTGGAGATGAGG
CCCATTGCACAGGGCTTTGATTTAGCAGTATATGTAATTCACAGCACCAGCGTAAGTGACAGCACAGCAC
GGCAGTTGGAACTTACAGCGCAGTGCAGATGTGGTTCTCTTCACCAGTCTCTGTAATCTGCTCTCCATTA
TGGCACTGCGTGTCCCAGGTCGCCAGGAGGGCACAGGTGGGCTGAAAGCACCTCAGACCCATCACTGTGA
TGGAGTTCTTTCAGCTCATTGTTCAGTTCTGTGTTGGGTTTATCCACACATACAGTCCCTCCCCCTGTGT
TGGTCCATATGTAGTCATGGAGTCACAGAATCATTTTGTTTGGAAAAGACCTCTTAGATCATCTGGTCCC
ACCATCCACCCGGCACCGATATTTCCCCACCGACCACGTCCCCAAGTGCCACATCCCCGTGGTCACTGAA
CCCCCCCAGGGATGGGGACTCCCCACTGCCCTGGGCAGCTGTGCAGTGCTGGCCGCTCTTTGGAGCACAG
ATTGTTCCCCAGCTCCAACCTGACCCTCCCCAGCGCACCCTCAGCCCATCCCCTCCCGTCCCATCACCAT
TCCCTGCGGATAGAGACCGACCCCTCCTTCACTGCAGCCTCCTTTCAGGAGTGGCACAGAGCGCTGAGCT
CTCCCTGAGCCCCTCTGCCCCACACCGCCCCATCCCCCCTCCCTCAGCCGCTCCCCACAGCGCAGTGCTG
CAGACCCGGCGCGATGCTGGCACAGGGCCTTGCACCAAAGCTCTGTGGTTATGGGGCACCGTGTCAAAGG
CCTCTCTAGTCCAGACAGTTGACCTCAGCAGCACTTCTGTCCGGTGACACCTTCGCAGCAGCCATGTGTT
GGTCAGGCAGGACCCACCCTTGGTGCAGCTGTGCTGGTCATCCCATATCACCTCCCTCTCTTCCATGGGC
CTTAGCACAGCTTCCAGGAGCCTCTACGCCGTGCTCTTCCCCTGCACAGAGAAGATGCTGGCAGGTTGGG
AGTTCCCTGGGCCATCCTTTCCACCTTCTTAAAAGTGTGTGCTTCCTGCAGCCAAGGAGTACCCATTGGC
AGAATGAAGCTGTAAGGTGCACTCTGAGTTCGTCTTGGAGGCTTTTTAGGAGTGCTCCATCCGTGGGTGT
GTTTGAAACACGTTGGGCAAAAGGTTGCCCGGCCACAATGGGTACCTTTTATGGATTGAATCATAGCATC
AAAGAATCATGAAGGTTGGAAAGGACTATAAGGGGTCCACCTCGACTCAACGAACTTTATGGGGTCAGTC
CTATGGGTCAACCCTATGGGATTAGCCACCAGCCAATCAAACCCTATGGGGTCAGTGCTACAAGGATGAC
CCTATGGGGTCAACCACCACCCAACCAAACTCTGTGAGATCAACTCCATGGGGTCAACCACTACTTCTAA
GATCCCCGCTCCATCCCCAACCCATCCCACCGTGCCCACTGACCTTGTCCCCAAATGGGGACTCCCCATG
GTTCTGGAACACGCCCAGGGATGGGGAGTTGATGTGACCCAGGTGGAGGACCCGGCACTTGGTTGAACTT
CATCCCATTGGCCTCAGCCCATCAATGCAGCCTGTCTGGACCCCTCTGTAGGGCCTTCCTGCCCTGCGGC
AGATGGACTCTTCCCCCCAGCTTCATGCTTTCCTCATCCCTGATCACAGGGAGATACAAACAGCTGGAAG
TCCATGATTCCCGTCTGTCCCTTGAGCGACCAGCAGAAACCCCAGCGGCCAACCTGAGCACCAGAAGGAC
AGGGACATGCAGGTCCCCACCAGATGTGCCCCATCTCTCCTGGGGATGCATGCTTAGGCTGTGCCATAAC
TGCTGGAGGAGGGGCTGAGGTCCCTCCTCTCAGCGCAGGGTCAGAACGCCCCAATCCAGCACCTCTGTGT
TGGAGTAACCTAAAAAACATGAGCTGCTGCCCTGCAGGATGGACGTGTTGGGATGATTAAAAATGAAACA
GCACAGGCGTGTTCTGTCAGCATTCCTGTTCTTTATTTGGAAAGGAGCAGGGCGATGTGCACGTATCACA
TGCAGATGATGAAATATTTTCCACACCATTAGTAACCGAAGCTGTCAGCATCTCCCAGGTGGCGATTGTT
CAGTTTGGGTGTTTTTTCATTGTAGGATGCTGGGGGATGCGGGGGGCTGGCAGAGCTGGGGAGGGGCAGA
GATCCTCCCTGACGGCGGCACGCCGGTAGCGAAGGCAGCTGATAAAAAATTAAAGAGTGGAATATAATGA
ACACCATAAAATCTCATAAAACAGATGTGATTTCATTGTTGGAGGCATCGGATTTGTTTGATAAAGATCT
CTATTTAGATGTAATAGATTTTGGTGAGGCTTTGTTTACTACAAAGCCCGTGGTGTACAGAATGAACGCG
TGAAGCACTTCTCCTGTTTGCTGAATGAGAGGTCGTGATGAGCAGCTGCCCATGAGAGCTCAGCGCCGAC
TGCCTCTTCTGGTGGCCTCTGCAGGGCTGGTCCAGGACCTGCTGCTGCTCAGGGCTCTCTTGAACGTTGT
AGAGCATCAGAGTTCAACACGGGTAACTGTAGGGTCCTGCACCTGGGGAGGAACAACACGTGGATCAGTA
CAGGCTGGGGGCTCATGTGCTGGAAGGGAGCTCCAAGGAGAAGGACCTGTGGTCAGTGTTCATGAACAGT
TGAAGAACAGTTGACCAGTGGTTGACCGGTGATTGACCAACGGTTGACCAATGATTGACCAACAGTTGAC
CAATGGTTGACCAATGACTGACCAACAGTTGACCAATGATTGACCAACAGTTGACCAGTGGTTGACCAAT
GACTGACCAACAGTTGACCAATGTTTGACAGCTGGTTGACCAGTGGTTGACCAATGATGGCCCGAGTGTT
GACTGTGAGCCAGCTGTGTGCCTCGGTGGCCCAGAAGGCCAATGGGATCCCAGGATGTATTGCAGAGAGC
GCAGCCAGCAGGGCAGGGGGACACAGCTGCAGCACTGAGCGCAGTGTGGGGCTCCCCAGTTCCAGGCAGA
CTGGGAACTGCTGAGACAGCCCAGCAGAGATGTTCAGGTGTCACCATAACCCACATACCTCTAATTACGT
AAACAACAACAGTGCAGCCTGCTCTGACTTAGTATTAGTAAAAGCTCCTTAGATTTAAAGATGAAACATC
TCCTGCTGAGTCGGAAGAGACAAAAAAGGAACGTTCCTGAGATGTCCAATCCTGCAGCACTGGGGACAGT
GCCATGTTTCGGCCCGTGGTGCTCCCAACCCCGGGCGCTGCGGTGCGGAGGCAGTGCTGGTGGTGAGGGG
CGCTGTGTGAGCAGCAGCGCCTGAACACTGATCTCATGCTGGTTTAGCACAGGAACAGGTGGGGGAATTG
TTGGTTGGAGTGTTTTCTGTTGTTTTTTTTCCTCAAAGCAGTGGCAGTTACGGAACGGTTGGAGCAAACA
CGCAGGGGTAGGGCTTAAATTCTTCATCTCCATCTCCTGGTGTTGAGCAGAGACCCGAGGCCCCTTTTTA
TCCAAGCGGTTTCAAGACCAACTTCTGGTCTTGAAATCAGGGAGACAGAATTGATGCAGCATGGGCATCC
CAAATACTGCCAACATCTTCACTCCTGGGAGCATAAATAATAGCCTATGTGCTAACACAGATGCTTTTAT
TCTTCTTGCAGCATTGCCCATAGTCAATCACTCCTCTCTTATTTGCCATCACTAATTGCCTTGCTTCGAG
AGTGGTATCAGTCCTGGAGCACACTGCACATTGCAAAAGTCAATGCCAAAGCGTGCCGGCCTGCCCCTCT
TATTTCACCCCGGGACTGGAGCTGAATGCAGCTCCTCCAGCTGTGCCATCCCTGCTCCGTAGAGCAGCTC
TGGGTGCTGTGCAGCCCCTCGCCGGGGTGCGTGCATGCAGCCATGTGCGGGGCCACGCAGGGAGGAGCAG
AGATGCCGACCCCTCAGCACCACCACCGCTGCGTTTCTGTTTGTGCCCAGGTGAACGGCGTCAACGTGGT
GAAGGTGGGGCACAAGCAGGTGGTGTCGCTGATCCGCCAGGGGGGGAACCACCTGGTGATGAAGGTCGTC
TCCGTCAGCCGCAAGCCTGAGTCAGAAGAGGTCGTTCGGAAGAAGGGTAGGTGTGGGGGGATCGTGTTGG
GGTGATGGGGGCAGAGGGGGCTGCGTTACAGAGCCGTGTGCGTCACGCTCCTGTGGGTGGGTAAACCTCT
GTGGCACAGAACTGCCCCTGGTTTGGGGTCTGGGGGTGTTGGTGCACAGAGCTGCCCCTGGTTTGGGGTA
CGAGGGTGTCAGGGTGCAGAACTGCCCCTGGTTTGGGGTCTGGGGGTGTTGGGGCACAGAGCTCCCCCTG
GTTTGGGGTTGTGCACGTGGGGGTGTCAGGGCCTTCTCCCCATCGGCCCCAGACACCGAGGGCAGAGGTG
AGATCCTTACCCAGAAGGGGTGCGGGGAACAGAGGGGTGCCCTCCGGGGGGAGCAGCCCTTGGGCAGAGG
GCGGCTGTTGGGGGCAGAGCCGGAGGGGTGCAGCAGGGGCACATCGGGTGCACAGCTGGGGAGGGTGGGG
GCACATCTGGGAGCACAGAGGGGCTCTCCGTGCCCACCCCCACTCAGCCGCGTGCCAGCGGGCAGTCTGG
GCGGCTGAGGGTCACTCGGAGTGCCGGGAGGAGGCCGACCCGACCCTGAGCGCTGCAGCCGCATCATCGC
TGCACAGAGTGTGAGCGCTGGGGGTTGGGGGGACTCCGAGCCCGTGCGGGGAGCACCGCGCTGCTGCCGC
TCTGCTGCTCTCGGCCCCATAGCCGAGCCGGAGCCCCGCGCTGCCCTCCGGCCGCGGTTCTGCGGGAGGG
GCCGCAGCCGTCCCCGCACCCGGGGCCGCGGTTCTGCGGGTGCCGGAGGCGCGGCGCCCGGCGCGAGGCC
GTGTTTTCCCCTTGAATCCGCCCCGGTTGGGGTCTCTGATGCGGCGCCAGCACGAGCCCGGAGCTCCGGT
TGCCATGGCAATGCCTGAGCGTTGAATCCAGGACCGAATCCGGTATTGTCACCGCGCGAGCGAGGAGGAG
GCGCCGGGCGGAGAGGAGCAGCTTTCCACGCGTCCCCGCGCCGTGGGTCGGGGCATGGAGAGCCCGAGGG
CGCCCGGCCCGGCCAGGGGACCCCCAGCGCCCGCCCCGCGCCCCGCGAGGAGCCGCCGCCCTCCCCCGGA
GCTGCGTTAGGGCGGCGGAGCCCCGGATCCGGCGGCGGAGCGGAGGGTGGGTGCCGCGATCGGCGGGGGG
CCGCGCCGGGGCCGATGGACTGAGCCGGGCGCTGGGGATGAAGGACTGAGCCGAGCTCCGGACTCGCCTC
TTCTGCTTCCCCCGCCCATGGCGAGCGCGGAGGGGCCGCAGCTGCCGAAGCCGTGAGCCGAGGGCGGAGG
CCCCATCGCCCGGCACGGGGCAGAGCGGGGATGTGAGCCGGACTGCGCTGCGCTGAGGGCGGCGGAGCCG
GGCAGCCTGCAGCCCCCGCCCCGCACCGTCCCCGCGCCGCCGAGACGATGAAGAAGTTCGCCTCCACGCG
CAGCCTCAATAAGATCCTGCAGCAGTGCGACTCCTCGTCCCGCGAGTACGAGGAGATCCAGGCGGTGGAG
AAGAAGTGGCACCTGCACCTGGCCACGCCGCGTAAGTTCCTGGACAAGAAGTGCAAAATGCCGTCTCTCT
TCCTTTCAGCTCCGCCGCCTCCCAAGAGGGCGCCCAGCACCACGCTGACGCTGCGGTCCAAATCCATGAC
GGCTGAGCTGGAGGAGCTGGGTGAGCAGCGGGGCCGGGGGGGGGGGGCGGCATCCGTCCCTGGTGCTCCT
GGTGCTGGCTGGGGGGGGGTTGGGGCCGCGTGGAGCCGTTCCAGATCGTTGGGATGGGGCAGAGGGGTCC
CGGCGGGCTCAGACCCCGCGCTCAGGCTGCCTGCCGGGCTGCCCCCCTGCCCGCCCCCGTGTGCTGTGCC
GTGCCAGGTCAGAGCCGCAGCACGGCTGGGCCGGTGGAGACCTTACAGCTCACAGAGCCACGGCGTGGTT
GGGTTGGAAGGGACCCCCCAGCCCTACCTCTGCCGTGGGCTGAGTGCCCCCCACCAGCTCAGGCTGCCCA
GGGCCCATCCGTGGCCTCGGCCACTTCCAGGGATGGGGCACCCACAGTGCTCTGTGCCACGGCCCCCCCG
CTGCCGCCTCCCCTTACACACACACACACACACACACACACACTCACTCACACGTTTGCTGCCACGAAGC
GTCCTGCCCACGGCTCCAGCTGCTTTGGCACCGCAGCTCACAGCTCCATCTCTGTGCTCTCTCCACCCCC
TCCCTCCATCTCCACGTCCGTGCACCCCGTGACGAAGCCCTTCGCTCTCCCTCGTGTTGGTGACCCCCCC
CCGAGCGCACCCCTCCCTGTCCCCACGTCTCCCCCTTTGCACCCCACGGCTCTCGCCGTCGCTGTGCCAC
GGGGCGCTGCAGGGTGCGGTGCCGGTACCGGGGCTGCAGCGCTGCTCTCCCTCCTGTCGGCGCTGAGCGG
TGCCGGAGGGTCCCCCCCCCGGGCCCAGCGCACCCCAGAGCTGCGATACACGTGGCTCGGGCAGAGGGAC
GCGGCCCCGGCTCTGCTGTTTGCATTGAGGTCTTTGTGCGCGGCCGCGTTGGGTACGGGGGCTGCGCGTG
GCCCTTCCCGGGGGGAGACCCCTGGAGCCCCCCTGCCCTTCTCCCCGGGCGATGAGGAGGGCGCGCTGCG
ATGCGTTCCGTGCTTTGTTTTCACCTCTCCCTGCGCTCGGCTGCAGCCATCAGGCGGGGACGCAGAACGG
CGCATCCTTCGCTGTTTCCTCGGCACAAACACCGCGTATCCCCCGGGGTTGCTTTGTGCCCCCCCCGGTT
CCTTCTCCTGGGGCAGTTCCCCACCGCTGTGAGGGGGCGGGGGGGGGGGGGGAGGCGGTGCGGGAGCTGC
AGAGCTTCACCTCGCGCCGTGGCACAGCGCGCCGTGTGCGTTGCGAGAGCGCGGCCGCAGGAAGGGCTGA
GCGCTGTGCCGGGACCAGGAGGAGCCCTGGGGGTCCCCGCGAGGTGTCCGCATCGCCGTGCCGGAGGCAG
TGCCGTTGTGCTCCTCCGTGCCCTCAGGAGCCGGGCGTGCGGCCACCGCACCGTTCCCCGCTCCCTTCGC
CTCCTCCCGCCGTCCGGGCGGCTCAGAGCCGGTCCGGGGGAGGCGGCACGGGGGACATCTCCGCACTGTG
ATGGAGGGGACGTGCGGGCGGTCGCTGCCTCTTCTTCCCGCAGCCCGTCCCCGTGCTGCAGCGTGCCCTG
CACGCCCCGTGCCCGTAGCCGTCCCTTCGTGCTGCCCGCGCTGCATGCTGTGCCCGGCAGATCCCGGCAG
AGCGCTGCCGTCCCGCAGCCCCGGGGGTCCGGAGGAGCTGTTGGGGCGGGGGGGGGACGCACAGCTCTCC
TCGCAGCGATGGGTTTCACCCCGGCAGCGCCGGGCCGAGGTCAGGACAGAGCAGGCAGAGCCGGGACGGG
AGCAGAACTGTGCATGCCATTCACGTGTTGTTTTGTTTCTTGATTCCAAGCCTCCATGCGGAGAAGAAAA
GGGGGTGAGTGAAACTGCACATGCCGGGGCTCAGCCCGTCCCCAGCCCCAGCCGTGGGGACCGCCGGGGG
GCGCTGATGGGGAGGAGGCAGAGCGAGGTCGGGGCGAGGAGCTGTGGGGAGAGGCGCCCGGCAGCGGGCT
GAGCAGCCGGTGCTGGGGGGGAAGCGGGATGTGGTGCGGGTCGGTGTGTGAGGCGTTGCACGAGGGGTGG
TGCAAAGACGAGAGGTTCCCAGCGGCGCCGGGAGCTGCAATGGGCTGCAGGGTGTGGAGCACCGGAGCTC
ATTGCACGGCTGTGCCGAGGGCGGGGCTGCGTCCCCGGGGGAGAATCACAGCCCTCAAGGCTGGAAAAGA
CCCGTGGGGTCACCGGTCCAACCCCAGCCCACCCCCACGTCCCCAAGTGCCGCATCCCCGTGGATTTGAA
CGCCCCCAGGGGTGGGGGCTCCCCTCTGCCCTGGGCAGCTGTGCAGCGCTGGCCGCTCTTTGGAGCTGAA
ACGTTTCCCAGCGCTCAGCCGACCCCAGGGCAGCTCGGGGGTCTCATCGGCAGACAGAGGGCACCTCCCT
GAGCTCCTCTGCAGGGGCAGCACTCAGGTGGGGGCTCTGTGGGTGTCTGCTGCTCGGGGACGATGGCAGG
AGGCCGTCAGGGCTGTGCCGTCAGGGCTGTGCCATCAGGGCTGTGCCGTTAGGACTCTGTCCCCAGGGCT
GTGCCATCCCCGTGCCGCACCGCGCCCCGGCGCGCTCCTTTCTCGCAGCCCCGCAGCCCGGACGTGGGAG
GGGTCACCTGAGAGGGCACCCCGGTGGCGCTGAGGGCCAGAAAGCGGAACCAGAAGAGCGAGGCGGATGG
AAGCGGGCGGAGCGTCGCTGCCGTCCCGGCCGCGGCTCCGCCGTTCCCCGCACGCGGTGTTCCGCCCACG
GCCCTTCCCCGGGGCTGTGCCGCAGTGGAGCGGGGACGTCGTGCGGGGACCGCGGCTGCGGTGGGTCCGG
AGCCGCCCCACGGCTCAGCCCACCCCCCACCCCCCTCCGGCACGGCGCTGCGGGGTCCCGGCCGCGGGGA
CGTCGTCCCCCGGTGCTGAGCTCCGGGCCCGCCGTGCTGCTGTGCGTGGCTGCCCCGGTGCCGGGGCGCA
GTGCTGGGGATGGGGGCGAGGAGAAGGCAGTCCCCCCCCCGCCTCCCCCCTCCCAGTGAAAGCCCACACG
GACCCATTGGGTCCTGGGCTCAGTGCGGGCTGCGCCCACCGCAGCCGTCTGCCCGGTTCGGGGGGGTCGA
TCTCATTCGGAACAACCAACGCACCGTCACCGCTTCTGAGCATCAGAACGCGCAGCATCGCCGATTCCGA
GCATCGCGGCGGGCACGGCCGGCCCCACCGCGGGGGGTCCTGAGCCCCACGGAGCTGCGGGGCGGGGGGC
GGCCGAGAACGGCTTCCCCACTCCGTGCCCCGCCGCGGGGGGGTGGGCTCGGCTCGGTTCGGCTCGAGGG
GGGGGTGGGGGGTGAATAATTGCCCCTCTGCCGCGGCCCCCCGCTGACGGCCGCGCGTCTGTTTGGGGTT
GCAGAGAAACTGGACGAGATCCTGGCGGCCGCCGAACCCGCGCTGAGGGCGGACATCGTGGAGGCGGATT
CTCGGGCGGCCACGGTGAAGCAGCGCCCGACGAGCCGCCGCATCACCCCGGCGGAGATCAGTGTGAGGGG
GGGGCTGCGCCGGGGGGGGGGGGGAATGGAGGGGCGTTGTGACCCCGCGGTCGGGGTGGGAGGTGGGGGG
GGGGGGGAAAGAGGGACCGCCGCCCGGCCGCGCTGCAGGCGGGGGGAGGCGGCTACAGCGACGGGGTGGG
TCGGGGTCGGGGCAGCGGTGGGGGTCGGTGGGGGGGTCGTCTCCTTTCGGCCGCAGGATGGAAATCCCTT
CTTCTTCCTCTGCAGTCCCTCTTTGAGCGGCAGGGCATGGCGGCCCACGCGGGGGTCCTGGCAGGAGCAG
AGAAACCCCACGTGTCACTGCGCAAAGGGATCCCGAGGACCAAATCTGTAGGTAAGGCACGCGGGGATCG
CGGGGGGGTCCCACACCCGCAGGGGGTTCGGCCCTCCCCGTGAAGGTCTCAAAATGGGGCTGCATTGGGA
GTTCTGCCCTGAGGACGTCGGGTCTGTGCTGCAGCGGCTGTCACGGCGGGGGGAGAGTGCGGGGTCTGCA
GAGCTGAGGATGCGGTGGGGGAAGGTGGGTGGGCAGGGGTGGTCGCATTGGGGGTGGGGGTGGGGGCAGG
AATGGACAGGGGTGGGGGTACAGTGGGCGAGAGGTGGTGGCACGGTGGGCAGGGGGCGGTGGTGCCATGG
AGGAGGAGCGGTGGTGCCATGGGCAGGGGGTGGTGGCACTTATAGACAAGAGGTGGTGGCATCGTGGGCA
AGAAATGACATAATGGACAAGTGCTGGTGGCAGGATGGACAGGGGGTGGTGGCACTATGGGCAAGAAATG
ACATAATGGACAGGAGGTGGTGGCAGGATGGACAGGGGGTGGTGGCACGATGGGCAAGAGGTGGTGGTGC
CATGGTCAAGAAATGGCGTAATGGACAGGAGGTGGTGGCACTTATAGACAGGAGGTGGTGATGCCATGGA
AAAGGAGTGACGGTGCCATGGAGGAGGAGTGGTGGCACCATGGACAGGGGGTGGTGGCACCATGGACAGG
GGGTGGTGGCACCATGGACGAGGGGTGGTGGCACCATGGACGAGGGGTGGTGGCACTTACAGACAAGGCA
TGATGGCAGGATGGACAAGGGGTGGTGGCACTTACAGACAGGAGGTGGTGGTGCCGTGGGCAAGAGGTGG
CAGGGTGGGCAAGAGGTGGTGGCAGGATGGACAGGGGGTGGTGGCACTTACAGACAGGAGGTGGTGGCAC
AGCGGGCAGGGAGTGTTGGTACCATAGAGAAGTGGGCGGCAAATGGACGGCTTCGCACCGTGCCCCCCTG
TCATGGGCACAGATCTATCTAGGTAACTTCGTGACAGTGGCACTTATAGACAAGAGGTGGTGGCACTGAT
AGACAAGAGGTGGTGGCACCATGGCCAGGGGGTGGTGGCACCAATGACGGGGAGTGGTGGCTCAGTGGAC
AAGGAGTGGTGGCACCGTGGCTGTACAGTGGCCTGGCTTTGTTTCCTGCGCCGTGGGTCGCTGGCCTTCC
CCCATTGGTCCATGGGGGGCAGGAGCTGCCGCAGGTGCCCATCCCACGAAGCCCTTTGGATGCAGCGGTG
ATGGCAGAACCGGTCGTGCCTTCAAGGCACGCGGTGAGCAGACAGAGCAGCGTAACCCCACTGAGGATGG
CAGAGGAAGGTGGCAAAGCAAAGGGCCGCATGCAGAGCGCGCTGCGATTTACGCACAGCGATTGCGGCGC
GTCCGCACCCCGCGGTTGTGTTTGTGTTTGTAAGAGCAGCTGCTGCTGCCTGCGGCCCCACGTGAGGCGG
GGCTGAGAGCTGTGGAAAGGCAGAGAGAATGCAGGGTGTGATTAATGTGAGGCACAACCGGAGGAGATGA
GCTCAGAAGGGAGCGGTGGGCGGCAAATGGACGGCTTCGCACCGTGCCCGCAGCGCTGCGCTGTGCACAT
GGGTGCTGTGCTGTGCAGATGGGTGCTGTGCTCTGCTGTGCTGTGCAGATGGGTGCTGTGCACATGGGTG
CTGTGCTCTGCTGTGCAGATGGGTGCTGTGCTGTGCTGTGCACATGGGTGCTGTGCTGTGCTGTGCTGTG
CACATGGGTGCTGTGCTGTGCTGTGCTGTGCACATGGGTGCTGTGCTGTGCACATGGGTGCTGTGCTCTG
CTGTGCTGTGCAGATGGGTGCTGTGCACATGGGTGCTGTGCTGTGCTGTACAGGTGGGTGCTGTGTTGTG
CACATGGGTGCTGTGCTGTGCAGATGGGTGCTCTGCTGTGCTGTGCAGATGGGTGCTGAGCTGTGCAGAT
GGGTGCTGTGCAGATGGGTGCTCTGCTGTGCTGTGCAGATGGGTGCGGTGCTATGCAGATGGGTGCTGTG
CTGTGCTGTGCAGGTGGGTGCTGTGTTGTGCAGATGGGTGCTGTGCTGTGCAGATGAGTGCTGTGCTGTG
CAGATGGGTGCTGTGCTGTGCAGATGGGTGCTGTGCTGTGCTGTACAGGTGGGTGCTGTGCTGTGCACAT
GGGTGCTGTGCAGATGGGTGCTGTGCTGTGCTGTGCTCTGCTGTGCAGATGGGTGCTGTGCAGATGGGTG
CTGTGCTGTGCTGTGCAGATGGGTGCTGAGCTGTGCTCTGCTGTGCAGATGGGTGCTGTGCTGTGCAGAT
GGGTGCTGTGCACATGGGTGCTGTGCTGTGCAGATGGGTGCTGTGCAGATGGGTGCTGTGCTGTGCTGTA
CAGGTGGGTGCTGTGTTGTGCAGATGGGTGCTGTGCTGTGCTGTGCAGTTGGGTGCTGTGCTGTGCTGTG
CTGTGCAGATGGGTGCTGTGCACATGGGTGCTGTGCTGTGCAGATGGGTGCTGTGCTGTGCTGTGCAGAT
GGGTGCTGTGCTGTACAGGTGGGTGCTGTGCTGTGCACATGGGTGCTGTGCAGATGGGTGCTGTGCTGTG
CACATGGGTGCTGTGCAGATGGGTGCTCTGCTGTGCTGTGCAGATGGGTGCTGAGCTGTGCAGATGGGTG
CTGTGCAGATGGGTGCTCTGCTGTGCTGTGCAGATGGGTGCGGTGCTATGCAGATGGGTGCTGTGCTGTG
CTGTGCAGATGGGTGCTGTGCTCTGCTGTGCAGATGGGTGCTCTGCTGTGCAGATGGGTGCTGTGCTGTG
CTGTGCTCTGCTGTGCAGATGGGTGCTGTGCACATGGGTGCTGTGCAGATGGGTGCTCTGTTGTGCTGTG
CTGTGCAGATGGGTGCTGTGCAGATGGGTGCTGTGCTGTGCTGTGCAGATGAGTGCTGTGCTGTGCAGAT
GGGTGCTGTGCTGTACAGGTGGGTGCTGTGCTGTGCTGTGCAGATGGGTGCTGTGCTGTGCACATGGGTG
CTGTGCAGATGGGTGCTGAGCTGTGCTCTGCTGTGCAGATGGGTGCTGTGCAGATGGGTGCTGTGCTGTG
CTGTGCAGATGGGTGCTGTGCTGTGCTGTGCAGATGGGTGCTGAGCTGTGCAGATGGGTGCTGAGCTGTG
TAGATGGGTGCTGAGCTGTGCAGATGGGTGTTGTGCAGATGGGTGCTCTGTTGTGCTGTGCTGTGCAGAT
GGGTGCTGTGCAGATGGGTGCTGTGCTGTGCTGTGCAGATGAGTGCTGTGCTGTGCAAATGGGTGCTGTG
CTGTGCAGATGGGTGCTGTGCTCTGCTGTGCAGATGGGTGCTGTGCAGATGGGTGCTGTGCTGTGCTGTG
CAGATGGGTGCTGTGCAGATGGGTGCTATGCTTTGCTGTGCAGATGGGTGCTGTGCTGTGCAGATGGGTG
CTGTGCAGATGGGTGCTGTGCTGTGCAGATGGATGCTGTGCTGTGCTGTACAGATGAGTGCTGTGCTGTG
GTGTGCCCAGGGCTGCACGTGGCACCCGCAGCTGTCGGGGTGTGCACGGGGAGGGCAGCAGGGTGGGCTT
CTTGTGCACGAGGCGTCTGCTTTGCGTGGGTGGACACTTGTGAGCAGAGGTTGCTCGAGGTTCCGTTGAG
CTCCGGGTTGTTTGGAAGGGGAACTGTGGTGTGCAATAGCAGCTCAGCTCAGCGTCAGGTGGTAAAAATG
AGCAGGATCTGTTAAATGTGAGACCTGAGCCTGAAGGAGTTCATTTCTGGTTGTAAAAACAGCCCGAGGC
TTCACGGGTCCATCTGAACCCACACTGTGTGCGGTGCTGCAGAGCAGTTACGGAACCGTGGGCCCAAAGC
TGGTGGGGCTGGAAGGGACGGTGGGCACCATGGGGTGCAGTGCAGGCGGGCAGGGATGGCTGCGGGCAGC
AGCGCCCAACTCCTCCCCCACTCAGTGCAGTGGGTCCCTTCCTCAGGGGGCCTGAAGGCGGTCAGGTTGG
GTTATTCCTCATGGAAATAGAAAACAGCCAAACCTGAGCACTGGGGAGGGGGTGGCGCTGATTGAGAGCC
CGCCGTGAGCTGTGGTGTGAGACCCAGTGTGACACCAATGGTGTGAGAGAGACCCAGTGTGACACCTATG
GTGTGAGAGAGACCCAGTGTGACACCTATGGTGTGAGACCCAGTGTGACACCCACGGTGTGCTGGGGAGG
GTCAGGTTGGAGCTGGGGAACAATCTGTGCTCCAAAGAGCGGCCAGCACTGCACAGCTGCCCAGGGCAGT
GGGGAGTCCCCATCCCTGGGGGGGTTCGGTGACCACAGCGATGTGGCACTTGGGGACGTGGTCGGTGGGA
TGGGCTGGGGTTGGATTGGGGGGTCTGAATGGTGAATGAGAGGGATGGAATCTCTTTGCTCCATCTCTCA
CAACTGCTCACGTTCGAATCGGGAGAGCATTGGATCCTTCGCGTCGGAAGGGACCTTTGCGGGTCAGCTG
GGGCAGCTCCCTGCAGCGAACAGGGACAGCACAGCTCCATCAGGCTGCCCAGGGCTGATCCAGCCCGGCC
TTGGAGGTCACTGCGCAGCCCACTCAGTGCCTCACCACCCGCCCCAGGAAGGGCTCCTTCCTTTTATCCC
ACCTCAATCTCCCCGCCTCGAGCTTGAAGCCCCTCGCCCCATCACCACAGACCCCGCTCAGTAGGCTGAC
TCCTCCTTTCCCGCAGCTCCCCTTGGGATGCTGGCAGACCGCTCTCAGGTCCCCTCGCAGCCCTCTCCCC
TCCCTCTGCGCAGCCTCAGCCCATCCCCACGGTGGAGCTGTTCCGTCCCTTGGGCCATTTCCGTGGCCCT
CCTCTGGATGCACTGCAGCAGCTCCGCGTCCCTCCTGTGCTGAGCGCTCCCCGTCTGCAGAACGGAGGGG
CAGATGCCCTCCTTTGCTCTGCTGTGCTCCTTTGGATGCAGGGCAGGCGTTGCCCTGTGCAGCTCAGCGC
ACCCTCAGCCCGCTGCCAGCCGGGCTGTGGGGTTCTTTCCCAACCCGTCCCTCTCCCCCTGTCCTGTCCC
AATGGGTTCTTCTTCTTGCTGCAGGACTTCCCATTTGTCCTGGTAATTCCAGAGCTTTTGCCGCCCCACT
TCTCACCCTCCCGGGGTGCTTTGGGGATGTCCGACTTATCGCTGCACTGAGCAGCGCTTCGGGTGTCTTT
TTCCAACCACCCCGTTAAAAAAAAGCCTACATATTGTAGAGGAAAGCACCAGCTGGGAACAGGAGGAGCA
CGGGGGGCAGCTGCGGAAGCCCGACGGGCTCCACGCCTGCAGCTGTTTGTTGGGATGGCTCGTGTGATGC
CGTGCAGCGCGGAGCGGGGCTGTGCCGGGACACGGCTGCTGCTCTCCGTGCCCAGGCGGGAGGAGGTGGC
TGAGAACGGCAGCGCCTTCCTTGGCTGCTTTGCAGACTCAGCCAGAGCCGCTGCCGAGCTCAGTCTGGCA
CATTGCGGCACGTGTGACCCCCGAAGGGGCGTGAGAGCCGTGCGTGGTGGGCGTGGGGGCTGCAGTGGAG
CAGTGCTGCGCTCTGCCGGCATCACGCGGGGCTGGAGGGCGGCCGGCTGGGCTGGAAGGCGTCGGGCAGC
GCTGCGTGCTGGGCTGAGAGCGGCGGGGGATGGGTGACTTGAGGGTCTTGGAGGTGCCCGAGGCCGTGGG
TGGGCGCTGGGCAGTGCGACCCGGTGGGGGTGGGGCTGGATGGCCTTCAAGGTCCGTCCTCCCCGCAACC
CAACCGTTCTGTGCTGAGGGAATGAGAGCAAGGGGCCGAACTTGCGCCGAGCCGAGAGAAGGTGATGCGG
GGAGCCGCCTCCAAATGAGGGGGAGGGGGGGGGAGGGGGGAGAGAAGAAGGGGATCTCGTGCCCCCACGC
TGCTGCTGTGAGTGCTGTGCTCCGGGAGCTCACGAGGAGCCCCTCTCTGACCTCTCCGTTCTCCTGGTTC
CCCAGGTGAAGACGAGAAACTCGCTGCTTCTCTGCTGGATGGGAAGTTTCCGCGCAGCACATCGATGCAA
GACACCGTTAGGGAAGGGCACGGGATCCCCCCGCCCCCCAGACGGCCCCGCCCCCGCCTCCTTCTCCATA
CTACTTCGACACGGGCCCCCCTCCATCCTTCTCTCCGCCCCCGCCCCCGGGGAGAGCTTACGACACCATC
AGGTCGAGCTTTAAGCCCAGCCTGGAGGCGAAGCTGCACGGGCTGCCGCAGGTCATCAGCGCGGCCGAGA
TGTACGACCAGGCGAGGACGTCCATCCCCTATCCCGAACGGCAGAAGAGGGCCCGATCCATGATAATCCT
GCAGGATTCCTCCCATCTTCCCGTGGAGCCGACGGAGATCCCCCGGCCCAGCCCGTCCGCGACCCCCCCG
GAGAAGCTGAAGAGGAAGGGGAGGGTGATCGACAACCCCTACGCCAACATGGGGCAGTTCAACGTCAGCC
TGTTCGCTCCCACCAAGCCGCAGAGGAAGAAGAGCCCCCTGGTCAAGCAGCTGCAGGTGGAGGACGCCCA
GGAGAGGGCGGCGTTGTCCATCGCGGGGGGCTTCGCCAGGGAGCCCTCCCCCACCCGCAGGAGCCACCGC
CTGAGCGGCGTGGACTACCCGCACCACGCCGGCATGGCGCAGGTGGAGGCCGCGGGCATCCCGTTCGCCA
CGGCCATCGCCGGGGTGATGAAGGACAGGGAGCGGCGGCTGGACGAGAGGCGCAAATCCACCGTCTTCCT
CTCGGTCGGGGCCATCGAGGGCACCCCCCCCAGCAGCGACATGCCCTCCCTGCAGCAGTCCCGGTCCATC
GACGAGCGGCTGCTAGGAAGCCGAGATGTGCTACTGCCTTCCCCCGTCTCCGCTTTAAAGCCATTAATCA
GCAGCTCGTCCTCGACGTTCATCCACCCGCTGACGGGGAAGCCCCTGGACCCCAACTCGCCACTGGCGCT
TGCGCTGGCCGCAAGGGAGCGGGCTCTCTCCACGCAGGTCCCGTCCCGGTCGCCCACCCCGATCCACAGC
CCGGACTCCGACCGGGCGGCGCCGCTGTTCGTGGACATCCAAACCAAAGAACCGGAGAGGGTGGAGCTGG
AGAGCCTGGCGTCCCCCGCCTACTCGCCCGGAGCGAAGGGCGCCGCGGCGGCGGAGGCGGCGGCGGCTTT
GGCCCCCGCCAAGAGCCCGTGGGGCACCCCGTCCACGCTGAGGAAGGAAGCCGAGGCGAGGGCGGAGGCG
CCCGGCAAGGAGGAGAAGAAGCCGGAGGACAAGAAGTCCATGATCATCAGCATCGTGGACACGTCGCAGC
AGAAGACCGCCGGCCTGATCATGGTCCACGCCACAAGTAACGGCCAAGACGAGATCGGACTCGAGGCGAA
GGAGGAGAAGCCCGCGGCGCCCGAGGCGTGCGCCGAGCCGGCGGAGCCGCCCGAAGCGGAGCCGCAGCCC
AGCCCCGCCGGGAAGGGCCCGGGCAGCCCCGGCGCCGACAAGACGTTGGGGCAGGGCAGCTCGGAGGAGG
AGGTGGAGCCCTACGCCGTGGCGCTGCCGCCGGCGCAGCTGTCCTCGAGCGACGAGGAGACCCGGGAGGA
GCTGGCCAAGATCGGGCTGGTGCCTCCGCCCGACGAGTTCGCCAACGGGGTCCTGGTCACCGCCCCCGGC
ACCCCCGTCAGCCACCTGGCGGCGCCCAGCACGCCATCCGCACCAGCGGCAGCCGGAGCTCCTCCGACCG
CGGGCGGAACACCCTCAGGGAAGCCCCCCGACGCCCCCGCGGCCCCGGAGTCGGCGGCCGACTCGGGCGT
GGAGGAGGTGGACACCAGAAGCTCGAGCGACCACCACCTGGAGACCACGAGCACCATCTCCACGGTGTCC
AGCATGTCGACGCTGTCCTCGGAGAGCGGGGAGCCCACCGACACCTACACTTCCTTTGCGGACGGACAAA
CTTTTATACTCGAGAAGCCACCAGTGCCTCCAAAGCCAAAACTCAAGTCCCAGCTCAGCAAGGGGCCAGT
TACTTTCAGGGACCCACTTTTGAAGCAGTCTTCGGACAGCGAGCTCATCTCCCAGCAACACGCGGCCACG
CTGGCGTCTGCCAGCATTGGCCGGCCACGCTACCTCTTTCAGAGAAGGTCCAAGCTGTGGGGGGACCCCA
TGGAGAGCCGGCCGATCCACGGGGCCGACGACGACAAGCCGACTGTGATCAGCGAGCTGAGCTCCCGCCT
GCAGCAGCTCAACAAGGACACGCGGTCGCTGGGGGAGGAGCCGGCCGGCTCCGCGCTGGATCCCGGCAAG
AAGTCTCCGGTGGTCGCGGCACG
>novel_circ_006648
CCCTCCCGCAGCCGCACACAGAGCATCCCGGGTGGGTTTGGATCCCCGCAGGGATGGGGACTCCCCCACT
TCTGTGGGTGCCGGGCTGTGCCACCCCCACGGCACAGAGTTCTCCCCCAGGGTCACGCGGACCCCCCCCC
CCCTCCTTCAGTTCCTCCCAGAGCGACGTGTAAAACTCAGCAGCACCAAAGAGCTCCCGATCAGAGCCTG
CGACGTGAGAGCAAAACCCTGAGCTGCTCAGTGAGCGACCCCGGGCCGACAGCCGCGCTGCGCCCGCACC
GCTGCCCTCCCCGGCAGTGAGGCTGCAGTGAGCGGCCCCCACCCCCCCGCTGCCCCCCGCTGCGCCCACG
CCGTGGGGTCAGCCGGGAGCCGGGAATGGGGAGCTGAGGGGAGCAGCGCTCCGAGGTGCTGCGCTCGGTG
CCGCGGCGGCTCTCCAGCCGTGCCGTGCGCTCACAGCCGGAGGCGTTTTGGAATGGAGCGGGGGGGGTCC
CGTGCCCCGCAGCCCCCCCAGGAGCGGCCCCCGCTCCGTGCCGCCCTGCTCAGCCCCTTCTGGCGGGCGC
CGCACCCGTGGTTGCC
>novel_circ_006670
CTGTTCCAAATAGCTCTGTCGAACCGTTCAGGCTTTGGCTGCTGACCTCACGCAGTGACTGATGTCCCAT
TTCCCGTAGCGCACACAAACGTAACCTCAGCGAGTGCGGATACCACCTGAACCCAGAGGGGTCCCCAGAG
CCCCTCAGCATCCACCCCCAGCCCCGGAGCCGCCGGGCGGCCGCGTGCCGACGTCCGCTCACTCCGTGTG
GTTGCTGCCCGGACCGGAGCTAACATTCTCTCTCATTGCTCTCTTCCTGCTCTCCATCTGCATGTCCGCG
CTGCTCTGTCTATGAACCGCCTCTGGCCTCAGGAGGGTGGGCGAGTTGT
>novel_circ_006725
TTCGAGCGCTGCAGTCACTTCTTCCAGATGAAGAACATCTCCTTCTGTGGGTGCCACCCCCGGAACAGCT
GCTACTTCGGGTTCATCACCAAGCACCCGGTGCTGAGCCGCTTCGCCTGCCACGTCTTCGTCTCCCAGGA
ATCCATGCGGCACGTCGCCGAGTGCGTCGG
>novel_circ_006726
GGGCATCTTCCCCGCATTCTACGCCCACGAAGTCATTGGCCAGGCCAGGGATGTCACCGGCCTGAAGAGG
AACCCATGCTGGGTGGAGCGCTTCAACGTGCAGTTCCTGGGCTCGGTGGAGGTGCCGTACCATCAGGGCA
ACGGCATCCTCTGTGCAGCCATGCAGAAGATTGCCACCACCAGGAAGCTGACGGTTCACCTGCGCCCACC
GGCCAGCTGCGACCTGGAGATCACACTGCAGGGCATCAAACTCATCCTGACG
>novel_circ_007199
TCTGACGCCCGGTCTGAGCTTCAGCAATTGCAGCCGCTCGGAGTTGGAGCTGAGCCTGCAGCGGGGGTTG
GGGTGGTGTCTGTACGACGTGCCCGACCCGCAGCGCCTGGAGGGGACCCCCGTGTGTGGGAACCGCTTCG
TGGAGCCGGGAGAGGGCTGCGACTGCGGGCTGAGTTTGGTGGGTGGGAGATTTGGGGGAGGGGGGGGAAA
TAATGGGGTCCCACCGTGTGCTGAGTGCTGTGCCCATAGGAGTGCACCGATCCGTGCTGCAATAGCAGCT
CCTGTCAGCTGCTGCCCGGCGCTGAGTGCGCTACGGGGGATGCCTGCTGTCTGCAGTGCCAG
>novel_circ_003581
GAGCACTATATTGCAAGCCTGATGCCTCTGCAGAGGGCCATTACTCCATGGAAAGTAAGTTCAACCTTCA
GTCTCTTCTGCTTTCTTTTGACTGGGGATTGGGTATGATTCTGCCATATGCTGACTGTGTGTTCTGGTAC
ACTGCGTGAACTTCCCTCATTAAAGGAAGAGGGTTATTACACCTTCCAAAAAAAAAAAAAAAAAAAAAAA
GTTGAAACAAACACGACAGATGCTTCCTGTTTTGCAGTAAGCTCGGCTACTGTGAATCTAATTTGAATTT
TGCTAGCGAGGCTGGTTAAGATGTTAACGTCTCTTTAGTTATAGTTTTGAATCTGTCTTGTGCAGCTCCC
TGTATTGCAGATACAGACCTTGATTTCCCCTGGTTTCTTCTGGGTGTGTGTAATGTGGTCCTTCCATTGC
ACAGAATCCCCCACAGATTCGTCCTTTCCGACAAGATGATTTCATGAAGACCCTAGAGCATGCTGGTCCC
CAGCTTACCTGTGTCCTTAAGGGTGACTGGTTGGGTCTCTACAG
>novel_circ_003717
CTAGGTGTGTGTCCCATCATCATGTTCTGGAAGTTTGATTTGAACACGACGTCGCACGTGGATAAGCTGC
TGGATAAAGAAGATGTGACACTTCACGAGCTGATGGACGAAGATGACATCTTACAGGAGTGCAAGGCACA
GAACCGCAAGCTGCTGGACTTCCTCTGCCAGCAGCACTGCATGGAGGAGCTGGTCAACCTCATCACACAT
GAGCCCCCCATGGACATGGATGAGAAGGTCCGCTTCAAATACCCCAACACCGCCTGCGAGCTGCTGACCT
CGGACGTGCCCCAGATCAACGACAAGCTCGGTGGGGATGAGACCCTGCTCAACATCCTCTATGACTTCTT
GGATCACGAGCCACCCCTGAACCCACTGCTTGCCAGCTTCTTCAGCAAGACCATCGGGAATCTCATCGCA
AGGAAAACAGAGCAGGTGATCGCATTCCTAAGGAAAAAGGACAAATTTATTAGCCTGGTGCTAAAGCATA
TAGACACATCAGCCATGATGGACCTCCTGCTTCGCCTGATCAGCTGCGTGGAGCCCGCGACGCTACGGCA
GGAAGTGCTGAAC
>novel_circ_003747
GTGATCGCATTCCTAAGGAAAAAGGACAAATTTATTAGCCTGGTGCTAAAGCATATAGACACATCAGCCA
TGATGGACCTCCTGCTTCGCCTGATCAGCTGCGTGGAGCCCGCGACGCTACGGCAGGAAGTGCTGAACTG
GCTTAACGAAGCAAGAATTATTCAGAGACTTGTGGAGCTGATCCATTCAAGCCAGGATGAGGATAGGCAA
TCAAACGCTTCCCAGACCCTGTGTGATATCATAAGATTGAGCAGAGACCAGAGCAATCAGCTGCAGGATA
TACCTGAGCCTGATCCACTTCTCACCGCACTGGAATCGCAGGAATGTGTGGAGCAACTCCTGAAGAATAT
GTTTGATGGAGAGCAGACTGAAAATTGCATAGTGAATGGAACGCAGGTTCTGCTAACGTTGCTGGAAACG
AGGCGTTCTGG
>novel_circ_003748
GTGATCGCATTCCTAAGGAAAAAGGACAAATTTATTAGCCTGGTGCTAAAGCATATAGACACATCAGCCA
TGATGGACCTCCTGCTTCGCCTGATCAGCTGCGTGGAGCCCGCGACGCTACGGCAGGAAGTGCTGAACTG
GCTTAACGAAGCAAGAATTATTCAGAGACTTGTGGAGCTGATCCATTCAAGCCAGGATGAGGATAGGCAA
TCAAACGCTTCCCAGACCCTGTGTGATATCATAAGATTGAGCAGAGACCAGAGCAATCAGCTGCAGGATA
TACCTGAGCCTGATCCACTTCTCACCGCACTGGAATCGCAGGAATGTGTGGAGCAACTCCTGAAGAATAT
GTTTGATGGAGAGCAGACTGAAAATTGCATAGTGAATGGAACGCAGGTTCTGCTAACGTTGCTGGAAACG
AGGCGTTCTGGGGTGGAAGGACTGATGGACTCATACACTCAGGGATTTGAAAGGTCTTACACTGTCAATA
GCAGCATCTTACATGGCATTGAACCGAGGCTAAAAGATTTCCACCAGCTGCTGCTCAGCCCTCCCAAGAA
AACAGCAATCCTGACTACAATTGGTGTCCTGGAGGAGCCTCTGGGCAATGCTCGTCTTCACGGATCTCGC
CTGATTGCTGCTCTGCTCCACACAAACACTCCCAGTATTAATCAGGAACTATGCAGACTCAGTACCATGG
ATTTATTACTT
>novel_circ_003749
GTGATCGCATTCCTAAGGAAAAAGGACAAATTTATTAGCCTGGTGCTAAAGCATATAGACACATCAGCCA
TGATGGACCTCCTGCTTCGCCTGATCAGCTGCGTGGAGCCCGCGACGCTACGGCAGGAAGTGCTGAACTG
GCTTAACGAAGCAAGAATTATTCAGAGACTTGTGGAGCTGATCCATTCAAGCCAGGATGAGGATAGGCAA
TCAAACGCTTCCCAGACCCTGTGTGATATCATAAGATTGAGCAGAGACCAGAGCAATCAGCTGCAGGATA
TACCTGAGCCTGATCCACTTCTCACCGCACTGGAATCGCAGGAATGTGTGGAGCAACTCCTGAAGAATAT
GTTTGATGGAGAGCAGACTGAAAATTGCATAGTGAATGGAACGCAGGTTCTGCTAACGTTGCTGGAAACG
AGGCGTTCTGGGGTGGAAGGACTGATGGACTCATACACTCAGGGATTTGAAAGGTCTTACACTGTCAATA
GCAGCATCTTACATGGCATTGAACCGAGGCTAAAAGATTTCCACCAGCTGCTGCTCAGCCCTCCCAAGAA
AACAGCAATCCTGACTACAATTGGTGTCCTGGAGGAGCCTCTGGGCAATGCTCGTCTTCACGGATCTCGC
CTGATTGCTGCTCTGCTCCACACAAACACTCCCAGTATTAATCAGGAACTATGCAGACTCAGTACCATGG
ATTTATTACTTGACTTATTTTTTAAATACACGTGGAATAACTTTTTGCATTTCCAAGTGGAATTGTCCAT
AGCAGCTATTCTCTCACACTCTGTGCAAGAGGGAAGAACTACTGCCAATGACTCAGAAAGCAGAGAAGAG
GTGCTGAATGGAAACGTGACCACGGAGAACCAAGAAACTCCAGAAAACAACACGGAGAATATCATGGTTA
CTCAT
>novel_circ_003751
TGGCTTAACGAAGCAAGAATTATTCAGAGACTTGTGGAGCTGATCCATTCAAGCCAGGATGAGGATAGGC
AATCAAACGCTTCCCAGACCCTGTGTGATATCATAAGATTGAGCAGAGACCAGAGCAATCAGCTGCAGGA
TATACCTGAGCCTGATCCACTTCTCACCGCACTGGAATCGCAGGAATGTGTGGAGCAACTCCTGAAGAAT
ATGTTTGATGGAGAGCAGACTGAAAATTGCATAGTGAATGGAACGCAGGTTCTGCTAACGTTGCTGGAAA
CGAGGCGTTCTGG
>novel_circ_003759
AAAACAGCAATCCTGACTACAATTGGTGTCCTGGAGGAGCCTCTGGGCAATGCTCGTCTTCACGGATCTC
GCCTGATTGCTGCTCTGCTCCACACAAACACTCCCAGTATTAATCAGGAACTATGCAGACTCAGTACCAT
GGATTTATTACTTGACTTATTTTTTAAATACACGTGGAATAACTTTTTGCATTTCCAAGTGGAATTGTCC
ATAGCAGCTATTCTCTCACACTCTGTGCAAGAGGGAAGAACTACTGCCAATGACTCAGAAAGCAGAGAAG
AGGTGCTGAATGGAAACGTGACCACGGAGAACCAAGAAACTCCAGAAAACAACACGGAGAATATCATGGT
TACTCAT
>novel_circ_003760
AAAACAGCAATCCTGACTACAATTGGTGTCCTGGAGGAGCCTCTGGGCAATGCTCGTCTTCACGGATCTC
GCCTGATTGCTGCTCTGCTCCACACAAACACTCCCAGTATTAATCAGGAACTATGCAGACTCAGTACCAT
GGATTTATTACTTGACTTATTTTTTAAATACACGTGGAATAACTTTTTGCATTTCCAAGTGGAATTGTCC
ATAGCAGCTATTCTCTCACACTCTGTGCAAGAGGGAAGAACTACTGCCAATGACTCAGAAAGCAGAGAAG
AGGTGCTGAATGGAAACGTGACCACGGAGAACCAAGAAACTCCAGAAAACAACACGGAGAATATCATGGT
TACTCATTTGTTCCAGAAGTGCTGCTTAGTGCAAAGGATACTGGATGCCTGGGAAGCCAATGACAAAATA
CAGGCAGAAGGGGGAATGAGGCGAGGCAACATGGGCCACCTCACCCGCATCGCCAACGCCGTGGTGCAGA
ACATGGAGAAGGGCCCCATGCACACCCAGATCACTGAGTTCATCAAAGAGCTACCTGAGGACTGCAGAGG
GAGATGGGAGAGCTTTGTAGAAGAGACACTGACAGAAACAAACAGGAGGAACACGGTGGATTTGGTGAGC
ACTCACCATCTGCACTCTTCCAGTGAGGATGAGGACATTGAGAGTGCTTTTCCCAATGAGCTTTCTCTCC
AACAGGCCTTCTCTGAGTACCAAATCCAGCAGATGACAGCAAACTTCGTGGATCAGTTTGGCTTTAATGA
TGAGGAGTTTGCTGACCAGGATGATAATATCAATGCTCCTTTTGACAGGATTGCAGAGATAAACTTCAAC
ATAGATGCAGACGATGACAGCCCCAACGCTTCCCTCTTCGAAGCCTGCTGCAATGAGAGGATCCAGCAAT
TTGATGATAACGAAGAAGAAGAAGATATCTGGGAAGAGAAGGAGATAACCTATGCAACACAAGTTAAATC
GAGAACGAGGTTTGGAGCATCTCAGGCCTCAGAGAGTTCATCAAAAAGTGATCTTGAGAATGGAGACCAC
GATGGCAGCGTGGACTCGGAAGAAGAGGAGGAAACAGAACAGCAGGTGCCTTCTTCCTCAGCCAACAGCA
ACAAGAGCAATGCTGCAGAGCAGAAAGAGCCCGACTCTTCTGAAGGCTCCGGGTGGACCGCAGTGTTTGA
GCCCGTCAGCTCGAAGCCCCCCACCCCCTGCGTGGCCATGGATGTTGGATCCAGTGTGTGGGACTCAGCA
GCCCCAGAGAACGCGGCACCGGAGAAGGGGTGGGCCAAGTTCACGGACTTCCAGCCCTTCTGTTGCTCCG
AATCGGGCCCACGGTGCAGTTCTCCTGCAGACACAGAAAGCAGCGATTCAGACGGCAACCCGAAGCAGAG
TCAGGACAAGAACT
>novel_circ_003820
ATACTCAGAAGCAAAGTGAAAGAGAGCCCAGAAGGATCCCGTGCCATCATCAGAGTAATTTTCAAGTACC
CCGTTGTGGTTCCCAGTGCCTTATTGCCACCCTGGATCCAACAAGAGGTATCGTGGTTCATCTCACTCTT
CTCCTCCTCTGCCTCCCTCCCCGGGACTCACTCACAGAATCCCCCATCTTGGGGATGGTACCCCATACCC
TCGGGGTGCTCACATCGTCCCCATGTCCCCAAAGTGCTCACCCCATCCCTATGTCCCCAGAATGCTCACA
GCATCACCCATCCTGGGGTGCTCACACCATCCCCATGTCCCCAAGGTCCTCACACCATCGCCCATCTTGG
GGTGCTCACACCATCCCCATGATCCTGGGGTGCTCACATCACCCCCATGTCCCCGAATGCTCACACCATC
CCCTATCTTGGGGTGCTCACATCATCCCCATGTCCCCAAGGTCCTCACACCATCACCCATCTCGGGGTGC
TCACACTATCCCCATATTCTTGGGGTGCTCACACCATCCCCATGATCTTGGGGTGCTCACATCACCCCCA
TGTCCCCAAGGTCCTTACCCCATCCCCCATCTTGGGGTGCTCACCCCATCCCCATGTTCTTGGGGTGCTC
ACACCACCCCCATGTCCCCAGGATGCTCACAGCGTTACCCATCTTGGGGTGCTCACACCATCCCCATGTC
CTCAGAATGCTCACACAATCCCCCATCTTGGAGTGCTCACATCGTCCCCATGATCTTGGGGTGCTCACAC
CATCCCCATGTCCCCAAGGTCCTCACACCATCACCATTCTTGGGGTGCTCACACCATCCCCATGTCCCCA
ACGTCCTCACACCATCCCCATGTCCGCAAGGTCTTCACACCATCACCCATCTTGGGGTGCTCACACCATC
CCCATGATCTTGGGGTGCTCAAACCATCACGATTCTTGCGGTGCTCACACCATCCCCATGTTCTTGGGGT
GCTCACCCAATCCCCATGTCCCCAGGATGCTCACACCATCGCCCATCTTGGGGTGCTCACACCGTCCCCA
TGATCTTGGGGTGCTCAAATCATCCCCACGTCCGTGGGGTGCTCACAACATCCCCATGATCTGGGGGTGC
TCACACCATCACCATCCTTGGGGTGCTCACACCATTGCCATTCTTGGGGTGCTCACACCATCCCCATGTC
CGCAAGGTCTTCACACCATTGCCCATCTTGGGGTGCTCACATTATCCCCATGTTCTTGGGGTGCTCACAT
CACCCTCATGTCCCCAGGATGCTCACAGCATCACCCATCTTGGGGTGCTCATACCATCCCCATGATCTTG
GGGTGCACACACCATCCCCATGTCCCCAAGGTCCTCAAACCATCACCCATCTTGGGGTGCTCACATCACC
CCCATGTCCCCAAATGCTCACACAATCCCCCATCTTGGGGTGCTCACACCATCCCCATGTCCTTGGGGTG
CTCAAGCCATCACCATTCTTGGGGTGCTTAACCATCCCCATTGTCTTGGGGTGCTCACATCACCCCCATG
TCCCCAAGGTGCTCACCCCATCCTGCATCTTGGGGTGCTCACACCATCCCATGTCCCCAAGGTCCTCACA
CCATCACCCATCTTGGGGTGCTCACACCATCCCCATGATCTTGGGGTGCTCACATCACCCCCATGTCCCC
GAATGCTCACACCATCCCCTATCTTGGGGTGCTCACACCATCCCCATGTCCCCAAGGTCCTCACACCATC
CCCATGATCTTGGGGTGCTCACATCACCCCCATGTCCCCAGGATGCTCACAGCATCATCCATCTTGGGGT
GCTCACACCATCCCCATGATCTGGGGGTGCTCATACCATCACCATTCTTGGGGTGCTCACACCATTGCCC
ATCTCGGGGTGCTCACACCATCCCCATGTTCTTGGGTTGCTCACACCATCCCCATGATCTTGGGGTGCTC
ATACCATCACCATTCTTGGGGTGCTCACATTATCCCCATGTTCTTGGGGTGCTCACATCACCCTCATGTC
CCCAGGATGCTCACAGCATCATCCATCTTGGGGTCCTCAAACCATCCCCATGTCCCCAAGGTCCTCAAAC
CATCACCCATCTCGGGGTGCTCACATCACCCCCATGTCCCCAAATGCTCACACAATCCCCCATCTTGGGG
TGCTCATACCATCCCCATGTCCTTGGGGTGCTCATACCATCACCATTCTTGGGGTGCTCACATCACCCCC
ATGTCCCCAAGGTGCTCACCCCATCCTGCATCTTGGGGTACTCACACCATCACCCATCTCGGGGTGCTCA
CACCATCCCCATGTTCTTGGGGTGCTCACACCACCCCAATGTCCCCAGGATGCTCACAGCGTCACCCATC
TTGGGGTGCTCACACCATCCCCATGATCTTGGGGTGCTCACATCACCCCCATGTCCCCGAATGCTCACAC
CATCCCCTATCTTGGGGTGCTCACACCATCCCCATGTCCCCAAGGCCCTCAAACCATCCCCCATCTTGGG
GTGCTCACATCACCCCCATGTCCCCAAATGGTCACACAATCCCCCATCTCGGGGTGCTCACCCCATCCCC
ATGTTCTTGGGGTGCTCACATCATCCCCATGTCCTTGGGGTGCTCATACCATCACCATTCTTGGGGTGCT
TAACCATCCCCATGTTCTTGGGGTGCTCACATCACCCCCATGTCCCCAAGGTGCTCACCCCATCCTGCAT
CTTGGGGTACTCACACCATCACCCATCTCGGGGTGCTCACACCATCCCCATGATCTTGGGGTGCTCACAT
CACCCCCATGTCCCCGAATGCTCGCACCATCCCCTATCTTGGGGTGCTCACACCATCCCCATGTCCCCAA
GGCCCTCAAACCATCCCCCATCTTGGAGTGCTCACATCACCCCCATGTCCCCAAGGTGCTCACCCCATCC
TGCATCTTGGGGTACTCACACCATCACCCATCTCGGGGTGCTCACACCATCCCCATGTTCTTGGGGTGCT
CACACCACCCCCATGTCCCCGAATGCTCACCCCATCCCCCATCTCGGGGTGCCCACCCCATCCCCATGCC
CCCATTGCCCCTCCCCGGAGAATCCAGTGATGCCTCGTCGTGTGCTCGAACAGAAGCAGTGTTTAATTAA
TAGGAAATATTTAATTGCTATTTAATTTGTAATTTAAAAACCTCATTTGTCCATACAGCCTGTAAATATT
TCCCCCCCTCAAATATAAGTAGTCCTCATCCGAATCCTGATTTTTGTAATGAAAAGATTATTGTTGTTAT
TGTTGCTATTATTGTTATTGTTATTATTATTATTAATTAGAGCAGAGGGATAATAATGCTGGGAAGCTGC
TGGAGTTTGGCATCAGAGCCTGCTGTGATGGGGCTGTGATGGGATGGAGCGCCACGATGGGATGGAAGTG
GGATGGAGAGGAGCTCTGCAGTGGGCTGATGCTGTACTGGGATGGAGCTCCGTACTGGGATGGAACTGGG
ATGGAGAGGGGCTGTGCTGGG
>novel_circ_003872
GTCTTGGACCCAGAGCTGGAGGTGGCAGATCTGGCATTCCCCCCTTCTACGATTTCTGCTTCATCTCTCA
AAATGCAGGACAAGGAGATCCGGGCTGTCTTCCTCCGCTTGTTTGCACAGCTGCTGCAGGGCTATCGTTG
GTGTCTGCACATCATCCGCATCCATCCTGAGCCCGTCATCCGCTTCCACAAGGCAGCCTTCCTGGGACAG
AGGGGGCTGACGGAGGATGACTTCCTCACCAAGGTGCTGGAGGGCATGGCCTTTGCTGGCTTTGTGACAG
AGCGGGGGGCCCCGTACCGCTCCATCGACCTGTTTGATGAGCTTGTTGCTTATGAAGTGAAGCGCATGCG
TGCAGAAGAGGGGAACAAGCAGAAAATATTGCGGCACATCAAGGAGCTGGCAGAGAAACTTTACAAAAAT
GAGAACCCGTACCCCGCCGTGACCATGCACAAGGTGCAGAAGCCCACTGAAGGCTGTCATCTGCGCCTGC
ACCAGAAGCCCTTCCCCCGTTTGGATGAGGGCACAGTGCAGTGGATCATCGACCAGGCCACAGCCAAGCT
GCAGACAGCCCCTCCAGCTGTGAAAGCAGAGAAGAAGTGCATGGTGCCCTCGGGCCCCCCCATCGCAGCC
ATCATGGAGCGTAATGGCAATGCTTTGGCCAACAGCGCCCGCCGCCTGGAGGTGGTTCGGAACTGCATCT
CCTATGTCTTTGAGAACAAGATGTTAGAAGCCAAAAAGTTATTCCCTGCTGTGCTGCGTGCCATGAAAGG
CCGAGCTGCCCGGCACTGCCTGACCCAGGAGCTGAACCTGCACGTGCAGCAGAACCGTGCCGTGCTGGAC
CACCAGCAGTTCGACTTCATCGTCCGTATGATGAACTGCTGCTTGCAGGACTGCACGGCCATGGACGAGC
ATGGGATTGCAGCCGCGCTCCTGCCCCTGGTCACCGCTTTCTGCCGAAAACTGAGCCCAGGCATCACGCA
GTTTGCCTACAGCTGTGTGCAGGAGCACGTGGTGTGGACCAACATCCAGTTCTGGGAAGCTATGTTCTAC
AGTGACGTGCAGAACCACATCCGAGCCTTGTACCTGGACAGCAGTGAGGAGAACCACGCGGACGAGGAGA
GCACGGAGGAACCCCAGGAAGCCAGGTCTGCCCTCGAGATAGCATCAGAGCAGCTGAGGCTGTGGCCCAC
CATGAGCCGAGAGAAGCAGCAGGAGCTGATCCAAAAGGAGGAGAGCACGGTTTTCAGCCAGGCCATCCAC
TACGCCAACCGCATGAGCTACCTGCTGCTGCCTCTGGACACCAGCAAGAACCGCCTGCTGCGCAGCTCCG
GGCTGGGGGACGTGGAGAGCGTCAGCAACAGCTTTGTCACCAACAGCATCGCTGGCAGTGTGGCCGAGAG
CTACGACACGGAGAGTGGATTCGAGGATGCTGAGAGCTCAGACGTGGCCAACTACGTGGTGCGGTTCATC
AACCGCTTCGTGGACAAAGTCTGCACTGAGAGTGGAGTCACCAACGAGCACCTGAAGGGGCTGCACGTCA
TGATCCCTGATATCGTGCAGATGCACATAGAGACACTGGATGCTGTGCACAGGGAGAGCAAGAGGCTTCC
TCCCATCCAGAAGCCAAAGCTGCTGCGCCCCAACCTGTTGGTGGGTGAGGAGTGTGTGATGGAGGGGCTG
CGTGTGTACCTCATGCCCGACGGGCGGGAGGAGGCCGCCGGGGGGAACATTGGGGGTCCACCTCTTCTCC
CCGCGGAAGGAGCCATCTTCCTCACCACGTACCGCATCATCTTCAAAGGCACCCCCACAGACCCCCTGGT
GGGGGAGCAGGTGGTGATCCGATCCTTCCCCATCTCCTCGCTGACCAAAGAGAAGAAGATCAATATCCAG
GCCCAGGTGGATCAGTTCATCCAGGAGGGCCTGCAGCTGCGCTCGTGCACATTCCAGCTGCTGAAGATTG
CCTTCGATGAGGAGGTGGCTTCAGACAGCGCCGAGGTCTTCAGGAAGCACCTGCACAAGCTGCGTTACCC
CCAGCATGTGCACGGCACCTTCGCCTTCACCGTGGGCCAGTCTCCCAAGCAAGCCATGCAGCCCAAGGCC
AAGGAGAAGAACCCCTCGCTCAGCTCCCAGCAGGTGACCGATATGTTCCAGGGTCTGACAGTGGGGGTCA
TGTCCCTCGGGCACCTTGGCCATTCGACCACGACGCTCTCCAAAAACCTGGTGAAAAATGCCAAGAAAAC
CATTGGCCGACAATATGTGACACGCAAGAAATACACACCGCCTGCCTGGGAGCAGCGCAGCAGCCAGCAC
TTCCCGGAGGACAACGAGGATGAGATCTCAGTGTCCGAGGAGATGGACAGGAGCACTTTGACCCCCACCA
CGACCATCAGACCCTCGGAGAAGATGACCATCAACCACCTGGTGGAGCGAGCCTGCTGCCGTGACTACCA
GCGCCTGGGGTTGGGCACACTCAGCAGCAGCCTCACACGTTCCAAGAACGAACCCTTCCGCATCTCCACG
GTGAACCGCATGTACGCCATTTGTCGGAG
>novel_circ_003903
GGAGCGGGGATGGCCAGGGACAGATCCTGCAGCGCTTCCCCGAGAAGGACTGGGAGGACAACCCCTTTCC
TCAAGGCATCGAGTTGTTCTGCCAGCCCAGCGGTTGGCAGCTGTTCACAGAGAGGAATCCCCCCACCTTC
TTCGTGGCCGTGCTGACTGACATCAACTCAGAGAGGCACTACTGCGCCTGCTTCACCTTCTGGGAGGCTG
TGGAGAGCACGCAGCCTCAAAGCCACCCCAGGAATGGAGAGGAGGAGGAAGAGGAGTCGGCGTCTCCCGT
CCAACCGGCGCAGCTCTTTGCTCCCAAGAGCCTGGTGCTGGTGTCACGGCTGGACCACGCCGAGGTGTTC
AGGAACAGCCTGGGCTTGATCTACACCATCTATGTAGACGGGCTGAACGTGTCCCTGGAGAACGTCATTG
GGAACTTGCTGACGTGCACCATCCCCATCACCGGTGGAGCCCAGCGGACGATCTCGCTGGGCGCAGGGGA
CAGGCAGGTGATCCAGACACCCATCAATGACTCGCTTCCCGTCAGCAGCTGCAGTGTGGCTCTGCTCTTC
CGGCAGCTCGGCATCACCAACGTGCTGTATCTCTTCTGCGCAGCGCTCACTGAGCACAAGATCCTCTTTC
TCTCCAGCAGCTACCAGCGGCTCACCGATGCCTGCCGTGCTCTCCTTGCACTTATGTTCCCCCTTAAGTA
CAGTTTCACGTACGTACCCATCCTGCCTGCACAGCTCCTGGAGGTACTGAGCACGCCGACACCCTTCATT
ATTGGAGTCCACTCCATCTTCCAGTCGGAGACACAGGAGCTG
>novel_circ_003914
GGAGCGGGGATGGCCAGGGACAGATCCTGCAGCGCTTCCCCGAGAAGGACTGGGAGGACAACCCCTTTCC
TCAAGGCATCGAGTTGTTCTGCCAGCCCAGCGGTTGGCAGCTGTTCACAGAGAGGAATCCCCCCACCTTC
TTCGTGGCCGTGCTGACTGACATCAACTCAGAGAGGCACTACTGCGCCTGCTTCACCTTCTGGGAGGCTG
TGGAGAGCACGCAGCCTCAAAGCCACCCCAGGAATGGAGAGGAGGAGGAAGAGGAGTCGGCGTCTCCCGT
CCAACCGGCGCAGCTCTTTGCTCCCAAGAGCCTGGTGCTGGTGTCACGGCTGGACCACGCCGAGGTGTTC
AGG
>novel_circ_003966
GATGCAGCAGGGACTTTTTGGGGGAAGAAAACGGAGCGTCTCGGTTTGTTAGATGCATCTGTGCTGTGGG
TAGCTGTAGGAAGTGGAGCAGAAAACAAGCCAGGCTGCCCGCCCCTCATCGCTGCGTCACCTTCCTGCTG
ATGGCCCAGATAAGCTGCTTGTGATGTGCAGGGGGTGCCCTGCCCCAGCATGGGCAGCTCTGAGCTCAGC
ACCCAGCACGGGGCATCCGGGAAAGACCTCAGATCGTGAGGTTATTCCAAGCTGGAAGGGATTCATAAGG
ATCATTGAGTCCAATCCCAGCCCACCCCCATTGTGCCCACTGACCGCATCCCCAAGTGCCACATCTCCAC
GGTCCTTAAGCACCTCTGTGGATGGGGACTCCCCCACTGCCCTGGGCAGCCTCTGCCAGTGCCTGACTGC
TCTTTTAGAGAAGAAATTGTTCTTCGTATTCAATCTTTTAAGGGTGGGAGAAGGTTTCTGGCATTCTTAA
GGTCCTGACCTAATGCTGCTTGGTTTGATTCTCATTTAGATACGTGCAGCCAAACGTCTCATGTTTGAAG
AACGGAGATGAGTGTCTATTAGTTGAAACCATGTGAAATAAACTGCGTGCAGGACCTGGTCAGGGCTTTG
G
>novel_circ_004046
TGCCGAGGAATGTAAGCAGGTCTGCTGGGCTCTGCGGGACTTCACACGCCTATTCCGATAGCCTGCGCCC
TGCACCCGGCATGGCGCCTGCCTCCCAGGTAAGGCACAGGGGACTGGGGGCCACCATGGGGGCAGCAGAC
CCCCAGGGGCATTGCTGGGGCTGGGGACATCACATTGGGATGGGGGCACTGTGTGGGATTGGGTTGCACT
GGGGACATCATGTTGGGTTGAGGACATTGTTGTAGGTTCAGCTGGGGATGCTGGGCTGGGGACGTTATCC
TGTGTTGGGGACATGATGCTGTGTTGGGGACATTGATCTGGGTTCTGTTGGGGACATCATGTTGGGCTGG
AGCTGTCAAATTGGATTGGGAACATGGGATTGGGTTGAGGTCATTGTTCTAGGTTCAGGTGGGGGCATCA
CATTGGCTTGGGGTCATGGCTCCTTATTGGGAACGTTGTGTTTGACTGGGGACATCGTGTTGAGTTGGAT
TGGTGACATGGTGCTAGGTTGGGCTGGGGACATTGCACTGGGCAGGGGGGCATGGTGCTGGGTTGGATTG
GGGACATGGTGCTGGGTTGAGGACATTGTGCTTTATTGGGGACATTGTTCTGGGTTTGACTGGGGACATC
GCATTGGGTTGGGACATGGCACTGTTGGGTTGGGGACATCATGTTGGGTTGGGGATGTTGTGTTAGATTG
GGGATATTGTGTTGGATTGAGTTGGGGACATCTTGTTGGGTTGGGGACATCTTGTTGGGTTGGGGACATA
GCTCTGGGCTGGGGACATTGTTCTGGGTTCAGCTGGGGGCATCGTGTTGGGTTGGGATGGGGACATGGTG
TTGGGTTGGGGACATCATGGGCTGGGGATGTTGGGTTGGGGACATTTGTGCTTTATTGAGGACACTGTTC
TGTGTTGGGGTCATGGTGTTGGGTTGGGGACATAGCTCTGGGCTGGGGACATTGTTCTGGGTTCATCTGG
GGACATCGTTTTGGGTTGGGTTGGGGACATGGTGTTGGGTTGAGGACATTGGGTTGGGGACATTGTGTTG
GATTGGGTTGGGGATGTGGTGTTGGGTTGGGGATATGGCACTGCACTGGGAACATGGTGTGGGGTTGGAG
ACATTGGGTTGGGTTCAGCTGGGGACATTATGTGGGGTTGAGGACATCACGTTGGGTTCGCTGGGGAAAT
GACCCCCTGCAACCCACCCCTCCCTGGAACACCTGTTAATTAACAGAAGACAGAAACGAAGCCACCATGA
TTGGTCCCGCAGCCGTCGCCGGGGGCCGCACTCACTCAGCACCAGAGGAGCGTGTGTCCCAACACTGCGA
CCCCCCCCCAAAAAAAACCAAACCAACCCCCCACACTGGGACTGTGCCCTCAACGAGCACCACAAAGTAC
CAAACTTCCCTGAAATGACATCAAAAGAACCCAGGGAAGAGCTCTGGGGAGGGGGCGGGTGGCCAAGGGG
GGGGTCCACGCTCCCGGGGTTGGTGGGGGGTGGGGACGCGGACTCGGCGCGGGGACGCGGCCGCGTGGGT
CGGACTGCTTAAAATATATATTATATTTTTTTCCTTTTTTTTTTTTTTTCCAAATTTGGTTTTTTTGTTT
GTTTGTTTGTTTTATTTTATTTTATTTTTTAATCGTTTTGATTTTTTTTCTTTTTTTTTTCTTTTCTTCG
AGGGGAGAGAACGCAGGGTTGGGGTGGGTGGGGGTTCGGTCGTGCGAGTGCAGGGACGGGGCCGGGGCCG
GGTGTGCGGTTCCGTCTGGTGTTGTAGCCATCTCGAGAACAATAAAAAAAAAGAAAGAAAAGATGCAAAA
ATGGAAAAAAAAAAAATCGGTTAAAAAAAGGAAAAACAAAAAAACAAAAAAAACAACAACAAAAACCAAC
CAGCCCATGGTGGTCCTGTCTGCTTCTTGGGGGAGGGGGGGGGGAGGGTTGAGGTGGGGATACAGATGTG
TGTTCCAGATGTGGCGCTCCAGGAGCAGCTGCCGTCCCAGTATGGTGATGTTCTGCGGATGGTGGGGCTC
CAGATGTGCTCCAGGTGTTGTGTTCCAGATGTGGCACTCCAGGAGCAGCTGTGGTCCCGGTATGGTGATG
TTCTACAGGTGGTGGGGCTCCAGATGTGCTCCAGGTGTGATTTGTTTTTTGATCTGGTGCTCCAGGAGCA
GTGAAGATCCAAGTATGGAGATGTTCCGGGTCTGGTGGTGCTCCAGATGTGTGTTCCAGATGTGCTCCTG
GAGTAGCAGCAGACCAG
>novel_circ_004079
GCACACCAACCCCATCGTGGAGAACGGGCAGATCCACCCGTGCCAAAAAGTCATCCAGGAGGTGAGCATG
GGCCAGGACCTGGCAGCACCCCCTGCAGCGATGTGGGGCGCTGGGGGTCACCTCCACCCTCTGCCCCCAG
ATCTGGCCCGTGCTGTCTGAGACCCTGAACAAGCACAGTGCCGATAACCGCATCGTGGAGCGCTGCTGCC
GCTGTCTGCGCTTCGCCGTGCGCTGTGTGGGGAAGGGCTCTGCTGCACTGCTGCAGCCCCTGGTCACACA
GGTACGGGGAGTGGAGGGAGCAGGGGGTGTATGGAACTGCAGCTGGGGCTGGGGAGGGAGGAGCGGGAAC
TGGGGCTGGGGAGAGAAGGGGGGAAACCAATGGGCTTGAGATCGGGGAGGGATGAGTGGGAACTGGGATT
GGGATTGAGGAGGGAGGGGGAAAACCAATGGGATTGGGGGCGGAGGAGGGAAGCCAATGAGATTGGGATT
GGGGAGGGAGGGGTGGTGAACTGGGATTGGGATTGGGAAGGGAAGGGGGAAACCAAGTGGAACTGGGGAG
GGTTGTGTGGGAACTGGGATTGGGATTGGGAAATGATAGGGGAAGCCAGATGGGATTGGGGAGGGTTGGT
TGGGAGTGGGTTGGGATGGGGGAAATCAGTGGGAAACCAGTGGGATTGGGGAGGAATAGGTGGGAACTGG
GATTTAGGATTGGGGAGGGATGGGAGGGGAACTTAATGGGATTGAGATGGGATGCATGAAACTGCATCTG
GGATTAGGGAAGGATGTGGGAATCTGAAGCTGAGATTGGGAAGGGATGCAGGGAACCTTCTGCAGTTGGA
ATGGGATGTGTGTATTTTCAGCTGGAGTGGGGGAGGAATGAATGAAACTGCACAGGTGGAACAGGAGAGG
GATGTGGGAAAGGGATGTATGGAGCTTCAGCTGGGATTGGGAAAGGGTGGGGGAGACCAACTGGGATTGG
GAAGGAGCTGCAGTGGTGTGTACCCCACAGATGGTGAGCGTGTACCGGGCACACCAGCACTCGTGCTTCC
TGTACCTGGGCAGCATCCTGGTGGACGAGTATGGGATGGAGGAGGGCTGCCGGCAGGGGCTGCTCGACAT
GCTGCAGGTGGGGTTCATCCCAGCCCCCTCCTGCAATTCCTGAACGCCAATCCCTGCCCCAATCCTACAA
TGCCAGAGCCCCAGTCCTTGCCCTAGTCCTACAATTCCAGCCCCAGTCCTGTAGTTCCAGAACCCCAACC
CATCCCCAGTCCTACCATCCCTGCCCCAATCCTTCAATTCGAAAACCCCATCCCGGCTCCAATCCTACAA
TCCCAAGCCTATGAGCCCATGTCTGGGGGAAACCAGGAGAGCAGCTTTGGCCTGGGGTCACCAAGTGACA
TAATTGACCCAGACTCCTAATTACCAAGGATGCCCAATTAATTGCCAAGGAGCCTTAATGACTGGTGTCC
CCCCCAGGCTCTCTGCATCCCCACCTTCCAGCTCCTCGAGCAGCCCAGTGGCCTCCAGAACCATCCCGAC
ACTGTGGATGACCTTTTCCGCCTCGCAGCCAG
>novel_circ_004206
ATCCAGTTTGCTGACCAGAAGCAGGAGTTCAATAAGCGCCCAACGAAAATCGGCCGCCGCTCGCTGTCCC
GCTCCATCTCGCAGTCATCGACGGACAGCTACAGCTCAGCTGCCTCCTACACCGACAGCTCTGATGATGA
GACCTCCCCCCGGGACAAGCAGCAGAAGAACTCCAAAGGCAGCAGTGATTTCTGTGTGAAAAACATCAAA
CAGGCAGAATTTGGGCGTCGAGAGATTGAAATTGCTGAGCAAGAAATGCCCGCACTGATGGCATTGAGGA
AGAGAGCTCAGGGAGAAAAGCCTCTGGCTGGTGCTAAGATCGTGGGCTGCACACACATCACAGCCCAGAC
AGCG
>novel_circ_004207
ATCCAGTTTGCTGACCAGAAGCAGGAGTTCAATAAGCGCCCAACGAAAATCGGCCGCCGCTCGCTGTCCC
GCTCCATCTCGCAGTCATCGACGGACAGCTACAGCTCAGCTGCCTCCTACACCGACAGCTCTGATGATGA
GACCTCCCCCCGGGACAAGCAGCAGAAGAACTCCAAAGGCAGCAGTGATTTCTGTGTGAAAAACATCAAA
CAGGCAGAATTTGGGCGTCGAGAGATTGAAATTGCTGAGCAAGAAATGCCCGCACTGATGGCATTGAGGA
AGAGAGCTCAGGGAGAAAAGCCTCTGGCTGGTGCTAAGATCGTGGGCTGCACACACATCACAGCCCAGAC
AGCGGTCCTGATGGAGACCCTGGGTGCGCTGGGGGCCCAGTGCAGGTGGGCTGCCTGCAACATCTACTCC
ACCCTCAATGAAGTGGCTGCTGCCCTCGCCGAGAGCGGATTCCCCGTCTTTGCTTGGAAAGGAGAATCTG
AAGACGATTTCTGGTGGTGCATCGATCGCTGCGTCAACGTGGAGGGGTGGCAGCCCAACATGATTTTGGA
TGACGGAGGAGATCTCACTCATTGGATCTACAAGAAATATCCCAACATGTTCAAGAAGATCAAGGGGATC
GTAGAGGAGAGTGTCACTGGAGTGCACAGGCTCTACCAGTTGTCCAAAGCAGGGAAGCTCTGTGTCCCAG
CTATGAATGTCAATGATTCAGTGACGAAGCAGAAGTTTGACAATTTGTACTGCTGCAGAGAGTCCATCTT
GGATGG
>novel_circ_004212
GTCCTGATGGAGACCCTGGGTGCGCTGGGGGCCCAGTGCAGGTGGGCTGCCTGCAACATCTACTCCACCC
TCAATGAAGTGGCTGCTGCCCTCGCCGAGAGCGGATTCCCCGTCTTTGCTTGGAAAGGAGAATCTGAAGA
CGATTTCTGGTGGTGCATCGATCGCTGCGTCAACGTGGAGGGGTGGCAGCCCAACATG
>novel_circ_004213
GTCCTGATGGAGACCCTGGGTGCGCTGGGGGCCCAGTGCAGGTGGGCTGCCTGCAACATCTACTCCACCC
TCAATGAAGTGGCTGCTGCCCTCGCCGAGAGCGGATTCCCCGTCTTTGCTTGGAAAGGAGAATCTGAAGA
CGATTTCTGGTGGTGCATCGATCGCTGCGTCAACGTGGAGGGGTGGCAGCCCAACATGATTTTGGATGAC
GGAGGAGATCTCACTCATTGGATCTACAAGAAATATCCCAACATGTTCAAGAAGATCAAGGGGATCGTAG
AGGAGAGTGTCACTGGAGTGCACAGGCTCTACCAGTTGTCCAAAGCAGGGAAGCTCTGTGTCCCAGCTAT
GAATGTCAATGATTCAGTGACGAAGCAGAAGTTTGACAATTTGTACTGCTGCAGAGAGTCCATCTTGGAT
GG
>novel_circ_004336
TACCTATTGATGGAAGAACACGGCGTGACTCAAACAGAACACATGGCCACCATCGAGGCCCACGCAGTGG
CCCAGCAGGTGCAGCAGGTCCACGTGGCCACCTACACGGAGCACAGCATGCTGAGTGCCGACGAGGACTC
ACCTTCCTCACCCGAGGACACGTCCTATGATGACTCTGACATCCTCAACTCCACAGCTGCCGATGAGGTG
ACAGCCCACCTGGCTGCAGCAGCCTCAACTCCTGCAGGATTTTCCTTTTCCTTCCCAGCACGCTGGTGGG
CTGTTACAGGAGAGTGTCACTGCAAGGGAATCCCAGGCCCTGTGGGGATGGCAGCAGCTGCTGCTGTGGC
[truncated: 77,985,518 more chars]
