# Supplementary material for: Novel Insights into the Circadian Rhythms Based on Long Noncoding and Circular RNA Profiling
Source: Int J Mol Sci. 2024 Jan 18;25(2):1161. doi: 10.3390/ijms25021161 (PMC10816401; doi:10.3390/ijms25021161)
Supplement: Supplementary file 1 [file ijms-25-01161-s001.zip › circ_candidates.gtf]

1	circ	exon	21666	39056	.	-	exon_intron	gene_id "novel_circ_005555"; transcript_id "novel_circ_005555"; source_gene "ENSGALG00000042023"; exon_number "1"
1	circ	exon	39057	39867	.	-	exon_intron	gene_id "novel_circ_005555"; transcript_id "novel_circ_005555"; source_gene "ENSGALG00000042023"; exon_number "2"
1	circ	exon	39967	40073	.	-	exon_intron	gene_id "novel_circ_005555"; transcript_id "novel_circ_005555"; source_gene "ENSGALG00000042023"; exon_number "3"
1	circ	exon	40433	40924	.	-	exon_intron	gene_id "novel_circ_005555"; transcript_id "novel_circ_005555"; source_gene "ENSGALG00000042023"; exon_number "4"
1	circ	exon	27287	27503	.	+	one_exon	gene_id "novel_circ_005667"; transcript_id "novel_circ_005667"; source_gene "ENSGALG00000045540"; exon_number "1"
1	circ	exon	39670	39867	.	-	annot_exons	gene_id "novel_circ_005943"; transcript_id "novel_circ_005943"; source_gene "ENSGALG00000042023"; exon_number "1"
1	circ	exon	39967	40073	.	-	annot_exons	gene_id "novel_circ_005943"; transcript_id "novel_circ_005943"; source_gene "ENSGALG00000042023"; exon_number "2"
1	circ	exon	40433	40924	.	-	annot_exons	gene_id "novel_circ_005943"; transcript_id "novel_circ_005943"; source_gene "ENSGALG00000042023"; exon_number "3"
1	circ	exon	41658	41875	.	-	annot_exons	gene_id "novel_circ_005943"; transcript_id "novel_circ_005943"; source_gene "ENSGALG00000042023"; exon_number "4"
1	circ	exon	73649	75049	.	+	intronic	gene_id "novel_circ_006774"; transcript_id "novel_circ_006774"; source_gene "ENSGALG00000051297"; exon_number "1"
1	circ	exon	197150	252276	.	-	exon_intron	gene_id "novel_circ_005506"; transcript_id "novel_circ_005506"; source_gene "ENSGALG00000049873"; exon_number "1"
1	circ	exon	252277	255884	.	-	exon_intron	gene_id "novel_circ_005506"; transcript_id "novel_circ_005506"; source_gene "ENSGALG00000049873"; exon_number "2"
1	circ	exon	255927	256482	.	-	exon_intron	gene_id "novel_circ_005506"; transcript_id "novel_circ_005506"; source_gene "ENSGALG00000049873"; exon_number "3"
1	circ	exon	256571	256896	.	-	exon_intron	gene_id "novel_circ_005506"; transcript_id "novel_circ_005506"; source_gene "ENSGALG00000049873"; exon_number "4"
1	circ	exon	256897	259506	.	-	exon_intron	gene_id "novel_circ_005506"; transcript_id "novel_circ_005506"; source_gene "ENSGALG00000049873"; exon_number "5"
1	circ	exon	199825	252276	.	-	exon_intron	gene_id "novel_circ_005521"; transcript_id "novel_circ_005521"; source_gene "ENSGALG00000049873"; exon_number "1"
1	circ	exon	252277	255884	.	-	exon_intron	gene_id "novel_circ_005521"; transcript_id "novel_circ_005521"; source_gene "ENSGALG00000049873"; exon_number "2"
1	circ	exon	255927	256482	.	-	exon_intron	gene_id "novel_circ_005521"; transcript_id "novel_circ_005521"; source_gene "ENSGALG00000049873"; exon_number "3"
1	circ	exon	256571	256896	.	-	exon_intron	gene_id "novel_circ_005521"; transcript_id "novel_circ_005521"; source_gene "ENSGALG00000049873"; exon_number "4"
1	circ	exon	256897	259506	.	-	exon_intron	gene_id "novel_circ_005521"; transcript_id "novel_circ_005521"; source_gene "ENSGALG00000049873"; exon_number "5"
1	circ	exon	218383	218484	.	+	annot_exons	gene_id "novel_circ_005556"; transcript_id "novel_circ_005556"; source_gene "ENSGALG00000050315"; exon_number "1"
1	circ	exon	218693	219183	.	+	annot_exons	gene_id "novel_circ_005556"; transcript_id "novel_circ_005556"; source_gene "ENSGALG00000050315"; exon_number "2"
1	circ	exon	219273	219518	.	+	annot_exons	gene_id "novel_circ_005556"; transcript_id "novel_circ_005556"; source_gene "ENSGALG00000050315"; exon_number "3"
1	circ	exon	241280	241381	.	+	annot_exons	gene_id "novel_circ_005556"; transcript_id "novel_circ_005556"; source_gene "ENSGALG00000050315"; exon_number "4"
1	circ	exon	241590	241771	.	+	annot_exons	gene_id "novel_circ_005556"; transcript_id "novel_circ_005556"; source_gene "ENSGALG00000050315"; exon_number "5"
1	circ	exon	241966	242072	.	+	annot_exons	gene_id "novel_circ_005556"; transcript_id "novel_circ_005556"; source_gene "ENSGALG00000050315"; exon_number "6"
1	circ	exon	218693	219183	.	+	annot_exons	gene_id "novel_circ_005558"; transcript_id "novel_circ_005558"; source_gene "ENSGALG00000050315"; exon_number "1"
1	circ	exon	219273	219518	.	+	annot_exons	gene_id "novel_circ_005558"; transcript_id "novel_circ_005558"; source_gene "ENSGALG00000050315"; exon_number "2"
1	circ	exon	241280	241381	.	+	annot_exons	gene_id "novel_circ_005558"; transcript_id "novel_circ_005558"; source_gene "ENSGALG00000050315"; exon_number "3"
1	circ	exon	241590	241771	.	+	annot_exons	gene_id "novel_circ_005558"; transcript_id "novel_circ_005558"; source_gene "ENSGALG00000050315"; exon_number "4"
1	circ	exon	241966	242072	.	+	annot_exons	gene_id "novel_circ_005558"; transcript_id "novel_circ_005558"; source_gene "ENSGALG00000050315"; exon_number "5"
1	circ	exon	295277	295883	.	+	annot_exons	gene_id "novel_circ_005558"; transcript_id "novel_circ_005558"; source_gene "ENSGALG00000050315"; exon_number "6"
1	circ	exon	297759	298278	.	+	annot_exons	gene_id "novel_circ_005558"; transcript_id "novel_circ_005558"; source_gene "ENSGALG00000050315"; exon_number "7"
1	circ	exon	300074	300289	.	+	annot_exons	gene_id "novel_circ_005558"; transcript_id "novel_circ_005558"; source_gene "ENSGALG00000050315"; exon_number "8"
1	circ	exon	301524	301625	.	+	annot_exons	gene_id "novel_circ_005558"; transcript_id "novel_circ_005558"; source_gene "ENSGALG00000050315"; exon_number "9"
1	circ	exon	241280	241381	.	+	annot_exons	gene_id "novel_circ_005621"; transcript_id "novel_circ_005621"; source_gene "ENSGALG00000050315"; exon_number "1"
1	circ	exon	241590	241771	.	+	annot_exons	gene_id "novel_circ_005621"; transcript_id "novel_circ_005621"; source_gene "ENSGALG00000050315"; exon_number "2"
1	circ	exon	241966	242072	.	+	annot_exons	gene_id "novel_circ_005621"; transcript_id "novel_circ_005621"; source_gene "ENSGALG00000050315"; exon_number "3"
1	circ	exon	241280	241381	.	+	annot_exons	gene_id "novel_circ_005622"; transcript_id "novel_circ_005622"; source_gene "ENSGALG00000050315"; exon_number "1"
1	circ	exon	241590	241771	.	+	annot_exons	gene_id "novel_circ_005622"; transcript_id "novel_circ_005622"; source_gene "ENSGALG00000050315"; exon_number "2"
1	circ	exon	241966	242072	.	+	annot_exons	gene_id "novel_circ_005622"; transcript_id "novel_circ_005622"; source_gene "ENSGALG00000050315"; exon_number "3"
1	circ	exon	295277	295883	.	+	annot_exons	gene_id "novel_circ_005622"; transcript_id "novel_circ_005622"; source_gene "ENSGALG00000050315"; exon_number "4"
1	circ	exon	241280	241381	.	+	annot_exons	gene_id "novel_circ_005623"; transcript_id "novel_circ_005623"; source_gene "ENSGALG00000050315"; exon_number "1"
1	circ	exon	241590	241771	.	+	annot_exons	gene_id "novel_circ_005623"; transcript_id "novel_circ_005623"; source_gene "ENSGALG00000050315"; exon_number "2"
1	circ	exon	241966	242072	.	+	annot_exons	gene_id "novel_circ_005623"; transcript_id "novel_circ_005623"; source_gene "ENSGALG00000050315"; exon_number "3"
1	circ	exon	295277	295883	.	+	annot_exons	gene_id "novel_circ_005623"; transcript_id "novel_circ_005623"; source_gene "ENSGALG00000050315"; exon_number "4"
1	circ	exon	297759	298278	.	+	annot_exons	gene_id "novel_circ_005623"; transcript_id "novel_circ_005623"; source_gene "ENSGALG00000050315"; exon_number "5"
1	circ	exon	300074	300289	.	+	annot_exons	gene_id "novel_circ_005623"; transcript_id "novel_circ_005623"; source_gene "ENSGALG00000050315"; exon_number "6"
1	circ	exon	325342	325494	.	+	annot_exons	gene_id "novel_circ_005758"; transcript_id "novel_circ_005758"; source_gene "ENSGALG00000041494"; exon_number "1"
1	circ	exon	326216	326368	.	+	annot_exons	gene_id "novel_circ_005758"; transcript_id "novel_circ_005758"; source_gene "ENSGALG00000041494"; exon_number "2"
1	circ	exon	327798	327956	.	+	annot_exons	gene_id "novel_circ_005758"; transcript_id "novel_circ_005758"; source_gene "ENSGALG00000041494"; exon_number "3"
1	circ	exon	330443	330565	.	+	annot_exons	gene_id "novel_circ_005758"; transcript_id "novel_circ_005758"; source_gene "ENSGALG00000041494"; exon_number "4"
1	circ	exon	331019	331132	.	+	annot_exons	gene_id "novel_circ_005758"; transcript_id "novel_circ_005758"; source_gene "ENSGALG00000041494"; exon_number "5"
1	circ	exon	333854	334262	.	+	annot_exons	gene_id "novel_circ_005758"; transcript_id "novel_circ_005758"; source_gene "ENSGALG00000041494"; exon_number "6"
1	circ	exon	335469	335533	.	+	annot_exons	gene_id "novel_circ_005758"; transcript_id "novel_circ_005758"; source_gene "ENSGALG00000041494"; exon_number "7"
1	circ	exon	337415	337505	.	+	annot_exons	gene_id "novel_circ_005758"; transcript_id "novel_circ_005758"; source_gene "ENSGALG00000041494"; exon_number "8"
1	circ	exon	338558	338625	.	+	annot_exons	gene_id "novel_circ_005758"; transcript_id "novel_circ_005758"; source_gene "ENSGALG00000041494"; exon_number "9"
1	circ	exon	339273	344314	.	+	annot_exons	gene_id "novel_circ_005758"; transcript_id "novel_circ_005758"; source_gene "ENSGALG00000041494"; exon_number "10"
1	circ	exon	345369	347319	.	+	annot_exons	gene_id "novel_circ_005758"; transcript_id "novel_circ_005758"; source_gene "ENSGALG00000041494"; exon_number "11"
1	circ	exon	349281	349459	.	+	annot_exons	gene_id "novel_circ_005758"; transcript_id "novel_circ_005758"; source_gene "ENSGALG00000041494"; exon_number "12"
1	circ	exon	345369	347319	.	+	annot_exons	gene_id "novel_circ_005817"; transcript_id "novel_circ_005817"; source_gene "ENSGALG00000041494"; exon_number "1"
1	circ	exon	349281	349459	.	+	annot_exons	gene_id "novel_circ_005817"; transcript_id "novel_circ_005817"; source_gene "ENSGALG00000041494"; exon_number "2"
1	circ	exon	345369	347319	.	+	annot_exons	gene_id "novel_circ_005818"; transcript_id "novel_circ_005818"; source_gene "ENSGALG00000041494"; exon_number "1"
1	circ	exon	349281	349459	.	+	annot_exons	gene_id "novel_circ_005818"; transcript_id "novel_circ_005818"; source_gene "ENSGALG00000041494"; exon_number "2"
1	circ	exon	350698	350863	.	+	annot_exons	gene_id "novel_circ_005818"; transcript_id "novel_circ_005818"; source_gene "ENSGALG00000041494"; exon_number "3"
1	circ	exon	351707	351838	.	+	annot_exons	gene_id "novel_circ_005818"; transcript_id "novel_circ_005818"; source_gene "ENSGALG00000041494"; exon_number "4"
1	circ	exon	353003	353161	.	+	annot_exons	gene_id "novel_circ_005818"; transcript_id "novel_circ_005818"; source_gene "ENSGALG00000041494"; exon_number "5"
1	circ	exon	353294	353388	.	+	annot_exons	gene_id "novel_circ_005818"; transcript_id "novel_circ_005818"; source_gene "ENSGALG00000041494"; exon_number "6"
1	circ	exon	350698	350863	.	+	annot_exons	gene_id "novel_circ_005824"; transcript_id "novel_circ_005824"; source_gene "ENSGALG00000041494"; exon_number "1"
1	circ	exon	351707	351838	.	+	annot_exons	gene_id "novel_circ_005824"; transcript_id "novel_circ_005824"; source_gene "ENSGALG00000041494"; exon_number "2"
1	circ	exon	353003	353161	.	+	annot_exons	gene_id "novel_circ_005824"; transcript_id "novel_circ_005824"; source_gene "ENSGALG00000041494"; exon_number "3"
1	circ	exon	353294	353388	.	+	annot_exons	gene_id "novel_circ_005824"; transcript_id "novel_circ_005824"; source_gene "ENSGALG00000041494"; exon_number "4"
1	circ	exon	351707	351838	.	+	annot_exons	gene_id "novel_circ_005825"; transcript_id "novel_circ_005825"; source_gene "ENSGALG00000041494"; exon_number "1"
1	circ	exon	353003	353161	.	+	annot_exons	gene_id "novel_circ_005825"; transcript_id "novel_circ_005825"; source_gene "ENSGALG00000041494"; exon_number "2"
1	circ	exon	353294	353388	.	+	annot_exons	gene_id "novel_circ_005825"; transcript_id "novel_circ_005825"; source_gene "ENSGALG00000041494"; exon_number "3"
1	circ	exon	384540	385581	.	-	exon_intron	gene_id "novel_circ_005908"; transcript_id "novel_circ_005908"; source_gene "ENSGALG00000038044"; exon_number "1"
1	circ	exon	389091	389170	.	+	annot_exons	gene_id "novel_circ_005918"; transcript_id "novel_circ_005918"; source_gene "ENSGALG00000032458"; exon_number "1"
1	circ	exon	389948	390059	.	+	annot_exons	gene_id "novel_circ_005918"; transcript_id "novel_circ_005918"; source_gene "ENSGALG00000032458"; exon_number "2"
1	circ	exon	462097	465345	.	+	intergenic	gene_id "novel_circ_006097"; transcript_id "novel_circ_006097"; source_gene "NA"; exon_number "1"
1	circ	exon	462097	519726	.	+	intergenic	gene_id "novel_circ_006098"; transcript_id "novel_circ_006098"; source_gene "NA"; exon_number "1"
1	circ	exon	485603	489149	.	+	intergenic	gene_id "novel_circ_006173"; transcript_id "novel_circ_006173"; source_gene "NA"; exon_number "1"
1	circ	exon	519387	519726	.	+	intergenic	gene_id "novel_circ_006268"; transcript_id "novel_circ_006268"; source_gene "NA"; exon_number "1"
1	circ	exon	552911	612389	.	+	intergenic	gene_id "novel_circ_006325"; transcript_id "novel_circ_006325"; source_gene "NA"; exon_number "1"
1	circ	exon	612314	653308	.	+	intergenic	gene_id "novel_circ_006466"; transcript_id "novel_circ_006466"; source_gene "NA"; exon_number "1"
1	circ	exon	644266	686078	.	+	intergenic	gene_id "novel_circ_006534"; transcript_id "novel_circ_006534"; source_gene "NA"; exon_number "1"
1	circ	exon	686559	687134	.	+	intergenic	gene_id "novel_circ_006648"; transcript_id "novel_circ_006648"; source_gene "NA"; exon_number "1"
1	circ	exon	691724	692052	.	+	intergenic	gene_id "novel_circ_006670"; transcript_id "novel_circ_006670"; source_gene "NA"; exon_number "1"
1	circ	exon	715217	715315	.	-	annot_exons	gene_id "novel_circ_006725"; transcript_id "novel_circ_006725"; source_gene "ENSGALG00000051055"; exon_number "1"
1	circ	exon	715403	715473	.	-	annot_exons	gene_id "novel_circ_006725"; transcript_id "novel_circ_006725"; source_gene "ENSGALG00000051055"; exon_number "2"
1	circ	exon	715970	716062	.	-	annot_exons	gene_id "novel_circ_006726"; transcript_id "novel_circ_006726"; source_gene "ENSGALG00000051055"; exon_number "1"
1	circ	exon	716166	716275	.	-	annot_exons	gene_id "novel_circ_006726"; transcript_id "novel_circ_006726"; source_gene "ENSGALG00000051055"; exon_number "2"
1	circ	exon	717131	717189	.	-	annot_exons	gene_id "novel_circ_006726"; transcript_id "novel_circ_006726"; source_gene "ENSGALG00000051055"; exon_number "3"
1	circ	exon	949162	949503	.	+	one_exon	gene_id "novel_circ_007199"; transcript_id "novel_circ_007199"; source_gene "ENSGALG00000054512"; exon_number "1"
1	circ	exon	1113244	1113777	.	-	exon_intron	gene_id "novel_circ_003581"; transcript_id "novel_circ_003581"; source_gene "ENSGALG00000043771"; exon_number "1"
1	circ	exon	1163825	1164072	.	+	annot_exons	gene_id "novel_circ_003717"; transcript_id "novel_circ_003717"; source_gene "ENSGALG00000029341"; exon_number "1"
1	circ	exon	1168031	1168217	.	+	annot_exons	gene_id "novel_circ_003717"; transcript_id "novel_circ_003717"; source_gene "ENSGALG00000029341"; exon_number "2"
1	circ	exon	1169397	1169534	.	+	annot_exons	gene_id "novel_circ_003717"; transcript_id "novel_circ_003717"; source_gene "ENSGALG00000029341"; exon_number "3"
1	circ	exon	1169397	1169534	.	+	annot_exons	gene_id "novel_circ_003747"; transcript_id "novel_circ_003747"; source_gene "ENSGALG00000029341"; exon_number "1"
1	circ	exon	1175329	1175394	.	+	annot_exons	gene_id "novel_circ_003747"; transcript_id "novel_circ_003747"; source_gene "ENSGALG00000029341"; exon_number "2"
1	circ	exon	1175777	1175889	.	+	annot_exons	gene_id "novel_circ_003747"; transcript_id "novel_circ_003747"; source_gene "ENSGALG00000029341"; exon_number "3"
1	circ	exon	1178938	1179051	.	+	annot_exons	gene_id "novel_circ_003747"; transcript_id "novel_circ_003747"; source_gene "ENSGALG00000029341"; exon_number "4"
1	circ	exon	1169397	1169534	.	+	annot_exons	gene_id "novel_circ_003748"; transcript_id "novel_circ_003748"; source_gene "ENSGALG00000029341"; exon_number "1"
1	circ	exon	1175329	1175394	.	+	annot_exons	gene_id "novel_circ_003748"; transcript_id "novel_circ_003748"; source_gene "ENSGALG00000029341"; exon_number "2"
1	circ	exon	1175777	1175889	.	+	annot_exons	gene_id "novel_circ_003748"; transcript_id "novel_circ_003748"; source_gene "ENSGALG00000029341"; exon_number "3"
1	circ	exon	1178938	1179051	.	+	annot_exons	gene_id "novel_circ_003748"; transcript_id "novel_circ_003748"; source_gene "ENSGALG00000029341"; exon_number "4"
1	circ	exon	1180076	1180202	.	+	annot_exons	gene_id "novel_circ_003748"; transcript_id "novel_circ_003748"; source_gene "ENSGALG00000029341"; exon_number "5"
1	circ	exon	1181499	1181651	.	+	annot_exons	gene_id "novel_circ_003748"; transcript_id "novel_circ_003748"; source_gene "ENSGALG00000029341"; exon_number "6"
1	circ	exon	1169397	1169534	.	+	annot_exons	gene_id "novel_circ_003749"; transcript_id "novel_circ_003749"; source_gene "ENSGALG00000029341"; exon_number "1"
1	circ	exon	1175329	1175394	.	+	annot_exons	gene_id "novel_circ_003749"; transcript_id "novel_circ_003749"; source_gene "ENSGALG00000029341"; exon_number "2"
1	circ	exon	1175777	1175889	.	+	annot_exons	gene_id "novel_circ_003749"; transcript_id "novel_circ_003749"; source_gene "ENSGALG00000029341"; exon_number "3"
1	circ	exon	1178938	1179051	.	+	annot_exons	gene_id "novel_circ_003749"; transcript_id "novel_circ_003749"; source_gene "ENSGALG00000029341"; exon_number "4"
1	circ	exon	1180076	1180202	.	+	annot_exons	gene_id "novel_circ_003749"; transcript_id "novel_circ_003749"; source_gene "ENSGALG00000029341"; exon_number "5"
1	circ	exon	1181499	1181651	.	+	annot_exons	gene_id "novel_circ_003749"; transcript_id "novel_circ_003749"; source_gene "ENSGALG00000029341"; exon_number "6"
1	circ	exon	1181896	1182099	.	+	annot_exons	gene_id "novel_circ_003749"; transcript_id "novel_circ_003749"; source_gene "ENSGALG00000029341"; exon_number "7"
1	circ	exon	1175329	1175394	.	+	annot_exons	gene_id "novel_circ_003751"; transcript_id "novel_circ_003751"; source_gene "ENSGALG00000029341"; exon_number "1"
1	circ	exon	1175777	1175889	.	+	annot_exons	gene_id "novel_circ_003751"; transcript_id "novel_circ_003751"; source_gene "ENSGALG00000029341"; exon_number "2"
1	circ	exon	1178938	1179051	.	+	annot_exons	gene_id "novel_circ_003751"; transcript_id "novel_circ_003751"; source_gene "ENSGALG00000029341"; exon_number "3"
1	circ	exon	1181499	1181651	.	+	annot_exons	gene_id "novel_circ_003759"; transcript_id "novel_circ_003759"; source_gene "ENSGALG00000029341"; exon_number "1"
1	circ	exon	1181896	1182099	.	+	annot_exons	gene_id "novel_circ_003759"; transcript_id "novel_circ_003759"; source_gene "ENSGALG00000029341"; exon_number "2"
1	circ	exon	1181499	1181651	.	+	annot_exons	gene_id "novel_circ_003760"; transcript_id "novel_circ_003760"; source_gene "ENSGALG00000029341"; exon_number "1"
1	circ	exon	1181896	1182099	.	+	annot_exons	gene_id "novel_circ_003760"; transcript_id "novel_circ_003760"; source_gene "ENSGALG00000029341"; exon_number "2"
1	circ	exon	1183144	1183208	.	+	annot_exons	gene_id "novel_circ_003760"; transcript_id "novel_circ_003760"; source_gene "ENSGALG00000029341"; exon_number "3"
1	circ	exon	1184193	1184308	.	+	annot_exons	gene_id "novel_circ_003760"; transcript_id "novel_circ_003760"; source_gene "ENSGALG00000029341"; exon_number "4"
1	circ	exon	1184438	1184523	.	+	annot_exons	gene_id "novel_circ_003760"; transcript_id "novel_circ_003760"; source_gene "ENSGALG00000029341"; exon_number "5"
1	circ	exon	1184829	1184909	.	+	annot_exons	gene_id "novel_circ_003760"; transcript_id "novel_circ_003760"; source_gene "ENSGALG00000029341"; exon_number "6"
1	circ	exon	1186069	1186166	.	+	annot_exons	gene_id "novel_circ_003760"; transcript_id "novel_circ_003760"; source_gene "ENSGALG00000029341"; exon_number "7"
1	circ	exon	1187875	1187932	.	+	annot_exons	gene_id "novel_circ_003760"; transcript_id "novel_circ_003760"; source_gene "ENSGALG00000029341"; exon_number "8"
1	circ	exon	1188918	1189045	.	+	annot_exons	gene_id "novel_circ_003760"; transcript_id "novel_circ_003760"; source_gene "ENSGALG00000029341"; exon_number "9"
1	circ	exon	1189694	1189869	.	+	annot_exons	gene_id "novel_circ_003760"; transcript_id "novel_circ_003760"; source_gene "ENSGALG00000029341"; exon_number "10"
1	circ	exon	1190602	1190761	.	+	annot_exons	gene_id "novel_circ_003760"; transcript_id "novel_circ_003760"; source_gene "ENSGALG00000029341"; exon_number "11"
1	circ	exon	1191174	1191262	.	+	annot_exons	gene_id "novel_circ_003760"; transcript_id "novel_circ_003760"; source_gene "ENSGALG00000029341"; exon_number "12"
1	circ	exon	1207589	1211109	.	+	intergenic	gene_id "novel_circ_003820"; transcript_id "novel_circ_003820"; source_gene "NA"; exon_number "1"
1	circ	exon	1225354	1225561	.	-	annot_exons	gene_id "novel_circ_003872"; transcript_id "novel_circ_003872"; source_gene "ENSGALG00000043178"; exon_number "1"
1	circ	exon	1225821	1225960	.	-	annot_exons	gene_id "novel_circ_003872"; transcript_id "novel_circ_003872"; source_gene "ENSGALG00000043178"; exon_number "2"
1	circ	exon	1227832	1227909	.	-	annot_exons	gene_id "novel_circ_003872"; transcript_id "novel_circ_003872"; source_gene "ENSGALG00000043178"; exon_number "3"
1	circ	exon	1228393	1228568	.	-	annot_exons	gene_id "novel_circ_003872"; transcript_id "novel_circ_003872"; source_gene "ENSGALG00000043178"; exon_number "4"
1	circ	exon	1229064	1229191	.	-	annot_exons	gene_id "novel_circ_003872"; transcript_id "novel_circ_003872"; source_gene "ENSGALG00000043178"; exon_number "5"
1	circ	exon	1230038	1230233	.	-	annot_exons	gene_id "novel_circ_003872"; transcript_id "novel_circ_003872"; source_gene "ENSGALG00000043178"; exon_number "6"
1	circ	exon	1230327	1230400	.	-	annot_exons	gene_id "novel_circ_003872"; transcript_id "novel_circ_003872"; source_gene "ENSGALG00000043178"; exon_number "7"
1	circ	exon	1230578	1230750	.	-	annot_exons	gene_id "novel_circ_003872"; transcript_id "novel_circ_003872"; source_gene "ENSGALG00000043178"; exon_number "8"
1	circ	exon	1231017	1231276	.	-	annot_exons	gene_id "novel_circ_003872"; transcript_id "novel_circ_003872"; source_gene "ENSGALG00000043178"; exon_number "9"
1	circ	exon	1231460	1231618	.	-	annot_exons	gene_id "novel_circ_003872"; transcript_id "novel_circ_003872"; source_gene "ENSGALG00000043178"; exon_number "10"
1	circ	exon	1232260	1232328	.	-	annot_exons	gene_id "novel_circ_003872"; transcript_id "novel_circ_003872"; source_gene "ENSGALG00000043178"; exon_number "11"
1	circ	exon	1232438	1232587	.	-	annot_exons	gene_id "novel_circ_003872"; transcript_id "novel_circ_003872"; source_gene "ENSGALG00000043178"; exon_number "12"
1	circ	exon	1232978	1233090	.	-	annot_exons	gene_id "novel_circ_003872"; transcript_id "novel_circ_003872"; source_gene "ENSGALG00000043178"; exon_number "13"
1	circ	exon	1233684	1233888	.	-	annot_exons	gene_id "novel_circ_003872"; transcript_id "novel_circ_003872"; source_gene "ENSGALG00000043178"; exon_number "14"
1	circ	exon	1234429	1234527	.	-	annot_exons	gene_id "novel_circ_003872"; transcript_id "novel_circ_003872"; source_gene "ENSGALG00000043178"; exon_number "15"
1	circ	exon	1235204	1235332	.	-	annot_exons	gene_id "novel_circ_003872"; transcript_id "novel_circ_003872"; source_gene "ENSGALG00000043178"; exon_number "16"
1	circ	exon	1235947	1236060	.	-	annot_exons	gene_id "novel_circ_003872"; transcript_id "novel_circ_003872"; source_gene "ENSGALG00000043178"; exon_number "17"
1	circ	exon	1236412	1236489	.	-	annot_exons	gene_id "novel_circ_003872"; transcript_id "novel_circ_003872"; source_gene "ENSGALG00000043178"; exon_number "18"
1	circ	exon	1239017	1239125	.	-	annot_exons	gene_id "novel_circ_003903"; transcript_id "novel_circ_003903"; source_gene "ENSGALG00000043178"; exon_number "1"
1	circ	exon	1239595	1239727	.	-	annot_exons	gene_id "novel_circ_003903"; transcript_id "novel_circ_003903"; source_gene "ENSGALG00000043178"; exon_number "2"
1	circ	exon	1240581	1240686	.	-	annot_exons	gene_id "novel_circ_003903"; transcript_id "novel_circ_003903"; source_gene "ENSGALG00000043178"; exon_number "3"
1	circ	exon	1242904	1243014	.	-	annot_exons	gene_id "novel_circ_003903"; transcript_id "novel_circ_003903"; source_gene "ENSGALG00000043178"; exon_number "4"
1	circ	exon	1245509	1245637	.	-	annot_exons	gene_id "novel_circ_003903"; transcript_id "novel_circ_003903"; source_gene "ENSGALG00000043178"; exon_number "5"
1	circ	exon	1245767	1245904	.	-	annot_exons	gene_id "novel_circ_003903"; transcript_id "novel_circ_003903"; source_gene "ENSGALG00000043178"; exon_number "6"
1	circ	exon	1250690	1250775	.	-	annot_exons	gene_id "novel_circ_003903"; transcript_id "novel_circ_003903"; source_gene "ENSGALG00000043178"; exon_number "7"
1	circ	exon	1245509	1245637	.	-	annot_exons	gene_id "novel_circ_003914"; transcript_id "novel_circ_003914"; source_gene "ENSGALG00000043178"; exon_number "1"
1	circ	exon	1245767	1245904	.	-	annot_exons	gene_id "novel_circ_003914"; transcript_id "novel_circ_003914"; source_gene "ENSGALG00000043178"; exon_number "2"
1	circ	exon	1250690	1250775	.	-	annot_exons	gene_id "novel_circ_003914"; transcript_id "novel_circ_003914"; source_gene "ENSGALG00000043178"; exon_number "3"
1	circ	exon	1269559	1270189	.	-	intronic	gene_id "novel_circ_003966"; transcript_id "novel_circ_003966"; source_gene "ENSGALG00000043178"; exon_number "1"
1	circ	exon	1313306	1315562	.	-	antisense	gene_id "novel_circ_004046"; transcript_id "novel_circ_004046"; source_gene "ENSGALG00000039982"; exon_number "1"
1	circ	exon	1319077	1320648	.	-	intergenic	gene_id "novel_circ_004079"; transcript_id "novel_circ_004079"; source_gene "NA"; exon_number "1"
1	circ	exon	1377308	1377416	.	+	annot_exons	gene_id "novel_circ_004206"; transcript_id "novel_circ_004206"; source_gene "ENSGALG00000032868"; exon_number "1"
1	circ	exon	1380090	1380233	.	+	annot_exons	gene_id "novel_circ_004206"; transcript_id "novel_circ_004206"; source_gene "ENSGALG00000032868"; exon_number "2"
1	circ	exon	1380516	1380616	.	+	annot_exons	gene_id "novel_circ_004206"; transcript_id "novel_circ_004206"; source_gene "ENSGALG00000032868"; exon_number "3"
1	circ	exon	1377308	1377416	.	+	annot_exons	gene_id "novel_circ_004207"; transcript_id "novel_circ_004207"; source_gene "ENSGALG00000032868"; exon_number "1"
1	circ	exon	1380090	1380233	.	+	annot_exons	gene_id "novel_circ_004207"; transcript_id "novel_circ_004207"; source_gene "ENSGALG00000032868"; exon_number "2"
1	circ	exon	1380516	1380616	.	+	annot_exons	gene_id "novel_circ_004207"; transcript_id "novel_circ_004207"; source_gene "ENSGALG00000032868"; exon_number "3"
1	circ	exon	1381674	1381776	.	+	annot_exons	gene_id "novel_circ_004207"; transcript_id "novel_circ_004207"; source_gene "ENSGALG00000032868"; exon_number "4"
1	circ	exon	1382337	1382431	.	+	annot_exons	gene_id "novel_circ_004207"; transcript_id "novel_circ_004207"; source_gene "ENSGALG00000032868"; exon_number "5"
1	circ	exon	1383181	1383287	.	+	annot_exons	gene_id "novel_circ_004207"; transcript_id "novel_circ_004207"; source_gene "ENSGALG00000032868"; exon_number "6"
1	circ	exon	1383634	1383750	.	+	annot_exons	gene_id "novel_circ_004207"; transcript_id "novel_circ_004207"; source_gene "ENSGALG00000032868"; exon_number "7"
1	circ	exon	1381674	1381776	.	+	annot_exons	gene_id "novel_circ_004212"; transcript_id "novel_circ_004212"; source_gene "ENSGALG00000032868"; exon_number "1"
1	circ	exon	1382337	1382431	.	+	annot_exons	gene_id "novel_circ_004212"; transcript_id "novel_circ_004212"; source_gene "ENSGALG00000032868"; exon_number "2"
1	circ	exon	1381674	1381776	.	+	annot_exons	gene_id "novel_circ_004213"; transcript_id "novel_circ_004213"; source_gene "ENSGALG00000032868"; exon_number "1"
1	circ	exon	1382337	1382431	.	+	annot_exons	gene_id "novel_circ_004213"; transcript_id "novel_circ_004213"; source_gene "ENSGALG00000032868"; exon_number "2"
1	circ	exon	1383181	1383287	.	+	annot_exons	gene_id "novel_circ_004213"; transcript_id "novel_circ_004213"; source_gene "ENSGALG00000032868"; exon_number "3"
1	circ	exon	1383634	1383750	.	+	annot_exons	gene_id "novel_circ_004213"; transcript_id "novel_circ_004213"; source_gene "ENSGALG00000032868"; exon_number "4"
1	circ	exon	1440884	1441115	.	+	annot_exons	gene_id "novel_circ_004336"; transcript_id "novel_circ_004336"; source_gene "ENSGALG00000040060"; exon_number "1"
1	circ	exon	1442596	1442679	.	+	annot_exons	gene_id "novel_circ_004336"; transcript_id "novel_circ_004336"; source_gene "ENSGALG00000040060"; exon_number "2"
1	circ	exon	1443220	1443334	.	+	annot_exons	gene_id "novel_circ_004336"; transcript_id "novel_circ_004336"; source_gene "ENSGALG00000040060"; exon_number "3"
1	circ	exon	1445507	1445633	.	+	annot_exons	gene_id "novel_circ_004336"; transcript_id "novel_circ_004336"; source_gene "ENSGALG00000040060"; exon_number "4"
1	circ	exon	1446209	1446349	.	+	annot_exons	gene_id "novel_circ_004336"; transcript_id "novel_circ_004336"; source_gene "ENSGALG00000040060"; exon_number "5"
1	circ	exon	1450331	1450489	.	+	annot_exons	gene_id "novel_circ_004336"; transcript_id "novel_circ_004336"; source_gene "ENSGALG00000040060"; exon_number "6"
1	circ	exon	1451017	1451214	.	+	annot_exons	gene_id "novel_circ_004336"; transcript_id "novel_circ_004336"; source_gene "ENSGALG00000040060"; exon_number "7"
1	circ	exon	1452243	1452344	.	+	annot_exons	gene_id "novel_circ_004336"; transcript_id "novel_circ_004336"; source_gene "ENSGALG00000040060"; exon_number "8"
1	circ	exon	1453954	1454111	.	+	annot_exons	gene_id "novel_circ_004336"; transcript_id "novel_circ_004336"; source_gene "ENSGALG00000040060"; exon_number "9"
1	circ	exon	1457141	1457265	.	+	annot_exons	gene_id "novel_circ_004336"; transcript_id "novel_circ_004336"; source_gene "ENSGALG00000040060"; exon_number "10"
1	circ	exon	1443220	1443334	.	+	annot_exons	gene_id "novel_circ_004339"; transcript_id "novel_circ_004339"; source_gene "ENSGALG00000040060"; exon_number "1"
1	circ	exon	1445507	1445633	.	+	annot_exons	gene_id "novel_circ_004339"; transcript_id "novel_circ_004339"; source_gene "ENSGALG00000040060"; exon_number "2"
1	circ	exon	1446209	1446349	.	+	annot_exons	gene_id "novel_circ_004339"; transcript_id "novel_circ_004339"; source_gene "ENSGALG00000040060"; exon_number "3"
1	circ	exon	1555212	1555259	.	+	annot_exons	gene_id "novel_circ_004541"; transcript_id "novel_circ_004541"; source_gene "ENSGALG00000008013"; exon_number "1"
1	circ	exon	1555850	1555989	.	+	annot_exons	gene_id "novel_circ_004541"; transcript_id "novel_circ_004541"; source_gene "ENSGALG00000008013"; exon_number "2"
1	circ	exon	1561676	1561770	.	-	annot_exons	gene_id "novel_circ_004571"; transcript_id "novel_circ_004571"; source_gene "ENSGALG00000036140"; exon_number "1"
1	circ	exon	1562348	1562496	.	-	annot_exons	gene_id "novel_circ_004571"; transcript_id "novel_circ_004571"; source_gene "ENSGALG00000036140"; exon_number "2"
1	circ	exon	1562579	1562691	.	-	annot_exons	gene_id "novel_circ_004571"; transcript_id "novel_circ_004571"; source_gene "ENSGALG00000036140"; exon_number "3"
1	circ	exon	1562902	1562939	.	-	annot_exons	gene_id "novel_circ_004571"; transcript_id "novel_circ_004571"; source_gene "ENSGALG00000036140"; exon_number "4"
1	circ	exon	1563039	1563157	.	-	annot_exons	gene_id "novel_circ_004571"; transcript_id "novel_circ_004571"; source_gene "ENSGALG00000036140"; exon_number "5"
1	circ	exon	1570879	1570952	.	-	annot_exons	gene_id "novel_circ_004591"; transcript_id "novel_circ_004591"; source_gene "ENSGALG00000008036"; exon_number "1"
1	circ	exon	1571330	1571427	.	-	annot_exons	gene_id "novel_circ_004591"; transcript_id "novel_circ_004591"; source_gene "ENSGALG00000008036"; exon_number "2"
1	circ	exon	1571521	1571635	.	-	annot_exons	gene_id "novel_circ_004591"; transcript_id "novel_circ_004591"; source_gene "ENSGALG00000008036"; exon_number "3"
1	circ	exon	1572972	1573069	.	-	annot_exons	gene_id "novel_circ_004591"; transcript_id "novel_circ_004591"; source_gene "ENSGALG00000008036"; exon_number "4"
1	circ	exon	1573494	1573619	.	-	annot_exons	gene_id "novel_circ_004591"; transcript_id "novel_circ_004591"; source_gene "ENSGALG00000008036"; exon_number "5"
1	circ	exon	1574263	1574359	.	-	annot_exons	gene_id "novel_circ_004591"; transcript_id "novel_circ_004591"; source_gene "ENSGALG00000008036"; exon_number "6"
1	circ	exon	1571330	1571427	.	-	annot_exons	gene_id "novel_circ_004592"; transcript_id "novel_circ_004592"; source_gene "ENSGALG00000008036"; exon_number "1"
1	circ	exon	1571521	1571635	.	-	annot_exons	gene_id "novel_circ_004592"; transcript_id "novel_circ_004592"; source_gene "ENSGALG00000008036"; exon_number "2"
1	circ	exon	1572972	1573069	.	-	annot_exons	gene_id "novel_circ_004592"; transcript_id "novel_circ_004592"; source_gene "ENSGALG00000008036"; exon_number "3"
1	circ	exon	1573494	1573619	.	-	annot_exons	gene_id "novel_circ_004592"; transcript_id "novel_circ_004592"; source_gene "ENSGALG00000008036"; exon_number "4"
1	circ	exon	1574263	1574359	.	-	annot_exons	gene_id "novel_circ_004592"; transcript_id "novel_circ_004592"; source_gene "ENSGALG00000008036"; exon_number "5"
1	circ	exon	1575540	1575605	.	-	exon_intron	gene_id "novel_circ_004602"; transcript_id "novel_circ_004602"; source_gene "ENSGALG00000008036"; exon_number "1"
1	circ	exon	1575606	1575677	.	-	exon_intron	gene_id "novel_circ_004602"; transcript_id "novel_circ_004602"; source_gene "ENSGALG00000008036"; exon_number "2"
1	circ	exon	1576329	1576504	.	-	exon_intron	gene_id "novel_circ_004602"; transcript_id "novel_circ_004602"; source_gene "ENSGALG00000008036"; exon_number "3"
1	circ	exon	1577181	1577385	.	-	exon_intron	gene_id "novel_circ_004602"; transcript_id "novel_circ_004602"; source_gene "ENSGALG00000008036"; exon_number "4"
1	circ	exon	1577585	1577815	.	-	exon_intron	gene_id "novel_circ_004602"; transcript_id "novel_circ_004602"; source_gene "ENSGALG00000008036"; exon_number "5"
1	circ	exon	1575606	1575677	.	-	annot_exons	gene_id "novel_circ_004603"; transcript_id "novel_circ_004603"; source_gene "ENSGALG00000008036"; exon_number "1"
1	circ	exon	1576329	1576504	.	-	annot_exons	gene_id "novel_circ_004603"; transcript_id "novel_circ_004603"; source_gene "ENSGALG00000008036"; exon_number "2"
1	circ	exon	1577181	1577385	.	-	annot_exons	gene_id "novel_circ_004603"; transcript_id "novel_circ_004603"; source_gene "ENSGALG00000008036"; exon_number "3"
1	circ	exon	1575606	1575677	.	-	annot_exons	gene_id "novel_circ_004604"; transcript_id "novel_circ_004604"; source_gene "ENSGALG00000008036"; exon_number "1"
1	circ	exon	1576329	1576504	.	-	annot_exons	gene_id "novel_circ_004604"; transcript_id "novel_circ_004604"; source_gene "ENSGALG00000008036"; exon_number "2"
1	circ	exon	1577181	1577385	.	-	annot_exons	gene_id "novel_circ_004604"; transcript_id "novel_circ_004604"; source_gene "ENSGALG00000008036"; exon_number "3"
1	circ	exon	1577585	1577749	.	-	annot_exons	gene_id "novel_circ_004604"; transcript_id "novel_circ_004604"; source_gene "ENSGALG00000008036"; exon_number "4"
1	circ	exon	1575606	1575677	.	-	annot_exons	gene_id "novel_circ_004605"; transcript_id "novel_circ_004605"; source_gene "ENSGALG00000008036"; exon_number "1"
1	circ	exon	1576329	1576504	.	-	annot_exons	gene_id "novel_circ_004605"; transcript_id "novel_circ_004605"; source_gene "ENSGALG00000008036"; exon_number "2"
1	circ	exon	1577181	1577385	.	-	annot_exons	gene_id "novel_circ_004605"; transcript_id "novel_circ_004605"; source_gene "ENSGALG00000008036"; exon_number "3"
1	circ	exon	1577585	1577823	.	-	annot_exons	gene_id "novel_circ_004605"; transcript_id "novel_circ_004605"; source_gene "ENSGALG00000008036"; exon_number "4"
1	circ	exon	1625872	1625947	.	-	annot_exons	gene_id "novel_circ_004635"; transcript_id "novel_circ_004635"; source_gene "ENSGALG00000008144"; exon_number "1"
1	circ	exon	1626366	1626609	.	-	annot_exons	gene_id "novel_circ_004635"; transcript_id "novel_circ_004635"; source_gene "ENSGALG00000008144"; exon_number "2"
1	circ	exon	1627010	1627105	.	-	annot_exons	gene_id "novel_circ_004635"; transcript_id "novel_circ_004635"; source_gene "ENSGALG00000008144"; exon_number "3"
1	circ	exon	1630149	1630306	.	-	annot_exons	gene_id "novel_circ_004644"; transcript_id "novel_circ_004644"; source_gene "ENSGALG00000008144"; exon_number "1"
1	circ	exon	1631146	1631232	.	-	annot_exons	gene_id "novel_circ_004644"; transcript_id "novel_circ_004644"; source_gene "ENSGALG00000008144"; exon_number "2"
1	circ	exon	1631953	1632045	.	-	annot_exons	gene_id "novel_circ_004644"; transcript_id "novel_circ_004644"; source_gene "ENSGALG00000008144"; exon_number "3"
1	circ	exon	1632459	1632534	.	-	annot_exons	gene_id "novel_circ_004644"; transcript_id "novel_circ_004644"; source_gene "ENSGALG00000008144"; exon_number "4"
1	circ	exon	1632916	1632995	.	-	annot_exons	gene_id "novel_circ_004644"; transcript_id "novel_circ_004644"; source_gene "ENSGALG00000008144"; exon_number "5"
1	circ	exon	1631953	1632045	.	-	annot_exons	gene_id "novel_circ_004645"; transcript_id "novel_circ_004645"; source_gene "ENSGALG00000008144"; exon_number "1"
1	circ	exon	1632459	1632534	.	-	annot_exons	gene_id "novel_circ_004645"; transcript_id "novel_circ_004645"; source_gene "ENSGALG00000008144"; exon_number "2"
1	circ	exon	1632916	1632995	.	-	annot_exons	gene_id "novel_circ_004645"; transcript_id "novel_circ_004645"; source_gene "ENSGALG00000008144"; exon_number "3"
1	circ	exon	1634832	1634964	.	-	annot_exons	gene_id "novel_circ_004645"; transcript_id "novel_circ_004645"; source_gene "ENSGALG00000008144"; exon_number "4"
1	circ	exon	1635034	1635105	.	-	annot_exons	gene_id "novel_circ_004645"; transcript_id "novel_circ_004645"; source_gene "ENSGALG00000008144"; exon_number "5"
1	circ	exon	1635034	1635105	.	-	annot_exons	gene_id "novel_circ_004649"; transcript_id "novel_circ_004649"; source_gene "ENSGALG00000008144"; exon_number "1"
1	circ	exon	1635923	1636003	.	-	annot_exons	gene_id "novel_circ_004649"; transcript_id "novel_circ_004649"; source_gene "ENSGALG00000008144"; exon_number "2"
1	circ	exon	1636561	1636613	.	-	annot_exons	gene_id "novel_circ_004649"; transcript_id "novel_circ_004649"; source_gene "ENSGALG00000008144"; exon_number "3"
1	circ	exon	1635034	1635105	.	-	exon_intron	gene_id "novel_circ_004650"; transcript_id "novel_circ_004650"; source_gene "ENSGALG00000008144"; exon_number "1"
1	circ	exon	1635923	1636003	.	-	exon_intron	gene_id "novel_circ_004650"; transcript_id "novel_circ_004650"; source_gene "ENSGALG00000008144"; exon_number "2"
1	circ	exon	1636561	1636613	.	-	exon_intron	gene_id "novel_circ_004650"; transcript_id "novel_circ_004650"; source_gene "ENSGALG00000008144"; exon_number "3"
1	circ	exon	1636614	1636997	.	-	exon_intron	gene_id "novel_circ_004650"; transcript_id "novel_circ_004650"; source_gene "ENSGALG00000008144"; exon_number "4"
1	circ	exon	1659422	1659547	.	-	annot_exons	gene_id "novel_circ_004676"; transcript_id "novel_circ_004676"; source_gene "ENSGALG00000008162"; exon_number "1"
1	circ	exon	1661622	1661819	.	-	annot_exons	gene_id "novel_circ_004676"; transcript_id "novel_circ_004676"; source_gene "ENSGALG00000008162"; exon_number "2"
1	circ	exon	1663127	1663202	.	-	annot_exons	gene_id "novel_circ_004676"; transcript_id "novel_circ_004676"; source_gene "ENSGALG00000008162"; exon_number "3"
1	circ	exon	1663558	1663679	.	-	annot_exons	gene_id "novel_circ_004676"; transcript_id "novel_circ_004676"; source_gene "ENSGALG00000008162"; exon_number "4"
1	circ	exon	1663892	1663991	.	-	annot_exons	gene_id "novel_circ_004676"; transcript_id "novel_circ_004676"; source_gene "ENSGALG00000008162"; exon_number "5"
1	circ	exon	1665080	1665216	.	-	annot_exons	gene_id "novel_circ_004676"; transcript_id "novel_circ_004676"; source_gene "ENSGALG00000008162"; exon_number "6"
1	circ	exon	1666591	1666677	.	-	annot_exons	gene_id "novel_circ_004676"; transcript_id "novel_circ_004676"; source_gene "ENSGALG00000008162"; exon_number "7"
1	circ	exon	1666809	1666896	.	-	annot_exons	gene_id "novel_circ_004676"; transcript_id "novel_circ_004676"; source_gene "ENSGALG00000008162"; exon_number "8"
1	circ	exon	1667581	1667809	.	-	annot_exons	gene_id "novel_circ_004676"; transcript_id "novel_circ_004676"; source_gene "ENSGALG00000008162"; exon_number "9"
1	circ	exon	1668812	1668980	.	-	annot_exons	gene_id "novel_circ_004676"; transcript_id "novel_circ_004676"; source_gene "ENSGALG00000008162"; exon_number "10"
1	circ	exon	1670198	1670292	.	-	annot_exons	gene_id "novel_circ_004676"; transcript_id "novel_circ_004676"; source_gene "ENSGALG00000008162"; exon_number "11"
1	circ	exon	1671781	1671897	.	-	annot_exons	gene_id "novel_circ_004676"; transcript_id "novel_circ_004676"; source_gene "ENSGALG00000008162"; exon_number "12"
1	circ	exon	1672961	1673151	.	-	annot_exons	gene_id "novel_circ_004676"; transcript_id "novel_circ_004676"; source_gene "ENSGALG00000008162"; exon_number "13"
1	circ	exon	1673367	1673502	.	-	annot_exons	gene_id "novel_circ_004676"; transcript_id "novel_circ_004676"; source_gene "ENSGALG00000008162"; exon_number "14"
1	circ	exon	1661622	1661819	.	-	annot_exons	gene_id "novel_circ_004677"; transcript_id "novel_circ_004677"; source_gene "ENSGALG00000008162"; exon_number "1"
1	circ	exon	1663127	1663202	.	-	annot_exons	gene_id "novel_circ_004677"; transcript_id "novel_circ_004677"; source_gene "ENSGALG00000008162"; exon_number "2"
1	circ	exon	1663558	1663679	.	-	annot_exons	gene_id "novel_circ_004677"; transcript_id "novel_circ_004677"; source_gene "ENSGALG00000008162"; exon_number "3"
1	circ	exon	1663892	1663991	.	-	annot_exons	gene_id "novel_circ_004677"; transcript_id "novel_circ_004677"; source_gene "ENSGALG00000008162"; exon_number "4"
1	circ	exon	1665080	1665216	.	-	annot_exons	gene_id "novel_circ_004677"; transcript_id "novel_circ_004677"; source_gene "ENSGALG00000008162"; exon_number "5"
1	circ	exon	1666591	1666677	.	-	annot_exons	gene_id "novel_circ_004677"; transcript_id "novel_circ_004677"; source_gene "ENSGALG00000008162"; exon_number "6"
1	circ	exon	1666809	1666896	.	-	annot_exons	gene_id "novel_circ_004677"; transcript_id "novel_circ_004677"; source_gene "ENSGALG00000008162"; exon_number "7"
1	circ	exon	1667581	1667809	.	-	annot_exons	gene_id "novel_circ_004677"; transcript_id "novel_circ_004677"; source_gene "ENSGALG00000008162"; exon_number "8"
1	circ	exon	1668812	1668980	.	-	annot_exons	gene_id "novel_circ_004677"; transcript_id "novel_circ_004677"; source_gene "ENSGALG00000008162"; exon_number "9"
1	circ	exon	1670198	1670292	.	-	annot_exons	gene_id "novel_circ_004677"; transcript_id "novel_circ_004677"; source_gene "ENSGALG00000008162"; exon_number "10"
1	circ	exon	1671781	1671897	.	-	annot_exons	gene_id "novel_circ_004677"; transcript_id "novel_circ_004677"; source_gene "ENSGALG00000008162"; exon_number "11"
1	circ	exon	1672961	1673151	.	-	annot_exons	gene_id "novel_circ_004677"; transcript_id "novel_circ_004677"; source_gene "ENSGALG00000008162"; exon_number "12"
1	circ	exon	1673367	1673502	.	-	annot_exons	gene_id "novel_circ_004677"; transcript_id "novel_circ_004677"; source_gene "ENSGALG00000008162"; exon_number "13"
1	circ	exon	1663127	1663202	.	-	annot_exons	gene_id "novel_circ_004678"; transcript_id "novel_circ_004678"; source_gene "ENSGALG00000008162"; exon_number "1"
1	circ	exon	1663558	1663679	.	-	annot_exons	gene_id "novel_circ_004678"; transcript_id "novel_circ_004678"; source_gene "ENSGALG00000008162"; exon_number "2"
1	circ	exon	1663892	1663991	.	-	annot_exons	gene_id "novel_circ_004678"; transcript_id "novel_circ_004678"; source_gene "ENSGALG00000008162"; exon_number "3"
1	circ	exon	1665080	1665216	.	-	annot_exons	gene_id "novel_circ_004678"; transcript_id "novel_circ_004678"; source_gene "ENSGALG00000008162"; exon_number "4"
1	circ	exon	1666591	1666677	.	-	annot_exons	gene_id "novel_circ_004678"; transcript_id "novel_circ_004678"; source_gene "ENSGALG00000008162"; exon_number "5"
1	circ	exon	1666809	1666896	.	-	annot_exons	gene_id "novel_circ_004678"; transcript_id "novel_circ_004678"; source_gene "ENSGALG00000008162"; exon_number "6"
1	circ	exon	1667581	1667809	.	-	annot_exons	gene_id "novel_circ_004678"; transcript_id "novel_circ_004678"; source_gene "ENSGALG00000008162"; exon_number "7"
1	circ	exon	1668812	1668980	.	-	annot_exons	gene_id "novel_circ_004678"; transcript_id "novel_circ_004678"; source_gene "ENSGALG00000008162"; exon_number "8"
1	circ	exon	1663892	1663991	.	-	annot_exons	gene_id "novel_circ_004679"; transcript_id "novel_circ_004679"; source_gene "ENSGALG00000008162"; exon_number "1"
1	circ	exon	1665080	1665216	.	-	annot_exons	gene_id "novel_circ_004679"; transcript_id "novel_circ_004679"; source_gene "ENSGALG00000008162"; exon_number "2"
1	circ	exon	1666591	1666677	.	-	annot_exons	gene_id "novel_circ_004679"; transcript_id "novel_circ_004679"; source_gene "ENSGALG00000008162"; exon_number "3"
1	circ	exon	1666809	1666896	.	-	annot_exons	gene_id "novel_circ_004679"; transcript_id "novel_circ_004679"; source_gene "ENSGALG00000008162"; exon_number "4"
1	circ	exon	1667581	1667809	.	-	annot_exons	gene_id "novel_circ_004679"; transcript_id "novel_circ_004679"; source_gene "ENSGALG00000008162"; exon_number "5"
1	circ	exon	1663892	1663991	.	-	annot_exons	gene_id "novel_circ_004680"; transcript_id "novel_circ_004680"; source_gene "ENSGALG00000008162"; exon_number "1"
1	circ	exon	1665080	1665216	.	-	annot_exons	gene_id "novel_circ_004680"; transcript_id "novel_circ_004680"; source_gene "ENSGALG00000008162"; exon_number "2"
1	circ	exon	1666591	1666677	.	-	annot_exons	gene_id "novel_circ_004680"; transcript_id "novel_circ_004680"; source_gene "ENSGALG00000008162"; exon_number "3"
1	circ	exon	1666809	1666896	.	-	annot_exons	gene_id "novel_circ_004680"; transcript_id "novel_circ_004680"; source_gene "ENSGALG00000008162"; exon_number "4"
1	circ	exon	1667581	1667809	.	-	annot_exons	gene_id "novel_circ_004680"; transcript_id "novel_circ_004680"; source_gene "ENSGALG00000008162"; exon_number "5"
1	circ	exon	1668812	1668980	.	-	annot_exons	gene_id "novel_circ_004680"; transcript_id "novel_circ_004680"; source_gene "ENSGALG00000008162"; exon_number "6"
1	circ	exon	1665080	1665216	.	-	annot_exons	gene_id "novel_circ_004681"; transcript_id "novel_circ_004681"; source_gene "ENSGALG00000008162"; exon_number "1"
1	circ	exon	1666591	1666677	.	-	annot_exons	gene_id "novel_circ_004681"; transcript_id "novel_circ_004681"; source_gene "ENSGALG00000008162"; exon_number "2"
1	circ	exon	1666809	1666896	.	-	annot_exons	gene_id "novel_circ_004681"; transcript_id "novel_circ_004681"; source_gene "ENSGALG00000008162"; exon_number "3"
1	circ	exon	1667581	1667666	.	-	annot_exons	gene_id "novel_circ_004681"; transcript_id "novel_circ_004681"; source_gene "ENSGALG00000008162"; exon_number "4"
1	circ	exon	1665080	1665216	.	-	annot_exons	gene_id "novel_circ_004682"; transcript_id "novel_circ_004682"; source_gene "ENSGALG00000008162"; exon_number "1"
1	circ	exon	1666591	1666677	.	-	annot_exons	gene_id "novel_circ_004682"; transcript_id "novel_circ_004682"; source_gene "ENSGALG00000008162"; exon_number "2"
1	circ	exon	1666809	1666896	.	-	annot_exons	gene_id "novel_circ_004682"; transcript_id "novel_circ_004682"; source_gene "ENSGALG00000008162"; exon_number "3"
1	circ	exon	1667581	1667809	.	-	annot_exons	gene_id "novel_circ_004682"; transcript_id "novel_circ_004682"; source_gene "ENSGALG00000008162"; exon_number "4"
1	circ	exon	1668812	1668980	.	-	annot_exons	gene_id "novel_circ_004683"; transcript_id "novel_circ_004683"; source_gene "ENSGALG00000008162"; exon_number "1"
1	circ	exon	1670198	1670292	.	-	annot_exons	gene_id "novel_circ_004683"; transcript_id "novel_circ_004683"; source_gene "ENSGALG00000008162"; exon_number "2"
1	circ	exon	1671781	1671897	.	-	annot_exons	gene_id "novel_circ_004683"; transcript_id "novel_circ_004683"; source_gene "ENSGALG00000008162"; exon_number "3"
1	circ	exon	1672961	1673151	.	-	annot_exons	gene_id "novel_circ_004683"; transcript_id "novel_circ_004683"; source_gene "ENSGALG00000008162"; exon_number "4"
1	circ	exon	1673367	1673502	.	-	annot_exons	gene_id "novel_circ_004683"; transcript_id "novel_circ_004683"; source_gene "ENSGALG00000008162"; exon_number "5"
1	circ	exon	1670105	1670197	.	-	exon_intron	gene_id "novel_circ_004684"; transcript_id "novel_circ_004684"; source_gene "ENSGALG00000008162"; exon_number "1"
1	circ	exon	1670198	1670292	.	-	exon_intron	gene_id "novel_circ_004684"; transcript_id "novel_circ_004684"; source_gene "ENSGALG00000008162"; exon_number "2"
1	circ	exon	1671781	1671897	.	-	exon_intron	gene_id "novel_circ_004684"; transcript_id "novel_circ_004684"; source_gene "ENSGALG00000008162"; exon_number "3"
1	circ	exon	1672961	1673151	.	-	exon_intron	gene_id "novel_circ_004684"; transcript_id "novel_circ_004684"; source_gene "ENSGALG00000008162"; exon_number "4"
1	circ	exon	1673367	1673502	.	-	exon_intron	gene_id "novel_circ_004684"; transcript_id "novel_circ_004684"; source_gene "ENSGALG00000008162"; exon_number "5"
1	circ	exon	1670198	1670292	.	-	annot_exons	gene_id "novel_circ_004685"; transcript_id "novel_circ_004685"; source_gene "ENSGALG00000008162"; exon_number "1"
1	circ	exon	1671781	1671897	.	-	annot_exons	gene_id "novel_circ_004685"; transcript_id "novel_circ_004685"; source_gene "ENSGALG00000008162"; exon_number "2"
1	circ	exon	1672961	1673151	.	-	annot_exons	gene_id "novel_circ_004685"; transcript_id "novel_circ_004685"; source_gene "ENSGALG00000008162"; exon_number "3"
1	circ	exon	1673367	1673502	.	-	annot_exons	gene_id "novel_circ_004685"; transcript_id "novel_circ_004685"; source_gene "ENSGALG00000008162"; exon_number "4"
1	circ	exon	1675046	1675176	.	-	annot_exons	gene_id "novel_circ_004685"; transcript_id "novel_circ_004685"; source_gene "ENSGALG00000008162"; exon_number "5"
1	circ	exon	1676092	1676624	.	-	annot_exons	gene_id "novel_circ_004685"; transcript_id "novel_circ_004685"; source_gene "ENSGALG00000008162"; exon_number "6"
1	circ	exon	1677345	1677509	.	-	annot_exons	gene_id "novel_circ_004685"; transcript_id "novel_circ_004685"; source_gene "ENSGALG00000008162"; exon_number "7"
1	circ	exon	1706016	1706063	.	+	annot_exons	gene_id "novel_circ_004862"; transcript_id "novel_circ_004862"; source_gene "ENSGALG00000008169"; exon_number "1"
1	circ	exon	1707216	1707414	.	+	annot_exons	gene_id "novel_circ_004862"; transcript_id "novel_circ_004862"; source_gene "ENSGALG00000008169"; exon_number "2"
1	circ	exon	1707753	1707884	.	+	annot_exons	gene_id "novel_circ_004862"; transcript_id "novel_circ_004862"; source_gene "ENSGALG00000008169"; exon_number "3"
1	circ	exon	1706021	1706063	.	+	annot_exons	gene_id "novel_circ_004863"; transcript_id "novel_circ_004863"; source_gene "ENSGALG00000008169"; exon_number "1"
1	circ	exon	1707216	1707414	.	+	annot_exons	gene_id "novel_circ_004863"; transcript_id "novel_circ_004863"; source_gene "ENSGALG00000008169"; exon_number "2"
1	circ	exon	1707753	1707884	.	+	annot_exons	gene_id "novel_circ_004863"; transcript_id "novel_circ_004863"; source_gene "ENSGALG00000008169"; exon_number "3"
1	circ	exon	1709315	1709452	.	+	one_exon	gene_id "novel_circ_004868"; transcript_id "novel_circ_004868"; source_gene "ENSGALG00000008169"; exon_number "1"
1	circ	exon	1709432	1709468	.	+	annot_exons	gene_id "novel_circ_004869"; transcript_id "novel_circ_004869"; source_gene "ENSGALG00000008169"; exon_number "1"
1	circ	exon	1710137	1710281	.	+	annot_exons	gene_id "novel_circ_004869"; transcript_id "novel_circ_004869"; source_gene "ENSGALG00000008169"; exon_number "2"
1	circ	exon	1711107	1711161	.	+	annot_exons	gene_id "novel_circ_004869"; transcript_id "novel_circ_004869"; source_gene "ENSGALG00000008169"; exon_number "3"
1	circ	exon	1985525	1986317	.	+	intronic	gene_id "novel_circ_005519"; transcript_id "novel_circ_005519"; source_gene "ENSGALG00000038187"; exon_number "1"
1	circ	exon	1987209	1987284	.	+	annot_exons	gene_id "novel_circ_005520"; transcript_id "novel_circ_005520"; source_gene "ENSGALG00000038187"; exon_number "1"
1	circ	exon	1987514	1987589	.	+	annot_exons	gene_id "novel_circ_005520"; transcript_id "novel_circ_005520"; source_gene "ENSGALG00000038187"; exon_number "2"
1	circ	exon	1988401	1988844	.	+	annot_exons	gene_id "novel_circ_005520"; transcript_id "novel_circ_005520"; source_gene "ENSGALG00000038187"; exon_number "3"
1	circ	exon	1999655	1999824	.	-	annot_exons	gene_id "novel_circ_005522"; transcript_id "novel_circ_005522"; source_gene "ENSGALG00000037842"; exon_number "1"
1	circ	exon	2005513	2005647	.	-	annot_exons	gene_id "novel_circ_005522"; transcript_id "novel_circ_005522"; source_gene "ENSGALG00000037842"; exon_number "2"
1	circ	exon	1999655	1999824	.	-	annot_exons	gene_id "novel_circ_005523"; transcript_id "novel_circ_005523"; source_gene "ENSGALG00000037842"; exon_number "1"
1	circ	exon	2005513	2005647	.	-	annot_exons	gene_id "novel_circ_005523"; transcript_id "novel_circ_005523"; source_gene "ENSGALG00000037842"; exon_number "2"
1	circ	exon	2010771	2010859	.	-	annot_exons	gene_id "novel_circ_005523"; transcript_id "novel_circ_005523"; source_gene "ENSGALG00000037842"; exon_number "3"
1	circ	exon	2013622	2013779	.	-	annot_exons	gene_id "novel_circ_005523"; transcript_id "novel_circ_005523"; source_gene "ENSGALG00000037842"; exon_number "4"
1	circ	exon	2005513	2005647	.	-	annot_exons	gene_id "novel_circ_005524"; transcript_id "novel_circ_005524"; source_gene "ENSGALG00000037842"; exon_number "1"
1	circ	exon	2010771	2010859	.	-	annot_exons	gene_id "novel_circ_005524"; transcript_id "novel_circ_005524"; source_gene "ENSGALG00000037842"; exon_number "2"
1	circ	exon	2013622	2013779	.	-	annot_exons	gene_id "novel_circ_005524"; transcript_id "novel_circ_005524"; source_gene "ENSGALG00000037842"; exon_number "3"
1	circ	exon	2017347	2017460	.	-	annot_exons	gene_id "novel_circ_005524"; transcript_id "novel_circ_005524"; source_gene "ENSGALG00000037842"; exon_number "4"
1	circ	exon	2018388	2018589	.	-	annot_exons	gene_id "novel_circ_005524"; transcript_id "novel_circ_005524"; source_gene "ENSGALG00000037842"; exon_number "5"
1	circ	exon	2022537	2022650	.	-	annot_exons	gene_id "novel_circ_005524"; transcript_id "novel_circ_005524"; source_gene "ENSGALG00000037842"; exon_number "6"
1	circ	exon	2023693	2023789	.	-	annot_exons	gene_id "novel_circ_005524"; transcript_id "novel_circ_005524"; source_gene "ENSGALG00000037842"; exon_number "7"
1	circ	exon	2026780	2026899	.	-	annot_exons	gene_id "novel_circ_005524"; transcript_id "novel_circ_005524"; source_gene "ENSGALG00000037842"; exon_number "8"
1	circ	exon	2030675	2030781	.	-	annot_exons	gene_id "novel_circ_005524"; transcript_id "novel_circ_005524"; source_gene "ENSGALG00000037842"; exon_number "9"
1	circ	exon	2032445	2032531	.	-	annot_exons	gene_id "novel_circ_005524"; transcript_id "novel_circ_005524"; source_gene "ENSGALG00000037842"; exon_number "10"
1	circ	exon	2034014	2034094	.	-	annot_exons	gene_id "novel_circ_005524"; transcript_id "novel_circ_005524"; source_gene "ENSGALG00000037842"; exon_number "11"
1	circ	exon	2037050	2037193	.	-	annot_exons	gene_id "novel_circ_005524"; transcript_id "novel_circ_005524"; source_gene "ENSGALG00000037842"; exon_number "12"
1	circ	exon	2005513	2005647	.	-	exon_intron	gene_id "novel_circ_005525"; transcript_id "novel_circ_005525"; source_gene "ENSGALG00000037842"; exon_number "1"
1	circ	exon	2010771	2010859	.	-	exon_intron	gene_id "novel_circ_005525"; transcript_id "novel_circ_005525"; source_gene "ENSGALG00000037842"; exon_number "2"
1	circ	exon	2013622	2013779	.	-	exon_intron	gene_id "novel_circ_005525"; transcript_id "novel_circ_005525"; source_gene "ENSGALG00000037842"; exon_number "3"
1	circ	exon	2017347	2017460	.	-	exon_intron	gene_id "novel_circ_005525"; transcript_id "novel_circ_005525"; source_gene "ENSGALG00000037842"; exon_number "4"
1	circ	exon	2018388	2018589	.	-	exon_intron	gene_id "novel_circ_005525"; transcript_id "novel_circ_005525"; source_gene "ENSGALG00000037842"; exon_number "5"
1	circ	exon	2022537	2022650	.	-	exon_intron	gene_id "novel_circ_005525"; transcript_id "novel_circ_005525"; source_gene "ENSGALG00000037842"; exon_number "6"
1	circ	exon	2023693	2023789	.	-	exon_intron	gene_id "novel_circ_005525"; transcript_id "novel_circ_005525"; source_gene "ENSGALG00000037842"; exon_number "7"
1	circ	exon	2026780	2026899	.	-	exon_intron	gene_id "novel_circ_005525"; transcript_id "novel_circ_005525"; source_gene "ENSGALG00000037842"; exon_number "8"
1	circ	exon	2030675	2030781	.	-	exon_intron	gene_id "novel_circ_005525"; transcript_id "novel_circ_005525"; source_gene "ENSGALG00000037842"; exon_number "9"
1	circ	exon	2032445	2032531	.	-	exon_intron	gene_id "novel_circ_005525"; transcript_id "novel_circ_005525"; source_gene "ENSGALG00000037842"; exon_number "10"
1	circ	exon	2034014	2034094	.	-	exon_intron	gene_id "novel_circ_005525"; transcript_id "novel_circ_005525"; source_gene "ENSGALG00000037842"; exon_number "11"
1	circ	exon	2037050	2037193	.	-	exon_intron	gene_id "novel_circ_005525"; transcript_id "novel_circ_005525"; source_gene "ENSGALG00000037842"; exon_number "12"
1	circ	exon	2040130	2040254	.	-	exon_intron	gene_id "novel_circ_005525"; transcript_id "novel_circ_005525"; source_gene "ENSGALG00000037842"; exon_number "13"
1	circ	exon	2043064	2043145	.	-	exon_intron	gene_id "novel_circ_005525"; transcript_id "novel_circ_005525"; source_gene "ENSGALG00000037842"; exon_number "14"
1	circ	exon	2043607	2043707	.	-	exon_intron	gene_id "novel_circ_005525"; transcript_id "novel_circ_005525"; source_gene "ENSGALG00000037842"; exon_number "15"
1	circ	exon	2043708	2044845	.	-	exon_intron	gene_id "novel_circ_005525"; transcript_id "novel_circ_005525"; source_gene "ENSGALG00000037842"; exon_number "16"
1	circ	exon	2017347	2017460	.	-	annot_exons	gene_id "novel_circ_005526"; transcript_id "novel_circ_005526"; source_gene "ENSGALG00000037842"; exon_number "1"
1	circ	exon	2018388	2018589	.	-	annot_exons	gene_id "novel_circ_005526"; transcript_id "novel_circ_005526"; source_gene "ENSGALG00000037842"; exon_number "2"
1	circ	exon	2022537	2022650	.	-	annot_exons	gene_id "novel_circ_005526"; transcript_id "novel_circ_005526"; source_gene "ENSGALG00000037842"; exon_number "3"
1	circ	exon	2023693	2023789	.	-	annot_exons	gene_id "novel_circ_005526"; transcript_id "novel_circ_005526"; source_gene "ENSGALG00000037842"; exon_number "4"
1	circ	exon	2026780	2026899	.	-	annot_exons	gene_id "novel_circ_005526"; transcript_id "novel_circ_005526"; source_gene "ENSGALG00000037842"; exon_number "5"
1	circ	exon	2030675	2030781	.	-	annot_exons	gene_id "novel_circ_005526"; transcript_id "novel_circ_005526"; source_gene "ENSGALG00000037842"; exon_number "6"
1	circ	exon	2017347	2017460	.	-	annot_exons	gene_id "novel_circ_005527"; transcript_id "novel_circ_005527"; source_gene "ENSGALG00000037842"; exon_number "1"
1	circ	exon	2018388	2018589	.	-	annot_exons	gene_id "novel_circ_005527"; transcript_id "novel_circ_005527"; source_gene "ENSGALG00000037842"; exon_number "2"
1	circ	exon	2022537	2022650	.	-	annot_exons	gene_id "novel_circ_005527"; transcript_id "novel_circ_005527"; source_gene "ENSGALG00000037842"; exon_number "3"
1	circ	exon	2023693	2023789	.	-	annot_exons	gene_id "novel_circ_005527"; transcript_id "novel_circ_005527"; source_gene "ENSGALG00000037842"; exon_number "4"
1	circ	exon	2026780	2026899	.	-	annot_exons	gene_id "novel_circ_005527"; transcript_id "novel_circ_005527"; source_gene "ENSGALG00000037842"; exon_number "5"
1	circ	exon	2030675	2030781	.	-	annot_exons	gene_id "novel_circ_005527"; transcript_id "novel_circ_005527"; source_gene "ENSGALG00000037842"; exon_number "6"
1	circ	exon	2032445	2032531	.	-	annot_exons	gene_id "novel_circ_005527"; transcript_id "novel_circ_005527"; source_gene "ENSGALG00000037842"; exon_number "7"
1	circ	exon	2034014	2034094	.	-	annot_exons	gene_id "novel_circ_005527"; transcript_id "novel_circ_005527"; source_gene "ENSGALG00000037842"; exon_number "8"
1	circ	exon	2037050	2037193	.	-	annot_exons	gene_id "novel_circ_005527"; transcript_id "novel_circ_005527"; source_gene "ENSGALG00000037842"; exon_number "9"
1	circ	exon	2018388	2018589	.	-	annot_exons	gene_id "novel_circ_005528"; transcript_id "novel_circ_005528"; source_gene "ENSGALG00000037842"; exon_number "1"
1	circ	exon	2022537	2022650	.	-	annot_exons	gene_id "novel_circ_005528"; transcript_id "novel_circ_005528"; source_gene "ENSGALG00000037842"; exon_number "2"
1	circ	exon	2023693	2023789	.	-	annot_exons	gene_id "novel_circ_005528"; transcript_id "novel_circ_005528"; source_gene "ENSGALG00000037842"; exon_number "3"
1	circ	exon	2026780	2026899	.	-	annot_exons	gene_id "novel_circ_005528"; transcript_id "novel_circ_005528"; source_gene "ENSGALG00000037842"; exon_number "4"
1	circ	exon	2030675	2030781	.	-	annot_exons	gene_id "novel_circ_005528"; transcript_id "novel_circ_005528"; source_gene "ENSGALG00000037842"; exon_number "5"
1	circ	exon	2032445	2032531	.	-	annot_exons	gene_id "novel_circ_005528"; transcript_id "novel_circ_005528"; source_gene "ENSGALG00000037842"; exon_number "6"
1	circ	exon	2034014	2034094	.	-	annot_exons	gene_id "novel_circ_005528"; transcript_id "novel_circ_005528"; source_gene "ENSGALG00000037842"; exon_number "7"
1	circ	exon	2037050	2037193	.	-	annot_exons	gene_id "novel_circ_005528"; transcript_id "novel_circ_005528"; source_gene "ENSGALG00000037842"; exon_number "8"
1	circ	exon	2022537	2022650	.	-	annot_exons	gene_id "novel_circ_005529"; transcript_id "novel_circ_005529"; source_gene "ENSGALG00000037842"; exon_number "1"
1	circ	exon	2023693	2023789	.	-	annot_exons	gene_id "novel_circ_005529"; transcript_id "novel_circ_005529"; source_gene "ENSGALG00000037842"; exon_number "2"
1	circ	exon	2026780	2026899	.	-	annot_exons	gene_id "novel_circ_005529"; transcript_id "novel_circ_005529"; source_gene "ENSGALG00000037842"; exon_number "3"
1	circ	exon	2030675	2030781	.	-	annot_exons	gene_id "novel_circ_005529"; transcript_id "novel_circ_005529"; source_gene "ENSGALG00000037842"; exon_number "4"
1	circ	exon	2032445	2032531	.	-	annot_exons	gene_id "novel_circ_005529"; transcript_id "novel_circ_005529"; source_gene "ENSGALG00000037842"; exon_number "5"
1	circ	exon	2034014	2034094	.	-	annot_exons	gene_id "novel_circ_005529"; transcript_id "novel_circ_005529"; source_gene "ENSGALG00000037842"; exon_number "6"
1	circ	exon	2037050	2037193	.	-	annot_exons	gene_id "novel_circ_005529"; transcript_id "novel_circ_005529"; source_gene "ENSGALG00000037842"; exon_number "7"
1	circ	exon	2037050	2037193	.	-	exon_intron	gene_id "novel_circ_005533"; transcript_id "novel_circ_005533"; source_gene "ENSGALG00000037842"; exon_number "1"
1	circ	exon	2040130	2040254	.	-	exon_intron	gene_id "novel_circ_005533"; transcript_id "novel_circ_005533"; source_gene "ENSGALG00000037842"; exon_number "2"
1	circ	exon	2043064	2043145	.	-	exon_intron	gene_id "novel_circ_005533"; transcript_id "novel_circ_005533"; source_gene "ENSGALG00000037842"; exon_number "3"
1	circ	exon	2043607	2043707	.	-	exon_intron	gene_id "novel_circ_005533"; transcript_id "novel_circ_005533"; source_gene "ENSGALG00000037842"; exon_number "4"
1	circ	exon	2043708	2044845	.	-	exon_intron	gene_id "novel_circ_005533"; transcript_id "novel_circ_005533"; source_gene "ENSGALG00000037842"; exon_number "5"
1	circ	exon	2084004	2084163	.	-	annot_exons	gene_id "novel_circ_005545"; transcript_id "novel_circ_005545"; source_gene "ENSGALG00000008477"; exon_number "1"
1	circ	exon	2085395	2085573	.	-	annot_exons	gene_id "novel_circ_005545"; transcript_id "novel_circ_005545"; source_gene "ENSGALG00000008477"; exon_number "2"
1	circ	exon	2186916	2190784	.	-	intronic	gene_id "novel_circ_005557"; transcript_id "novel_circ_005557"; source_gene "ENSGALG00000008477"; exon_number "1"
1	circ	exon	2402736	2402824	.	-	exon_intron	gene_id "novel_circ_005620"; transcript_id "novel_circ_005620"; source_gene "ENSGALG00000008477"; exon_number "1"
1	circ	exon	2407387	2407532	.	-	exon_intron	gene_id "novel_circ_005620"; transcript_id "novel_circ_005620"; source_gene "ENSGALG00000008477"; exon_number "2"
1	circ	exon	2407533	2439676	.	-	exon_intron	gene_id "novel_circ_005620"; transcript_id "novel_circ_005620"; source_gene "ENSGALG00000008477"; exon_number "3"
1	circ	exon	2450516	2450693	.	-	annot_exons	gene_id "novel_circ_005628"; transcript_id "novel_circ_005628"; source_gene "ENSGALG00000008477"; exon_number "1"
1	circ	exon	2457439	2457682	.	-	annot_exons	gene_id "novel_circ_005628"; transcript_id "novel_circ_005628"; source_gene "ENSGALG00000008477"; exon_number "2"
1	circ	exon	2468154	2468263	.	-	annot_exons	gene_id "novel_circ_005632"; transcript_id "novel_circ_005632"; source_gene "ENSGALG00000008477"; exon_number "1"
1	circ	exon	2470337	2470521	.	-	annot_exons	gene_id "novel_circ_005632"; transcript_id "novel_circ_005632"; source_gene "ENSGALG00000008477"; exon_number "2"
1	circ	exon	2487658	2487852	.	-	annot_exons	gene_id "novel_circ_005632"; transcript_id "novel_circ_005632"; source_gene "ENSGALG00000008477"; exon_number "3"
1	circ	exon	2490941	2491130	.	-	annot_exons	gene_id "novel_circ_005632"; transcript_id "novel_circ_005632"; source_gene "ENSGALG00000008477"; exon_number "4"
1	circ	exon	2608969	2625609	.	+	exon_intron	gene_id "novel_circ_005649"; transcript_id "novel_circ_005649"; source_gene "ENSGALG00000006489"; exon_number "1"
1	circ	exon	2913170	2914429	.	+	one_exon	gene_id "novel_circ_005707"; transcript_id "novel_circ_005707"; source_gene "ENSGALG00000006473"; exon_number "1"
1	circ	exon	2933144	2936808	.	+	exon_intron	gene_id "novel_circ_005708"; transcript_id "novel_circ_005708"; source_gene "ENSGALG00000006473"; exon_number "1"
1	circ	exon	3119561	3119692	.	+	annot_exons	gene_id "novel_circ_005750"; transcript_id "novel_circ_005750"; source_gene "ENSGALG00000006473"; exon_number "1"
1	circ	exon	3183701	3183801	.	+	annot_exons	gene_id "novel_circ_005750"; transcript_id "novel_circ_005750"; source_gene "ENSGALG00000006473"; exon_number "2"
1	circ	exon	3227319	3227472	.	+	annot_exons	gene_id "novel_circ_005757"; transcript_id "novel_circ_005757"; source_gene "ENSGALG00000006473"; exon_number "1"
1	circ	exon	3229847	3229946	.	+	annot_exons	gene_id "novel_circ_005757"; transcript_id "novel_circ_005757"; source_gene "ENSGALG00000006473"; exon_number "2"
1	circ	exon	3232186	3232300	.	+	annot_exons	gene_id "novel_circ_005757"; transcript_id "novel_circ_005757"; source_gene "ENSGALG00000006473"; exon_number "3"
1	circ	exon	3257549	3257645	.	+	annot_exons	gene_id "novel_circ_005759"; transcript_id "novel_circ_005759"; source_gene "ENSGALG00000006473"; exon_number "1"
1	circ	exon	3260790	3260980	.	+	annot_exons	gene_id "novel_circ_005759"; transcript_id "novel_circ_005759"; source_gene "ENSGALG00000006473"; exon_number "2"
1	circ	exon	3260790	3260980	.	+	annot_exons	gene_id "novel_circ_005760"; transcript_id "novel_circ_005760"; source_gene "ENSGALG00000006473"; exon_number "1"
1	circ	exon	3267291	3267442	.	+	annot_exons	gene_id "novel_circ_005760"; transcript_id "novel_circ_005760"; source_gene "ENSGALG00000006473"; exon_number "2"
1	circ	exon	3268104	3268221	.	+	annot_exons	gene_id "novel_circ_005760"; transcript_id "novel_circ_005760"; source_gene "ENSGALG00000006473"; exon_number "3"
1	circ	exon	3272957	3273093	.	+	annot_exons	gene_id "novel_circ_005760"; transcript_id "novel_circ_005760"; source_gene "ENSGALG00000006473"; exon_number "4"
1	circ	exon	3274752	3274919	.	+	annot_exons	gene_id "novel_circ_005760"; transcript_id "novel_circ_005760"; source_gene "ENSGALG00000006473"; exon_number "5"
1	circ	exon	3267291	3267442	.	+	annot_exons	gene_id "novel_circ_005761"; transcript_id "novel_circ_005761"; source_gene "ENSGALG00000006473"; exon_number "1"
1	circ	exon	3268104	3268221	.	+	annot_exons	gene_id "novel_circ_005761"; transcript_id "novel_circ_005761"; source_gene "ENSGALG00000006473"; exon_number "2"
1	circ	exon	3272957	3273093	.	+	annot_exons	gene_id "novel_circ_005761"; transcript_id "novel_circ_005761"; source_gene "ENSGALG00000006473"; exon_number "3"
1	circ	exon	3274752	3274919	.	+	annot_exons	gene_id "novel_circ_005761"; transcript_id "novel_circ_005761"; source_gene "ENSGALG00000006473"; exon_number "4"
1	circ	exon	3267291	3267442	.	+	annot_exons	gene_id "novel_circ_005762"; transcript_id "novel_circ_005762"; source_gene "ENSGALG00000006473"; exon_number "1"
1	circ	exon	3268104	3268221	.	+	annot_exons	gene_id "novel_circ_005762"; transcript_id "novel_circ_005762"; source_gene "ENSGALG00000006473"; exon_number "2"
1	circ	exon	3272957	3273093	.	+	annot_exons	gene_id "novel_circ_005762"; transcript_id "novel_circ_005762"; source_gene "ENSGALG00000006473"; exon_number "3"
1	circ	exon	3274752	3274919	.	+	annot_exons	gene_id "novel_circ_005762"; transcript_id "novel_circ_005762"; source_gene "ENSGALG00000006473"; exon_number "4"
1	circ	exon	3280599	3280692	.	+	annot_exons	gene_id "novel_circ_005762"; transcript_id "novel_circ_005762"; source_gene "ENSGALG00000006473"; exon_number "5"
1	circ	exon	3267291	3267442	.	+	annot_exons	gene_id "novel_circ_005763"; transcript_id "novel_circ_005763"; source_gene "ENSGALG00000006473"; exon_number "1"
1	circ	exon	3268104	3268221	.	+	annot_exons	gene_id "novel_circ_005763"; transcript_id "novel_circ_005763"; source_gene "ENSGALG00000006473"; exon_number "2"
1	circ	exon	3272957	3273093	.	+	annot_exons	gene_id "novel_circ_005763"; transcript_id "novel_circ_005763"; source_gene "ENSGALG00000006473"; exon_number "3"
1	circ	exon	3274752	3274919	.	+	annot_exons	gene_id "novel_circ_005763"; transcript_id "novel_circ_005763"; source_gene "ENSGALG00000006473"; exon_number "4"
1	circ	exon	3280599	3280692	.	+	annot_exons	gene_id "novel_circ_005763"; transcript_id "novel_circ_005763"; source_gene "ENSGALG00000006473"; exon_number "5"
1	circ	exon	3281297	3281536	.	+	annot_exons	gene_id "novel_circ_005763"; transcript_id "novel_circ_005763"; source_gene "ENSGALG00000006473"; exon_number "6"
1	circ	exon	3272957	3273093	.	+	annot_exons	gene_id "novel_circ_005765"; transcript_id "novel_circ_005765"; source_gene "ENSGALG00000006473"; exon_number "1"
1	circ	exon	3274752	3274919	.	+	annot_exons	gene_id "novel_circ_005765"; transcript_id "novel_circ_005765"; source_gene "ENSGALG00000006473"; exon_number "2"
1	circ	exon	3287764	3288822	.	+	exon_intron	gene_id "novel_circ_005766"; transcript_id "novel_circ_005766"; source_gene "ENSGALG00000006473"; exon_number "1"
1	circ	exon	3287764	3287906	.	+	annot_exons	gene_id "novel_circ_005767"; transcript_id "novel_circ_005767"; source_gene "ENSGALG00000006473"; exon_number "1"
1	circ	exon	3291160	3291428	.	+	annot_exons	gene_id "novel_circ_005767"; transcript_id "novel_circ_005767"; source_gene "ENSGALG00000006473"; exon_number "2"
1	circ	exon	3294089	3294155	.	+	annot_exons	gene_id "novel_circ_005767"; transcript_id "novel_circ_005767"; source_gene "ENSGALG00000006473"; exon_number "3"
1	circ	exon	3295689	3295835	.	+	annot_exons	gene_id "novel_circ_005767"; transcript_id "novel_circ_005767"; source_gene "ENSGALG00000006473"; exon_number "4"
1	circ	exon	3300895	3301054	.	+	annot_exons	gene_id "novel_circ_005767"; transcript_id "novel_circ_005767"; source_gene "ENSGALG00000006473"; exon_number "5"
1	circ	exon	3291160	3291428	.	+	annot_exons	gene_id "novel_circ_005768"; transcript_id "novel_circ_005768"; source_gene "ENSGALG00000006473"; exon_number "1"
1	circ	exon	3294089	3294155	.	+	annot_exons	gene_id "novel_circ_005768"; transcript_id "novel_circ_005768"; source_gene "ENSGALG00000006473"; exon_number "2"
1	circ	exon	3295689	3295835	.	+	annot_exons	gene_id "novel_circ_005768"; transcript_id "novel_circ_005768"; source_gene "ENSGALG00000006473"; exon_number "3"
1	circ	exon	3300895	3301054	.	+	annot_exons	gene_id "novel_circ_005768"; transcript_id "novel_circ_005768"; source_gene "ENSGALG00000006473"; exon_number "4"
1	circ	exon	3309044	3309147	.	+	annot_exons	gene_id "novel_circ_005775"; transcript_id "novel_circ_005775"; source_gene "ENSGALG00000006473"; exon_number "1"
1	circ	exon	3312020	3312119	.	+	annot_exons	gene_id "novel_circ_005775"; transcript_id "novel_circ_005775"; source_gene "ENSGALG00000006473"; exon_number "2"
1	circ	exon	3314329	3314519	.	+	annot_exons	gene_id "novel_circ_005775"; transcript_id "novel_circ_005775"; source_gene "ENSGALG00000006473"; exon_number "3"
1	circ	exon	3713713	3714591	.	+	one_exon	gene_id "novel_circ_005877"; transcript_id "novel_circ_005877"; source_gene "ENSGALG00000006409"; exon_number "1"
1	circ	exon	3713713	3714591	.	+	annot_exons	gene_id "novel_circ_005878"; transcript_id "novel_circ_005878"; source_gene "ENSGALG00000006409"; exon_number "1"
1	circ	exon	3716306	3716460	.	+	annot_exons	gene_id "novel_circ_005878"; transcript_id "novel_circ_005878"; source_gene "ENSGALG00000006409"; exon_number "2"
1	circ	exon	3717398	3717463	.	+	annot_exons	gene_id "novel_circ_005878"; transcript_id "novel_circ_005878"; source_gene "ENSGALG00000006409"; exon_number "3"
1	circ	exon	3738350	3738519	.	-	annot_exons	gene_id "novel_circ_005879"; transcript_id "novel_circ_005879"; source_gene "ENSGALG00000006356"; exon_number "1"
1	circ	exon	3740291	3740345	.	-	annot_exons	gene_id "novel_circ_005879"; transcript_id "novel_circ_005879"; source_gene "ENSGALG00000006356"; exon_number "2"
1	circ	exon	3748643	3748745	.	-	annot_exons	gene_id "novel_circ_005879"; transcript_id "novel_circ_005879"; source_gene "ENSGALG00000006356"; exon_number "3"
1	circ	exon	3750456	3750595	.	-	annot_exons	gene_id "novel_circ_005879"; transcript_id "novel_circ_005879"; source_gene "ENSGALG00000006356"; exon_number "4"
1	circ	exon	3755318	3755432	.	-	annot_exons	gene_id "novel_circ_005879"; transcript_id "novel_circ_005879"; source_gene "ENSGALG00000006356"; exon_number "5"
1	circ	exon	3756459	3756606	.	-	annot_exons	gene_id "novel_circ_005879"; transcript_id "novel_circ_005879"; source_gene "ENSGALG00000006356"; exon_number "6"
1	circ	exon	3748643	3748745	.	-	annot_exons	gene_id "novel_circ_005880"; transcript_id "novel_circ_005880"; source_gene "ENSGALG00000006356"; exon_number "1"
1	circ	exon	3750456	3750595	.	-	annot_exons	gene_id "novel_circ_005880"; transcript_id "novel_circ_005880"; source_gene "ENSGALG00000006356"; exon_number "2"
1	circ	exon	3755318	3755432	.	-	annot_exons	gene_id "novel_circ_005880"; transcript_id "novel_circ_005880"; source_gene "ENSGALG00000006356"; exon_number "3"
1	circ	exon	3756459	3756606	.	-	annot_exons	gene_id "novel_circ_005880"; transcript_id "novel_circ_005880"; source_gene "ENSGALG00000006356"; exon_number "4"
1	circ	exon	3748643	3748745	.	-	annot_exons	gene_id "novel_circ_005881"; transcript_id "novel_circ_005881"; source_gene "ENSGALG00000006356"; exon_number "1"
1	circ	exon	3750456	3750595	.	-	annot_exons	gene_id "novel_circ_005881"; transcript_id "novel_circ_005881"; source_gene "ENSGALG00000006356"; exon_number "2"
1	circ	exon	3755318	3755432	.	-	annot_exons	gene_id "novel_circ_005881"; transcript_id "novel_circ_005881"; source_gene "ENSGALG00000006356"; exon_number "3"
1	circ	exon	3756459	3756606	.	-	annot_exons	gene_id "novel_circ_005881"; transcript_id "novel_circ_005881"; source_gene "ENSGALG00000006356"; exon_number "4"
1	circ	exon	3765650	3765779	.	-	annot_exons	gene_id "novel_circ_005881"; transcript_id "novel_circ_005881"; source_gene "ENSGALG00000006356"; exon_number "5"
1	circ	exon	3767907	3768128	.	-	annot_exons	gene_id "novel_circ_005881"; transcript_id "novel_circ_005881"; source_gene "ENSGALG00000006356"; exon_number "6"
1	circ	exon	3769857	3770069	.	-	annot_exons	gene_id "novel_circ_005881"; transcript_id "novel_circ_005881"; source_gene "ENSGALG00000006356"; exon_number "7"
1	circ	exon	3784792	3784904	.	-	annot_exons	gene_id "novel_circ_005881"; transcript_id "novel_circ_005881"; source_gene "ENSGALG00000006356"; exon_number "8"
1	circ	exon	3792033	3792098	.	-	annot_exons	gene_id "novel_circ_005881"; transcript_id "novel_circ_005881"; source_gene "ENSGALG00000006356"; exon_number "9"
1	circ	exon	3793266	3793343	.	-	annot_exons	gene_id "novel_circ_005881"; transcript_id "novel_circ_005881"; source_gene "ENSGALG00000006356"; exon_number "10"
1	circ	exon	3765650	3765779	.	-	annot_exons	gene_id "novel_circ_005882"; transcript_id "novel_circ_005882"; source_gene "ENSGALG00000006356"; exon_number "1"
1	circ	exon	3767907	3768128	.	-	annot_exons	gene_id "novel_circ_005882"; transcript_id "novel_circ_005882"; source_gene "ENSGALG00000006356"; exon_number "2"
1	circ	exon	3769857	3770069	.	-	annot_exons	gene_id "novel_circ_005882"; transcript_id "novel_circ_005882"; source_gene "ENSGALG00000006356"; exon_number "3"
1	circ	exon	3784792	3784904	.	-	annot_exons	gene_id "novel_circ_005889"; transcript_id "novel_circ_005889"; source_gene "ENSGALG00000006356"; exon_number "1"
1	circ	exon	3792033	3792098	.	-	annot_exons	gene_id "novel_circ_005889"; transcript_id "novel_circ_005889"; source_gene "ENSGALG00000006356"; exon_number "2"
1	circ	exon	3793266	3793343	.	-	annot_exons	gene_id "novel_circ_005889"; transcript_id "novel_circ_005889"; source_gene "ENSGALG00000006356"; exon_number "3"
1	circ	exon	3784792	3784904	.	-	annot_exons	gene_id "novel_circ_005890"; transcript_id "novel_circ_005890"; source_gene "ENSGALG00000006356"; exon_number "1"
1	circ	exon	3792033	3792098	.	-	annot_exons	gene_id "novel_circ_005890"; transcript_id "novel_circ_005890"; source_gene "ENSGALG00000006356"; exon_number "2"
1	circ	exon	3793266	3793343	.	-	annot_exons	gene_id "novel_circ_005890"; transcript_id "novel_circ_005890"; source_gene "ENSGALG00000006356"; exon_number "3"
1	circ	exon	3801187	3801379	.	-	annot_exons	gene_id "novel_circ_005890"; transcript_id "novel_circ_005890"; source_gene "ENSGALG00000006356"; exon_number "4"
1	circ	exon	3784792	3784904	.	-	annot_exons	gene_id "novel_circ_005891"; transcript_id "novel_circ_005891"; source_gene "ENSGALG00000006356"; exon_number "1"
1	circ	exon	3792033	3792098	.	-	annot_exons	gene_id "novel_circ_005891"; transcript_id "novel_circ_005891"; source_gene "ENSGALG00000006356"; exon_number "2"
1	circ	exon	3793266	3793343	.	-	annot_exons	gene_id "novel_circ_005891"; transcript_id "novel_circ_005891"; source_gene "ENSGALG00000006356"; exon_number "3"
1	circ	exon	3801187	3801379	.	-	annot_exons	gene_id "novel_circ_005891"; transcript_id "novel_circ_005891"; source_gene "ENSGALG00000006356"; exon_number "4"
1	circ	exon	3805215	3805324	.	-	annot_exons	gene_id "novel_circ_005891"; transcript_id "novel_circ_005891"; source_gene "ENSGALG00000006356"; exon_number "5"
1	circ	exon	3811170	3811258	.	-	annot_exons	gene_id "novel_circ_005891"; transcript_id "novel_circ_005891"; source_gene "ENSGALG00000006356"; exon_number "6"
1	circ	exon	3812637	3812779	.	-	annot_exons	gene_id "novel_circ_005891"; transcript_id "novel_circ_005891"; source_gene "ENSGALG00000006356"; exon_number "7"
1	circ	exon	3784792	3784904	.	-	annot_exons	gene_id "novel_circ_005892"; transcript_id "novel_circ_005892"; source_gene "ENSGALG00000006356"; exon_number "1"
1	circ	exon	3792033	3792098	.	-	annot_exons	gene_id "novel_circ_005892"; transcript_id "novel_circ_005892"; source_gene "ENSGALG00000006356"; exon_number "2"
1	circ	exon	3793266	3793343	.	-	annot_exons	gene_id "novel_circ_005892"; transcript_id "novel_circ_005892"; source_gene "ENSGALG00000006356"; exon_number "3"
1	circ	exon	3801187	3801379	.	-	annot_exons	gene_id "novel_circ_005892"; transcript_id "novel_circ_005892"; source_gene "ENSGALG00000006356"; exon_number "4"
1	circ	exon	3805215	3805324	.	-	annot_exons	gene_id "novel_circ_005892"; transcript_id "novel_circ_005892"; source_gene "ENSGALG00000006356"; exon_number "5"
1	circ	exon	3811170	3811258	.	-	annot_exons	gene_id "novel_circ_005892"; transcript_id "novel_circ_005892"; source_gene "ENSGALG00000006356"; exon_number "6"
1	circ	exon	3812637	3812779	.	-	annot_exons	gene_id "novel_circ_005892"; transcript_id "novel_circ_005892"; source_gene "ENSGALG00000006356"; exon_number "7"
1	circ	exon	3820360	3820429	.	-	annot_exons	gene_id "novel_circ_005892"; transcript_id "novel_circ_005892"; source_gene "ENSGALG00000006356"; exon_number "8"
1	circ	exon	3792033	3792098	.	-	annot_exons	gene_id "novel_circ_005895"; transcript_id "novel_circ_005895"; source_gene "ENSGALG00000006356"; exon_number "1"
1	circ	exon	3793266	3793343	.	-	annot_exons	gene_id "novel_circ_005895"; transcript_id "novel_circ_005895"; source_gene "ENSGALG00000006356"; exon_number "2"
1	circ	exon	3801187	3801379	.	-	annot_exons	gene_id "novel_circ_005895"; transcript_id "novel_circ_005895"; source_gene "ENSGALG00000006356"; exon_number "3"
1	circ	exon	3805215	3805324	.	-	annot_exons	gene_id "novel_circ_005895"; transcript_id "novel_circ_005895"; source_gene "ENSGALG00000006356"; exon_number "4"
1	circ	exon	3811170	3811258	.	-	annot_exons	gene_id "novel_circ_005895"; transcript_id "novel_circ_005895"; source_gene "ENSGALG00000006356"; exon_number "5"
1	circ	exon	3812637	3812779	.	-	annot_exons	gene_id "novel_circ_005895"; transcript_id "novel_circ_005895"; source_gene "ENSGALG00000006356"; exon_number "6"
1	circ	exon	3820360	3820429	.	-	annot_exons	gene_id "novel_circ_005895"; transcript_id "novel_circ_005895"; source_gene "ENSGALG00000006356"; exon_number "7"
1	circ	exon	3801187	3801379	.	-	annot_exons	gene_id "novel_circ_005897"; transcript_id "novel_circ_005897"; source_gene "ENSGALG00000006356"; exon_number "1"
1	circ	exon	3805215	3805324	.	-	annot_exons	gene_id "novel_circ_005897"; transcript_id "novel_circ_005897"; source_gene "ENSGALG00000006356"; exon_number "2"
1	circ	exon	3811170	3811258	.	-	annot_exons	gene_id "novel_circ_005897"; transcript_id "novel_circ_005897"; source_gene "ENSGALG00000006356"; exon_number "3"
1	circ	exon	3812637	3812779	.	-	annot_exons	gene_id "novel_circ_005897"; transcript_id "novel_circ_005897"; source_gene "ENSGALG00000006356"; exon_number "4"
1	circ	exon	3801187	3801379	.	-	annot_exons	gene_id "novel_circ_005898"; transcript_id "novel_circ_005898"; source_gene "ENSGALG00000006356"; exon_number "1"
1	circ	exon	3805215	3805324	.	-	annot_exons	gene_id "novel_circ_005898"; transcript_id "novel_circ_005898"; source_gene "ENSGALG00000006356"; exon_number "2"
1	circ	exon	3811170	3811258	.	-	annot_exons	gene_id "novel_circ_005898"; transcript_id "novel_circ_005898"; source_gene "ENSGALG00000006356"; exon_number "3"
1	circ	exon	3812637	3812779	.	-	annot_exons	gene_id "novel_circ_005898"; transcript_id "novel_circ_005898"; source_gene "ENSGALG00000006356"; exon_number "4"
1	circ	exon	3820360	3820429	.	-	annot_exons	gene_id "novel_circ_005898"; transcript_id "novel_circ_005898"; source_gene "ENSGALG00000006356"; exon_number "5"
1	circ	exon	3940768	3943478	.	+	exon_intron	gene_id "novel_circ_005930"; transcript_id "novel_circ_005930"; source_gene "ENSGALG00000050475"; exon_number "1"
1	circ	exon	3943229	3966722	.	+	exon_intron	gene_id "novel_circ_005931"; transcript_id "novel_circ_005931"; source_gene "ENSGALG00000050475"; exon_number "1"
1	circ	exon	3943229	3979532	.	+	exon_intron	gene_id "novel_circ_005932"; transcript_id "novel_circ_005932"; source_gene "ENSGALG00000050475"; exon_number "1"
1	circ	exon	3943229	3998992	.	+	exon_intron	gene_id "novel_circ_005933"; transcript_id "novel_circ_005933"; source_gene "ENSGALG00000050475"; exon_number "1"
1	circ	exon	3943229	4011187	.	+	exon_intron	gene_id "novel_circ_005934"; transcript_id "novel_circ_005934"; source_gene "ENSGALG00000050475"; exon_number "1"
1	circ	exon	3943229	3943478	.	+	exon_intron	gene_id "novel_circ_005935"; transcript_id "novel_circ_005935"; source_gene "ENSGALG00000050475"; exon_number "1"
1	circ	exon	4022628	4022717	.	+	exon_intron	gene_id "novel_circ_005935"; transcript_id "novel_circ_005935"; source_gene "ENSGALG00000050475"; exon_number "2"
1	circ	exon	4022971	4023043	.	+	exon_intron	gene_id "novel_circ_005935"; transcript_id "novel_circ_005935"; source_gene "ENSGALG00000050475"; exon_number "3"
1	circ	exon	4024858	4024941	.	+	exon_intron	gene_id "novel_circ_005935"; transcript_id "novel_circ_005935"; source_gene "ENSGALG00000050475"; exon_number "4"
1	circ	exon	4025872	4026387	.	+	exon_intron	gene_id "novel_circ_005935"; transcript_id "novel_circ_005935"; source_gene "ENSGALG00000050475"; exon_number "5"
1	circ	exon	4026388	4029140	.	+	exon_intron	gene_id "novel_circ_005935"; transcript_id "novel_circ_005935"; source_gene "ENSGALG00000050475"; exon_number "6"
1	circ	exon	3966138	3966722	.	+	intronic	gene_id "novel_circ_005941"; transcript_id "novel_circ_005941"; source_gene "ENSGALG00000050475"; exon_number "1"
1	circ	exon	3966138	3998992	.	+	intronic	gene_id "novel_circ_005942"; transcript_id "novel_circ_005942"; source_gene "ENSGALG00000050475"; exon_number "1"
1	circ	exon	3997639	3998992	.	+	intronic	gene_id "novel_circ_005952"; transcript_id "novel_circ_005952"; source_gene "ENSGALG00000050475"; exon_number "1"
1	circ	exon	3998831	4022627	.	+	exon_intron	gene_id "novel_circ_005953"; transcript_id "novel_circ_005953"; source_gene "ENSGALG00000050475"; exon_number "1"
1	circ	exon	4022628	4022717	.	+	exon_intron	gene_id "novel_circ_005953"; transcript_id "novel_circ_005953"; source_gene "ENSGALG00000050475"; exon_number "2"
1	circ	exon	4022971	4023043	.	+	exon_intron	gene_id "novel_circ_005953"; transcript_id "novel_circ_005953"; source_gene "ENSGALG00000050475"; exon_number "3"
1	circ	exon	4024858	4024941	.	+	exon_intron	gene_id "novel_circ_005953"; transcript_id "novel_circ_005953"; source_gene "ENSGALG00000050475"; exon_number "4"
1	circ	exon	4005745	4011187	.	+	intronic	gene_id "novel_circ_005954"; transcript_id "novel_circ_005954"; source_gene "ENSGALG00000050475"; exon_number "1"
1	circ	exon	4008373	4022627	.	+	exon_intron	gene_id "novel_circ_005955"; transcript_id "novel_circ_005955"; source_gene "ENSGALG00000050475"; exon_number "1"
1	circ	exon	4022628	4022717	.	+	exon_intron	gene_id "novel_circ_005955"; transcript_id "novel_circ_005955"; source_gene "ENSGALG00000050475"; exon_number "2"
1	circ	exon	4022971	4023043	.	+	exon_intron	gene_id "novel_circ_005955"; transcript_id "novel_circ_005955"; source_gene "ENSGALG00000050475"; exon_number "3"
1	circ	exon	4024858	4024941	.	+	exon_intron	gene_id "novel_circ_005955"; transcript_id "novel_circ_005955"; source_gene "ENSGALG00000050475"; exon_number "4"
1	circ	exon	4025872	4025996	.	+	exon_intron	gene_id "novel_circ_005955"; transcript_id "novel_circ_005955"; source_gene "ENSGALG00000050475"; exon_number "5"
1	circ	exon	4011075	4022627	.	+	exon_intron	gene_id "novel_circ_005956"; transcript_id "novel_circ_005956"; source_gene "ENSGALG00000050475"; exon_number "1"
1	circ	exon	4022628	4022717	.	+	exon_intron	gene_id "novel_circ_005956"; transcript_id "novel_circ_005956"; source_gene "ENSGALG00000050475"; exon_number "2"
1	circ	exon	4022971	4023043	.	+	exon_intron	gene_id "novel_circ_005956"; transcript_id "novel_circ_005956"; source_gene "ENSGALG00000050475"; exon_number "3"
1	circ	exon	4024858	4024941	.	+	exon_intron	gene_id "novel_circ_005956"; transcript_id "novel_circ_005956"; source_gene "ENSGALG00000050475"; exon_number "4"
1	circ	exon	4025872	4025996	.	+	exon_intron	gene_id "novel_circ_005956"; transcript_id "novel_circ_005956"; source_gene "ENSGALG00000050475"; exon_number "5"
1	circ	exon	4011075	4022627	.	+	exon_intron	gene_id "novel_circ_005957"; transcript_id "novel_circ_005957"; source_gene "ENSGALG00000050475"; exon_number "1"
1	circ	exon	4022628	4022717	.	+	exon_intron	gene_id "novel_circ_005957"; transcript_id "novel_circ_005957"; source_gene "ENSGALG00000050475"; exon_number "2"
1	circ	exon	4022971	4023043	.	+	exon_intron	gene_id "novel_circ_005957"; transcript_id "novel_circ_005957"; source_gene "ENSGALG00000050475"; exon_number "3"
1	circ	exon	4024858	4024941	.	+	exon_intron	gene_id "novel_circ_005957"; transcript_id "novel_circ_005957"; source_gene "ENSGALG00000050475"; exon_number "4"
1	circ	exon	4025872	4026387	.	+	exon_intron	gene_id "novel_circ_005957"; transcript_id "novel_circ_005957"; source_gene "ENSGALG00000050475"; exon_number "5"
1	circ	exon	4026388	4029140	.	+	exon_intron	gene_id "novel_circ_005957"; transcript_id "novel_circ_005957"; source_gene "ENSGALG00000050475"; exon_number "6"
1	circ	exon	4015882	4022627	.	+	exon_intron	gene_id "novel_circ_005960"; transcript_id "novel_circ_005960"; source_gene "ENSGALG00000050475"; exon_number "1"
1	circ	exon	4022628	4022717	.	+	exon_intron	gene_id "novel_circ_005960"; transcript_id "novel_circ_005960"; source_gene "ENSGALG00000050475"; exon_number "2"
1	circ	exon	4022971	4023043	.	+	exon_intron	gene_id "novel_circ_005960"; transcript_id "novel_circ_005960"; source_gene "ENSGALG00000050475"; exon_number "3"
1	circ	exon	4022628	4022717	.	+	annot_exons	gene_id "novel_circ_005967"; transcript_id "novel_circ_005967"; source_gene "ENSGALG00000050475"; exon_number "1"
1	circ	exon	4022971	4023043	.	+	annot_exons	gene_id "novel_circ_005967"; transcript_id "novel_circ_005967"; source_gene "ENSGALG00000050475"; exon_number "2"
1	circ	exon	4024858	4024941	.	+	annot_exons	gene_id "novel_circ_005967"; transcript_id "novel_circ_005967"; source_gene "ENSGALG00000050475"; exon_number "3"
1	circ	exon	4025872	4025996	.	+	annot_exons	gene_id "novel_circ_005967"; transcript_id "novel_circ_005967"; source_gene "ENSGALG00000050475"; exon_number "4"
1	circ	exon	4022628	4022717	.	+	exon_intron	gene_id "novel_circ_005968"; transcript_id "novel_circ_005968"; source_gene "ENSGALG00000050475"; exon_number "1"
1	circ	exon	4022971	4023043	.	+	exon_intron	gene_id "novel_circ_005968"; transcript_id "novel_circ_005968"; source_gene "ENSGALG00000050475"; exon_number "2"
1	circ	exon	4024858	4024941	.	+	exon_intron	gene_id "novel_circ_005968"; transcript_id "novel_circ_005968"; source_gene "ENSGALG00000050475"; exon_number "3"
1	circ	exon	4025872	4026387	.	+	exon_intron	gene_id "novel_circ_005968"; transcript_id "novel_circ_005968"; source_gene "ENSGALG00000050475"; exon_number "4"
1	circ	exon	4026388	4029140	.	+	exon_intron	gene_id "novel_circ_005968"; transcript_id "novel_circ_005968"; source_gene "ENSGALG00000050475"; exon_number "5"
1	circ	exon	4141537	4143289	.	+	intronic	gene_id "novel_circ_005991"; transcript_id "novel_circ_005991"; source_gene "ENSGALG00000040369"; exon_number "1"
1	circ	exon	4529199	4529204	.	-	exon_intron	gene_id "novel_circ_006065"; transcript_id "novel_circ_006065"; source_gene "ENSGALG00000009279"; exon_number "1"
1	circ	exon	4529205	4529371	.	-	exon_intron	gene_id "novel_circ_006065"; transcript_id "novel_circ_006065"; source_gene "ENSGALG00000009279"; exon_number "2"
1	circ	exon	4530887	4531062	.	-	exon_intron	gene_id "novel_circ_006065"; transcript_id "novel_circ_006065"; source_gene "ENSGALG00000009279"; exon_number "3"
1	circ	exon	4539102	4539211	.	-	exon_intron	gene_id "novel_circ_006065"; transcript_id "novel_circ_006065"; source_gene "ENSGALG00000009279"; exon_number "4"
1	circ	exon	4529199	4529204	.	-	exon_intron	gene_id "novel_circ_006066"; transcript_id "novel_circ_006066"; source_gene "ENSGALG00000009279"; exon_number "1"
1	circ	exon	4529205	4529371	.	-	exon_intron	gene_id "novel_circ_006066"; transcript_id "novel_circ_006066"; source_gene "ENSGALG00000009279"; exon_number "2"
1	circ	exon	4530887	4531062	.	-	exon_intron	gene_id "novel_circ_006066"; transcript_id "novel_circ_006066"; source_gene "ENSGALG00000009279"; exon_number "3"
1	circ	exon	4539102	4539211	.	-	exon_intron	gene_id "novel_circ_006066"; transcript_id "novel_circ_006066"; source_gene "ENSGALG00000009279"; exon_number "4"
1	circ	exon	4545984	4546123	.	-	exon_intron	gene_id "novel_circ_006066"; transcript_id "novel_circ_006066"; source_gene "ENSGALG00000009279"; exon_number "5"
1	circ	exon	4547136	4547206	.	-	exon_intron	gene_id "novel_circ_006066"; transcript_id "novel_circ_006066"; source_gene "ENSGALG00000009279"; exon_number "6"
1	circ	exon	4548679	4548796	.	-	exon_intron	gene_id "novel_circ_006066"; transcript_id "novel_circ_006066"; source_gene "ENSGALG00000009279"; exon_number "7"
1	circ	exon	4539102	4539211	.	-	exon_intron	gene_id "novel_circ_006072"; transcript_id "novel_circ_006072"; source_gene "ENSGALG00000009279"; exon_number "1"
1	circ	exon	4545984	4546123	.	-	exon_intron	gene_id "novel_circ_006072"; transcript_id "novel_circ_006072"; source_gene "ENSGALG00000009279"; exon_number "2"
1	circ	exon	4547136	4547206	.	-	exon_intron	gene_id "novel_circ_006072"; transcript_id "novel_circ_006072"; source_gene "ENSGALG00000009279"; exon_number "3"
1	circ	exon	4548679	4548796	.	-	exon_intron	gene_id "novel_circ_006072"; transcript_id "novel_circ_006072"; source_gene "ENSGALG00000009279"; exon_number "4"
1	circ	exon	4554557	4554686	.	-	exon_intron	gene_id "novel_circ_006072"; transcript_id "novel_circ_006072"; source_gene "ENSGALG00000009279"; exon_number "5"
1	circ	exon	4557379	4557461	.	-	exon_intron	gene_id "novel_circ_006072"; transcript_id "novel_circ_006072"; source_gene "ENSGALG00000009279"; exon_number "6"
1	circ	exon	4562680	4562827	.	-	exon_intron	gene_id "novel_circ_006072"; transcript_id "novel_circ_006072"; source_gene "ENSGALG00000009279"; exon_number "7"
1	circ	exon	4563436	4563537	.	-	exon_intron	gene_id "novel_circ_006072"; transcript_id "novel_circ_006072"; source_gene "ENSGALG00000009279"; exon_number "8"
1	circ	exon	4575411	4575508	.	-	exon_intron	gene_id "novel_circ_006072"; transcript_id "novel_circ_006072"; source_gene "ENSGALG00000009279"; exon_number "9"
1	circ	exon	4582083	4582329	.	-	exon_intron	gene_id "novel_circ_006072"; transcript_id "novel_circ_006072"; source_gene "ENSGALG00000009279"; exon_number "10"
1	circ	exon	4584960	4585048	.	-	exon_intron	gene_id "novel_circ_006072"; transcript_id "novel_circ_006072"; source_gene "ENSGALG00000009279"; exon_number "11"
1	circ	exon	4610154	4610394	.	-	exon_intron	gene_id "novel_circ_006072"; transcript_id "novel_circ_006072"; source_gene "ENSGALG00000009279"; exon_number "12"
1	circ	exon	4613735	4613829	.	-	exon_intron	gene_id "novel_circ_006072"; transcript_id "novel_circ_006072"; source_gene "ENSGALG00000009279"; exon_number "13"
1	circ	exon	4616043	4616058	.	-	exon_intron	gene_id "novel_circ_006072"; transcript_id "novel_circ_006072"; source_gene "ENSGALG00000009279"; exon_number "14"
1	circ	exon	4616059	4619949	.	-	exon_intron	gene_id "novel_circ_006072"; transcript_id "novel_circ_006072"; source_gene "ENSGALG00000009279"; exon_number "15"
1	circ	exon	4545984	4546123	.	-	annot_exons	gene_id "novel_circ_006076"; transcript_id "novel_circ_006076"; source_gene "ENSGALG00000009279"; exon_number "1"
1	circ	exon	4547136	4547206	.	-	annot_exons	gene_id "novel_circ_006076"; transcript_id "novel_circ_006076"; source_gene "ENSGALG00000009279"; exon_number "2"
1	circ	exon	4548679	4548796	.	-	annot_exons	gene_id "novel_circ_006076"; transcript_id "novel_circ_006076"; source_gene "ENSGALG00000009279"; exon_number "3"
1	circ	exon	4554557	4554686	.	-	annot_exons	gene_id "novel_circ_006076"; transcript_id "novel_circ_006076"; source_gene "ENSGALG00000009279"; exon_number "4"
1	circ	exon	4557379	4557461	.	-	annot_exons	gene_id "novel_circ_006076"; transcript_id "novel_circ_006076"; source_gene "ENSGALG00000009279"; exon_number "5"
1	circ	exon	4562680	4562827	.	-	annot_exons	gene_id "novel_circ_006076"; transcript_id "novel_circ_006076"; source_gene "ENSGALG00000009279"; exon_number "6"
1	circ	exon	4563436	4563537	.	-	annot_exons	gene_id "novel_circ_006076"; transcript_id "novel_circ_006076"; source_gene "ENSGALG00000009279"; exon_number "7"
1	circ	exon	4575411	4575508	.	-	annot_exons	gene_id "novel_circ_006084"; transcript_id "novel_circ_006084"; source_gene "ENSGALG00000009279"; exon_number "1"
1	circ	exon	4582083	4582329	.	-	annot_exons	gene_id "novel_circ_006084"; transcript_id "novel_circ_006084"; source_gene "ENSGALG00000009279"; exon_number "2"
1	circ	exon	4584960	4585048	.	-	annot_exons	gene_id "novel_circ_006084"; transcript_id "novel_circ_006084"; source_gene "ENSGALG00000009279"; exon_number "3"
1	circ	exon	4575411	4575508	.	-	exon_intron	gene_id "novel_circ_006085"; transcript_id "novel_circ_006085"; source_gene "ENSGALG00000009279"; exon_number "1"
1	circ	exon	4582083	4582329	.	-	exon_intron	gene_id "novel_circ_006085"; transcript_id "novel_circ_006085"; source_gene "ENSGALG00000009279"; exon_number "2"
1	circ	exon	4584960	4585048	.	-	exon_intron	gene_id "novel_circ_006085"; transcript_id "novel_circ_006085"; source_gene "ENSGALG00000009279"; exon_number "3"
1	circ	exon	4610154	4610394	.	-	exon_intron	gene_id "novel_circ_006085"; transcript_id "novel_circ_006085"; source_gene "ENSGALG00000009279"; exon_number "4"
1	circ	exon	4613735	4613829	.	-	exon_intron	gene_id "novel_circ_006085"; transcript_id "novel_circ_006085"; source_gene "ENSGALG00000009279"; exon_number "5"
1	circ	exon	4616043	4616058	.	-	exon_intron	gene_id "novel_circ_006085"; transcript_id "novel_circ_006085"; source_gene "ENSGALG00000009279"; exon_number "6"
1	circ	exon	4616059	4619949	.	-	exon_intron	gene_id "novel_circ_006085"; transcript_id "novel_circ_006085"; source_gene "ENSGALG00000009279"; exon_number "7"
1	circ	exon	4610154	4610394	.	-	annot_exons	gene_id "novel_circ_006095"; transcript_id "novel_circ_006095"; source_gene "ENSGALG00000009279"; exon_number "1"
1	circ	exon	4613735	4613829	.	-	annot_exons	gene_id "novel_circ_006095"; transcript_id "novel_circ_006095"; source_gene "ENSGALG00000009279"; exon_number "2"
1	circ	exon	4610154	4610394	.	-	exon_intron	gene_id "novel_circ_006096"; transcript_id "novel_circ_006096"; source_gene "ENSGALG00000009279"; exon_number "1"
1	circ	exon	4613735	4613829	.	-	exon_intron	gene_id "novel_circ_006096"; transcript_id "novel_circ_006096"; source_gene "ENSGALG00000009279"; exon_number "2"
1	circ	exon	4616043	4616058	.	-	exon_intron	gene_id "novel_circ_006096"; transcript_id "novel_circ_006096"; source_gene "ENSGALG00000009279"; exon_number "3"
1	circ	exon	4616059	4619949	.	-	exon_intron	gene_id "novel_circ_006096"; transcript_id "novel_circ_006096"; source_gene "ENSGALG00000009279"; exon_number "4"
1	circ	exon	4698528	4698576	.	+	annot_exons	gene_id "novel_circ_006121"; transcript_id "novel_circ_006121"; source_gene "ENSGALG00000029446"; exon_number "1"
1	circ	exon	4699145	4699240	.	+	annot_exons	gene_id "novel_circ_006121"; transcript_id "novel_circ_006121"; source_gene "ENSGALG00000029446"; exon_number "2"
1	circ	exon	4701260	4701381	.	+	annot_exons	gene_id "novel_circ_006121"; transcript_id "novel_circ_006121"; source_gene "ENSGALG00000029446"; exon_number "3"
1	circ	exon	4708332	4708444	.	+	annot_exons	gene_id "novel_circ_006121"; transcript_id "novel_circ_006121"; source_gene "ENSGALG00000029446"; exon_number "4"
1	circ	exon	4709238	4709282	.	+	annot_exons	gene_id "novel_circ_006121"; transcript_id "novel_circ_006121"; source_gene "ENSGALG00000029446"; exon_number "5"
1	circ	exon	4709492	4709575	.	+	annot_exons	gene_id "novel_circ_006121"; transcript_id "novel_circ_006121"; source_gene "ENSGALG00000029446"; exon_number "6"
1	circ	exon	4711360	4711476	.	+	annot_exons	gene_id "novel_circ_006121"; transcript_id "novel_circ_006121"; source_gene "ENSGALG00000029446"; exon_number "7"
1	circ	exon	4750723	4750839	.	-	annot_exons	gene_id "novel_circ_006146"; transcript_id "novel_circ_006146"; source_gene "ENSGALG00000006891"; exon_number "1"
1	circ	exon	4751371	4751540	.	-	annot_exons	gene_id "novel_circ_006146"; transcript_id "novel_circ_006146"; source_gene "ENSGALG00000006891"; exon_number "2"
1	circ	exon	4757303	4757553	.	-	annot_exons	gene_id "novel_circ_006146"; transcript_id "novel_circ_006146"; source_gene "ENSGALG00000006891"; exon_number "3"
1	circ	exon	4758725	4758832	.	-	annot_exons	gene_id "novel_circ_006146"; transcript_id "novel_circ_006146"; source_gene "ENSGALG00000006891"; exon_number "4"
1	circ	exon	4760013	4760176	.	-	annot_exons	gene_id "novel_circ_006146"; transcript_id "novel_circ_006146"; source_gene "ENSGALG00000006891"; exon_number "5"
1	circ	exon	4835889	4836131	.	+	one_exon	gene_id "novel_circ_006171"; transcript_id "novel_circ_006171"; source_gene "ENSGALG00000006731"; exon_number "1"
1	circ	exon	4909532	4911354	.	+	annot_exons	gene_id "novel_circ_006190"; transcript_id "novel_circ_006190"; source_gene "ENSGALG00000006731"; exon_number "1"
1	circ	exon	4916333	4916415	.	+	annot_exons	gene_id "novel_circ_006190"; transcript_id "novel_circ_006190"; source_gene "ENSGALG00000006731"; exon_number "2"
1	circ	exon	6383866	6384062	.	+	one_exon	gene_id "novel_circ_006515"; transcript_id "novel_circ_006515"; source_gene "ENSGALG00000034590"; exon_number "1"
1	circ	exon	6383866	6387568	.	+	exon_intron	gene_id "novel_circ_006516"; transcript_id "novel_circ_006516"; source_gene "ENSGALG00000034590"; exon_number "1"
1	circ	exon	6383866	6384062	.	+	annot_exons	gene_id "novel_circ_006517"; transcript_id "novel_circ_006517"; source_gene "ENSGALG00000034590"; exon_number "1"
1	circ	exon	6415683	6415765	.	+	annot_exons	gene_id "novel_circ_006517"; transcript_id "novel_circ_006517"; source_gene "ENSGALG00000034590"; exon_number "2"
1	circ	exon	6383866	6384062	.	+	annot_exons	gene_id "novel_circ_006518"; transcript_id "novel_circ_006518"; source_gene "ENSGALG00000034590"; exon_number "1"
1	circ	exon	6415683	6415765	.	+	annot_exons	gene_id "novel_circ_006518"; transcript_id "novel_circ_006518"; source_gene "ENSGALG00000034590"; exon_number "2"
1	circ	exon	6438791	6438839	.	+	annot_exons	gene_id "novel_circ_006518"; transcript_id "novel_circ_006518"; source_gene "ENSGALG00000034590"; exon_number "3"
1	circ	exon	6383866	6384062	.	+	annot_exons	gene_id "novel_circ_006519"; transcript_id "novel_circ_006519"; source_gene "ENSGALG00000034590"; exon_number "1"
1	circ	exon	6415683	6415765	.	+	annot_exons	gene_id "novel_circ_006519"; transcript_id "novel_circ_006519"; source_gene "ENSGALG00000034590"; exon_number "2"
1	circ	exon	6438791	6438839	.	+	annot_exons	gene_id "novel_circ_006519"; transcript_id "novel_circ_006519"; source_gene "ENSGALG00000034590"; exon_number "3"
1	circ	exon	6447579	6447777	.	+	annot_exons	gene_id "novel_circ_006519"; transcript_id "novel_circ_006519"; source_gene "ENSGALG00000034590"; exon_number "4"
1	circ	exon	6448147	6448281	.	+	annot_exons	gene_id "novel_circ_006519"; transcript_id "novel_circ_006519"; source_gene "ENSGALG00000034590"; exon_number "5"
1	circ	exon	6383866	6384062	.	+	annot_exons	gene_id "novel_circ_006520"; transcript_id "novel_circ_006520"; source_gene "ENSGALG00000034590"; exon_number "1"
1	circ	exon	6415683	6415765	.	+	annot_exons	gene_id "novel_circ_006520"; transcript_id "novel_circ_006520"; source_gene "ENSGALG00000034590"; exon_number "2"
1	circ	exon	6438791	6438839	.	+	annot_exons	gene_id "novel_circ_006520"; transcript_id "novel_circ_006520"; source_gene "ENSGALG00000034590"; exon_number "3"
1	circ	exon	6447579	6447777	.	+	annot_exons	gene_id "novel_circ_006520"; transcript_id "novel_circ_006520"; source_gene "ENSGALG00000034590"; exon_number "4"
1	circ	exon	6448147	6448281	.	+	annot_exons	gene_id "novel_circ_006520"; transcript_id "novel_circ_006520"; source_gene "ENSGALG00000034590"; exon_number "5"
1	circ	exon	6458831	6458910	.	+	annot_exons	gene_id "novel_circ_006520"; transcript_id "novel_circ_006520"; source_gene "ENSGALG00000034590"; exon_number "6"
1	circ	exon	6383866	6384062	.	+	annot_exons	gene_id "novel_circ_006521"; transcript_id "novel_circ_006521"; source_gene "ENSGALG00000034590"; exon_number "1"
1	circ	exon	6415683	6415765	.	+	annot_exons	gene_id "novel_circ_006521"; transcript_id "novel_circ_006521"; source_gene "ENSGALG00000034590"; exon_number "2"
1	circ	exon	6438791	6438839	.	+	annot_exons	gene_id "novel_circ_006521"; transcript_id "novel_circ_006521"; source_gene "ENSGALG00000034590"; exon_number "3"
1	circ	exon	6447579	6447777	.	+	annot_exons	gene_id "novel_circ_006521"; transcript_id "novel_circ_006521"; source_gene "ENSGALG00000034590"; exon_number "4"
1	circ	exon	6448147	6448281	.	+	annot_exons	gene_id "novel_circ_006521"; transcript_id "novel_circ_006521"; source_gene "ENSGALG00000034590"; exon_number "5"
1	circ	exon	6458831	6458910	.	+	annot_exons	gene_id "novel_circ_006521"; transcript_id "novel_circ_006521"; source_gene "ENSGALG00000034590"; exon_number "6"
1	circ	exon	6463754	6463912	.	+	annot_exons	gene_id "novel_circ_006521"; transcript_id "novel_circ_006521"; source_gene "ENSGALG00000034590"; exon_number "7"
1	circ	exon	6465335	6465398	.	+	annot_exons	gene_id "novel_circ_006521"; transcript_id "novel_circ_006521"; source_gene "ENSGALG00000034590"; exon_number "8"
1	circ	exon	6438791	6438839	.	+	annot_exons	gene_id "novel_circ_006533"; transcript_id "novel_circ_006533"; source_gene "ENSGALG00000034590"; exon_number "1"
1	circ	exon	6447579	6447777	.	+	annot_exons	gene_id "novel_circ_006533"; transcript_id "novel_circ_006533"; source_gene "ENSGALG00000034590"; exon_number "2"
1	circ	exon	6448147	6448281	.	+	annot_exons	gene_id "novel_circ_006533"; transcript_id "novel_circ_006533"; source_gene "ENSGALG00000034590"; exon_number "3"
1	circ	exon	6458831	6458910	.	+	annot_exons	gene_id "novel_circ_006533"; transcript_id "novel_circ_006533"; source_gene "ENSGALG00000034590"; exon_number "4"
1	circ	exon	6463754	6463912	.	+	annot_exons	gene_id "novel_circ_006533"; transcript_id "novel_circ_006533"; source_gene "ENSGALG00000034590"; exon_number "5"
1	circ	exon	6465335	6465398	.	+	annot_exons	gene_id "novel_circ_006533"; transcript_id "novel_circ_006533"; source_gene "ENSGALG00000034590"; exon_number "6"
1	circ	exon	6458831	6458910	.	+	annot_exons	gene_id "novel_circ_006547"; transcript_id "novel_circ_006547"; source_gene "ENSGALG00000034590"; exon_number "1"
1	circ	exon	6463754	6463912	.	+	annot_exons	gene_id "novel_circ_006547"; transcript_id "novel_circ_006547"; source_gene "ENSGALG00000034590"; exon_number "2"
1	circ	exon	6465335	6465398	.	+	annot_exons	gene_id "novel_circ_006547"; transcript_id "novel_circ_006547"; source_gene "ENSGALG00000034590"; exon_number "3"
1	circ	exon	6475646	6475780	.	+	annot_exons	gene_id "novel_circ_006547"; transcript_id "novel_circ_006547"; source_gene "ENSGALG00000034590"; exon_number "4"
1	circ	exon	6463754	6463912	.	+	annot_exons	gene_id "novel_circ_006548"; transcript_id "novel_circ_006548"; source_gene "ENSGALG00000034590"; exon_number "1"
1	circ	exon	6465335	6465398	.	+	annot_exons	gene_id "novel_circ_006548"; transcript_id "novel_circ_006548"; source_gene "ENSGALG00000034590"; exon_number "2"
1	circ	exon	6475646	6475780	.	+	annot_exons	gene_id "novel_circ_006548"; transcript_id "novel_circ_006548"; source_gene "ENSGALG00000034590"; exon_number "3"
1	circ	exon	6465335	6465398	.	+	annot_exons	gene_id "novel_circ_006549"; transcript_id "novel_circ_006549"; source_gene "ENSGALG00000034590"; exon_number "1"
1	circ	exon	6475646	6475780	.	+	annot_exons	gene_id "novel_circ_006549"; transcript_id "novel_circ_006549"; source_gene "ENSGALG00000034590"; exon_number "2"
1	circ	exon	6493347	6493466	.	+	annot_exons	gene_id "novel_circ_006549"; transcript_id "novel_circ_006549"; source_gene "ENSGALG00000034590"; exon_number "3"
1	circ	exon	6499452	6499649	.	+	annot_exons	gene_id "novel_circ_006549"; transcript_id "novel_circ_006549"; source_gene "ENSGALG00000034590"; exon_number "4"
1	circ	exon	6503032	6503175	.	+	annot_exons	gene_id "novel_circ_006549"; transcript_id "novel_circ_006549"; source_gene "ENSGALG00000034590"; exon_number "5"
1	circ	exon	6465335	6465398	.	+	annot_exons	gene_id "novel_circ_006550"; transcript_id "novel_circ_006550"; source_gene "ENSGALG00000034590"; exon_number "1"
1	circ	exon	6475646	6475780	.	+	annot_exons	gene_id "novel_circ_006550"; transcript_id "novel_circ_006550"; source_gene "ENSGALG00000034590"; exon_number "2"
1	circ	exon	6493347	6493466	.	+	annot_exons	gene_id "novel_circ_006550"; transcript_id "novel_circ_006550"; source_gene "ENSGALG00000034590"; exon_number "3"
1	circ	exon	6499452	6499649	.	+	annot_exons	gene_id "novel_circ_006550"; transcript_id "novel_circ_006550"; source_gene "ENSGALG00000034590"; exon_number "4"
1	circ	exon	6503032	6503175	.	+	annot_exons	gene_id "novel_circ_006550"; transcript_id "novel_circ_006550"; source_gene "ENSGALG00000034590"; exon_number "5"
1	circ	exon	6508446	6508617	.	+	annot_exons	gene_id "novel_circ_006550"; transcript_id "novel_circ_006550"; source_gene "ENSGALG00000034590"; exon_number "6"
1	circ	exon	6493347	6493466	.	+	annot_exons	gene_id "novel_circ_006553"; transcript_id "novel_circ_006553"; source_gene "ENSGALG00000034590"; exon_number "1"
1	circ	exon	6499452	6499649	.	+	annot_exons	gene_id "novel_circ_006553"; transcript_id "novel_circ_006553"; source_gene "ENSGALG00000034590"; exon_number "2"
1	circ	exon	6503032	6503175	.	+	annot_exons	gene_id "novel_circ_006553"; transcript_id "novel_circ_006553"; source_gene "ENSGALG00000034590"; exon_number "3"
1	circ	exon	6508446	6508617	.	+	annot_exons	gene_id "novel_circ_006553"; transcript_id "novel_circ_006553"; source_gene "ENSGALG00000034590"; exon_number "4"
1	circ	exon	6503032	6503175	.	+	annot_exons	gene_id "novel_circ_006554"; transcript_id "novel_circ_006554"; source_gene "ENSGALG00000034590"; exon_number "1"
1	circ	exon	6508446	6508617	.	+	annot_exons	gene_id "novel_circ_006554"; transcript_id "novel_circ_006554"; source_gene "ENSGALG00000034590"; exon_number "2"
1	circ	exon	6601723	6601803	.	-	annot_exons	gene_id "novel_circ_006570"; transcript_id "novel_circ_006570"; source_gene "ENSGALG00000035563"; exon_number "1"
1	circ	exon	6606393	6606432	.	-	annot_exons	gene_id "novel_circ_006570"; transcript_id "novel_circ_006570"; source_gene "ENSGALG00000035563"; exon_number "2"
1	circ	exon	6601723	6601803	.	-	annot_exons	gene_id "novel_circ_006571"; transcript_id "novel_circ_006571"; source_gene "ENSGALG00000035563"; exon_number "1"
1	circ	exon	6606393	6606432	.	-	annot_exons	gene_id "novel_circ_006571"; transcript_id "novel_circ_006571"; source_gene "ENSGALG00000035563"; exon_number "2"
1	circ	exon	6622254	6622336	.	-	annot_exons	gene_id "novel_circ_006571"; transcript_id "novel_circ_006571"; source_gene "ENSGALG00000035563"; exon_number "3"
1	circ	exon	6623335	6623408	.	-	annot_exons	gene_id "novel_circ_006571"; transcript_id "novel_circ_006571"; source_gene "ENSGALG00000035563"; exon_number "4"
1	circ	exon	6601723	6601803	.	-	annot_exons	gene_id "novel_circ_006572"; transcript_id "novel_circ_006572"; source_gene "ENSGALG00000035563"; exon_number "1"
1	circ	exon	6606393	6606432	.	-	annot_exons	gene_id "novel_circ_006572"; transcript_id "novel_circ_006572"; source_gene "ENSGALG00000035563"; exon_number "2"
1	circ	exon	6622254	6622336	.	-	annot_exons	gene_id "novel_circ_006572"; transcript_id "novel_circ_006572"; source_gene "ENSGALG00000035563"; exon_number "3"
1	circ	exon	6623335	6623408	.	-	annot_exons	gene_id "novel_circ_006572"; transcript_id "novel_circ_006572"; source_gene "ENSGALG00000035563"; exon_number "4"
1	circ	exon	6673389	6673478	.	-	annot_exons	gene_id "novel_circ_006572"; transcript_id "novel_circ_006572"; source_gene "ENSGALG00000035563"; exon_number "5"
1	circ	exon	6622254	6622336	.	-	annot_exons	gene_id "novel_circ_006578"; transcript_id "novel_circ_006578"; source_gene "ENSGALG00000035563"; exon_number "1"
1	circ	exon	6623335	6623408	.	-	annot_exons	gene_id "novel_circ_006578"; transcript_id "novel_circ_006578"; source_gene "ENSGALG00000035563"; exon_number "2"
1	circ	exon	6673389	6673478	.	-	annot_exons	gene_id "novel_circ_006578"; transcript_id "novel_circ_006578"; source_gene "ENSGALG00000035563"; exon_number "3"
1	circ	exon	6622254	6622336	.	-	annot_exons	gene_id "novel_circ_006579"; transcript_id "novel_circ_006579"; source_gene "ENSGALG00000035563"; exon_number "1"
1	circ	exon	6623335	6623408	.	-	annot_exons	gene_id "novel_circ_006579"; transcript_id "novel_circ_006579"; source_gene "ENSGALG00000035563"; exon_number "2"
1	circ	exon	6673389	6673478	.	-	annot_exons	gene_id "novel_circ_006579"; transcript_id "novel_circ_006579"; source_gene "ENSGALG00000035563"; exon_number "3"
1	circ	exon	6676955	6677011	.	-	annot_exons	gene_id "novel_circ_006579"; transcript_id "novel_circ_006579"; source_gene "ENSGALG00000035563"; exon_number "4"
1	circ	exon	6759065	6759185	.	-	annot_exons	gene_id "novel_circ_006600"; transcript_id "novel_circ_006600"; source_gene "ENSGALG00000033772"; exon_number "1"
1	circ	exon	6762767	6762908	.	-	annot_exons	gene_id "novel_circ_006600"; transcript_id "novel_circ_006600"; source_gene "ENSGALG00000033772"; exon_number "2"
1	circ	exon	6766060	6766227	.	-	annot_exons	gene_id "novel_circ_006600"; transcript_id "novel_circ_006600"; source_gene "ENSGALG00000033772"; exon_number "3"
1	circ	exon	6766909	6767007	.	-	annot_exons	gene_id "novel_circ_006600"; transcript_id "novel_circ_006600"; source_gene "ENSGALG00000033772"; exon_number "4"
1	circ	exon	6768268	6768372	.	-	annot_exons	gene_id "novel_circ_006600"; transcript_id "novel_circ_006600"; source_gene "ENSGALG00000033772"; exon_number "5"
1	circ	exon	6769746	6769885	.	-	annot_exons	gene_id "novel_circ_006600"; transcript_id "novel_circ_006600"; source_gene "ENSGALG00000033772"; exon_number "6"
1	circ	exon	6772356	6772539	.	-	annot_exons	gene_id "novel_circ_006600"; transcript_id "novel_circ_006600"; source_gene "ENSGALG00000033772"; exon_number "7"
1	circ	exon	6762910	6766059	.	-	intronic	gene_id "novel_circ_006601"; transcript_id "novel_circ_006601"; source_gene "ENSGALG00000033772"; exon_number "1"
1	circ	exon	6813014	6813169	.	+	annot_exons	gene_id "novel_circ_006623"; transcript_id "novel_circ_006623"; source_gene "ENSGALG00000003674"; exon_number "1"
1	circ	exon	6813894	6814105	.	+	annot_exons	gene_id "novel_circ_006623"; transcript_id "novel_circ_006623"; source_gene "ENSGALG00000003674"; exon_number "2"
1	circ	exon	6815586	6815780	.	+	annot_exons	gene_id "novel_circ_006623"; transcript_id "novel_circ_006623"; source_gene "ENSGALG00000003674"; exon_number "3"
1	circ	exon	6816097	6816128	.	+	annot_exons	gene_id "novel_circ_006623"; transcript_id "novel_circ_006623"; source_gene "ENSGALG00000003674"; exon_number "4"
1	circ	exon	6816209	6816365	.	+	annot_exons	gene_id "novel_circ_006623"; transcript_id "novel_circ_006623"; source_gene "ENSGALG00000003674"; exon_number "5"
1	circ	exon	6817231	6817402	.	+	annot_exons	gene_id "novel_circ_006623"; transcript_id "novel_circ_006623"; source_gene "ENSGALG00000003674"; exon_number "6"
1	circ	exon	6818614	6818812	.	+	annot_exons	gene_id "novel_circ_006623"; transcript_id "novel_circ_006623"; source_gene "ENSGALG00000003674"; exon_number "7"
1	circ	exon	6819653	6819965	.	+	annot_exons	gene_id "novel_circ_006623"; transcript_id "novel_circ_006623"; source_gene "ENSGALG00000003674"; exon_number "8"
1	circ	exon	6819981	6820014	.	+	annot_exons	gene_id "novel_circ_006623"; transcript_id "novel_circ_006623"; source_gene "ENSGALG00000003674"; exon_number "9"
1	circ	exon	6821613	6821752	.	+	annot_exons	gene_id "novel_circ_006623"; transcript_id "novel_circ_006623"; source_gene "ENSGALG00000003674"; exon_number "10"
1	circ	exon	6836381	6836448	.	+	annot_exons	gene_id "novel_circ_006632"; transcript_id "novel_circ_006632"; source_gene "ENSGALG00000036300"; exon_number "1"
1	circ	exon	6840222	6840287	.	+	annot_exons	gene_id "novel_circ_006632"; transcript_id "novel_circ_006632"; source_gene "ENSGALG00000036300"; exon_number "2"
1	circ	exon	6841970	6842048	.	+	annot_exons	gene_id "novel_circ_006632"; transcript_id "novel_circ_006632"; source_gene "ENSGALG00000036300"; exon_number "3"
1	circ	exon	6843973	6844104	.	+	annot_exons	gene_id "novel_circ_006632"; transcript_id "novel_circ_006632"; source_gene "ENSGALG00000036300"; exon_number "4"
1	circ	exon	6864423	6864483	.	+	annot_exons	gene_id "novel_circ_006646"; transcript_id "novel_circ_006646"; source_gene "ENSGALG00000014038"; exon_number "1"
1	circ	exon	6867811	6867843	.	+	annot_exons	gene_id "novel_circ_006646"; transcript_id "novel_circ_006646"; source_gene "ENSGALG00000014038"; exon_number "2"
1	circ	exon	6870707	6870802	.	+	annot_exons	gene_id "novel_circ_006646"; transcript_id "novel_circ_006646"; source_gene "ENSGALG00000014038"; exon_number "3"
1	circ	exon	6871502	6871608	.	+	annot_exons	gene_id "novel_circ_006646"; transcript_id "novel_circ_006646"; source_gene "ENSGALG00000014038"; exon_number "4"
1	circ	exon	6877810	6877858	.	+	annot_exons	gene_id "novel_circ_006646"; transcript_id "novel_circ_006646"; source_gene "ENSGALG00000014038"; exon_number "5"
1	circ	exon	6879811	6879886	.	+	annot_exons	gene_id "novel_circ_006646"; transcript_id "novel_circ_006646"; source_gene "ENSGALG00000014038"; exon_number "6"
1	circ	exon	6882970	6883092	.	+	annot_exons	gene_id "novel_circ_006646"; transcript_id "novel_circ_006646"; source_gene "ENSGALG00000014038"; exon_number "7"
1	circ	exon	6864423	6864483	.	+	annot_exons	gene_id "novel_circ_006647"; transcript_id "novel_circ_006647"; source_gene "ENSGALG00000014038"; exon_number "1"
1	circ	exon	6867811	6867843	.	+	annot_exons	gene_id "novel_circ_006647"; transcript_id "novel_circ_006647"; source_gene "ENSGALG00000014038"; exon_number "2"
1	circ	exon	6870707	6870802	.	+	annot_exons	gene_id "novel_circ_006647"; transcript_id "novel_circ_006647"; source_gene "ENSGALG00000014038"; exon_number "3"
1	circ	exon	6871502	6871608	.	+	annot_exons	gene_id "novel_circ_006647"; transcript_id "novel_circ_006647"; source_gene "ENSGALG00000014038"; exon_number "4"
1	circ	exon	6877810	6877858	.	+	annot_exons	gene_id "novel_circ_006647"; transcript_id "novel_circ_006647"; source_gene "ENSGALG00000014038"; exon_number "5"
1	circ	exon	6879811	6879886	.	+	annot_exons	gene_id "novel_circ_006647"; transcript_id "novel_circ_006647"; source_gene "ENSGALG00000014038"; exon_number "6"
1	circ	exon	6882970	6883092	.	+	annot_exons	gene_id "novel_circ_006647"; transcript_id "novel_circ_006647"; source_gene "ENSGALG00000014038"; exon_number "7"
1	circ	exon	6886672	6886700	.	+	annot_exons	gene_id "novel_circ_006647"; transcript_id "novel_circ_006647"; source_gene "ENSGALG00000014038"; exon_number "8"
1	circ	exon	6870707	6870802	.	+	annot_exons	gene_id "novel_circ_006649"; transcript_id "novel_circ_006649"; source_gene "ENSGALG00000014038"; exon_number "1"
1	circ	exon	6871502	6871608	.	+	annot_exons	gene_id "novel_circ_006649"; transcript_id "novel_circ_006649"; source_gene "ENSGALG00000014038"; exon_number "2"
1	circ	exon	6877810	6877858	.	+	annot_exons	gene_id "novel_circ_006649"; transcript_id "novel_circ_006649"; source_gene "ENSGALG00000014038"; exon_number "3"
1	circ	exon	6879811	6879844	.	+	annot_exons	gene_id "novel_circ_006649"; transcript_id "novel_circ_006649"; source_gene "ENSGALG00000014038"; exon_number "4"
1	circ	exon	7097809	7097947	.	+	annot_exons	gene_id "novel_circ_006690"; transcript_id "novel_circ_006690"; source_gene "ENSGALG00000033051"; exon_number "1"
1	circ	exon	7103327	7103453	.	+	annot_exons	gene_id "novel_circ_006690"; transcript_id "novel_circ_006690"; source_gene "ENSGALG00000033051"; exon_number "2"
1	circ	exon	7112991	7113066	.	+	annot_exons	gene_id "novel_circ_006690"; transcript_id "novel_circ_006690"; source_gene "ENSGALG00000033051"; exon_number "3"
1	circ	exon	7123440	7123518	.	+	annot_exons	gene_id "novel_circ_006717"; transcript_id "novel_circ_006717"; source_gene "ENSGALG00000033051"; exon_number "1"
1	circ	exon	7132992	7133079	.	+	annot_exons	gene_id "novel_circ_006717"; transcript_id "novel_circ_006717"; source_gene "ENSGALG00000033051"; exon_number "2"
1	circ	exon	7133649	7133787	.	+	annot_exons	gene_id "novel_circ_006717"; transcript_id "novel_circ_006717"; source_gene "ENSGALG00000033051"; exon_number "3"
1	circ	exon	7132992	7133079	.	+	annot_exons	gene_id "novel_circ_006720"; transcript_id "novel_circ_006720"; source_gene "ENSGALG00000033051"; exon_number "1"
1	circ	exon	7133649	7133787	.	+	annot_exons	gene_id "novel_circ_006720"; transcript_id "novel_circ_006720"; source_gene "ENSGALG00000033051"; exon_number "2"
1	circ	exon	7227292	7227471	.	+	annot_exons	gene_id "novel_circ_006740"; transcript_id "novel_circ_006740"; source_gene "ENSGALG00000013738"; exon_number "1"
1	circ	exon	7229248	7229450	.	+	annot_exons	gene_id "novel_circ_006740"; transcript_id "novel_circ_006740"; source_gene "ENSGALG00000013738"; exon_number "2"
1	circ	exon	7331550	7331600	.	-	annot_exons	gene_id "novel_circ_006766"; transcript_id "novel_circ_006766"; source_gene "ENSGALG00000006682"; exon_number "1"
1	circ	exon	7340300	7340419	.	-	annot_exons	gene_id "novel_circ_006766"; transcript_id "novel_circ_006766"; source_gene "ENSGALG00000006682"; exon_number "2"
1	circ	exon	7345011	7345236	.	-	annot_exons	gene_id "novel_circ_006766"; transcript_id "novel_circ_006766"; source_gene "ENSGALG00000006682"; exon_number "3"
1	circ	exon	7349965	7350230	.	-	annot_exons	gene_id "novel_circ_006766"; transcript_id "novel_circ_006766"; source_gene "ENSGALG00000006682"; exon_number "4"
1	circ	exon	7351828	7351950	.	-	annot_exons	gene_id "novel_circ_006766"; transcript_id "novel_circ_006766"; source_gene "ENSGALG00000006682"; exon_number "5"
1	circ	exon	7357529	7357828	.	-	annot_exons	gene_id "novel_circ_006766"; transcript_id "novel_circ_006766"; source_gene "ENSGALG00000006682"; exon_number "6"
1	circ	exon	7331550	7331600	.	-	annot_exons	gene_id "novel_circ_006767"; transcript_id "novel_circ_006767"; source_gene "ENSGALG00000006682"; exon_number "1"
1	circ	exon	7340300	7340419	.	-	annot_exons	gene_id "novel_circ_006767"; transcript_id "novel_circ_006767"; source_gene "ENSGALG00000006682"; exon_number "2"
1	circ	exon	7345011	7345236	.	-	annot_exons	gene_id "novel_circ_006767"; transcript_id "novel_circ_006767"; source_gene "ENSGALG00000006682"; exon_number "3"
1	circ	exon	7349965	7350230	.	-	annot_exons	gene_id "novel_circ_006767"; transcript_id "novel_circ_006767"; source_gene "ENSGALG00000006682"; exon_number "4"
1	circ	exon	7351828	7351950	.	-	annot_exons	gene_id "novel_circ_006767"; transcript_id "novel_circ_006767"; source_gene "ENSGALG00000006682"; exon_number "5"
1	circ	exon	7357529	7357828	.	-	annot_exons	gene_id "novel_circ_006767"; transcript_id "novel_circ_006767"; source_gene "ENSGALG00000006682"; exon_number "6"
1	circ	exon	7368559	7368642	.	-	annot_exons	gene_id "novel_circ_006767"; transcript_id "novel_circ_006767"; source_gene "ENSGALG00000006682"; exon_number "7"
1	circ	exon	7340300	7340419	.	-	annot_exons	gene_id "novel_circ_006768"; transcript_id "novel_circ_006768"; source_gene "ENSGALG00000006682"; exon_number "1"
1	circ	exon	7345011	7345236	.	-	annot_exons	gene_id "novel_circ_006768"; transcript_id "novel_circ_006768"; source_gene "ENSGALG00000006682"; exon_number "2"
1	circ	exon	7349965	7350230	.	-	annot_exons	gene_id "novel_circ_006768"; transcript_id "novel_circ_006768"; source_gene "ENSGALG00000006682"; exon_number "3"
1	circ	exon	7351828	7351950	.	-	annot_exons	gene_id "novel_circ_006768"; transcript_id "novel_circ_006768"; source_gene "ENSGALG00000006682"; exon_number "4"
1	circ	exon	7357529	7357828	.	-	annot_exons	gene_id "novel_circ_006768"; transcript_id "novel_circ_006768"; source_gene "ENSGALG00000006682"; exon_number "5"
1	circ	exon	7340300	7340419	.	-	annot_exons	gene_id "novel_circ_006769"; transcript_id "novel_circ_006769"; source_gene "ENSGALG00000006682"; exon_number "1"
1	circ	exon	7345011	7345236	.	-	annot_exons	gene_id "novel_circ_006769"; transcript_id "novel_circ_006769"; source_gene "ENSGALG00000006682"; exon_number "2"
1	circ	exon	7349965	7350230	.	-	annot_exons	gene_id "novel_circ_006769"; transcript_id "novel_circ_006769"; source_gene "ENSGALG00000006682"; exon_number "3"
1	circ	exon	7351828	7351950	.	-	annot_exons	gene_id "novel_circ_006769"; transcript_id "novel_circ_006769"; source_gene "ENSGALG00000006682"; exon_number "4"
1	circ	exon	7357529	7357828	.	-	annot_exons	gene_id "novel_circ_006769"; transcript_id "novel_circ_006769"; source_gene "ENSGALG00000006682"; exon_number "5"
1	circ	exon	7368559	7368642	.	-	annot_exons	gene_id "novel_circ_006769"; transcript_id "novel_circ_006769"; source_gene "ENSGALG00000006682"; exon_number "6"
1	circ	exon	7349965	7350230	.	-	annot_exons	gene_id "novel_circ_006772"; transcript_id "novel_circ_006772"; source_gene "ENSGALG00000006682"; exon_number "1"
1	circ	exon	7351828	7351950	.	-	annot_exons	gene_id "novel_circ_006772"; transcript_id "novel_circ_006772"; source_gene "ENSGALG00000006682"; exon_number "2"
1	circ	exon	7357529	7357828	.	-	annot_exons	gene_id "novel_circ_006772"; transcript_id "novel_circ_006772"; source_gene "ENSGALG00000006682"; exon_number "3"
1	circ	exon	7368559	7368642	.	-	annot_exons	gene_id "novel_circ_006772"; transcript_id "novel_circ_006772"; source_gene "ENSGALG00000006682"; exon_number "4"
1	circ	exon	7351828	7351950	.	-	annot_exons	gene_id "novel_circ_006773"; transcript_id "novel_circ_006773"; source_gene "ENSGALG00000006682"; exon_number "1"
1	circ	exon	7357529	7357828	.	-	annot_exons	gene_id "novel_circ_006773"; transcript_id "novel_circ_006773"; source_gene "ENSGALG00000006682"; exon_number "2"
1	circ	exon	7368559	7368642	.	-	annot_exons	gene_id "novel_circ_006773"; transcript_id "novel_circ_006773"; source_gene "ENSGALG00000006682"; exon_number "3"
1	circ	exon	7414728	7414892	.	-	annot_exons	gene_id "novel_circ_006778"; transcript_id "novel_circ_006778"; source_gene "ENSGALG00000034992"; exon_number "1"
1	circ	exon	7415169	7415406	.	-	annot_exons	gene_id "novel_circ_006778"; transcript_id "novel_circ_006778"; source_gene "ENSGALG00000034992"; exon_number "2"
1	circ	exon	7432720	7432861	.	-	exon_intron	gene_id "novel_circ_006780"; transcript_id "novel_circ_006780"; source_gene "ENSGALG00000034992"; exon_number "1"
1	circ	exon	7438446	7438493	.	-	exon_intron	gene_id "novel_circ_006780"; transcript_id "novel_circ_006780"; source_gene "ENSGALG00000034992"; exon_number "2"
1	circ	exon	7438494	7442840	.	-	exon_intron	gene_id "novel_circ_006780"; transcript_id "novel_circ_006780"; source_gene "ENSGALG00000034992"; exon_number "3"
1	circ	exon	7432720	7457294	.	-	exon_intron	gene_id "novel_circ_006781"; transcript_id "novel_circ_006781"; source_gene "ENSGALG00000050213"; exon_number "1"
1	circ	exon	7457295	7457586	.	-	exon_intron	gene_id "novel_circ_006781"; transcript_id "novel_circ_006781"; source_gene "ENSGALG00000050213"; exon_number "2"
1	circ	exon	7457830	7457916	.	-	exon_intron	gene_id "novel_circ_006781"; transcript_id "novel_circ_006781"; source_gene "ENSGALG00000050213"; exon_number "3"
1	circ	exon	7459354	7459411	.	-	exon_intron	gene_id "novel_circ_006781"; transcript_id "novel_circ_006781"; source_gene "ENSGALG00000050213"; exon_number "4"
1	circ	exon	7459598	7459662	.	-	exon_intron	gene_id "novel_circ_006781"; transcript_id "novel_circ_006781"; source_gene "ENSGALG00000050213"; exon_number "5"
1	circ	exon	7466699	7466782	.	-	exon_intron	gene_id "novel_circ_006781"; transcript_id "novel_circ_006781"; source_gene "ENSGALG00000050213"; exon_number "6"
1	circ	exon	7432720	7457294	.	-	exon_intron	gene_id "novel_circ_006782"; transcript_id "novel_circ_006782"; source_gene "ENSGALG00000050213"; exon_number "1"
1	circ	exon	7457295	7457586	.	-	exon_intron	gene_id "novel_circ_006782"; transcript_id "novel_circ_006782"; source_gene "ENSGALG00000050213"; exon_number "2"
1	circ	exon	7457830	7457916	.	-	exon_intron	gene_id "novel_circ_006782"; transcript_id "novel_circ_006782"; source_gene "ENSGALG00000050213"; exon_number "3"
1	circ	exon	7459354	7459411	.	-	exon_intron	gene_id "novel_circ_006782"; transcript_id "novel_circ_006782"; source_gene "ENSGALG00000050213"; exon_number "4"
1	circ	exon	7459598	7459662	.	-	exon_intron	gene_id "novel_circ_006782"; transcript_id "novel_circ_006782"; source_gene "ENSGALG00000050213"; exon_number "5"
1	circ	exon	7466699	7466782	.	-	exon_intron	gene_id "novel_circ_006782"; transcript_id "novel_circ_006782"; source_gene "ENSGALG00000050213"; exon_number "6"
1	circ	exon	7475048	7475070	.	-	exon_intron	gene_id "novel_circ_006782"; transcript_id "novel_circ_006782"; source_gene "ENSGALG00000050213"; exon_number "7"
1	circ	exon	7477692	7477748	.	-	exon_intron	gene_id "novel_circ_006782"; transcript_id "novel_circ_006782"; source_gene "ENSGALG00000050213"; exon_number "8"
1	circ	exon	7479023	7479257	.	-	exon_intron	gene_id "novel_circ_006782"; transcript_id "novel_circ_006782"; source_gene "ENSGALG00000050213"; exon_number "9"
1	circ	exon	7480669	7480699	.	-	exon_intron	gene_id "novel_circ_006782"; transcript_id "novel_circ_006782"; source_gene "ENSGALG00000050213"; exon_number "10"
1	circ	exon	7480700	7529667	.	-	exon_intron	gene_id "novel_circ_006782"; transcript_id "novel_circ_006782"; source_gene "ENSGALG00000050213"; exon_number "11"
1	circ	exon	7457830	7457916	.	-	annot_exons	gene_id "novel_circ_006800"; transcript_id "novel_circ_006800"; source_gene "ENSGALG00000050213"; exon_number "1"
1	circ	exon	7459354	7459411	.	-	annot_exons	gene_id "novel_circ_006800"; transcript_id "novel_circ_006800"; source_gene "ENSGALG00000050213"; exon_number "2"
1	circ	exon	7459598	7459662	.	-	annot_exons	gene_id "novel_circ_006800"; transcript_id "novel_circ_006800"; source_gene "ENSGALG00000050213"; exon_number "3"
1	circ	exon	7466699	7466782	.	-	annot_exons	gene_id "novel_circ_006800"; transcript_id "novel_circ_006800"; source_gene "ENSGALG00000050213"; exon_number "4"
1	circ	exon	7457830	7457916	.	-	exon_intron	gene_id "novel_circ_006801"; transcript_id "novel_circ_006801"; source_gene "ENSGALG00000050213"; exon_number "1"
1	circ	exon	7459354	7459411	.	-	exon_intron	gene_id "novel_circ_006801"; transcript_id "novel_circ_006801"; source_gene "ENSGALG00000050213"; exon_number "2"
1	circ	exon	7459598	7459662	.	-	exon_intron	gene_id "novel_circ_006801"; transcript_id "novel_circ_006801"; source_gene "ENSGALG00000050213"; exon_number "3"
1	circ	exon	7466699	7466782	.	-	exon_intron	gene_id "novel_circ_006801"; transcript_id "novel_circ_006801"; source_gene "ENSGALG00000050213"; exon_number "4"
1	circ	exon	7475048	7475070	.	-	exon_intron	gene_id "novel_circ_006801"; transcript_id "novel_circ_006801"; source_gene "ENSGALG00000050213"; exon_number "5"
1	circ	exon	7477692	7477748	.	-	exon_intron	gene_id "novel_circ_006801"; transcript_id "novel_circ_006801"; source_gene "ENSGALG00000050213"; exon_number "6"
1	circ	exon	7479023	7479257	.	-	exon_intron	gene_id "novel_circ_006801"; transcript_id "novel_circ_006801"; source_gene "ENSGALG00000050213"; exon_number "7"
1	circ	exon	7480669	7480699	.	-	exon_intron	gene_id "novel_circ_006801"; transcript_id "novel_circ_006801"; source_gene "ENSGALG00000050213"; exon_number "8"
1	circ	exon	7480700	7481237	.	-	exon_intron	gene_id "novel_circ_006801"; transcript_id "novel_circ_006801"; source_gene "ENSGALG00000050213"; exon_number "9"
1	circ	exon	7698571	7700264	.	-	intergenic	gene_id "novel_circ_006860"; transcript_id "novel_circ_006860"; source_gene "NA"; exon_number "1"
1	circ	exon	7973593	7973697	.	+	annot_exons	gene_id "novel_circ_006905"; transcript_id "novel_circ_006905"; source_gene "ENSGALG00000035201"; exon_number "1"
1	circ	exon	7974159	7974320	.	+	annot_exons	gene_id "novel_circ_006905"; transcript_id "novel_circ_006905"; source_gene "ENSGALG00000035201"; exon_number "2"
1	circ	exon	7974733	7974888	.	+	annot_exons	gene_id "novel_circ_006905"; transcript_id "novel_circ_006905"; source_gene "ENSGALG00000035201"; exon_number "3"
1	circ	exon	7976118	7976220	.	+	annot_exons	gene_id "novel_circ_006905"; transcript_id "novel_circ_006905"; source_gene "ENSGALG00000035201"; exon_number "4"
1	circ	exon	7977638	7977853	.	+	annot_exons	gene_id "novel_circ_006905"; transcript_id "novel_circ_006905"; source_gene "ENSGALG00000035201"; exon_number "5"
1	circ	exon	7974321	7974732	.	+	intronic	gene_id "novel_circ_006906"; transcript_id "novel_circ_006906"; source_gene "ENSGALG00000035201"; exon_number "1"
1	circ	exon	7997234	7997322	.	-	annot_exons	gene_id "novel_circ_006911"; transcript_id "novel_circ_006911"; source_gene "ENSGALG00000013926"; exon_number "1"
1	circ	exon	7997742	7997796	.	-	annot_exons	gene_id "novel_circ_006911"; transcript_id "novel_circ_006911"; source_gene "ENSGALG00000013926"; exon_number "2"
1	circ	exon	7997742	7997796	.	-	annot_exons	gene_id "novel_circ_006913"; transcript_id "novel_circ_006913"; source_gene "ENSGALG00000013926"; exon_number "1"
1	circ	exon	7998367	7998503	.	-	annot_exons	gene_id "novel_circ_006913"; transcript_id "novel_circ_006913"; source_gene "ENSGALG00000013926"; exon_number "2"
1	circ	exon	7999072	7999173	.	-	annot_exons	gene_id "novel_circ_006913"; transcript_id "novel_circ_006913"; source_gene "ENSGALG00000013926"; exon_number "3"
1	circ	exon	7999940	8000080	.	-	annot_exons	gene_id "novel_circ_006913"; transcript_id "novel_circ_006913"; source_gene "ENSGALG00000013926"; exon_number "4"
1	circ	exon	8000242	8000314	.	-	annot_exons	gene_id "novel_circ_006913"; transcript_id "novel_circ_006913"; source_gene "ENSGALG00000013926"; exon_number "5"
1	circ	exon	8000604	8000705	.	-	annot_exons	gene_id "novel_circ_006913"; transcript_id "novel_circ_006913"; source_gene "ENSGALG00000013926"; exon_number "6"
1	circ	exon	8000982	8001682	.	-	annot_exons	gene_id "novel_circ_006913"; transcript_id "novel_circ_006913"; source_gene "ENSGALG00000013926"; exon_number "7"
1	circ	exon	8002556	8002640	.	-	annot_exons	gene_id "novel_circ_006913"; transcript_id "novel_circ_006913"; source_gene "ENSGALG00000013926"; exon_number "8"
1	circ	exon	7998367	7998503	.	-	annot_exons	gene_id "novel_circ_006915"; transcript_id "novel_circ_006915"; source_gene "ENSGALG00000013926"; exon_number "1"
1	circ	exon	7999072	7999173	.	-	annot_exons	gene_id "novel_circ_006915"; transcript_id "novel_circ_006915"; source_gene "ENSGALG00000013926"; exon_number "2"
1	circ	exon	7998367	7998503	.	-	annot_exons	gene_id "novel_circ_006916"; transcript_id "novel_circ_006916"; source_gene "ENSGALG00000013926"; exon_number "1"
1	circ	exon	7999072	7999173	.	-	annot_exons	gene_id "novel_circ_006916"; transcript_id "novel_circ_006916"; source_gene "ENSGALG00000013926"; exon_number "2"
1	circ	exon	7999940	8000080	.	-	annot_exons	gene_id "novel_circ_006916"; transcript_id "novel_circ_006916"; source_gene "ENSGALG00000013926"; exon_number "3"
1	circ	exon	8000242	8000314	.	-	annot_exons	gene_id "novel_circ_006916"; transcript_id "novel_circ_006916"; source_gene "ENSGALG00000013926"; exon_number "4"
1	circ	exon	8000604	8000705	.	-	annot_exons	gene_id "novel_circ_006916"; transcript_id "novel_circ_006916"; source_gene "ENSGALG00000013926"; exon_number "5"
1	circ	exon	8000982	8001682	.	-	annot_exons	gene_id "novel_circ_006916"; transcript_id "novel_circ_006916"; source_gene "ENSGALG00000013926"; exon_number "6"
1	circ	exon	8002556	8002640	.	-	annot_exons	gene_id "novel_circ_006916"; transcript_id "novel_circ_006916"; source_gene "ENSGALG00000013926"; exon_number "7"
1	circ	exon	8034266	8034296	.	-	annot_exons	gene_id "novel_circ_006944"; transcript_id "novel_circ_006944"; source_gene "ENSGALG00000030844"; exon_number "1"
1	circ	exon	8034964	8035049	.	-	annot_exons	gene_id "novel_circ_006944"; transcript_id "novel_circ_006944"; source_gene "ENSGALG00000030844"; exon_number "2"
1	circ	exon	8037591	8037747	.	-	annot_exons	gene_id "novel_circ_006944"; transcript_id "novel_circ_006944"; source_gene "ENSGALG00000030844"; exon_number "3"
1	circ	exon	8151405	8151541	.	+	annot_exons	gene_id "novel_circ_006971"; transcript_id "novel_circ_006971"; source_gene "ENSGALG00000030324"; exon_number "1"
1	circ	exon	8151577	8151599	.	+	annot_exons	gene_id "novel_circ_006971"; transcript_id "novel_circ_006971"; source_gene "ENSGALG00000030324"; exon_number "2"
1	circ	exon	8152611	8152758	.	+	annot_exons	gene_id "novel_circ_006971"; transcript_id "novel_circ_006971"; source_gene "ENSGALG00000030324"; exon_number "3"
1	circ	exon	8154477	8154563	.	+	annot_exons	gene_id "novel_circ_006971"; transcript_id "novel_circ_006971"; source_gene "ENSGALG00000030324"; exon_number "4"
1	circ	exon	8156321	8156426	.	+	annot_exons	gene_id "novel_circ_006971"; transcript_id "novel_circ_006971"; source_gene "ENSGALG00000030324"; exon_number "5"
1	circ	exon	8157083	8157235	.	+	annot_exons	gene_id "novel_circ_006971"; transcript_id "novel_circ_006971"; source_gene "ENSGALG00000030324"; exon_number "6"
1	circ	exon	8151405	8151541	.	+	annot_exons	gene_id "novel_circ_006972"; transcript_id "novel_circ_006972"; source_gene "ENSGALG00000030324"; exon_number "1"
1	circ	exon	8151577	8151599	.	+	annot_exons	gene_id "novel_circ_006972"; transcript_id "novel_circ_006972"; source_gene "ENSGALG00000030324"; exon_number "2"
1	circ	exon	8152611	8152758	.	+	annot_exons	gene_id "novel_circ_006972"; transcript_id "novel_circ_006972"; source_gene "ENSGALG00000030324"; exon_number "3"
1	circ	exon	8154477	8154563	.	+	annot_exons	gene_id "novel_circ_006972"; transcript_id "novel_circ_006972"; source_gene "ENSGALG00000030324"; exon_number "4"
1	circ	exon	8156321	8156426	.	+	annot_exons	gene_id "novel_circ_006972"; transcript_id "novel_circ_006972"; source_gene "ENSGALG00000030324"; exon_number "5"
1	circ	exon	8157083	8157235	.	+	annot_exons	gene_id "novel_circ_006972"; transcript_id "novel_circ_006972"; source_gene "ENSGALG00000030324"; exon_number "6"
1	circ	exon	8157811	8157899	.	+	annot_exons	gene_id "novel_circ_006972"; transcript_id "novel_circ_006972"; source_gene "ENSGALG00000030324"; exon_number "7"
1	circ	exon	8151405	8151541	.	+	annot_exons	gene_id "novel_circ_006973"; transcript_id "novel_circ_006973"; source_gene "ENSGALG00000030324"; exon_number "1"
1	circ	exon	8151577	8151599	.	+	annot_exons	gene_id "novel_circ_006973"; transcript_id "novel_circ_006973"; source_gene "ENSGALG00000030324"; exon_number "2"
1	circ	exon	8152611	8152758	.	+	annot_exons	gene_id "novel_circ_006973"; transcript_id "novel_circ_006973"; source_gene "ENSGALG00000030324"; exon_number "3"
1	circ	exon	8154477	8154563	.	+	annot_exons	gene_id "novel_circ_006973"; transcript_id "novel_circ_006973"; source_gene "ENSGALG00000030324"; exon_number "4"
1	circ	exon	8156321	8156426	.	+	annot_exons	gene_id "novel_circ_006973"; transcript_id "novel_circ_006973"; source_gene "ENSGALG00000030324"; exon_number "5"
1	circ	exon	8157083	8157235	.	+	annot_exons	gene_id "novel_circ_006973"; transcript_id "novel_circ_006973"; source_gene "ENSGALG00000030324"; exon_number "6"
1	circ	exon	8157811	8157899	.	+	annot_exons	gene_id "novel_circ_006973"; transcript_id "novel_circ_006973"; source_gene "ENSGALG00000030324"; exon_number "7"
1	circ	exon	8160730	8160910	.	+	annot_exons	gene_id "novel_circ_006973"; transcript_id "novel_circ_006973"; source_gene "ENSGALG00000030324"; exon_number "8"
1	circ	exon	8151405	8151541	.	+	exon_intron	gene_id "novel_circ_006974"; transcript_id "novel_circ_006974"; source_gene "ENSGALG00000030324"; exon_number "1"
1	circ	exon	8151577	8151599	.	+	exon_intron	gene_id "novel_circ_006974"; transcript_id "novel_circ_006974"; source_gene "ENSGALG00000030324"; exon_number "2"
1	circ	exon	8152611	8152758	.	+	exon_intron	gene_id "novel_circ_006974"; transcript_id "novel_circ_006974"; source_gene "ENSGALG00000030324"; exon_number "3"
1	circ	exon	8154477	8154563	.	+	exon_intron	gene_id "novel_circ_006974"; transcript_id "novel_circ_006974"; source_gene "ENSGALG00000030324"; exon_number "4"
1	circ	exon	8156321	8156426	.	+	exon_intron	gene_id "novel_circ_006974"; transcript_id "novel_circ_006974"; source_gene "ENSGALG00000030324"; exon_number "5"
1	circ	exon	8157083	8157235	.	+	exon_intron	gene_id "novel_circ_006974"; transcript_id "novel_circ_006974"; source_gene "ENSGALG00000030324"; exon_number "6"
1	circ	exon	8157811	8157899	.	+	exon_intron	gene_id "novel_circ_006974"; transcript_id "novel_circ_006974"; source_gene "ENSGALG00000030324"; exon_number "7"
1	circ	exon	8160730	8160910	.	+	exon_intron	gene_id "novel_circ_006974"; transcript_id "novel_circ_006974"; source_gene "ENSGALG00000030324"; exon_number "8"
1	circ	exon	8161811	8161921	.	+	exon_intron	gene_id "novel_circ_006974"; transcript_id "novel_circ_006974"; source_gene "ENSGALG00000030324"; exon_number "9"
1	circ	exon	8161922	8161938	.	+	exon_intron	gene_id "novel_circ_006974"; transcript_id "novel_circ_006974"; source_gene "ENSGALG00000030324"; exon_number "10"
1	circ	exon	8175073	8187106	.	-	antisense	gene_id "novel_circ_006976"; transcript_id "novel_circ_006976"; source_gene "ENSGALG00000030324"; exon_number "1"
1	circ	exon	8200745	8201253	.	-	one_exon	gene_id "novel_circ_006979"; transcript_id "novel_circ_006979"; source_gene "ENSGALG00000006576"; exon_number "1"
1	circ	exon	8219847	8223185	.	-	exon_intron	gene_id "novel_circ_006980"; transcript_id "novel_circ_006980"; source_gene "ENSGALG00000006576"; exon_number "1"
1	circ	exon	8222330	8223185	.	-	one_exon	gene_id "novel_circ_006981"; transcript_id "novel_circ_006981"; source_gene "ENSGALG00000006576"; exon_number "1"
1	circ	exon	8222720	8222995	.	-	one_exon	gene_id "novel_circ_006982"; transcript_id "novel_circ_006982"; source_gene "ENSGALG00000006576"; exon_number "1"
1	circ	exon	8945948	8946062	.	+	annot_exons	gene_id "novel_circ_007100"; transcript_id "novel_circ_007100"; source_gene "ENSGALG00000006563"; exon_number "1"
1	circ	exon	8947915	8947984	.	+	annot_exons	gene_id "novel_circ_007100"; transcript_id "novel_circ_007100"; source_gene "ENSGALG00000006563"; exon_number "2"
1	circ	exon	8948618	8948762	.	+	annot_exons	gene_id "novel_circ_007100"; transcript_id "novel_circ_007100"; source_gene "ENSGALG00000006563"; exon_number "3"
1	circ	exon	9728898	9728957	.	+	annot_exons	gene_id "novel_circ_007214"; transcript_id "novel_circ_007214"; source_gene "ENSGALG00000038225"; exon_number "1"
1	circ	exon	9734202	9734321	.	+	annot_exons	gene_id "novel_circ_007214"; transcript_id "novel_circ_007214"; source_gene "ENSGALG00000038225"; exon_number "2"
1	circ	exon	9753154	9753247	.	+	annot_exons	gene_id "novel_circ_007214"; transcript_id "novel_circ_007214"; source_gene "ENSGALG00000038225"; exon_number "3"
1	circ	exon	9894253	9894895	.	+	exon_intron	gene_id "novel_circ_007244"; transcript_id "novel_circ_007244"; source_gene "ENSGALG00000037435"; exon_number "1"
1	circ	exon	9895015	9895491	.	+	exon_intron	gene_id "novel_circ_007244"; transcript_id "novel_circ_007244"; source_gene "ENSGALG00000037435"; exon_number "2"
1	circ	exon	9896248	9896316	.	+	exon_intron	gene_id "novel_circ_007244"; transcript_id "novel_circ_007244"; source_gene "ENSGALG00000037435"; exon_number "3"
1	circ	exon	9896317	9908276	.	+	exon_intron	gene_id "novel_circ_007244"; transcript_id "novel_circ_007244"; source_gene "ENSGALG00000037435"; exon_number "4"
1	circ	exon	9906877	9908276	.	+	exon_intron	gene_id "novel_circ_007250"; transcript_id "novel_circ_007250"; source_gene "ENSGALG00000039659"; exon_number "1"
1	circ	exon	9906877	9908003	.	+	exon_intron	gene_id "novel_circ_007251"; transcript_id "novel_circ_007251"; source_gene "ENSGALG00000039659"; exon_number "1"
1	circ	exon	9908004	9908276	.	+	exon_intron	gene_id "novel_circ_007251"; transcript_id "novel_circ_007251"; source_gene "ENSGALG00000039659"; exon_number "2"
1	circ	exon	9908277	9922855	.	+	exon_intron	gene_id "novel_circ_007251"; transcript_id "novel_circ_007251"; source_gene "ENSGALG00000039659"; exon_number "3"
1	circ	exon	10040292	10045353	.	+	annot_exons	gene_id "novel_circ_003340"; transcript_id "novel_circ_003340"; source_gene "ENSGALG00000039659"; exon_number "1"
1	circ	exon	10045731	10047736	.	+	annot_exons	gene_id "novel_circ_003340"; transcript_id "novel_circ_003340"; source_gene "ENSGALG00000039659"; exon_number "2"
1	circ	exon	10041708	10042028	.	+	one_exon	gene_id "novel_circ_003341"; transcript_id "novel_circ_003341"; source_gene "ENSGALG00000039659"; exon_number "1"
1	circ	exon	10044921	10045353	.	+	annot_exons	gene_id "novel_circ_003342"; transcript_id "novel_circ_003342"; source_gene "ENSGALG00000039659"; exon_number "1"
1	circ	exon	10045731	10047736	.	+	annot_exons	gene_id "novel_circ_003342"; transcript_id "novel_circ_003342"; source_gene "ENSGALG00000039659"; exon_number "2"
1	circ	exon	10045731	10047736	.	+	annot_exons	gene_id "novel_circ_003343"; transcript_id "novel_circ_003343"; source_gene "ENSGALG00000039659"; exon_number "1"
1	circ	exon	10073938	10076149	.	+	annot_exons	gene_id "novel_circ_003343"; transcript_id "novel_circ_003343"; source_gene "ENSGALG00000039659"; exon_number "2"
1	circ	exon	10073938	10076149	.	+	annot_exons	gene_id "novel_circ_003345"; transcript_id "novel_circ_003345"; source_gene "ENSGALG00000039659"; exon_number "1"
1	circ	exon	10081357	10081505	.	+	annot_exons	gene_id "novel_circ_003345"; transcript_id "novel_circ_003345"; source_gene "ENSGALG00000039659"; exon_number "2"
1	circ	exon	10088775	10088856	.	+	annot_exons	gene_id "novel_circ_003345"; transcript_id "novel_circ_003345"; source_gene "ENSGALG00000039659"; exon_number "3"
1	circ	exon	10073938	10076149	.	+	annot_exons	gene_id "novel_circ_003346"; transcript_id "novel_circ_003346"; source_gene "ENSGALG00000039659"; exon_number "1"
1	circ	exon	10081357	10081505	.	+	annot_exons	gene_id "novel_circ_003346"; transcript_id "novel_circ_003346"; source_gene "ENSGALG00000039659"; exon_number "2"
1	circ	exon	10088775	10088856	.	+	annot_exons	gene_id "novel_circ_003346"; transcript_id "novel_circ_003346"; source_gene "ENSGALG00000039659"; exon_number "3"
1	circ	exon	10104950	10105075	.	+	annot_exons	gene_id "novel_circ_003346"; transcript_id "novel_circ_003346"; source_gene "ENSGALG00000039659"; exon_number "4"
1	circ	exon	10075634	10076149	.	+	annot_exons	gene_id "novel_circ_003347"; transcript_id "novel_circ_003347"; source_gene "ENSGALG00000039659"; exon_number "1"
1	circ	exon	10081357	10081505	.	+	annot_exons	gene_id "novel_circ_003347"; transcript_id "novel_circ_003347"; source_gene "ENSGALG00000039659"; exon_number "2"
1	circ	exon	10088775	10088856	.	+	annot_exons	gene_id "novel_circ_003347"; transcript_id "novel_circ_003347"; source_gene "ENSGALG00000039659"; exon_number "3"
1	circ	exon	10104950	10105075	.	+	annot_exons	gene_id "novel_circ_003347"; transcript_id "novel_circ_003347"; source_gene "ENSGALG00000039659"; exon_number "4"
1	circ	exon	10138145	10138253	.	+	annot_exons	gene_id "novel_circ_003347"; transcript_id "novel_circ_003347"; source_gene "ENSGALG00000039659"; exon_number "5"
1	circ	exon	10138785	10138852	.	+	annot_exons	gene_id "novel_circ_003347"; transcript_id "novel_circ_003347"; source_gene "ENSGALG00000039659"; exon_number "6"
1	circ	exon	10140730	10140941	.	+	annot_exons	gene_id "novel_circ_003347"; transcript_id "novel_circ_003347"; source_gene "ENSGALG00000039659"; exon_number "7"
1	circ	exon	10146107	10146157	.	+	annot_exons	gene_id "novel_circ_003347"; transcript_id "novel_circ_003347"; source_gene "ENSGALG00000039659"; exon_number "8"
1	circ	exon	10147535	10147665	.	+	annot_exons	gene_id "novel_circ_003347"; transcript_id "novel_circ_003347"; source_gene "ENSGALG00000039659"; exon_number "9"
1	circ	exon	10149379	10149405	.	+	annot_exons	gene_id "novel_circ_003347"; transcript_id "novel_circ_003347"; source_gene "ENSGALG00000039659"; exon_number "10"
1	circ	exon	10151503	10151596	.	+	annot_exons	gene_id "novel_circ_003347"; transcript_id "novel_circ_003347"; source_gene "ENSGALG00000039659"; exon_number "11"
1	circ	exon	10155365	10155436	.	+	annot_exons	gene_id "novel_circ_003347"; transcript_id "novel_circ_003347"; source_gene "ENSGALG00000039659"; exon_number "12"
1	circ	exon	10157781	10157961	.	+	annot_exons	gene_id "novel_circ_003347"; transcript_id "novel_circ_003347"; source_gene "ENSGALG00000039659"; exon_number "13"
1	circ	exon	10159185	10159379	.	+	annot_exons	gene_id "novel_circ_003347"; transcript_id "novel_circ_003347"; source_gene "ENSGALG00000039659"; exon_number "14"
1	circ	exon	10160579	10160761	.	+	annot_exons	gene_id "novel_circ_003347"; transcript_id "novel_circ_003347"; source_gene "ENSGALG00000039659"; exon_number "15"
1	circ	exon	10171353	10171494	.	+	annot_exons	gene_id "novel_circ_003347"; transcript_id "novel_circ_003347"; source_gene "ENSGALG00000039659"; exon_number "16"
1	circ	exon	10174557	10174624	.	+	annot_exons	gene_id "novel_circ_003347"; transcript_id "novel_circ_003347"; source_gene "ENSGALG00000039659"; exon_number "17"
1	circ	exon	10081357	10081505	.	+	annot_exons	gene_id "novel_circ_003348"; transcript_id "novel_circ_003348"; source_gene "ENSGALG00000039659"; exon_number "1"
1	circ	exon	10088775	10088856	.	+	annot_exons	gene_id "novel_circ_003348"; transcript_id "novel_circ_003348"; source_gene "ENSGALG00000039659"; exon_number "2"
1	circ	exon	10104950	10105075	.	+	annot_exons	gene_id "novel_circ_003348"; transcript_id "novel_circ_003348"; source_gene "ENSGALG00000039659"; exon_number "3"
1	circ	exon	10138145	10138253	.	+	annot_exons	gene_id "novel_circ_003348"; transcript_id "novel_circ_003348"; source_gene "ENSGALG00000039659"; exon_number "4"
1	circ	exon	10138785	10138852	.	+	annot_exons	gene_id "novel_circ_003348"; transcript_id "novel_circ_003348"; source_gene "ENSGALG00000039659"; exon_number "5"
1	circ	exon	10140730	10140941	.	+	annot_exons	gene_id "novel_circ_003348"; transcript_id "novel_circ_003348"; source_gene "ENSGALG00000039659"; exon_number "6"
1	circ	exon	10088775	10088856	.	+	annot_exons	gene_id "novel_circ_003349"; transcript_id "novel_circ_003349"; source_gene "ENSGALG00000039659"; exon_number "1"
1	circ	exon	10104950	10105075	.	+	annot_exons	gene_id "novel_circ_003349"; transcript_id "novel_circ_003349"; source_gene "ENSGALG00000039659"; exon_number "2"
1	circ	exon	10138145	10138253	.	+	annot_exons	gene_id "novel_circ_003349"; transcript_id "novel_circ_003349"; source_gene "ENSGALG00000039659"; exon_number "3"
1	circ	exon	10138785	10138852	.	+	annot_exons	gene_id "novel_circ_003349"; transcript_id "novel_circ_003349"; source_gene "ENSGALG00000039659"; exon_number "4"
1	circ	exon	10138145	10138253	.	+	annot_exons	gene_id "novel_circ_003350"; transcript_id "novel_circ_003350"; source_gene "ENSGALG00000039659"; exon_number "1"
1	circ	exon	10138785	10138852	.	+	annot_exons	gene_id "novel_circ_003350"; transcript_id "novel_circ_003350"; source_gene "ENSGALG00000039659"; exon_number "2"
1	circ	exon	10140730	10140941	.	+	annot_exons	gene_id "novel_circ_003350"; transcript_id "novel_circ_003350"; source_gene "ENSGALG00000039659"; exon_number "3"
1	circ	exon	10138145	10138253	.	+	annot_exons	gene_id "novel_circ_003351"; transcript_id "novel_circ_003351"; source_gene "ENSGALG00000039659"; exon_number "1"
1	circ	exon	10138785	10138852	.	+	annot_exons	gene_id "novel_circ_003351"; transcript_id "novel_circ_003351"; source_gene "ENSGALG00000039659"; exon_number "2"
1	circ	exon	10140730	10140941	.	+	annot_exons	gene_id "novel_circ_003351"; transcript_id "novel_circ_003351"; source_gene "ENSGALG00000039659"; exon_number "3"
1	circ	exon	10146107	10146157	.	+	annot_exons	gene_id "novel_circ_003351"; transcript_id "novel_circ_003351"; source_gene "ENSGALG00000039659"; exon_number "4"
1	circ	exon	10147535	10147665	.	+	annot_exons	gene_id "novel_circ_003351"; transcript_id "novel_circ_003351"; source_gene "ENSGALG00000039659"; exon_number "5"
1	circ	exon	10138145	10138253	.	+	annot_exons	gene_id "novel_circ_003352"; transcript_id "novel_circ_003352"; source_gene "ENSGALG00000039659"; exon_number "1"
1	circ	exon	10138785	10138852	.	+	annot_exons	gene_id "novel_circ_003352"; transcript_id "novel_circ_003352"; source_gene "ENSGALG00000039659"; exon_number "2"
1	circ	exon	10140730	10140941	.	+	annot_exons	gene_id "novel_circ_003352"; transcript_id "novel_circ_003352"; source_gene "ENSGALG00000039659"; exon_number "3"
1	circ	exon	10146107	10146157	.	+	annot_exons	gene_id "novel_circ_003352"; transcript_id "novel_circ_003352"; source_gene "ENSGALG00000039659"; exon_number "4"
1	circ	exon	10147535	10147665	.	+	annot_exons	gene_id "novel_circ_003352"; transcript_id "novel_circ_003352"; source_gene "ENSGALG00000039659"; exon_number "5"
1	circ	exon	10149379	10149405	.	+	annot_exons	gene_id "novel_circ_003352"; transcript_id "novel_circ_003352"; source_gene "ENSGALG00000039659"; exon_number "6"
1	circ	exon	10140730	10140941	.	+	annot_exons	gene_id "novel_circ_003353"; transcript_id "novel_circ_003353"; source_gene "ENSGALG00000039659"; exon_number "1"
1	circ	exon	10146107	10146157	.	+	annot_exons	gene_id "novel_circ_003353"; transcript_id "novel_circ_003353"; source_gene "ENSGALG00000039659"; exon_number "2"
1	circ	exon	10147535	10147665	.	+	annot_exons	gene_id "novel_circ_003353"; transcript_id "novel_circ_003353"; source_gene "ENSGALG00000039659"; exon_number "3"
1	circ	exon	10149379	10149405	.	+	annot_exons	gene_id "novel_circ_003353"; transcript_id "novel_circ_003353"; source_gene "ENSGALG00000039659"; exon_number "4"
1	circ	exon	10151503	10151596	.	+	annot_exons	gene_id "novel_circ_003353"; transcript_id "novel_circ_003353"; source_gene "ENSGALG00000039659"; exon_number "5"
1	circ	exon	10155365	10155436	.	+	annot_exons	gene_id "novel_circ_003353"; transcript_id "novel_circ_003353"; source_gene "ENSGALG00000039659"; exon_number "6"
1	circ	exon	10157781	10157961	.	+	annot_exons	gene_id "novel_circ_003353"; transcript_id "novel_circ_003353"; source_gene "ENSGALG00000039659"; exon_number "7"
1	circ	exon	10147535	10147665	.	+	annot_exons	gene_id "novel_circ_003354"; transcript_id "novel_circ_003354"; source_gene "ENSGALG00000039659"; exon_number "1"
1	circ	exon	10149379	10149405	.	+	annot_exons	gene_id "novel_circ_003354"; transcript_id "novel_circ_003354"; source_gene "ENSGALG00000039659"; exon_number "2"
1	circ	exon	10151503	10151596	.	+	annot_exons	gene_id "novel_circ_003354"; transcript_id "novel_circ_003354"; source_gene "ENSGALG00000039659"; exon_number "3"
1	circ	exon	10147589	10147665	.	+	annot_exons	gene_id "novel_circ_003355"; transcript_id "novel_circ_003355"; source_gene "ENSGALG00000039659"; exon_number "1"
1	circ	exon	10149379	10149405	.	+	annot_exons	gene_id "novel_circ_003355"; transcript_id "novel_circ_003355"; source_gene "ENSGALG00000039659"; exon_number "2"
1	circ	exon	10151503	10151596	.	+	annot_exons	gene_id "novel_circ_003355"; transcript_id "novel_circ_003355"; source_gene "ENSGALG00000039659"; exon_number "3"
1	circ	exon	10151503	10151596	.	+	annot_exons	gene_id "novel_circ_003356"; transcript_id "novel_circ_003356"; source_gene "ENSGALG00000039659"; exon_number "1"
1	circ	exon	10155365	10155436	.	+	annot_exons	gene_id "novel_circ_003356"; transcript_id "novel_circ_003356"; source_gene "ENSGALG00000039659"; exon_number "2"
1	circ	exon	10157781	10157961	.	+	annot_exons	gene_id "novel_circ_003356"; transcript_id "novel_circ_003356"; source_gene "ENSGALG00000039659"; exon_number "3"
1	circ	exon	10159185	10159379	.	+	annot_exons	gene_id "novel_circ_003356"; transcript_id "novel_circ_003356"; source_gene "ENSGALG00000039659"; exon_number "4"
1	circ	exon	10405523	10429344	.	+	exon_intron	gene_id "novel_circ_003408"; transcript_id "novel_circ_003408"; source_gene "ENSGALG00000008486"; exon_number "1"
1	circ	exon	10429345	10429426	.	+	exon_intron	gene_id "novel_circ_003408"; transcript_id "novel_circ_003408"; source_gene "ENSGALG00000008486"; exon_number "2"
1	circ	exon	10446244	10446360	.	+	exon_intron	gene_id "novel_circ_003408"; transcript_id "novel_circ_003408"; source_gene "ENSGALG00000008486"; exon_number "3"
1	circ	exon	10480447	10487119	.	+	intronic	gene_id "novel_circ_003409"; transcript_id "novel_circ_003409"; source_gene "ENSGALG00000008486"; exon_number "1"
1	circ	exon	10557263	10557322	.	+	annot_exons	gene_id "novel_circ_003423"; transcript_id "novel_circ_003423"; source_gene "ENSGALG00000008486"; exon_number "1"
1	circ	exon	10578380	10578424	.	+	annot_exons	gene_id "novel_circ_003423"; transcript_id "novel_circ_003423"; source_gene "ENSGALG00000008486"; exon_number "2"
1	circ	exon	10591124	10591253	.	+	annot_exons	gene_id "novel_circ_003423"; transcript_id "novel_circ_003423"; source_gene "ENSGALG00000008486"; exon_number "3"
1	circ	exon	10578380	10578424	.	+	annot_exons	gene_id "novel_circ_003424"; transcript_id "novel_circ_003424"; source_gene "ENSGALG00000008486"; exon_number "1"
1	circ	exon	10591124	10591253	.	+	annot_exons	gene_id "novel_circ_003424"; transcript_id "novel_circ_003424"; source_gene "ENSGALG00000008486"; exon_number "2"
1	circ	exon	10591124	10591253	.	+	annot_exons	gene_id "novel_circ_003431"; transcript_id "novel_circ_003431"; source_gene "ENSGALG00000008486"; exon_number "1"
1	circ	exon	10623339	10623470	.	+	annot_exons	gene_id "novel_circ_003431"; transcript_id "novel_circ_003431"; source_gene "ENSGALG00000008486"; exon_number "2"
1	circ	exon	10635124	10635193	.	+	annot_exons	gene_id "novel_circ_003431"; transcript_id "novel_circ_003431"; source_gene "ENSGALG00000008486"; exon_number "3"
1	circ	exon	10636026	10636076	.	+	annot_exons	gene_id "novel_circ_003431"; transcript_id "novel_circ_003431"; source_gene "ENSGALG00000008486"; exon_number "4"
1	circ	exon	10637401	10637500	.	+	annot_exons	gene_id "novel_circ_003431"; transcript_id "novel_circ_003431"; source_gene "ENSGALG00000008486"; exon_number "5"
1	circ	exon	10615324	10623338	.	+	exon_intron	gene_id "novel_circ_003441"; transcript_id "novel_circ_003441"; source_gene "ENSGALG00000008486"; exon_number "1"
1	circ	exon	10623339	10623470	.	+	exon_intron	gene_id "novel_circ_003441"; transcript_id "novel_circ_003441"; source_gene "ENSGALG00000008486"; exon_number "2"
1	circ	exon	10635124	10635193	.	+	exon_intron	gene_id "novel_circ_003441"; transcript_id "novel_circ_003441"; source_gene "ENSGALG00000008486"; exon_number "3"
1	circ	exon	10636026	10636076	.	+	exon_intron	gene_id "novel_circ_003441"; transcript_id "novel_circ_003441"; source_gene "ENSGALG00000008486"; exon_number "4"
1	circ	exon	10637401	10637500	.	+	exon_intron	gene_id "novel_circ_003441"; transcript_id "novel_circ_003441"; source_gene "ENSGALG00000008486"; exon_number "5"
1	circ	exon	10615324	10623338	.	+	exon_intron	gene_id "novel_circ_003442"; transcript_id "novel_circ_003442"; source_gene "ENSGALG00000008486"; exon_number "1"
1	circ	exon	10623339	10623470	.	+	exon_intron	gene_id "novel_circ_003442"; transcript_id "novel_circ_003442"; source_gene "ENSGALG00000008486"; exon_number "2"
1	circ	exon	10635124	10635193	.	+	exon_intron	gene_id "novel_circ_003442"; transcript_id "novel_circ_003442"; source_gene "ENSGALG00000008486"; exon_number "3"
1	circ	exon	10636026	10636076	.	+	exon_intron	gene_id "novel_circ_003442"; transcript_id "novel_circ_003442"; source_gene "ENSGALG00000008486"; exon_number "4"
1	circ	exon	10637401	10637500	.	+	exon_intron	gene_id "novel_circ_003442"; transcript_id "novel_circ_003442"; source_gene "ENSGALG00000008486"; exon_number "5"
1	circ	exon	10637501	10641142	.	+	exon_intron	gene_id "novel_circ_003442"; transcript_id "novel_circ_003442"; source_gene "ENSGALG00000008486"; exon_number "6"
1	circ	exon	10623339	10623470	.	+	annot_exons	gene_id "novel_circ_003443"; transcript_id "novel_circ_003443"; source_gene "ENSGALG00000008486"; exon_number "1"
1	circ	exon	10635124	10635193	.	+	annot_exons	gene_id "novel_circ_003443"; transcript_id "novel_circ_003443"; source_gene "ENSGALG00000008486"; exon_number "2"
1	circ	exon	10636026	10636076	.	+	annot_exons	gene_id "novel_circ_003443"; transcript_id "novel_circ_003443"; source_gene "ENSGALG00000008486"; exon_number "3"
1	circ	exon	10637401	10637500	.	+	annot_exons	gene_id "novel_circ_003443"; transcript_id "novel_circ_003443"; source_gene "ENSGALG00000008486"; exon_number "4"
1	circ	exon	10660194	10660298	.	+	annot_exons	gene_id "novel_circ_003462"; transcript_id "novel_circ_003462"; source_gene "ENSGALG00000008486"; exon_number "1"
1	circ	exon	10678790	10678868	.	+	annot_exons	gene_id "novel_circ_003462"; transcript_id "novel_circ_003462"; source_gene "ENSGALG00000008486"; exon_number "2"
1	circ	exon	10680515	10680564	.	+	annot_exons	gene_id "novel_circ_003462"; transcript_id "novel_circ_003462"; source_gene "ENSGALG00000008486"; exon_number "3"
1	circ	exon	10682141	10682230	.	+	annot_exons	gene_id "novel_circ_003462"; transcript_id "novel_circ_003462"; source_gene "ENSGALG00000008486"; exon_number "4"
1	circ	exon	10684386	10684454	.	+	annot_exons	gene_id "novel_circ_003462"; transcript_id "novel_circ_003462"; source_gene "ENSGALG00000008486"; exon_number "5"
1	circ	exon	10685290	10685364	.	+	annot_exons	gene_id "novel_circ_003462"; transcript_id "novel_circ_003462"; source_gene "ENSGALG00000008486"; exon_number "6"
1	circ	exon	10686304	10686378	.	+	annot_exons	gene_id "novel_circ_003462"; transcript_id "novel_circ_003462"; source_gene "ENSGALG00000008486"; exon_number "7"
1	circ	exon	10678790	10678868	.	+	annot_exons	gene_id "novel_circ_003477"; transcript_id "novel_circ_003477"; source_gene "ENSGALG00000008486"; exon_number "1"
1	circ	exon	10680515	10680564	.	+	annot_exons	gene_id "novel_circ_003477"; transcript_id "novel_circ_003477"; source_gene "ENSGALG00000008486"; exon_number "2"
1	circ	exon	10682141	10682230	.	+	annot_exons	gene_id "novel_circ_003477"; transcript_id "novel_circ_003477"; source_gene "ENSGALG00000008486"; exon_number "3"
1	circ	exon	10684386	10684454	.	+	annot_exons	gene_id "novel_circ_003477"; transcript_id "novel_circ_003477"; source_gene "ENSGALG00000008486"; exon_number "4"
1	circ	exon	10685290	10685364	.	+	annot_exons	gene_id "novel_circ_003477"; transcript_id "novel_circ_003477"; source_gene "ENSGALG00000008486"; exon_number "5"
1	circ	exon	10686304	10686378	.	+	annot_exons	gene_id "novel_circ_003477"; transcript_id "novel_circ_003477"; source_gene "ENSGALG00000008486"; exon_number "6"
1	circ	exon	10689904	10689960	.	+	annot_exons	gene_id "novel_circ_003477"; transcript_id "novel_circ_003477"; source_gene "ENSGALG00000008486"; exon_number "7"
1	circ	exon	10693938	10694009	.	+	annot_exons	gene_id "novel_circ_003477"; transcript_id "novel_circ_003477"; source_gene "ENSGALG00000008486"; exon_number "8"
1	circ	exon	10695143	10695214	.	+	annot_exons	gene_id "novel_circ_003477"; transcript_id "novel_circ_003477"; source_gene "ENSGALG00000008486"; exon_number "9"
1	circ	exon	10699055	10699116	.	+	annot_exons	gene_id "novel_circ_003477"; transcript_id "novel_circ_003477"; source_gene "ENSGALG00000008486"; exon_number "10"
1	circ	exon	10701202	10701278	.	+	annot_exons	gene_id "novel_circ_003477"; transcript_id "novel_circ_003477"; source_gene "ENSGALG00000008486"; exon_number "11"
1	circ	exon	10702519	10702533	.	+	annot_exons	gene_id "novel_circ_003477"; transcript_id "novel_circ_003477"; source_gene "ENSGALG00000008486"; exon_number "12"
1	circ	exon	10703211	10703271	.	+	annot_exons	gene_id "novel_circ_003477"; transcript_id "novel_circ_003477"; source_gene "ENSGALG00000008486"; exon_number "13"
1	circ	exon	10682141	10682230	.	+	annot_exons	gene_id "novel_circ_003479"; transcript_id "novel_circ_003479"; source_gene "ENSGALG00000008486"; exon_number "1"
1	circ	exon	10684386	10684454	.	+	annot_exons	gene_id "novel_circ_003479"; transcript_id "novel_circ_003479"; source_gene "ENSGALG00000008486"; exon_number "2"
1	circ	exon	10685290	10685364	.	+	annot_exons	gene_id "novel_circ_003479"; transcript_id "novel_circ_003479"; source_gene "ENSGALG00000008486"; exon_number "3"
1	circ	exon	10686304	10686378	.	+	annot_exons	gene_id "novel_circ_003479"; transcript_id "novel_circ_003479"; source_gene "ENSGALG00000008486"; exon_number "4"
1	circ	exon	10689904	10689960	.	+	annot_exons	gene_id "novel_circ_003479"; transcript_id "novel_circ_003479"; source_gene "ENSGALG00000008486"; exon_number "5"
1	circ	exon	10693938	10694009	.	+	annot_exons	gene_id "novel_circ_003479"; transcript_id "novel_circ_003479"; source_gene "ENSGALG00000008486"; exon_number "6"
1	circ	exon	10695143	10695214	.	+	annot_exons	gene_id "novel_circ_003479"; transcript_id "novel_circ_003479"; source_gene "ENSGALG00000008486"; exon_number "7"
1	circ	exon	10699055	10699116	.	+	annot_exons	gene_id "novel_circ_003479"; transcript_id "novel_circ_003479"; source_gene "ENSGALG00000008486"; exon_number "8"
1	circ	exon	10701202	10701278	.	+	annot_exons	gene_id "novel_circ_003479"; transcript_id "novel_circ_003479"; source_gene "ENSGALG00000008486"; exon_number "9"
1	circ	exon	10702519	10702533	.	+	annot_exons	gene_id "novel_circ_003479"; transcript_id "novel_circ_003479"; source_gene "ENSGALG00000008486"; exon_number "10"
1	circ	exon	10703211	10703271	.	+	annot_exons	gene_id "novel_circ_003479"; transcript_id "novel_circ_003479"; source_gene "ENSGALG00000008486"; exon_number "11"
1	circ	exon	10704986	10705083	.	+	annot_exons	gene_id "novel_circ_003479"; transcript_id "novel_circ_003479"; source_gene "ENSGALG00000008486"; exon_number "12"
1	circ	exon	10707600	10707684	.	+	annot_exons	gene_id "novel_circ_003479"; transcript_id "novel_circ_003479"; source_gene "ENSGALG00000008486"; exon_number "13"
1	circ	exon	10707969	10708031	.	+	annot_exons	gene_id "novel_circ_003479"; transcript_id "novel_circ_003479"; source_gene "ENSGALG00000008486"; exon_number "14"
1	circ	exon	10708955	10709058	.	+	annot_exons	gene_id "novel_circ_003479"; transcript_id "novel_circ_003479"; source_gene "ENSGALG00000008486"; exon_number "15"
1	circ	exon	10710273	10710359	.	+	annot_exons	gene_id "novel_circ_003479"; transcript_id "novel_circ_003479"; source_gene "ENSGALG00000008486"; exon_number "16"
1	circ	exon	10710717	10710784	.	+	annot_exons	gene_id "novel_circ_003479"; transcript_id "novel_circ_003479"; source_gene "ENSGALG00000008486"; exon_number "17"
1	circ	exon	10712184	10712222	.	+	annot_exons	gene_id "novel_circ_003479"; transcript_id "novel_circ_003479"; source_gene "ENSGALG00000008486"; exon_number "18"
1	circ	exon	10713273	10713344	.	+	annot_exons	gene_id "novel_circ_003479"; transcript_id "novel_circ_003479"; source_gene "ENSGALG00000008486"; exon_number "19"
1	circ	exon	10713925	10714077	.	+	annot_exons	gene_id "novel_circ_003479"; transcript_id "novel_circ_003479"; source_gene "ENSGALG00000008486"; exon_number "20"
1	circ	exon	10714165	10714217	.	+	annot_exons	gene_id "novel_circ_003479"; transcript_id "novel_circ_003479"; source_gene "ENSGALG00000008486"; exon_number "21"
1	circ	exon	10717273	10717328	.	+	annot_exons	gene_id "novel_circ_003479"; transcript_id "novel_circ_003479"; source_gene "ENSGALG00000008486"; exon_number "22"
1	circ	exon	10685290	10685364	.	+	annot_exons	gene_id "novel_circ_003482"; transcript_id "novel_circ_003482"; source_gene "ENSGALG00000008486"; exon_number "1"
1	circ	exon	10686304	10686378	.	+	annot_exons	gene_id "novel_circ_003482"; transcript_id "novel_circ_003482"; source_gene "ENSGALG00000008486"; exon_number "2"
1	circ	exon	10689904	10689960	.	+	annot_exons	gene_id "novel_circ_003482"; transcript_id "novel_circ_003482"; source_gene "ENSGALG00000008486"; exon_number "3"
1	circ	exon	10693938	10694009	.	+	annot_exons	gene_id "novel_circ_003482"; transcript_id "novel_circ_003482"; source_gene "ENSGALG00000008486"; exon_number "4"
1	circ	exon	10695143	10695214	.	+	annot_exons	gene_id "novel_circ_003482"; transcript_id "novel_circ_003482"; source_gene "ENSGALG00000008486"; exon_number "5"
1	circ	exon	10699055	10699116	.	+	annot_exons	gene_id "novel_circ_003482"; transcript_id "novel_circ_003482"; source_gene "ENSGALG00000008486"; exon_number "6"
1	circ	exon	10701202	10701278	.	+	annot_exons	gene_id "novel_circ_003482"; transcript_id "novel_circ_003482"; source_gene "ENSGALG00000008486"; exon_number "7"
1	circ	exon	10702519	10702533	.	+	annot_exons	gene_id "novel_circ_003482"; transcript_id "novel_circ_003482"; source_gene "ENSGALG00000008486"; exon_number "8"
1	circ	exon	10703211	10703271	.	+	annot_exons	gene_id "novel_circ_003482"; transcript_id "novel_circ_003482"; source_gene "ENSGALG00000008486"; exon_number "9"
1	circ	exon	10704986	10705083	.	+	annot_exons	gene_id "novel_circ_003482"; transcript_id "novel_circ_003482"; source_gene "ENSGALG00000008486"; exon_number "10"
1	circ	exon	10707600	10707684	.	+	annot_exons	gene_id "novel_circ_003482"; transcript_id "novel_circ_003482"; source_gene "ENSGALG00000008486"; exon_number "11"
1	circ	exon	10707969	10708031	.	+	annot_exons	gene_id "novel_circ_003482"; transcript_id "novel_circ_003482"; source_gene "ENSGALG00000008486"; exon_number "12"
1	circ	exon	10708955	10709058	.	+	annot_exons	gene_id "novel_circ_003482"; transcript_id "novel_circ_003482"; source_gene "ENSGALG00000008486"; exon_number "13"
1	circ	exon	10710273	10710359	.	+	annot_exons	gene_id "novel_circ_003482"; transcript_id "novel_circ_003482"; source_gene "ENSGALG00000008486"; exon_number "14"
1	circ	exon	10695143	10695214	.	+	annot_exons	gene_id "novel_circ_003488"; transcript_id "novel_circ_003488"; source_gene "ENSGALG00000008486"; exon_number "1"
1	circ	exon	10699055	10699116	.	+	annot_exons	gene_id "novel_circ_003488"; transcript_id "novel_circ_003488"; source_gene "ENSGALG00000008486"; exon_number "2"
1	circ	exon	10701202	10701278	.	+	annot_exons	gene_id "novel_circ_003488"; transcript_id "novel_circ_003488"; source_gene "ENSGALG00000008486"; exon_number "3"
1	circ	exon	10702519	10702533	.	+	annot_exons	gene_id "novel_circ_003488"; transcript_id "novel_circ_003488"; source_gene "ENSGALG00000008486"; exon_number "4"
1	circ	exon	10703211	10703271	.	+	annot_exons	gene_id "novel_circ_003488"; transcript_id "novel_circ_003488"; source_gene "ENSGALG00000008486"; exon_number "5"
1	circ	exon	10704986	10705083	.	+	annot_exons	gene_id "novel_circ_003488"; transcript_id "novel_circ_003488"; source_gene "ENSGALG00000008486"; exon_number "6"
1	circ	exon	10707600	10707684	.	+	annot_exons	gene_id "novel_circ_003488"; transcript_id "novel_circ_003488"; source_gene "ENSGALG00000008486"; exon_number "7"
1	circ	exon	10701202	10701278	.	+	annot_exons	gene_id "novel_circ_003489"; transcript_id "novel_circ_003489"; source_gene "ENSGALG00000008486"; exon_number "1"
1	circ	exon	10702519	10702533	.	+	annot_exons	gene_id "novel_circ_003489"; transcript_id "novel_circ_003489"; source_gene "ENSGALG00000008486"; exon_number "2"
1	circ	exon	10703211	10703271	.	+	annot_exons	gene_id "novel_circ_003489"; transcript_id "novel_circ_003489"; source_gene "ENSGALG00000008486"; exon_number "3"
1	circ	exon	10704986	10705083	.	+	annot_exons	gene_id "novel_circ_003489"; transcript_id "novel_circ_003489"; source_gene "ENSGALG00000008486"; exon_number "4"
1	circ	exon	10707600	10707684	.	+	annot_exons	gene_id "novel_circ_003489"; transcript_id "novel_circ_003489"; source_gene "ENSGALG00000008486"; exon_number "5"
1	circ	exon	10707969	10708031	.	+	annot_exons	gene_id "novel_circ_003489"; transcript_id "novel_circ_003489"; source_gene "ENSGALG00000008486"; exon_number "6"
1	circ	exon	10708955	10709058	.	+	annot_exons	gene_id "novel_circ_003489"; transcript_id "novel_circ_003489"; source_gene "ENSGALG00000008486"; exon_number "7"
1	circ	exon	10710273	10710359	.	+	annot_exons	gene_id "novel_circ_003489"; transcript_id "novel_circ_003489"; source_gene "ENSGALG00000008486"; exon_number "8"
1	circ	exon	10710717	10710784	.	+	annot_exons	gene_id "novel_circ_003489"; transcript_id "novel_circ_003489"; source_gene "ENSGALG00000008486"; exon_number "9"
1	circ	exon	11685951	11748536	.	-	intergenic	gene_id "novel_circ_003741"; transcript_id "novel_circ_003741"; source_gene "NA"; exon_number "1"
1	circ	exon	12046525	12054028	.	+	exon_intron	gene_id "novel_circ_003803"; transcript_id "novel_circ_003803"; source_gene "ENSGALG00000038834"; exon_number "1"
1	circ	exon	12312937	12313150	.	+	annot_exons	gene_id "novel_circ_003881"; transcript_id "novel_circ_003881"; source_gene "ENSGALG00000038834"; exon_number "1"
1	circ	exon	12325469	12325548	.	+	annot_exons	gene_id "novel_circ_003881"; transcript_id "novel_circ_003881"; source_gene "ENSGALG00000038834"; exon_number "2"
1	circ	exon	12325469	12325954	.	+	exon_intron	gene_id "novel_circ_003886"; transcript_id "novel_circ_003886"; source_gene "ENSGALG00000038834"; exon_number "1"
1	circ	exon	12325469	12325548	.	+	annot_exons	gene_id "novel_circ_003887"; transcript_id "novel_circ_003887"; source_gene "ENSGALG00000038834"; exon_number "1"
1	circ	exon	12401670	12401727	.	+	annot_exons	gene_id "novel_circ_003887"; transcript_id "novel_circ_003887"; source_gene "ENSGALG00000038834"; exon_number "2"
1	circ	exon	12409542	12409663	.	+	annot_exons	gene_id "novel_circ_003887"; transcript_id "novel_circ_003887"; source_gene "ENSGALG00000038834"; exon_number "3"
1	circ	exon	12411088	12411270	.	+	annot_exons	gene_id "novel_circ_003887"; transcript_id "novel_circ_003887"; source_gene "ENSGALG00000038834"; exon_number "4"
1	circ	exon	12384204	12384539	.	+	intronic	gene_id "novel_circ_003900"; transcript_id "novel_circ_003900"; source_gene "ENSGALG00000038834"; exon_number "1"
1	circ	exon	12401670	12401727	.	+	annot_exons	gene_id "novel_circ_003905"; transcript_id "novel_circ_003905"; source_gene "ENSGALG00000038834"; exon_number "1"
1	circ	exon	12409542	12409663	.	+	annot_exons	gene_id "novel_circ_003905"; transcript_id "novel_circ_003905"; source_gene "ENSGALG00000038834"; exon_number "2"
1	circ	exon	12411088	12411270	.	+	annot_exons	gene_id "novel_circ_003905"; transcript_id "novel_circ_003905"; source_gene "ENSGALG00000038834"; exon_number "3"
1	circ	exon	12467188	12467219	.	+	annot_exons	gene_id "novel_circ_003915"; transcript_id "novel_circ_003915"; source_gene "ENSGALG00000038834"; exon_number "1"
1	circ	exon	12471279	12471462	.	+	annot_exons	gene_id "novel_circ_003915"; transcript_id "novel_circ_003915"; source_gene "ENSGALG00000038834"; exon_number "2"
1	circ	exon	12467188	12467219	.	+	annot_exons	gene_id "novel_circ_003916"; transcript_id "novel_circ_003916"; source_gene "ENSGALG00000038834"; exon_number "1"
1	circ	exon	12471279	12471468	.	+	annot_exons	gene_id "novel_circ_003916"; transcript_id "novel_circ_003916"; source_gene "ENSGALG00000038834"; exon_number "2"
1	circ	exon	12467188	12467219	.	+	annot_exons	gene_id "novel_circ_003917"; transcript_id "novel_circ_003917"; source_gene "ENSGALG00000038834"; exon_number "1"
1	circ	exon	12471279	12471468	.	+	annot_exons	gene_id "novel_circ_003917"; transcript_id "novel_circ_003917"; source_gene "ENSGALG00000038834"; exon_number "2"
1	circ	exon	12481776	12481817	.	+	annot_exons	gene_id "novel_circ_003917"; transcript_id "novel_circ_003917"; source_gene "ENSGALG00000038834"; exon_number "3"
1	circ	exon	12487067	12487158	.	+	annot_exons	gene_id "novel_circ_003917"; transcript_id "novel_circ_003917"; source_gene "ENSGALG00000038834"; exon_number "4"
1	circ	exon	12467188	12467219	.	+	annot_exons	gene_id "novel_circ_003918"; transcript_id "novel_circ_003918"; source_gene "ENSGALG00000038834"; exon_number "1"
1	circ	exon	12471279	12471468	.	+	annot_exons	gene_id "novel_circ_003918"; transcript_id "novel_circ_003918"; source_gene "ENSGALG00000038834"; exon_number "2"
1	circ	exon	12481776	12481817	.	+	annot_exons	gene_id "novel_circ_003918"; transcript_id "novel_circ_003918"; source_gene "ENSGALG00000038834"; exon_number "3"
1	circ	exon	12487067	12487158	.	+	annot_exons	gene_id "novel_circ_003918"; transcript_id "novel_circ_003918"; source_gene "ENSGALG00000038834"; exon_number "4"
1	circ	exon	12493863	12494055	.	+	annot_exons	gene_id "novel_circ_003918"; transcript_id "novel_circ_003918"; source_gene "ENSGALG00000038834"; exon_number "5"
1	circ	exon	12494938	12495024	.	+	annot_exons	gene_id "novel_circ_003918"; transcript_id "novel_circ_003918"; source_gene "ENSGALG00000038834"; exon_number "6"
1	circ	exon	12497059	12497307	.	+	annot_exons	gene_id "novel_circ_003918"; transcript_id "novel_circ_003918"; source_gene "ENSGALG00000038834"; exon_number "7"
1	circ	exon	12467188	12467219	.	+	annot_exons	gene_id "novel_circ_003919"; transcript_id "novel_circ_003919"; source_gene "ENSGALG00000038834"; exon_number "1"
1	circ	exon	12471279	12471468	.	+	annot_exons	gene_id "novel_circ_003919"; transcript_id "novel_circ_003919"; source_gene "ENSGALG00000038834"; exon_number "2"
1	circ	exon	12481776	12481817	.	+	annot_exons	gene_id "novel_circ_003919"; transcript_id "novel_circ_003919"; source_gene "ENSGALG00000038834"; exon_number "3"
1	circ	exon	12487067	12487158	.	+	annot_exons	gene_id "novel_circ_003919"; transcript_id "novel_circ_003919"; source_gene "ENSGALG00000038834"; exon_number "4"
1	circ	exon	12493863	12494055	.	+	annot_exons	gene_id "novel_circ_003919"; transcript_id "novel_circ_003919"; source_gene "ENSGALG00000038834"; exon_number "5"
1	circ	exon	12494938	12495024	.	+	annot_exons	gene_id "novel_circ_003919"; transcript_id "novel_circ_003919"; source_gene "ENSGALG00000038834"; exon_number "6"
1	circ	exon	12497059	12497307	.	+	annot_exons	gene_id "novel_circ_003919"; transcript_id "novel_circ_003919"; source_gene "ENSGALG00000038834"; exon_number "7"
1	circ	exon	12508822	12509007	.	+	annot_exons	gene_id "novel_circ_003919"; transcript_id "novel_circ_003919"; source_gene "ENSGALG00000038834"; exon_number "8"
1	circ	exon	12511600	12511831	.	+	annot_exons	gene_id "novel_circ_003919"; transcript_id "novel_circ_003919"; source_gene "ENSGALG00000038834"; exon_number "9"
1	circ	exon	12515018	12515258	.	+	annot_exons	gene_id "novel_circ_003919"; transcript_id "novel_circ_003919"; source_gene "ENSGALG00000038834"; exon_number "10"
1	circ	exon	12517067	12517210	.	+	annot_exons	gene_id "novel_circ_003919"; transcript_id "novel_circ_003919"; source_gene "ENSGALG00000038834"; exon_number "11"
1	circ	exon	12467188	12467219	.	+	annot_exons	gene_id "novel_circ_003920"; transcript_id "novel_circ_003920"; source_gene "ENSGALG00000038834"; exon_number "1"
1	circ	exon	12471279	12471468	.	+	annot_exons	gene_id "novel_circ_003920"; transcript_id "novel_circ_003920"; source_gene "ENSGALG00000038834"; exon_number "2"
1	circ	exon	12481776	12481817	.	+	annot_exons	gene_id "novel_circ_003920"; transcript_id "novel_circ_003920"; source_gene "ENSGALG00000038834"; exon_number "3"
1	circ	exon	12487067	12487158	.	+	annot_exons	gene_id "novel_circ_003920"; transcript_id "novel_circ_003920"; source_gene "ENSGALG00000038834"; exon_number "4"
1	circ	exon	12493863	12494055	.	+	annot_exons	gene_id "novel_circ_003920"; transcript_id "novel_circ_003920"; source_gene "ENSGALG00000038834"; exon_number "5"
1	circ	exon	12494938	12495024	.	+	annot_exons	gene_id "novel_circ_003920"; transcript_id "novel_circ_003920"; source_gene "ENSGALG00000038834"; exon_number "6"
1	circ	exon	12497059	12497307	.	+	annot_exons	gene_id "novel_circ_003920"; transcript_id "novel_circ_003920"; source_gene "ENSGALG00000038834"; exon_number "7"
1	circ	exon	12508822	12509007	.	+	annot_exons	gene_id "novel_circ_003920"; transcript_id "novel_circ_003920"; source_gene "ENSGALG00000038834"; exon_number "8"
1	circ	exon	12511600	12511831	.	+	annot_exons	gene_id "novel_circ_003920"; transcript_id "novel_circ_003920"; source_gene "ENSGALG00000038834"; exon_number "9"
1	circ	exon	12515018	12515258	.	+	annot_exons	gene_id "novel_circ_003920"; transcript_id "novel_circ_003920"; source_gene "ENSGALG00000038834"; exon_number "10"
1	circ	exon	12517067	12517210	.	+	annot_exons	gene_id "novel_circ_003920"; transcript_id "novel_circ_003920"; source_gene "ENSGALG00000038834"; exon_number "11"
1	circ	exon	12535121	12535259	.	+	annot_exons	gene_id "novel_circ_003920"; transcript_id "novel_circ_003920"; source_gene "ENSGALG00000038834"; exon_number "12"
1	circ	exon	12467188	12467219	.	+	annot_exons	gene_id "novel_circ_003921"; transcript_id "novel_circ_003921"; source_gene "ENSGALG00000038834"; exon_number "1"
1	circ	exon	12471279	12471468	.	+	annot_exons	gene_id "novel_circ_003921"; transcript_id "novel_circ_003921"; source_gene "ENSGALG00000038834"; exon_number "2"
1	circ	exon	12481776	12481817	.	+	annot_exons	gene_id "novel_circ_003921"; transcript_id "novel_circ_003921"; source_gene "ENSGALG00000038834"; exon_number "3"
1	circ	exon	12487067	12487158	.	+	annot_exons	gene_id "novel_circ_003921"; transcript_id "novel_circ_003921"; source_gene "ENSGALG00000038834"; exon_number "4"
1	circ	exon	12493863	12494055	.	+	annot_exons	gene_id "novel_circ_003921"; transcript_id "novel_circ_003921"; source_gene "ENSGALG00000038834"; exon_number "5"
1	circ	exon	12494938	12495024	.	+	annot_exons	gene_id "novel_circ_003921"; transcript_id "novel_circ_003921"; source_gene "ENSGALG00000038834"; exon_number "6"
1	circ	exon	12497059	12497307	.	+	annot_exons	gene_id "novel_circ_003921"; transcript_id "novel_circ_003921"; source_gene "ENSGALG00000038834"; exon_number "7"
1	circ	exon	12508822	12509007	.	+	annot_exons	gene_id "novel_circ_003921"; transcript_id "novel_circ_003921"; source_gene "ENSGALG00000038834"; exon_number "8"
1	circ	exon	12511600	12511831	.	+	annot_exons	gene_id "novel_circ_003921"; transcript_id "novel_circ_003921"; source_gene "ENSGALG00000038834"; exon_number "9"
1	circ	exon	12515018	12515258	.	+	annot_exons	gene_id "novel_circ_003921"; transcript_id "novel_circ_003921"; source_gene "ENSGALG00000038834"; exon_number "10"
1	circ	exon	12517067	12517210	.	+	annot_exons	gene_id "novel_circ_003921"; transcript_id "novel_circ_003921"; source_gene "ENSGALG00000038834"; exon_number "11"
1	circ	exon	12535121	12535259	.	+	annot_exons	gene_id "novel_circ_003921"; transcript_id "novel_circ_003921"; source_gene "ENSGALG00000038834"; exon_number "12"
1	circ	exon	12541488	12541576	.	+	annot_exons	gene_id "novel_circ_003921"; transcript_id "novel_circ_003921"; source_gene "ENSGALG00000038834"; exon_number "13"
1	circ	exon	12471279	12471468	.	+	annot_exons	gene_id "novel_circ_003922"; transcript_id "novel_circ_003922"; source_gene "ENSGALG00000038834"; exon_number "1"
1	circ	exon	12481776	12481817	.	+	annot_exons	gene_id "novel_circ_003922"; transcript_id "novel_circ_003922"; source_gene "ENSGALG00000038834"; exon_number "2"
1	circ	exon	12487067	12487158	.	+	annot_exons	gene_id "novel_circ_003922"; transcript_id "novel_circ_003922"; source_gene "ENSGALG00000038834"; exon_number "3"
1	circ	exon	12493863	12494055	.	+	annot_exons	gene_id "novel_circ_003922"; transcript_id "novel_circ_003922"; source_gene "ENSGALG00000038834"; exon_number "4"
1	circ	exon	12494938	12495024	.	+	annot_exons	gene_id "novel_circ_003922"; transcript_id "novel_circ_003922"; source_gene "ENSGALG00000038834"; exon_number "5"
1	circ	exon	12497059	12497307	.	+	annot_exons	gene_id "novel_circ_003922"; transcript_id "novel_circ_003922"; source_gene "ENSGALG00000038834"; exon_number "6"
1	circ	exon	12471279	12471468	.	+	annot_exons	gene_id "novel_circ_003923"; transcript_id "novel_circ_003923"; source_gene "ENSGALG00000038834"; exon_number "1"
1	circ	exon	12481776	12481817	.	+	annot_exons	gene_id "novel_circ_003923"; transcript_id "novel_circ_003923"; source_gene "ENSGALG00000038834"; exon_number "2"
1	circ	exon	12487067	12487158	.	+	annot_exons	gene_id "novel_circ_003923"; transcript_id "novel_circ_003923"; source_gene "ENSGALG00000038834"; exon_number "3"
1	circ	exon	12493863	12494055	.	+	annot_exons	gene_id "novel_circ_003923"; transcript_id "novel_circ_003923"; source_gene "ENSGALG00000038834"; exon_number "4"
1	circ	exon	12494938	12495024	.	+	annot_exons	gene_id "novel_circ_003923"; transcript_id "novel_circ_003923"; source_gene "ENSGALG00000038834"; exon_number "5"
1	circ	exon	12497059	12497307	.	+	annot_exons	gene_id "novel_circ_003923"; transcript_id "novel_circ_003923"; source_gene "ENSGALG00000038834"; exon_number "6"
1	circ	exon	12508822	12509007	.	+	annot_exons	gene_id "novel_circ_003923"; transcript_id "novel_circ_003923"; source_gene "ENSGALG00000038834"; exon_number "7"
1	circ	exon	12511600	12511831	.	+	annot_exons	gene_id "novel_circ_003923"; transcript_id "novel_circ_003923"; source_gene "ENSGALG00000038834"; exon_number "8"
1	circ	exon	12515018	12515258	.	+	annot_exons	gene_id "novel_circ_003923"; transcript_id "novel_circ_003923"; source_gene "ENSGALG00000038834"; exon_number "9"
1	circ	exon	12517067	12517210	.	+	annot_exons	gene_id "novel_circ_003923"; transcript_id "novel_circ_003923"; source_gene "ENSGALG00000038834"; exon_number "10"
1	circ	exon	12487067	12487158	.	+	annot_exons	gene_id "novel_circ_003924"; transcript_id "novel_circ_003924"; source_gene "ENSGALG00000038834"; exon_number "1"
1	circ	exon	12493863	12494055	.	+	annot_exons	gene_id "novel_circ_003924"; transcript_id "novel_circ_003924"; source_gene "ENSGALG00000038834"; exon_number "2"
1	circ	exon	12494938	12495024	.	+	annot_exons	gene_id "novel_circ_003924"; transcript_id "novel_circ_003924"; source_gene "ENSGALG00000038834"; exon_number "3"
1	circ	exon	12497059	12497307	.	+	annot_exons	gene_id "novel_circ_003924"; transcript_id "novel_circ_003924"; source_gene "ENSGALG00000038834"; exon_number "4"
1	circ	exon	12487067	12487158	.	+	annot_exons	gene_id "novel_circ_003925"; transcript_id "novel_circ_003925"; source_gene "ENSGALG00000038834"; exon_number "1"
1	circ	exon	12493863	12494055	.	+	annot_exons	gene_id "novel_circ_003925"; transcript_id "novel_circ_003925"; source_gene "ENSGALG00000038834"; exon_number "2"
1	circ	exon	12494938	12495024	.	+	annot_exons	gene_id "novel_circ_003925"; transcript_id "novel_circ_003925"; source_gene "ENSGALG00000038834"; exon_number "3"
1	circ	exon	12497059	12497307	.	+	annot_exons	gene_id "novel_circ_003925"; transcript_id "novel_circ_003925"; source_gene "ENSGALG00000038834"; exon_number "4"
1	circ	exon	12508822	12509007	.	+	annot_exons	gene_id "novel_circ_003925"; transcript_id "novel_circ_003925"; source_gene "ENSGALG00000038834"; exon_number "5"
1	circ	exon	12511600	12511831	.	+	annot_exons	gene_id "novel_circ_003925"; transcript_id "novel_circ_003925"; source_gene "ENSGALG00000038834"; exon_number "6"
1	circ	exon	12515018	12515258	.	+	annot_exons	gene_id "novel_circ_003925"; transcript_id "novel_circ_003925"; source_gene "ENSGALG00000038834"; exon_number "7"
1	circ	exon	12517067	12517210	.	+	annot_exons	gene_id "novel_circ_003925"; transcript_id "novel_circ_003925"; source_gene "ENSGALG00000038834"; exon_number "8"
1	circ	exon	12497059	12497307	.	+	annot_exons	gene_id "novel_circ_003930"; transcript_id "novel_circ_003930"; source_gene "ENSGALG00000038834"; exon_number "1"
1	circ	exon	12508822	12509007	.	+	annot_exons	gene_id "novel_circ_003930"; transcript_id "novel_circ_003930"; source_gene "ENSGALG00000038834"; exon_number "2"
1	circ	exon	12511600	12511831	.	+	annot_exons	gene_id "novel_circ_003930"; transcript_id "novel_circ_003930"; source_gene "ENSGALG00000038834"; exon_number "3"
1	circ	exon	12515018	12515258	.	+	annot_exons	gene_id "novel_circ_003930"; transcript_id "novel_circ_003930"; source_gene "ENSGALG00000038834"; exon_number "4"
1	circ	exon	12517067	12517210	.	+	annot_exons	gene_id "novel_circ_003930"; transcript_id "novel_circ_003930"; source_gene "ENSGALG00000038834"; exon_number "5"
1	circ	exon	12497059	12497307	.	+	annot_exons	gene_id "novel_circ_003931"; transcript_id "novel_circ_003931"; source_gene "ENSGALG00000038834"; exon_number "1"
1	circ	exon	12508822	12509007	.	+	annot_exons	gene_id "novel_circ_003931"; transcript_id "novel_circ_003931"; source_gene "ENSGALG00000038834"; exon_number "2"
1	circ	exon	12511600	12511831	.	+	annot_exons	gene_id "novel_circ_003931"; transcript_id "novel_circ_003931"; source_gene "ENSGALG00000038834"; exon_number "3"
1	circ	exon	12515018	12515258	.	+	annot_exons	gene_id "novel_circ_003931"; transcript_id "novel_circ_003931"; source_gene "ENSGALG00000038834"; exon_number "4"
1	circ	exon	12517067	12517210	.	+	annot_exons	gene_id "novel_circ_003931"; transcript_id "novel_circ_003931"; source_gene "ENSGALG00000038834"; exon_number "5"
1	circ	exon	12535121	12535259	.	+	annot_exons	gene_id "novel_circ_003931"; transcript_id "novel_circ_003931"; source_gene "ENSGALG00000038834"; exon_number "6"
1	circ	exon	12508822	12509007	.	+	annot_exons	gene_id "novel_circ_003934"; transcript_id "novel_circ_003934"; source_gene "ENSGALG00000038834"; exon_number "1"
1	circ	exon	12511600	12511831	.	+	annot_exons	gene_id "novel_circ_003934"; transcript_id "novel_circ_003934"; source_gene "ENSGALG00000038834"; exon_number "2"
1	circ	exon	12515018	12515258	.	+	annot_exons	gene_id "novel_circ_003934"; transcript_id "novel_circ_003934"; source_gene "ENSGALG00000038834"; exon_number "3"
1	circ	exon	12517067	12517210	.	+	annot_exons	gene_id "novel_circ_003934"; transcript_id "novel_circ_003934"; source_gene "ENSGALG00000038834"; exon_number "4"
1	circ	exon	12660856	12661023	.	-	annot_exons	gene_id "novel_circ_003963"; transcript_id "novel_circ_003963"; source_gene "ENSGALG00000008328"; exon_number "1"
1	circ	exon	12663925	12664067	.	-	annot_exons	gene_id "novel_circ_003963"; transcript_id "novel_circ_003963"; source_gene "ENSGALG00000008328"; exon_number "2"
1	circ	exon	12664265	12664402	.	-	annot_exons	gene_id "novel_circ_003963"; transcript_id "novel_circ_003963"; source_gene "ENSGALG00000008328"; exon_number "3"
1	circ	exon	12713509	12713539	.	-	annot_exons	gene_id "novel_circ_003972"; transcript_id "novel_circ_003972"; source_gene "ENSGALG00000051957"; exon_number "1"
1	circ	exon	12714497	12714585	.	-	annot_exons	gene_id "novel_circ_003972"; transcript_id "novel_circ_003972"; source_gene "ENSGALG00000051957"; exon_number "2"
1	circ	exon	12715901	12715978	.	-	annot_exons	gene_id "novel_circ_003972"; transcript_id "novel_circ_003972"; source_gene "ENSGALG00000051957"; exon_number "3"
1	circ	exon	12717555	12718519	.	-	annot_exons	gene_id "novel_circ_003972"; transcript_id "novel_circ_003972"; source_gene "ENSGALG00000051957"; exon_number "4"
1	circ	exon	12727632	12727717	.	-	annot_exons	gene_id "novel_circ_003975"; transcript_id "novel_circ_003975"; source_gene "ENSGALG00000051957"; exon_number "1"
1	circ	exon	12735574	12735672	.	-	annot_exons	gene_id "novel_circ_003975"; transcript_id "novel_circ_003975"; source_gene "ENSGALG00000051957"; exon_number "2"
1	circ	exon	12735767	12735844	.	-	annot_exons	gene_id "novel_circ_003975"; transcript_id "novel_circ_003975"; source_gene "ENSGALG00000051957"; exon_number "3"
1	circ	exon	12736444	12736510	.	-	annot_exons	gene_id "novel_circ_003975"; transcript_id "novel_circ_003975"; source_gene "ENSGALG00000051957"; exon_number "4"
1	circ	exon	12737787	12737929	.	-	annot_exons	gene_id "novel_circ_003975"; transcript_id "novel_circ_003975"; source_gene "ENSGALG00000051957"; exon_number "5"
1	circ	exon	12741016	12741075	.	-	annot_exons	gene_id "novel_circ_003975"; transcript_id "novel_circ_003975"; source_gene "ENSGALG00000051957"; exon_number "6"
1	circ	exon	12744004	12744075	.	-	annot_exons	gene_id "novel_circ_003975"; transcript_id "novel_circ_003975"; source_gene "ENSGALG00000051957"; exon_number "7"
1	circ	exon	12744835	12744873	.	-	annot_exons	gene_id "novel_circ_003975"; transcript_id "novel_circ_003975"; source_gene "ENSGALG00000051957"; exon_number "8"
1	circ	exon	12745884	12745979	.	-	annot_exons	gene_id "novel_circ_003975"; transcript_id "novel_circ_003975"; source_gene "ENSGALG00000051957"; exon_number "9"
1	circ	exon	12746834	12746910	.	-	annot_exons	gene_id "novel_circ_003975"; transcript_id "novel_circ_003975"; source_gene "ENSGALG00000051957"; exon_number "10"
1	circ	exon	12750175	12750283	.	-	annot_exons	gene_id "novel_circ_003975"; transcript_id "novel_circ_003975"; source_gene "ENSGALG00000051957"; exon_number "11"
1	circ	exon	12735574	12735672	.	-	annot_exons	gene_id "novel_circ_003976"; transcript_id "novel_circ_003976"; source_gene "ENSGALG00000051957"; exon_number "1"
1	circ	exon	12735767	12735844	.	-	annot_exons	gene_id "novel_circ_003976"; transcript_id "novel_circ_003976"; source_gene "ENSGALG00000051957"; exon_number "2"
1	circ	exon	12736444	12736510	.	-	annot_exons	gene_id "novel_circ_003976"; transcript_id "novel_circ_003976"; source_gene "ENSGALG00000051957"; exon_number "3"
1	circ	exon	12737787	12737929	.	-	annot_exons	gene_id "novel_circ_003976"; transcript_id "novel_circ_003976"; source_gene "ENSGALG00000051957"; exon_number "4"
1	circ	exon	12741016	12741075	.	-	annot_exons	gene_id "novel_circ_003976"; transcript_id "novel_circ_003976"; source_gene "ENSGALG00000051957"; exon_number "5"
1	circ	exon	12744004	12744075	.	-	annot_exons	gene_id "novel_circ_003976"; transcript_id "novel_circ_003976"; source_gene "ENSGALG00000051957"; exon_number "6"
1	circ	exon	12744835	12744873	.	-	annot_exons	gene_id "novel_circ_003976"; transcript_id "novel_circ_003976"; source_gene "ENSGALG00000051957"; exon_number "7"
1	circ	exon	12745884	12745979	.	-	annot_exons	gene_id "novel_circ_003976"; transcript_id "novel_circ_003976"; source_gene "ENSGALG00000051957"; exon_number "8"
1	circ	exon	12746834	12746910	.	-	annot_exons	gene_id "novel_circ_003976"; transcript_id "novel_circ_003976"; source_gene "ENSGALG00000051957"; exon_number "9"
1	circ	exon	12750175	12750283	.	-	annot_exons	gene_id "novel_circ_003976"; transcript_id "novel_circ_003976"; source_gene "ENSGALG00000051957"; exon_number "10"
1	circ	exon	12744004	12744075	.	-	annot_exons	gene_id "novel_circ_003977"; transcript_id "novel_circ_003977"; source_gene "ENSGALG00000051957"; exon_number "1"
1	circ	exon	12744835	12744873	.	-	annot_exons	gene_id "novel_circ_003977"; transcript_id "novel_circ_003977"; source_gene "ENSGALG00000051957"; exon_number "2"
1	circ	exon	12745884	12745979	.	-	annot_exons	gene_id "novel_circ_003977"; transcript_id "novel_circ_003977"; source_gene "ENSGALG00000051957"; exon_number "3"
1	circ	exon	12746834	12746910	.	-	annot_exons	gene_id "novel_circ_003977"; transcript_id "novel_circ_003977"; source_gene "ENSGALG00000051957"; exon_number "4"
1	circ	exon	12750175	12750283	.	-	annot_exons	gene_id "novel_circ_003977"; transcript_id "novel_circ_003977"; source_gene "ENSGALG00000051957"; exon_number "5"
1	circ	exon	12772771	12772985	.	-	intronic	gene_id "novel_circ_003979"; transcript_id "novel_circ_003979"; source_gene "ENSGALG00000051957"; exon_number "1"
1	circ	exon	12817878	12817951	.	+	annot_exons	gene_id "novel_circ_004008"; transcript_id "novel_circ_004008"; source_gene "ENSGALG00000008312"; exon_number "1"
1	circ	exon	12822429	12822485	.	+	annot_exons	gene_id "novel_circ_004008"; transcript_id "novel_circ_004008"; source_gene "ENSGALG00000008312"; exon_number "2"
1	circ	exon	12823144	12823213	.	+	annot_exons	gene_id "novel_circ_004008"; transcript_id "novel_circ_004008"; source_gene "ENSGALG00000008312"; exon_number "3"
1	circ	exon	12823607	12823663	.	+	annot_exons	gene_id "novel_circ_004008"; transcript_id "novel_circ_004008"; source_gene "ENSGALG00000008312"; exon_number "4"
1	circ	exon	12823785	12823873	.	+	annot_exons	gene_id "novel_circ_004008"; transcript_id "novel_circ_004008"; source_gene "ENSGALG00000008312"; exon_number "5"
1	circ	exon	12824267	12824336	.	+	annot_exons	gene_id "novel_circ_004008"; transcript_id "novel_circ_004008"; source_gene "ENSGALG00000008312"; exon_number "6"
1	circ	exon	12824979	12825025	.	+	annot_exons	gene_id "novel_circ_004008"; transcript_id "novel_circ_004008"; source_gene "ENSGALG00000008312"; exon_number "7"
1	circ	exon	12828088	12828192	.	+	annot_exons	gene_id "novel_circ_004008"; transcript_id "novel_circ_004008"; source_gene "ENSGALG00000008312"; exon_number "8"
1	circ	exon	12829104	12829163	.	+	annot_exons	gene_id "novel_circ_004008"; transcript_id "novel_circ_004008"; source_gene "ENSGALG00000008312"; exon_number "9"
1	circ	exon	12829833	12829876	.	+	annot_exons	gene_id "novel_circ_004008"; transcript_id "novel_circ_004008"; source_gene "ENSGALG00000008312"; exon_number "10"
1	circ	exon	12831802	12831887	.	+	annot_exons	gene_id "novel_circ_004008"; transcript_id "novel_circ_004008"; source_gene "ENSGALG00000008312"; exon_number "11"
1	circ	exon	12817878	12817951	.	+	annot_exons	gene_id "novel_circ_004009"; transcript_id "novel_circ_004009"; source_gene "ENSGALG00000008312"; exon_number "1"
1	circ	exon	12822429	12822485	.	+	annot_exons	gene_id "novel_circ_004009"; transcript_id "novel_circ_004009"; source_gene "ENSGALG00000008312"; exon_number "2"
1	circ	exon	12823144	12823213	.	+	annot_exons	gene_id "novel_circ_004009"; transcript_id "novel_circ_004009"; source_gene "ENSGALG00000008312"; exon_number "3"
1	circ	exon	12823607	12823663	.	+	annot_exons	gene_id "novel_circ_004009"; transcript_id "novel_circ_004009"; source_gene "ENSGALG00000008312"; exon_number "4"
1	circ	exon	12823785	12823873	.	+	annot_exons	gene_id "novel_circ_004009"; transcript_id "novel_circ_004009"; source_gene "ENSGALG00000008312"; exon_number "5"
1	circ	exon	12824267	12824336	.	+	annot_exons	gene_id "novel_circ_004009"; transcript_id "novel_circ_004009"; source_gene "ENSGALG00000008312"; exon_number "6"
1	circ	exon	12824979	12825025	.	+	annot_exons	gene_id "novel_circ_004009"; transcript_id "novel_circ_004009"; source_gene "ENSGALG00000008312"; exon_number "7"
1	circ	exon	12828088	12828192	.	+	annot_exons	gene_id "novel_circ_004009"; transcript_id "novel_circ_004009"; source_gene "ENSGALG00000008312"; exon_number "8"
1	circ	exon	12829104	12829163	.	+	annot_exons	gene_id "novel_circ_004009"; transcript_id "novel_circ_004009"; source_gene "ENSGALG00000008312"; exon_number "9"
1	circ	exon	12829833	12829876	.	+	annot_exons	gene_id "novel_circ_004009"; transcript_id "novel_circ_004009"; source_gene "ENSGALG00000008312"; exon_number "10"
1	circ	exon	12831802	12831887	.	+	annot_exons	gene_id "novel_circ_004009"; transcript_id "novel_circ_004009"; source_gene "ENSGALG00000008312"; exon_number "11"
1	circ	exon	12835982	12836059	.	+	annot_exons	gene_id "novel_circ_004009"; transcript_id "novel_circ_004009"; source_gene "ENSGALG00000008312"; exon_number "12"
1	circ	exon	12824979	12825025	.	+	annot_exons	gene_id "novel_circ_004017"; transcript_id "novel_circ_004017"; source_gene "ENSGALG00000008312"; exon_number "1"
1	circ	exon	12828088	12828192	.	+	annot_exons	gene_id "novel_circ_004017"; transcript_id "novel_circ_004017"; source_gene "ENSGALG00000008312"; exon_number "2"
1	circ	exon	12829104	12829163	.	+	annot_exons	gene_id "novel_circ_004017"; transcript_id "novel_circ_004017"; source_gene "ENSGALG00000008312"; exon_number "3"
1	circ	exon	12829833	12829876	.	+	annot_exons	gene_id "novel_circ_004017"; transcript_id "novel_circ_004017"; source_gene "ENSGALG00000008312"; exon_number "4"
1	circ	exon	12831802	12831887	.	+	annot_exons	gene_id "novel_circ_004017"; transcript_id "novel_circ_004017"; source_gene "ENSGALG00000008312"; exon_number "5"
1	circ	exon	12835982	12836059	.	+	annot_exons	gene_id "novel_circ_004017"; transcript_id "novel_circ_004017"; source_gene "ENSGALG00000008312"; exon_number "6"
1	circ	exon	12839372	12839449	.	+	annot_exons	gene_id "novel_circ_004017"; transcript_id "novel_circ_004017"; source_gene "ENSGALG00000008312"; exon_number "7"
1	circ	exon	12839887	12839979	.	+	annot_exons	gene_id "novel_circ_004017"; transcript_id "novel_circ_004017"; source_gene "ENSGALG00000008312"; exon_number "8"
1	circ	exon	12841240	12841457	.	+	annot_exons	gene_id "novel_circ_004017"; transcript_id "novel_circ_004017"; source_gene "ENSGALG00000008312"; exon_number "9"
1	circ	exon	12841767	12841836	.	+	annot_exons	gene_id "novel_circ_004017"; transcript_id "novel_circ_004017"; source_gene "ENSGALG00000008312"; exon_number "10"
1	circ	exon	12842550	12842632	.	+	annot_exons	gene_id "novel_circ_004017"; transcript_id "novel_circ_004017"; source_gene "ENSGALG00000008312"; exon_number "11"
1	circ	exon	12843273	12843326	.	+	annot_exons	gene_id "novel_circ_004017"; transcript_id "novel_circ_004017"; source_gene "ENSGALG00000008312"; exon_number "12"
1	circ	exon	12847242	12847367	.	+	annot_exons	gene_id "novel_circ_004017"; transcript_id "novel_circ_004017"; source_gene "ENSGALG00000008312"; exon_number "13"
1	circ	exon	12847788	12847843	.	+	annot_exons	gene_id "novel_circ_004017"; transcript_id "novel_circ_004017"; source_gene "ENSGALG00000008312"; exon_number "14"
1	circ	exon	12848229	12848260	.	+	annot_exons	gene_id "novel_circ_004017"; transcript_id "novel_circ_004017"; source_gene "ENSGALG00000008312"; exon_number "15"
1	circ	exon	12849712	12849773	.	+	annot_exons	gene_id "novel_circ_004017"; transcript_id "novel_circ_004017"; source_gene "ENSGALG00000008312"; exon_number "16"
1	circ	exon	12851331	12851426	.	+	annot_exons	gene_id "novel_circ_004017"; transcript_id "novel_circ_004017"; source_gene "ENSGALG00000008312"; exon_number "17"
1	circ	exon	12855439	12855509	.	+	annot_exons	gene_id "novel_circ_004017"; transcript_id "novel_circ_004017"; source_gene "ENSGALG00000008312"; exon_number "18"
1	circ	exon	12856031	12856125	.	+	annot_exons	gene_id "novel_circ_004017"; transcript_id "novel_circ_004017"; source_gene "ENSGALG00000008312"; exon_number "19"
1	circ	exon	12857224	12857313	.	+	annot_exons	gene_id "novel_circ_004017"; transcript_id "novel_circ_004017"; source_gene "ENSGALG00000008312"; exon_number "20"
1	circ	exon	12857386	12857505	.	+	annot_exons	gene_id "novel_circ_004017"; transcript_id "novel_circ_004017"; source_gene "ENSGALG00000008312"; exon_number "21"
1	circ	exon	12858382	12858443	.	+	annot_exons	gene_id "novel_circ_004017"; transcript_id "novel_circ_004017"; source_gene "ENSGALG00000008312"; exon_number "22"
1	circ	exon	12860537	12861495	.	+	exon_intron	gene_id "novel_circ_004019"; transcript_id "novel_circ_004019"; source_gene "ENSGALG00000008312"; exon_number "1"
1	circ	exon	12873566	12885039	.	-	exon_intron	gene_id "novel_circ_004020"; transcript_id "novel_circ_004020"; source_gene "ENSGALG00000008309"; exon_number "1"
1	circ	exon	12885040	12885937	.	-	exon_intron	gene_id "novel_circ_004020"; transcript_id "novel_circ_004020"; source_gene "ENSGALG00000008309"; exon_number "2"
1	circ	exon	12886443	12886500	.	-	exon_intron	gene_id "novel_circ_004020"; transcript_id "novel_circ_004020"; source_gene "ENSGALG00000008309"; exon_number "3"
1	circ	exon	12894102	12894311	.	-	exon_intron	gene_id "novel_circ_004020"; transcript_id "novel_circ_004020"; source_gene "ENSGALG00000008309"; exon_number "4"
1	circ	exon	12899890	12899972	.	-	exon_intron	gene_id "novel_circ_004020"; transcript_id "novel_circ_004020"; source_gene "ENSGALG00000008309"; exon_number "5"
1	circ	exon	12929273	12929439	.	-	exon_intron	gene_id "novel_circ_004020"; transcript_id "novel_circ_004020"; source_gene "ENSGALG00000008309"; exon_number "6"
1	circ	exon	12899890	12899972	.	-	exon_intron	gene_id "novel_circ_004021"; transcript_id "novel_circ_004021"; source_gene "ENSGALG00000008309"; exon_number "1"
1	circ	exon	12929273	12929439	.	-	exon_intron	gene_id "novel_circ_004021"; transcript_id "novel_circ_004021"; source_gene "ENSGALG00000008309"; exon_number "2"
1	circ	exon	12929440	12931189	.	-	exon_intron	gene_id "novel_circ_004021"; transcript_id "novel_circ_004021"; source_gene "ENSGALG00000008309"; exon_number "3"
1	circ	exon	12983142	12983305	.	-	exon_intron	gene_id "novel_circ_004023"; transcript_id "novel_circ_004023"; source_gene "ENSGALG00000045817"; exon_number "1"
1	circ	exon	12985584	12985718	.	-	exon_intron	gene_id "novel_circ_004023"; transcript_id "novel_circ_004023"; source_gene "ENSGALG00000045817"; exon_number "2"
1	circ	exon	12989943	12990026	.	-	exon_intron	gene_id "novel_circ_004023"; transcript_id "novel_circ_004023"; source_gene "ENSGALG00000045817"; exon_number "3"
1	circ	exon	12999329	12999455	.	-	exon_intron	gene_id "novel_circ_004023"; transcript_id "novel_circ_004023"; source_gene "ENSGALG00000045817"; exon_number "4"
1	circ	exon	13000415	13000534	.	-	exon_intron	gene_id "novel_circ_004023"; transcript_id "novel_circ_004023"; source_gene "ENSGALG00000045817"; exon_number "5"
1	circ	exon	13003049	13003211	.	-	exon_intron	gene_id "novel_circ_004023"; transcript_id "novel_circ_004023"; source_gene "ENSGALG00000045817"; exon_number "6"
1	circ	exon	13003374	13003491	.	-	exon_intron	gene_id "novel_circ_004023"; transcript_id "novel_circ_004023"; source_gene "ENSGALG00000045817"; exon_number "7"
1	circ	exon	13004092	13004190	.	-	exon_intron	gene_id "novel_circ_004023"; transcript_id "novel_circ_004023"; source_gene "ENSGALG00000045817"; exon_number "8"
1	circ	exon	13008143	13008272	.	-	exon_intron	gene_id "novel_circ_004023"; transcript_id "novel_circ_004023"; source_gene "ENSGALG00000045817"; exon_number "9"
1	circ	exon	13009086	13009149	.	-	exon_intron	gene_id "novel_circ_004023"; transcript_id "novel_circ_004023"; source_gene "ENSGALG00000045817"; exon_number "10"
1	circ	exon	13009150	13013922	.	-	exon_intron	gene_id "novel_circ_004023"; transcript_id "novel_circ_004023"; source_gene "ENSGALG00000045817"; exon_number "11"
1	circ	exon	13004092	13012495	.	-	exon_intron	gene_id "novel_circ_004030"; transcript_id "novel_circ_004030"; source_gene "ENSGALG00000053565"; exon_number "1"
1	circ	exon	13012496	13013469	.	-	exon_intron	gene_id "novel_circ_004030"; transcript_id "novel_circ_004030"; source_gene "ENSGALG00000053565"; exon_number "2"
1	circ	exon	13013870	13013922	.	-	exon_intron	gene_id "novel_circ_004030"; transcript_id "novel_circ_004030"; source_gene "ENSGALG00000053565"; exon_number "3"
1	circ	exon	13023190	13023486	.	-	exon_intron	gene_id "novel_circ_004030"; transcript_id "novel_circ_004030"; source_gene "ENSGALG00000053565"; exon_number "4"
1	circ	exon	13031757	13031892	.	-	exon_intron	gene_id "novel_circ_004030"; transcript_id "novel_circ_004030"; source_gene "ENSGALG00000053565"; exon_number "5"
1	circ	exon	13033190	13033285	.	-	exon_intron	gene_id "novel_circ_004030"; transcript_id "novel_circ_004030"; source_gene "ENSGALG00000053565"; exon_number "6"
1	circ	exon	13040360	13040455	.	-	exon_intron	gene_id "novel_circ_004030"; transcript_id "novel_circ_004030"; source_gene "ENSGALG00000053565"; exon_number "7"
1	circ	exon	13042379	13042488	.	-	exon_intron	gene_id "novel_circ_004030"; transcript_id "novel_circ_004030"; source_gene "ENSGALG00000053565"; exon_number "8"
1	circ	exon	13008116	13008202	.	+	annot_exons	gene_id "novel_circ_004031"; transcript_id "novel_circ_004031"; source_gene "ENSGALG00000008298"; exon_number "1"
1	circ	exon	13016827	13017693	.	+	annot_exons	gene_id "novel_circ_004031"; transcript_id "novel_circ_004031"; source_gene "ENSGALG00000008298"; exon_number "2"
1	circ	exon	13021334	13021489	.	+	annot_exons	gene_id "novel_circ_004031"; transcript_id "novel_circ_004031"; source_gene "ENSGALG00000008298"; exon_number "3"
1	circ	exon	13031757	13031892	.	-	annot_exons	gene_id "novel_circ_004033"; transcript_id "novel_circ_004033"; source_gene "ENSGALG00000053565"; exon_number "1"
1	circ	exon	13033190	13033285	.	-	annot_exons	gene_id "novel_circ_004033"; transcript_id "novel_circ_004033"; source_gene "ENSGALG00000053565"; exon_number "2"
1	circ	exon	13031757	13031892	.	-	annot_exons	gene_id "novel_circ_004034"; transcript_id "novel_circ_004034"; source_gene "ENSGALG00000053565"; exon_number "1"
1	circ	exon	13033190	13033285	.	-	annot_exons	gene_id "novel_circ_004034"; transcript_id "novel_circ_004034"; source_gene "ENSGALG00000053565"; exon_number "2"
1	circ	exon	13040360	13040455	.	-	annot_exons	gene_id "novel_circ_004034"; transcript_id "novel_circ_004034"; source_gene "ENSGALG00000053565"; exon_number "3"
1	circ	exon	13042379	13042488	.	-	annot_exons	gene_id "novel_circ_004034"; transcript_id "novel_circ_004034"; source_gene "ENSGALG00000053565"; exon_number "4"
1	circ	exon	13044936	13045090	.	-	annot_exons	gene_id "novel_circ_004034"; transcript_id "novel_circ_004034"; source_gene "ENSGALG00000053565"; exon_number "5"
1	circ	exon	13046665	13046732	.	-	annot_exons	gene_id "novel_circ_004034"; transcript_id "novel_circ_004034"; source_gene "ENSGALG00000053565"; exon_number "6"
1	circ	exon	13047407	13047497	.	-	annot_exons	gene_id "novel_circ_004034"; transcript_id "novel_circ_004034"; source_gene "ENSGALG00000053565"; exon_number "7"
1	circ	exon	13048149	13048270	.	-	annot_exons	gene_id "novel_circ_004034"; transcript_id "novel_circ_004034"; source_gene "ENSGALG00000053565"; exon_number "8"
1	circ	exon	13049361	13049464	.	-	annot_exons	gene_id "novel_circ_004034"; transcript_id "novel_circ_004034"; source_gene "ENSGALG00000053565"; exon_number "9"
1	circ	exon	13033190	13033285	.	-	annot_exons	gene_id "novel_circ_004035"; transcript_id "novel_circ_004035"; source_gene "ENSGALG00000053565"; exon_number "1"
1	circ	exon	13040360	13040455	.	-	annot_exons	gene_id "novel_circ_004035"; transcript_id "novel_circ_004035"; source_gene "ENSGALG00000053565"; exon_number "2"
1	circ	exon	13042379	13042488	.	-	annot_exons	gene_id "novel_circ_004035"; transcript_id "novel_circ_004035"; source_gene "ENSGALG00000053565"; exon_number "3"
1	circ	exon	13044936	13045090	.	-	annot_exons	gene_id "novel_circ_004035"; transcript_id "novel_circ_004035"; source_gene "ENSGALG00000053565"; exon_number "4"
1	circ	exon	13046665	13046732	.	-	annot_exons	gene_id "novel_circ_004035"; transcript_id "novel_circ_004035"; source_gene "ENSGALG00000053565"; exon_number "5"
1	circ	exon	13047407	13047497	.	-	annot_exons	gene_id "novel_circ_004035"; transcript_id "novel_circ_004035"; source_gene "ENSGALG00000053565"; exon_number "6"
1	circ	exon	13048149	13048270	.	-	annot_exons	gene_id "novel_circ_004035"; transcript_id "novel_circ_004035"; source_gene "ENSGALG00000053565"; exon_number "7"
1	circ	exon	13049361	13049464	.	-	annot_exons	gene_id "novel_circ_004035"; transcript_id "novel_circ_004035"; source_gene "ENSGALG00000053565"; exon_number "8"
1	circ	exon	13042379	13042488	.	-	annot_exons	gene_id "novel_circ_004036"; transcript_id "novel_circ_004036"; source_gene "ENSGALG00000053565"; exon_number "1"
1	circ	exon	13044936	13045090	.	-	annot_exons	gene_id "novel_circ_004036"; transcript_id "novel_circ_004036"; source_gene "ENSGALG00000053565"; exon_number "2"
1	circ	exon	13046665	13046732	.	-	annot_exons	gene_id "novel_circ_004036"; transcript_id "novel_circ_004036"; source_gene "ENSGALG00000053565"; exon_number "3"
1	circ	exon	13047407	13047497	.	-	annot_exons	gene_id "novel_circ_004036"; transcript_id "novel_circ_004036"; source_gene "ENSGALG00000053565"; exon_number "4"
1	circ	exon	13048149	13048270	.	-	annot_exons	gene_id "novel_circ_004036"; transcript_id "novel_circ_004036"; source_gene "ENSGALG00000053565"; exon_number "5"
1	circ	exon	13049361	13049464	.	-	annot_exons	gene_id "novel_circ_004036"; transcript_id "novel_circ_004036"; source_gene "ENSGALG00000053565"; exon_number "6"
1	circ	exon	13134609	13134690	.	+	annot_exons	gene_id "novel_circ_004047"; transcript_id "novel_circ_004047"; source_gene "ENSGALG00000008236"; exon_number "1"
1	circ	exon	13135316	13135415	.	+	annot_exons	gene_id "novel_circ_004047"; transcript_id "novel_circ_004047"; source_gene "ENSGALG00000008236"; exon_number "2"
1	circ	exon	13135847	13135978	.	+	annot_exons	gene_id "novel_circ_004047"; transcript_id "novel_circ_004047"; source_gene "ENSGALG00000008236"; exon_number "3"
1	circ	exon	13136581	13136653	.	+	annot_exons	gene_id "novel_circ_004047"; transcript_id "novel_circ_004047"; source_gene "ENSGALG00000008236"; exon_number "4"
1	circ	exon	13136798	13136893	.	+	annot_exons	gene_id "novel_circ_004047"; transcript_id "novel_circ_004047"; source_gene "ENSGALG00000008236"; exon_number "5"
1	circ	exon	13137119	13137283	.	+	annot_exons	gene_id "novel_circ_004047"; transcript_id "novel_circ_004047"; source_gene "ENSGALG00000008236"; exon_number "6"
1	circ	exon	13137742	13137829	.	+	annot_exons	gene_id "novel_circ_004047"; transcript_id "novel_circ_004047"; source_gene "ENSGALG00000008236"; exon_number "7"
1	circ	exon	13138627	13138829	.	+	annot_exons	gene_id "novel_circ_004047"; transcript_id "novel_circ_004047"; source_gene "ENSGALG00000008236"; exon_number "8"
1	circ	exon	13137742	13137829	.	+	annot_exons	gene_id "novel_circ_004050"; transcript_id "novel_circ_004050"; source_gene "ENSGALG00000008236"; exon_number "1"
1	circ	exon	13138627	13138829	.	+	annot_exons	gene_id "novel_circ_004050"; transcript_id "novel_circ_004050"; source_gene "ENSGALG00000008236"; exon_number "2"
1	circ	exon	13148235	13148304	.	-	annot_exons	gene_id "novel_circ_004056"; transcript_id "novel_circ_004056"; source_gene "ENSGALG00000008222"; exon_number "1"
1	circ	exon	13149541	13149647	.	-	annot_exons	gene_id "novel_circ_004056"; transcript_id "novel_circ_004056"; source_gene "ENSGALG00000008222"; exon_number "2"
1	circ	exon	13150880	13150975	.	-	annot_exons	gene_id "novel_circ_004056"; transcript_id "novel_circ_004056"; source_gene "ENSGALG00000008222"; exon_number "3"
1	circ	exon	13216466	13216672	.	-	annot_exons	gene_id "novel_circ_004080"; transcript_id "novel_circ_004080"; source_gene "ENSGALG00000008193"; exon_number "1"
1	circ	exon	13220519	13220666	.	-	annot_exons	gene_id "novel_circ_004080"; transcript_id "novel_circ_004080"; source_gene "ENSGALG00000008193"; exon_number "2"
1	circ	exon	13221727	13221932	.	-	annot_exons	gene_id "novel_circ_004080"; transcript_id "novel_circ_004080"; source_gene "ENSGALG00000008193"; exon_number "3"
1	circ	exon	13233763	13233951	.	-	annot_exons	gene_id "novel_circ_004082"; transcript_id "novel_circ_004082"; source_gene "ENSGALG00000008193"; exon_number "1"
1	circ	exon	13235444	13235602	.	-	annot_exons	gene_id "novel_circ_004082"; transcript_id "novel_circ_004082"; source_gene "ENSGALG00000008193"; exon_number "2"
1	circ	exon	13235444	13235602	.	-	annot_exons	gene_id "novel_circ_004083"; transcript_id "novel_circ_004083"; source_gene "ENSGALG00000008193"; exon_number "1"
1	circ	exon	13237004	13237080	.	-	annot_exons	gene_id "novel_circ_004083"; transcript_id "novel_circ_004083"; source_gene "ENSGALG00000008193"; exon_number "2"
1	circ	exon	13248771	13248942	.	-	annot_exons	gene_id "novel_circ_004085"; transcript_id "novel_circ_004085"; source_gene "ENSGALG00000008193"; exon_number "1"
1	circ	exon	13250146	13250351	.	-	annot_exons	gene_id "novel_circ_004085"; transcript_id "novel_circ_004085"; source_gene "ENSGALG00000008193"; exon_number "2"
1	circ	exon	13254920	13255106	.	-	annot_exons	gene_id "novel_circ_004085"; transcript_id "novel_circ_004085"; source_gene "ENSGALG00000008193"; exon_number "3"
1	circ	exon	13255715	13255852	.	-	annot_exons	gene_id "novel_circ_004085"; transcript_id "novel_circ_004085"; source_gene "ENSGALG00000008193"; exon_number "4"
1	circ	exon	13261097	13261209	.	-	annot_exons	gene_id "novel_circ_004085"; transcript_id "novel_circ_004085"; source_gene "ENSGALG00000008193"; exon_number "5"
1	circ	exon	13263857	13264049	.	-	annot_exons	gene_id "novel_circ_004085"; transcript_id "novel_circ_004085"; source_gene "ENSGALG00000008193"; exon_number "6"
1	circ	exon	13269691	13269927	.	-	annot_exons	gene_id "novel_circ_004085"; transcript_id "novel_circ_004085"; source_gene "ENSGALG00000008193"; exon_number "7"
1	circ	exon	13274017	13274178	.	-	annot_exons	gene_id "novel_circ_004085"; transcript_id "novel_circ_004085"; source_gene "ENSGALG00000008193"; exon_number "8"
1	circ	exon	13274799	13275032	.	-	annot_exons	gene_id "novel_circ_004085"; transcript_id "novel_circ_004085"; source_gene "ENSGALG00000008193"; exon_number "9"
1	circ	exon	13275960	13276026	.	-	annot_exons	gene_id "novel_circ_004085"; transcript_id "novel_circ_004085"; source_gene "ENSGALG00000008193"; exon_number "10"
1	circ	exon	13269691	13269927	.	-	annot_exons	gene_id "novel_circ_004089"; transcript_id "novel_circ_004089"; source_gene "ENSGALG00000008193"; exon_number "1"
1	circ	exon	13274017	13274178	.	-	annot_exons	gene_id "novel_circ_004089"; transcript_id "novel_circ_004089"; source_gene "ENSGALG00000008193"; exon_number "2"
1	circ	exon	13274799	13275032	.	-	annot_exons	gene_id "novel_circ_004089"; transcript_id "novel_circ_004089"; source_gene "ENSGALG00000008193"; exon_number "3"
1	circ	exon	13275960	13276026	.	-	annot_exons	gene_id "novel_circ_004089"; transcript_id "novel_circ_004089"; source_gene "ENSGALG00000008193"; exon_number "4"
1	circ	exon	13279079	13279188	.	-	annot_exons	gene_id "novel_circ_004095"; transcript_id "novel_circ_004095"; source_gene "ENSGALG00000008193"; exon_number "1"
1	circ	exon	13280273	13280401	.	-	annot_exons	gene_id "novel_circ_004095"; transcript_id "novel_circ_004095"; source_gene "ENSGALG00000008193"; exon_number "2"
1	circ	exon	13283622	13283830	.	-	annot_exons	gene_id "novel_circ_004095"; transcript_id "novel_circ_004095"; source_gene "ENSGALG00000008193"; exon_number "3"
1	circ	exon	13285559	13285671	.	-	annot_exons	gene_id "novel_circ_004095"; transcript_id "novel_circ_004095"; source_gene "ENSGALG00000008193"; exon_number "4"
1	circ	exon	13288274	13288425	.	-	annot_exons	gene_id "novel_circ_004095"; transcript_id "novel_circ_004095"; source_gene "ENSGALG00000008193"; exon_number "5"
1	circ	exon	13295429	13295574	.	-	annot_exons	gene_id "novel_circ_004095"; transcript_id "novel_circ_004095"; source_gene "ENSGALG00000008193"; exon_number "6"
1	circ	exon	13308223	13308463	.	-	annot_exons	gene_id "novel_circ_004095"; transcript_id "novel_circ_004095"; source_gene "ENSGALG00000008193"; exon_number "7"
1	circ	exon	13310495	13310591	.	-	annot_exons	gene_id "novel_circ_004095"; transcript_id "novel_circ_004095"; source_gene "ENSGALG00000008193"; exon_number "8"
1	circ	exon	13324930	13324981	.	-	annot_exons	gene_id "novel_circ_004095"; transcript_id "novel_circ_004095"; source_gene "ENSGALG00000008193"; exon_number "9"
1	circ	exon	13283622	13283830	.	-	annot_exons	gene_id "novel_circ_004096"; transcript_id "novel_circ_004096"; source_gene "ENSGALG00000008193"; exon_number "1"
1	circ	exon	13285559	13285671	.	-	annot_exons	gene_id "novel_circ_004096"; transcript_id "novel_circ_004096"; source_gene "ENSGALG00000008193"; exon_number "2"
1	circ	exon	13288274	13288425	.	-	annot_exons	gene_id "novel_circ_004096"; transcript_id "novel_circ_004096"; source_gene "ENSGALG00000008193"; exon_number "3"
1	circ	exon	13324930	13324981	.	-	annot_exons	gene_id "novel_circ_004107"; transcript_id "novel_circ_004107"; source_gene "ENSGALG00000008193"; exon_number "1"
1	circ	exon	13330463	13330559	.	-	annot_exons	gene_id "novel_circ_004107"; transcript_id "novel_circ_004107"; source_gene "ENSGALG00000008193"; exon_number "2"
1	circ	exon	13337356	13337434	.	-	annot_exons	gene_id "novel_circ_004107"; transcript_id "novel_circ_004107"; source_gene "ENSGALG00000008193"; exon_number "3"
1	circ	exon	13338304	13338336	.	-	annot_exons	gene_id "novel_circ_004107"; transcript_id "novel_circ_004107"; source_gene "ENSGALG00000008193"; exon_number "4"
1	circ	exon	13512923	13515661	.	-	exon_intron	gene_id "novel_circ_004158"; transcript_id "novel_circ_004158"; source_gene "ENSGALG00000008175"; exon_number "1"
1	circ	exon	13515662	13515700	.	-	exon_intron	gene_id "novel_circ_004158"; transcript_id "novel_circ_004158"; source_gene "ENSGALG00000008175"; exon_number "2"
1	circ	exon	13523870	13523980	.	-	exon_intron	gene_id "novel_circ_004158"; transcript_id "novel_circ_004158"; source_gene "ENSGALG00000008175"; exon_number "3"
1	circ	exon	13532255	13532302	.	-	exon_intron	gene_id "novel_circ_004158"; transcript_id "novel_circ_004158"; source_gene "ENSGALG00000008175"; exon_number "4"
1	circ	exon	13534912	13535024	.	-	exon_intron	gene_id "novel_circ_004158"; transcript_id "novel_circ_004158"; source_gene "ENSGALG00000008175"; exon_number "5"
1	circ	exon	13536430	13536482	.	-	exon_intron	gene_id "novel_circ_004158"; transcript_id "novel_circ_004158"; source_gene "ENSGALG00000008175"; exon_number "6"
1	circ	exon	13538589	13538679	.	-	exon_intron	gene_id "novel_circ_004158"; transcript_id "novel_circ_004158"; source_gene "ENSGALG00000008175"; exon_number "7"
1	circ	exon	13539217	13539265	.	-	exon_intron	gene_id "novel_circ_004158"; transcript_id "novel_circ_004158"; source_gene "ENSGALG00000008175"; exon_number "8"
1	circ	exon	13542547	13542677	.	-	exon_intron	gene_id "novel_circ_004158"; transcript_id "novel_circ_004158"; source_gene "ENSGALG00000008175"; exon_number "9"
1	circ	exon	13543016	13543127	.	-	exon_intron	gene_id "novel_circ_004158"; transcript_id "novel_circ_004158"; source_gene "ENSGALG00000008175"; exon_number "10"
1	circ	exon	13545434	13545508	.	-	exon_intron	gene_id "novel_circ_004158"; transcript_id "novel_circ_004158"; source_gene "ENSGALG00000008175"; exon_number "11"
1	circ	exon	13548967	13549164	.	-	exon_intron	gene_id "novel_circ_004158"; transcript_id "novel_circ_004158"; source_gene "ENSGALG00000008175"; exon_number "12"
1	circ	exon	13550906	13550998	.	-	exon_intron	gene_id "novel_circ_004158"; transcript_id "novel_circ_004158"; source_gene "ENSGALG00000008175"; exon_number "13"
1	circ	exon	13551786	13551969	.	-	exon_intron	gene_id "novel_circ_004158"; transcript_id "novel_circ_004158"; source_gene "ENSGALG00000008175"; exon_number "14"
1	circ	exon	13534912	13535024	.	-	annot_exons	gene_id "novel_circ_004163"; transcript_id "novel_circ_004163"; source_gene "ENSGALG00000008175"; exon_number "1"
1	circ	exon	13536430	13536482	.	-	annot_exons	gene_id "novel_circ_004163"; transcript_id "novel_circ_004163"; source_gene "ENSGALG00000008175"; exon_number "2"
1	circ	exon	13538589	13538679	.	-	annot_exons	gene_id "novel_circ_004163"; transcript_id "novel_circ_004163"; source_gene "ENSGALG00000008175"; exon_number "3"
1	circ	exon	13539217	13539265	.	-	annot_exons	gene_id "novel_circ_004163"; transcript_id "novel_circ_004163"; source_gene "ENSGALG00000008175"; exon_number "4"
1	circ	exon	13534912	13535024	.	-	annot_exons	gene_id "novel_circ_004164"; transcript_id "novel_circ_004164"; source_gene "ENSGALG00000008175"; exon_number "1"
1	circ	exon	13536430	13536482	.	-	annot_exons	gene_id "novel_circ_004164"; transcript_id "novel_circ_004164"; source_gene "ENSGALG00000008175"; exon_number "2"
1	circ	exon	13538589	13538679	.	-	annot_exons	gene_id "novel_circ_004164"; transcript_id "novel_circ_004164"; source_gene "ENSGALG00000008175"; exon_number "3"
1	circ	exon	13539217	13539265	.	-	annot_exons	gene_id "novel_circ_004164"; transcript_id "novel_circ_004164"; source_gene "ENSGALG00000008175"; exon_number "4"
1	circ	exon	13542547	13542677	.	-	annot_exons	gene_id "novel_circ_004164"; transcript_id "novel_circ_004164"; source_gene "ENSGALG00000008175"; exon_number "5"
1	circ	exon	13543016	13543127	.	-	annot_exons	gene_id "novel_circ_004164"; transcript_id "novel_circ_004164"; source_gene "ENSGALG00000008175"; exon_number "6"
1	circ	exon	13545434	13545508	.	-	annot_exons	gene_id "novel_circ_004164"; transcript_id "novel_circ_004164"; source_gene "ENSGALG00000008175"; exon_number "7"
1	circ	exon	13548967	13549164	.	-	annot_exons	gene_id "novel_circ_004164"; transcript_id "novel_circ_004164"; source_gene "ENSGALG00000008175"; exon_number "8"
1	circ	exon	13550906	13550998	.	-	annot_exons	gene_id "novel_circ_004164"; transcript_id "novel_circ_004164"; source_gene "ENSGALG00000008175"; exon_number "9"
1	circ	exon	13551786	13551969	.	-	annot_exons	gene_id "novel_circ_004164"; transcript_id "novel_circ_004164"; source_gene "ENSGALG00000008175"; exon_number "10"
1	circ	exon	13534912	13535024	.	-	exon_intron	gene_id "novel_circ_004165"; transcript_id "novel_circ_004165"; source_gene "ENSGALG00000008175"; exon_number "1"
1	circ	exon	13536430	13536482	.	-	exon_intron	gene_id "novel_circ_004165"; transcript_id "novel_circ_004165"; source_gene "ENSGALG00000008175"; exon_number "2"
1	circ	exon	13538589	13538679	.	-	exon_intron	gene_id "novel_circ_004165"; transcript_id "novel_circ_004165"; source_gene "ENSGALG00000008175"; exon_number "3"
1	circ	exon	13539217	13539265	.	-	exon_intron	gene_id "novel_circ_004165"; transcript_id "novel_circ_004165"; source_gene "ENSGALG00000008175"; exon_number "4"
1	circ	exon	13542547	13542677	.	-	exon_intron	gene_id "novel_circ_004165"; transcript_id "novel_circ_004165"; source_gene "ENSGALG00000008175"; exon_number "5"
1	circ	exon	13543016	13543127	.	-	exon_intron	gene_id "novel_circ_004165"; transcript_id "novel_circ_004165"; source_gene "ENSGALG00000008175"; exon_number "6"
1	circ	exon	13545434	13545508	.	-	exon_intron	gene_id "novel_circ_004165"; transcript_id "novel_circ_004165"; source_gene "ENSGALG00000008175"; exon_number "7"
1	circ	exon	13548967	13549164	.	-	exon_intron	gene_id "novel_circ_004165"; transcript_id "novel_circ_004165"; source_gene "ENSGALG00000008175"; exon_number "8"
1	circ	exon	13550906	13550998	.	-	exon_intron	gene_id "novel_circ_004165"; transcript_id "novel_circ_004165"; source_gene "ENSGALG00000008175"; exon_number "9"
1	circ	exon	13551786	13551969	.	-	exon_intron	gene_id "novel_circ_004165"; transcript_id "novel_circ_004165"; source_gene "ENSGALG00000008175"; exon_number "10"
1	circ	exon	13551970	13553191	.	-	exon_intron	gene_id "novel_circ_004165"; transcript_id "novel_circ_004165"; source_gene "ENSGALG00000008175"; exon_number "11"
1	circ	exon	13545434	13545508	.	-	annot_exons	gene_id "novel_circ_004166"; transcript_id "novel_circ_004166"; source_gene "ENSGALG00000008175"; exon_number "1"
1	circ	exon	13548967	13549164	.	-	annot_exons	gene_id "novel_circ_004166"; transcript_id "novel_circ_004166"; source_gene "ENSGALG00000008175"; exon_number "2"
1	circ	exon	13550906	13550998	.	-	annot_exons	gene_id "novel_circ_004166"; transcript_id "novel_circ_004166"; source_gene "ENSGALG00000008175"; exon_number "3"
1	circ	exon	13551786	13551969	.	-	annot_exons	gene_id "novel_circ_004166"; transcript_id "novel_circ_004166"; source_gene "ENSGALG00000008175"; exon_number "4"
1	circ	exon	13550906	13550998	.	-	annot_exons	gene_id "novel_circ_004167"; transcript_id "novel_circ_004167"; source_gene "ENSGALG00000008175"; exon_number "1"
1	circ	exon	13551786	13551969	.	-	annot_exons	gene_id "novel_circ_004167"; transcript_id "novel_circ_004167"; source_gene "ENSGALG00000008175"; exon_number "2"
1	circ	exon	13899646	13958934	.	-	exon_intron	gene_id "novel_circ_004252"; transcript_id "novel_circ_004252"; source_gene "ENSGALG00000008154"; exon_number "1"
1	circ	exon	13958935	13959119	.	-	exon_intron	gene_id "novel_circ_004252"; transcript_id "novel_circ_004252"; source_gene "ENSGALG00000008154"; exon_number "2"
1	circ	exon	13962438	13962530	.	-	exon_intron	gene_id "novel_circ_004252"; transcript_id "novel_circ_004252"; source_gene "ENSGALG00000008154"; exon_number "3"
1	circ	exon	13962969	13963061	.	-	exon_intron	gene_id "novel_circ_004252"; transcript_id "novel_circ_004252"; source_gene "ENSGALG00000008154"; exon_number "4"
1	circ	exon	13963760	13963829	.	-	exon_intron	gene_id "novel_circ_004252"; transcript_id "novel_circ_004252"; source_gene "ENSGALG00000008154"; exon_number "5"
1	circ	exon	13910835	13910894	.	+	annot_exons	gene_id "novel_circ_004254"; transcript_id "novel_circ_004254"; source_gene "ENSGALG00000008167"; exon_number "1"
1	circ	exon	13919882	13920066	.	+	annot_exons	gene_id "novel_circ_004254"; transcript_id "novel_circ_004254"; source_gene "ENSGALG00000008167"; exon_number "2"
1	circ	exon	13924984	13925095	.	+	annot_exons	gene_id "novel_circ_004254"; transcript_id "novel_circ_004254"; source_gene "ENSGALG00000008167"; exon_number "3"
1	circ	exon	13925635	13925864	.	+	annot_exons	gene_id "novel_circ_004254"; transcript_id "novel_circ_004254"; source_gene "ENSGALG00000008167"; exon_number "4"
1	circ	exon	13926821	13926901	.	+	annot_exons	gene_id "novel_circ_004254"; transcript_id "novel_circ_004254"; source_gene "ENSGALG00000008167"; exon_number "5"
1	circ	exon	13910835	13910894	.	+	annot_exons	gene_id "novel_circ_004255"; transcript_id "novel_circ_004255"; source_gene "ENSGALG00000008167"; exon_number "1"
1	circ	exon	13919882	13920066	.	+	annot_exons	gene_id "novel_circ_004255"; transcript_id "novel_circ_004255"; source_gene "ENSGALG00000008167"; exon_number "2"
1	circ	exon	13924984	13925095	.	+	annot_exons	gene_id "novel_circ_004255"; transcript_id "novel_circ_004255"; source_gene "ENSGALG00000008167"; exon_number "3"
1	circ	exon	13925635	13925864	.	+	annot_exons	gene_id "novel_circ_004255"; transcript_id "novel_circ_004255"; source_gene "ENSGALG00000008167"; exon_number "4"
1	circ	exon	13926821	13926901	.	+	annot_exons	gene_id "novel_circ_004255"; transcript_id "novel_circ_004255"; source_gene "ENSGALG00000008167"; exon_number "5"
1	circ	exon	13927885	13927943	.	+	annot_exons	gene_id "novel_circ_004255"; transcript_id "novel_circ_004255"; source_gene "ENSGALG00000008167"; exon_number "6"
1	circ	exon	13919882	13920066	.	+	annot_exons	gene_id "novel_circ_004262"; transcript_id "novel_circ_004262"; source_gene "ENSGALG00000008167"; exon_number "1"
1	circ	exon	13924984	13925095	.	+	annot_exons	gene_id "novel_circ_004262"; transcript_id "novel_circ_004262"; source_gene "ENSGALG00000008167"; exon_number "2"
1	circ	exon	13925635	13925864	.	+	annot_exons	gene_id "novel_circ_004262"; transcript_id "novel_circ_004262"; source_gene "ENSGALG00000008167"; exon_number "3"
1	circ	exon	13926821	13926901	.	+	annot_exons	gene_id "novel_circ_004262"; transcript_id "novel_circ_004262"; source_gene "ENSGALG00000008167"; exon_number "4"
1	circ	exon	13927885	13927943	.	+	annot_exons	gene_id "novel_circ_004262"; transcript_id "novel_circ_004262"; source_gene "ENSGALG00000008167"; exon_number "5"
1	circ	exon	13919882	13920066	.	+	annot_exons	gene_id "novel_circ_004263"; transcript_id "novel_circ_004263"; source_gene "ENSGALG00000008167"; exon_number "1"
1	circ	exon	13924984	13925095	.	+	annot_exons	gene_id "novel_circ_004263"; transcript_id "novel_circ_004263"; source_gene "ENSGALG00000008167"; exon_number "2"
1	circ	exon	13925635	13925864	.	+	annot_exons	gene_id "novel_circ_004263"; transcript_id "novel_circ_004263"; source_gene "ENSGALG00000008167"; exon_number "3"
1	circ	exon	13926821	13926901	.	+	annot_exons	gene_id "novel_circ_004263"; transcript_id "novel_circ_004263"; source_gene "ENSGALG00000008167"; exon_number "4"
1	circ	exon	13927885	13927943	.	+	annot_exons	gene_id "novel_circ_004263"; transcript_id "novel_circ_004263"; source_gene "ENSGALG00000008167"; exon_number "5"
1	circ	exon	13931574	13931746	.	+	annot_exons	gene_id "novel_circ_004263"; transcript_id "novel_circ_004263"; source_gene "ENSGALG00000008167"; exon_number "6"
1	circ	exon	13932953	13932991	.	+	annot_exons	gene_id "novel_circ_004263"; transcript_id "novel_circ_004263"; source_gene "ENSGALG00000008167"; exon_number "7"
1	circ	exon	13934630	13934842	.	+	annot_exons	gene_id "novel_circ_004263"; transcript_id "novel_circ_004263"; source_gene "ENSGALG00000008167"; exon_number "8"
1	circ	exon	13936083	13936213	.	+	annot_exons	gene_id "novel_circ_004263"; transcript_id "novel_circ_004263"; source_gene "ENSGALG00000008167"; exon_number "9"
1	circ	exon	13924984	13925095	.	+	annot_exons	gene_id "novel_circ_004265"; transcript_id "novel_circ_004265"; source_gene "ENSGALG00000008167"; exon_number "1"
1	circ	exon	13925635	13925864	.	+	annot_exons	gene_id "novel_circ_004265"; transcript_id "novel_circ_004265"; source_gene "ENSGALG00000008167"; exon_number "2"
1	circ	exon	13926821	13926901	.	+	annot_exons	gene_id "novel_circ_004265"; transcript_id "novel_circ_004265"; source_gene "ENSGALG00000008167"; exon_number "3"
1	circ	exon	13924984	13925095	.	+	annot_exons	gene_id "novel_circ_004266"; transcript_id "novel_circ_004266"; source_gene "ENSGALG00000008167"; exon_number "1"
1	circ	exon	13925635	13925864	.	+	annot_exons	gene_id "novel_circ_004266"; transcript_id "novel_circ_004266"; source_gene "ENSGALG00000008167"; exon_number "2"
1	circ	exon	13926821	13926901	.	+	annot_exons	gene_id "novel_circ_004266"; transcript_id "novel_circ_004266"; source_gene "ENSGALG00000008167"; exon_number "3"
1	circ	exon	13927885	13927943	.	+	annot_exons	gene_id "novel_circ_004266"; transcript_id "novel_circ_004266"; source_gene "ENSGALG00000008167"; exon_number "4"
1	circ	exon	13924984	13925095	.	+	annot_exons	gene_id "novel_circ_004267"; transcript_id "novel_circ_004267"; source_gene "ENSGALG00000008167"; exon_number "1"
1	circ	exon	13925635	13925864	.	+	annot_exons	gene_id "novel_circ_004267"; transcript_id "novel_circ_004267"; source_gene "ENSGALG00000008167"; exon_number "2"
1	circ	exon	13926821	13926901	.	+	annot_exons	gene_id "novel_circ_004267"; transcript_id "novel_circ_004267"; source_gene "ENSGALG00000008167"; exon_number "3"
1	circ	exon	13927885	13927943	.	+	annot_exons	gene_id "novel_circ_004267"; transcript_id "novel_circ_004267"; source_gene "ENSGALG00000008167"; exon_number "4"
1	circ	exon	13931574	13931746	.	+	annot_exons	gene_id "novel_circ_004267"; transcript_id "novel_circ_004267"; source_gene "ENSGALG00000008167"; exon_number "5"
1	circ	exon	13932953	13932991	.	+	annot_exons	gene_id "novel_circ_004267"; transcript_id "novel_circ_004267"; source_gene "ENSGALG00000008167"; exon_number "6"
1	circ	exon	13934630	13934842	.	+	annot_exons	gene_id "novel_circ_004267"; transcript_id "novel_circ_004267"; source_gene "ENSGALG00000008167"; exon_number "7"
1	circ	exon	13936083	13936213	.	+	annot_exons	gene_id "novel_circ_004267"; transcript_id "novel_circ_004267"; source_gene "ENSGALG00000008167"; exon_number "8"
1	circ	exon	13937315	13937432	.	+	annot_exons	gene_id "novel_circ_004267"; transcript_id "novel_circ_004267"; source_gene "ENSGALG00000008167"; exon_number "9"
1	circ	exon	13937593	13937702	.	+	annot_exons	gene_id "novel_circ_004267"; transcript_id "novel_circ_004267"; source_gene "ENSGALG00000008167"; exon_number "10"
1	circ	exon	13938188	13938449	.	+	annot_exons	gene_id "novel_circ_004267"; transcript_id "novel_circ_004267"; source_gene "ENSGALG00000008167"; exon_number "11"
1	circ	exon	13940352	13940450	.	+	annot_exons	gene_id "novel_circ_004267"; transcript_id "novel_circ_004267"; source_gene "ENSGALG00000008167"; exon_number "12"
1	circ	exon	13931574	13931746	.	+	annot_exons	gene_id "novel_circ_004270"; transcript_id "novel_circ_004270"; source_gene "ENSGALG00000008167"; exon_number "1"
1	circ	exon	13932953	13932991	.	+	annot_exons	gene_id "novel_circ_004270"; transcript_id "novel_circ_004270"; source_gene "ENSGALG00000008167"; exon_number "2"
1	circ	exon	13934630	13934842	.	+	annot_exons	gene_id "novel_circ_004270"; transcript_id "novel_circ_004270"; source_gene "ENSGALG00000008167"; exon_number "3"
1	circ	exon	13936083	13936213	.	+	annot_exons	gene_id "novel_circ_004270"; transcript_id "novel_circ_004270"; source_gene "ENSGALG00000008167"; exon_number "4"
1	circ	exon	13937315	13937432	.	+	annot_exons	gene_id "novel_circ_004270"; transcript_id "novel_circ_004270"; source_gene "ENSGALG00000008167"; exon_number "5"
1	circ	exon	13937593	13937702	.	+	annot_exons	gene_id "novel_circ_004270"; transcript_id "novel_circ_004270"; source_gene "ENSGALG00000008167"; exon_number "6"
1	circ	exon	13938188	13938449	.	+	annot_exons	gene_id "novel_circ_004270"; transcript_id "novel_circ_004270"; source_gene "ENSGALG00000008167"; exon_number "7"
1	circ	exon	13940352	13940450	.	+	annot_exons	gene_id "novel_circ_004270"; transcript_id "novel_circ_004270"; source_gene "ENSGALG00000008167"; exon_number "8"
1	circ	exon	13941654	13941818	.	+	annot_exons	gene_id "novel_circ_004270"; transcript_id "novel_circ_004270"; source_gene "ENSGALG00000008167"; exon_number "9"
1	circ	exon	13942532	13942840	.	+	annot_exons	gene_id "novel_circ_004270"; transcript_id "novel_circ_004270"; source_gene "ENSGALG00000008167"; exon_number "10"
1	circ	exon	13943755	13944009	.	+	annot_exons	gene_id "novel_circ_004270"; transcript_id "novel_circ_004270"; source_gene "ENSGALG00000008167"; exon_number "11"
1	circ	exon	13944181	13944325	.	+	annot_exons	gene_id "novel_circ_004270"; transcript_id "novel_circ_004270"; source_gene "ENSGALG00000008167"; exon_number "12"
1	circ	exon	13950029	13950330	.	+	annot_exons	gene_id "novel_circ_004273"; transcript_id "novel_circ_004273"; source_gene "ENSGALG00000008167"; exon_number "1"
1	circ	exon	13952165	13952253	.	+	annot_exons	gene_id "novel_circ_004273"; transcript_id "novel_circ_004273"; source_gene "ENSGALG00000008167"; exon_number "2"
1	circ	exon	13952635	13952726	.	+	annot_exons	gene_id "novel_circ_004273"; transcript_id "novel_circ_004273"; source_gene "ENSGALG00000008167"; exon_number "3"
1	circ	exon	13956348	13957195	.	+	intergenic	gene_id "novel_circ_004275"; transcript_id "novel_circ_004275"; source_gene "NA"; exon_number "1"
1	circ	exon	13974259	13974366	.	-	annot_exons	gene_id "novel_circ_004286"; transcript_id "novel_circ_004286"; source_gene "ENSGALG00000008154"; exon_number "1"
1	circ	exon	13974467	13974567	.	-	annot_exons	gene_id "novel_circ_004286"; transcript_id "novel_circ_004286"; source_gene "ENSGALG00000008154"; exon_number "2"
1	circ	exon	13979497	13979985	.	-	annot_exons	gene_id "novel_circ_004286"; transcript_id "novel_circ_004286"; source_gene "ENSGALG00000008154"; exon_number "3"
1	circ	exon	13980592	13980838	.	-	annot_exons	gene_id "novel_circ_004286"; transcript_id "novel_circ_004286"; source_gene "ENSGALG00000008154"; exon_number "4"
1	circ	exon	13982273	13982298	.	-	annot_exons	gene_id "novel_circ_004286"; transcript_id "novel_circ_004286"; source_gene "ENSGALG00000008154"; exon_number "5"
1	circ	exon	13984218	13984383	.	-	annot_exons	gene_id "novel_circ_004286"; transcript_id "novel_circ_004286"; source_gene "ENSGALG00000008154"; exon_number "6"
1	circ	exon	13989440	13989546	.	-	annot_exons	gene_id "novel_circ_004286"; transcript_id "novel_circ_004286"; source_gene "ENSGALG00000008154"; exon_number "7"
1	circ	exon	13994838	13994925	.	-	annot_exons	gene_id "novel_circ_004286"; transcript_id "novel_circ_004286"; source_gene "ENSGALG00000008154"; exon_number "8"
1	circ	exon	13995164	13995251	.	-	annot_exons	gene_id "novel_circ_004286"; transcript_id "novel_circ_004286"; source_gene "ENSGALG00000008154"; exon_number "9"
1	circ	exon	13995779	13995887	.	-	annot_exons	gene_id "novel_circ_004286"; transcript_id "novel_circ_004286"; source_gene "ENSGALG00000008154"; exon_number "10"
1	circ	exon	14002052	14002203	.	-	annot_exons	gene_id "novel_circ_004286"; transcript_id "novel_circ_004286"; source_gene "ENSGALG00000008154"; exon_number "11"
1	circ	exon	13979497	13979985	.	-	annot_exons	gene_id "novel_circ_004287"; transcript_id "novel_circ_004287"; source_gene "ENSGALG00000008154"; exon_number "1"
1	circ	exon	13980592	13980838	.	-	annot_exons	gene_id "novel_circ_004287"; transcript_id "novel_circ_004287"; source_gene "ENSGALG00000008154"; exon_number "2"
1	circ	exon	13980592	13980838	.	-	one_exon	gene_id "novel_circ_004288"; transcript_id "novel_circ_004288"; source_gene "ENSGALG00000008154"; exon_number "1"
1	circ	exon	13984307	13984383	.	-	annot_exons	gene_id "novel_circ_004289"; transcript_id "novel_circ_004289"; source_gene "ENSGALG00000008154"; exon_number "1"
1	circ	exon	13989440	13989546	.	-	annot_exons	gene_id "novel_circ_004289"; transcript_id "novel_circ_004289"; source_gene "ENSGALG00000008154"; exon_number "2"
1	circ	exon	13994838	13994925	.	-	annot_exons	gene_id "novel_circ_004289"; transcript_id "novel_circ_004289"; source_gene "ENSGALG00000008154"; exon_number "3"
1	circ	exon	14109671	14110257	.	-	exon_intron	gene_id "novel_circ_004309"; transcript_id "novel_circ_004309"; source_gene "ENSGALG00000047845"; exon_number "1"
1	circ	exon	14110258	14111859	.	-	exon_intron	gene_id "novel_circ_004309"; transcript_id "novel_circ_004309"; source_gene "ENSGALG00000047845"; exon_number "2"
1	circ	exon	14113989	14114043	.	-	exon_intron	gene_id "novel_circ_004309"; transcript_id "novel_circ_004309"; source_gene "ENSGALG00000047845"; exon_number "3"
1	circ	exon	14114464	14114554	.	-	exon_intron	gene_id "novel_circ_004309"; transcript_id "novel_circ_004309"; source_gene "ENSGALG00000047845"; exon_number "4"
1	circ	exon	14119068	14119228	.	+	annot_exons	gene_id "novel_circ_004313"; transcript_id "novel_circ_004313"; source_gene "ENSGALG00000008132"; exon_number "1"
1	circ	exon	14121022	14121106	.	+	annot_exons	gene_id "novel_circ_004313"; transcript_id "novel_circ_004313"; source_gene "ENSGALG00000008132"; exon_number "2"
1	circ	exon	14122353	14122497	.	+	annot_exons	gene_id "novel_circ_004314"; transcript_id "novel_circ_004314"; source_gene "ENSGALG00000008132"; exon_number "1"
1	circ	exon	14125956	14126067	.	+	annot_exons	gene_id "novel_circ_004314"; transcript_id "novel_circ_004314"; source_gene "ENSGALG00000008132"; exon_number "2"
1	circ	exon	14127614	14127691	.	+	annot_exons	gene_id "novel_circ_004314"; transcript_id "novel_circ_004314"; source_gene "ENSGALG00000008132"; exon_number "3"
1	circ	exon	14129371	14129499	.	+	annot_exons	gene_id "novel_circ_004314"; transcript_id "novel_circ_004314"; source_gene "ENSGALG00000008132"; exon_number "4"
1	circ	exon	14129774	14129899	.	+	annot_exons	gene_id "novel_circ_004314"; transcript_id "novel_circ_004314"; source_gene "ENSGALG00000008132"; exon_number "5"
1	circ	exon	14130167	14130228	.	+	annot_exons	gene_id "novel_circ_004314"; transcript_id "novel_circ_004314"; source_gene "ENSGALG00000008132"; exon_number "6"
1	circ	exon	14130662	14130822	.	+	annot_exons	gene_id "novel_circ_004314"; transcript_id "novel_circ_004314"; source_gene "ENSGALG00000008132"; exon_number "7"
1	circ	exon	14131688	14131814	.	+	annot_exons	gene_id "novel_circ_004314"; transcript_id "novel_circ_004314"; source_gene "ENSGALG00000008132"; exon_number "8"
1	circ	exon	14129809	14129899	.	+	annot_exons	gene_id "novel_circ_004315"; transcript_id "novel_circ_004315"; source_gene "ENSGALG00000008132"; exon_number "1"
1	circ	exon	14130167	14130228	.	+	annot_exons	gene_id "novel_circ_004315"; transcript_id "novel_circ_004315"; source_gene "ENSGALG00000008132"; exon_number "2"
1	circ	exon	14140101	14140274	.	+	annot_exons	gene_id "novel_circ_004316"; transcript_id "novel_circ_004316"; source_gene "ENSGALG00000008123"; exon_number "1"
1	circ	exon	14140351	14140500	.	+	annot_exons	gene_id "novel_circ_004316"; transcript_id "novel_circ_004316"; source_gene "ENSGALG00000008123"; exon_number "2"
1	circ	exon	14142134	14142290	.	+	annot_exons	gene_id "novel_circ_004316"; transcript_id "novel_circ_004316"; source_gene "ENSGALG00000008123"; exon_number "3"
1	circ	exon	14140101	14140274	.	+	annot_exons	gene_id "novel_circ_004317"; transcript_id "novel_circ_004317"; source_gene "ENSGALG00000008123"; exon_number "1"
1	circ	exon	14140351	14140500	.	+	annot_exons	gene_id "novel_circ_004317"; transcript_id "novel_circ_004317"; source_gene "ENSGALG00000008123"; exon_number "2"
1	circ	exon	14142134	14142290	.	+	annot_exons	gene_id "novel_circ_004317"; transcript_id "novel_circ_004317"; source_gene "ENSGALG00000008123"; exon_number "3"
1	circ	exon	14143041	14143151	.	+	annot_exons	gene_id "novel_circ_004317"; transcript_id "novel_circ_004317"; source_gene "ENSGALG00000008123"; exon_number "4"
1	circ	exon	14143357	14143582	.	+	annot_exons	gene_id "novel_circ_004317"; transcript_id "novel_circ_004317"; source_gene "ENSGALG00000008123"; exon_number "5"
1	circ	exon	14145605	14145742	.	+	annot_exons	gene_id "novel_circ_004317"; transcript_id "novel_circ_004317"; source_gene "ENSGALG00000008123"; exon_number "6"
1	circ	exon	14146457	14146656	.	+	annot_exons	gene_id "novel_circ_004317"; transcript_id "novel_circ_004317"; source_gene "ENSGALG00000008123"; exon_number "7"
1	circ	exon	14145605	14145742	.	+	annot_exons	gene_id "novel_circ_004318"; transcript_id "novel_circ_004318"; source_gene "ENSGALG00000008123"; exon_number "1"
1	circ	exon	14146457	14146656	.	+	annot_exons	gene_id "novel_circ_004318"; transcript_id "novel_circ_004318"; source_gene "ENSGALG00000008123"; exon_number "2"
1	circ	exon	14147827	14148041	.	+	annot_exons	gene_id "novel_circ_004318"; transcript_id "novel_circ_004318"; source_gene "ENSGALG00000008123"; exon_number "3"
1	circ	exon	14148582	14148762	.	+	annot_exons	gene_id "novel_circ_004318"; transcript_id "novel_circ_004318"; source_gene "ENSGALG00000008123"; exon_number "4"
1	circ	exon	14148848	14148966	.	+	annot_exons	gene_id "novel_circ_004318"; transcript_id "novel_circ_004318"; source_gene "ENSGALG00000008123"; exon_number "5"
1	circ	exon	14171837	14171958	.	-	annot_exons	gene_id "novel_circ_004320"; transcript_id "novel_circ_004320"; source_gene "ENSGALG00000008115"; exon_number "1"
1	circ	exon	14173157	14173349	.	-	annot_exons	gene_id "novel_circ_004320"; transcript_id "novel_circ_004320"; source_gene "ENSGALG00000008115"; exon_number "2"
1	circ	exon	14181411	14181694	.	-	annot_exons	gene_id "novel_circ_004321"; transcript_id "novel_circ_004321"; source_gene "ENSGALG00000008115"; exon_number "1"
1	circ	exon	14188671	14188893	.	-	annot_exons	gene_id "novel_circ_004321"; transcript_id "novel_circ_004321"; source_gene "ENSGALG00000008115"; exon_number "2"
1	circ	exon	14234478	14234975	.	-	intronic	gene_id "novel_circ_004328"; transcript_id "novel_circ_004328"; source_gene "ENSGALG00000008115"; exon_number "1"
1	circ	exon	14289877	14291653	.	+	exon_intron	gene_id "novel_circ_004331"; transcript_id "novel_circ_004331"; source_gene "ENSGALG00000054032"; exon_number "1"
1	circ	exon	14291654	14291783	.	+	exon_intron	gene_id "novel_circ_004331"; transcript_id "novel_circ_004331"; source_gene "ENSGALG00000054032"; exon_number "2"
1	circ	exon	14292086	14292288	.	+	exon_intron	gene_id "novel_circ_004331"; transcript_id "novel_circ_004331"; source_gene "ENSGALG00000054032"; exon_number "3"
1	circ	exon	14294956	14295379	.	+	exon_intron	gene_id "novel_circ_004331"; transcript_id "novel_circ_004331"; source_gene "ENSGALG00000054032"; exon_number "4"
1	circ	exon	14295380	14318174	.	+	exon_intron	gene_id "novel_circ_004331"; transcript_id "novel_circ_004331"; source_gene "ENSGALG00000054032"; exon_number "5"
1	circ	exon	14289887	14291653	.	+	exon_intron	gene_id "novel_circ_004332"; transcript_id "novel_circ_004332"; source_gene "ENSGALG00000054032"; exon_number "1"
1	circ	exon	14291654	14291783	.	+	exon_intron	gene_id "novel_circ_004332"; transcript_id "novel_circ_004332"; source_gene "ENSGALG00000054032"; exon_number "2"
1	circ	exon	14292086	14292288	.	+	exon_intron	gene_id "novel_circ_004332"; transcript_id "novel_circ_004332"; source_gene "ENSGALG00000054032"; exon_number "3"
1	circ	exon	14294956	14295379	.	+	exon_intron	gene_id "novel_circ_004332"; transcript_id "novel_circ_004332"; source_gene "ENSGALG00000054032"; exon_number "4"
1	circ	exon	14295380	14307214	.	+	exon_intron	gene_id "novel_circ_004332"; transcript_id "novel_circ_004332"; source_gene "ENSGALG00000054032"; exon_number "5"
1	circ	exon	14292086	14292288	.	+	exon_intron	gene_id "novel_circ_004333"; transcript_id "novel_circ_004333"; source_gene "ENSGALG00000054032"; exon_number "1"
1	circ	exon	14294956	14295379	.	+	exon_intron	gene_id "novel_circ_004333"; transcript_id "novel_circ_004333"; source_gene "ENSGALG00000054032"; exon_number "2"
1	circ	exon	14295380	14318174	.	+	exon_intron	gene_id "novel_circ_004333"; transcript_id "novel_circ_004333"; source_gene "ENSGALG00000054032"; exon_number "3"
1	circ	exon	14297273	14305495	.	+	exon_intron	gene_id "novel_circ_004334"; transcript_id "novel_circ_004334"; source_gene "ENSGALG00000052028"; exon_number "1"
1	circ	exon	14305496	14306280	.	+	exon_intron	gene_id "novel_circ_004334"; transcript_id "novel_circ_004334"; source_gene "ENSGALG00000052028"; exon_number "2"
1	circ	exon	14307111	14307456	.	+	exon_intron	gene_id "novel_circ_004334"; transcript_id "novel_circ_004334"; source_gene "ENSGALG00000052028"; exon_number "3"
1	circ	exon	14308448	14308734	.	+	exon_intron	gene_id "novel_circ_004334"; transcript_id "novel_circ_004334"; source_gene "ENSGALG00000052028"; exon_number "4"
1	circ	exon	14308735	14314219	.	+	exon_intron	gene_id "novel_circ_004334"; transcript_id "novel_circ_004334"; source_gene "ENSGALG00000052028"; exon_number "5"
1	circ	exon	14297273	14305495	.	+	exon_intron	gene_id "novel_circ_004335"; transcript_id "novel_circ_004335"; source_gene "ENSGALG00000052028"; exon_number "1"
1	circ	exon	14305496	14306280	.	+	exon_intron	gene_id "novel_circ_004335"; transcript_id "novel_circ_004335"; source_gene "ENSGALG00000052028"; exon_number "2"
1	circ	exon	14307111	14307456	.	+	exon_intron	gene_id "novel_circ_004335"; transcript_id "novel_circ_004335"; source_gene "ENSGALG00000052028"; exon_number "3"
1	circ	exon	14308448	14308734	.	+	exon_intron	gene_id "novel_circ_004335"; transcript_id "novel_circ_004335"; source_gene "ENSGALG00000052028"; exon_number "4"
1	circ	exon	14308735	14318174	.	+	exon_intron	gene_id "novel_circ_004335"; transcript_id "novel_circ_004335"; source_gene "ENSGALG00000052028"; exon_number "5"
1	circ	exon	14541326	14543341	.	+	annot_exons	gene_id "novel_circ_004375"; transcript_id "novel_circ_004375"; source_gene "ENSGALG00000008081"; exon_number "1"
1	circ	exon	14547865	14547930	.	+	annot_exons	gene_id "novel_circ_004375"; transcript_id "novel_circ_004375"; source_gene "ENSGALG00000008081"; exon_number "2"
1	circ	exon	14548028	14548253	.	+	annot_exons	gene_id "novel_circ_004375"; transcript_id "novel_circ_004375"; source_gene "ENSGALG00000008081"; exon_number "3"
1	circ	exon	14551425	14551528	.	+	annot_exons	gene_id "novel_circ_004375"; transcript_id "novel_circ_004375"; source_gene "ENSGALG00000008081"; exon_number "4"
1	circ	exon	14554496	14554642	.	+	annot_exons	gene_id "novel_circ_004375"; transcript_id "novel_circ_004375"; source_gene "ENSGALG00000008081"; exon_number "5"
1	circ	exon	14541326	14543341	.	+	annot_exons	gene_id "novel_circ_004376"; transcript_id "novel_circ_004376"; source_gene "ENSGALG00000008081"; exon_number "1"
1	circ	exon	14547865	14547930	.	+	annot_exons	gene_id "novel_circ_004376"; transcript_id "novel_circ_004376"; source_gene "ENSGALG00000008081"; exon_number "2"
1	circ	exon	14548028	14548253	.	+	annot_exons	gene_id "novel_circ_004376"; transcript_id "novel_circ_004376"; source_gene "ENSGALG00000008081"; exon_number "3"
1	circ	exon	14551425	14551528	.	+	annot_exons	gene_id "novel_circ_004376"; transcript_id "novel_circ_004376"; source_gene "ENSGALG00000008081"; exon_number "4"
1	circ	exon	14554496	14554642	.	+	annot_exons	gene_id "novel_circ_004376"; transcript_id "novel_circ_004376"; source_gene "ENSGALG00000008081"; exon_number "5"
1	circ	exon	14555596	14555686	.	+	annot_exons	gene_id "novel_circ_004376"; transcript_id "novel_circ_004376"; source_gene "ENSGALG00000008081"; exon_number "6"
1	circ	exon	14558730	14558860	.	+	annot_exons	gene_id "novel_circ_004376"; transcript_id "novel_circ_004376"; source_gene "ENSGALG00000008081"; exon_number "7"
1	circ	exon	14559990	14560101	.	+	annot_exons	gene_id "novel_circ_004376"; transcript_id "novel_circ_004376"; source_gene "ENSGALG00000008081"; exon_number "8"
1	circ	exon	14564080	14564237	.	+	annot_exons	gene_id "novel_circ_004376"; transcript_id "novel_circ_004376"; source_gene "ENSGALG00000008081"; exon_number "9"
1	circ	exon	14547865	14547930	.	+	annot_exons	gene_id "novel_circ_004380"; transcript_id "novel_circ_004380"; source_gene "ENSGALG00000008081"; exon_number "1"
1	circ	exon	14548028	14548253	.	+	annot_exons	gene_id "novel_circ_004380"; transcript_id "novel_circ_004380"; source_gene "ENSGALG00000008081"; exon_number "2"
1	circ	exon	14551425	14551528	.	+	annot_exons	gene_id "novel_circ_004380"; transcript_id "novel_circ_004380"; source_gene "ENSGALG00000008081"; exon_number "3"
1	circ	exon	14547865	14547930	.	+	annot_exons	gene_id "novel_circ_004381"; transcript_id "novel_circ_004381"; source_gene "ENSGALG00000008081"; exon_number "1"
1	circ	exon	14548028	14548253	.	+	annot_exons	gene_id "novel_circ_004381"; transcript_id "novel_circ_004381"; source_gene "ENSGALG00000008081"; exon_number "2"
1	circ	exon	14551425	14551528	.	+	annot_exons	gene_id "novel_circ_004381"; transcript_id "novel_circ_004381"; source_gene "ENSGALG00000008081"; exon_number "3"
1	circ	exon	14554496	14554642	.	+	annot_exons	gene_id "novel_circ_004381"; transcript_id "novel_circ_004381"; source_gene "ENSGALG00000008081"; exon_number "4"
1	circ	exon	14555596	14555686	.	+	annot_exons	gene_id "novel_circ_004381"; transcript_id "novel_circ_004381"; source_gene "ENSGALG00000008081"; exon_number "5"
1	circ	exon	14558730	14558860	.	+	annot_exons	gene_id "novel_circ_004381"; transcript_id "novel_circ_004381"; source_gene "ENSGALG00000008081"; exon_number "6"
1	circ	exon	14559990	14560101	.	+	annot_exons	gene_id "novel_circ_004381"; transcript_id "novel_circ_004381"; source_gene "ENSGALG00000008081"; exon_number "7"
1	circ	exon	14551425	14551528	.	+	annot_exons	gene_id "novel_circ_004382"; transcript_id "novel_circ_004382"; source_gene "ENSGALG00000008081"; exon_number "1"
1	circ	exon	14554496	14554642	.	+	annot_exons	gene_id "novel_circ_004382"; transcript_id "novel_circ_004382"; source_gene "ENSGALG00000008081"; exon_number "2"
1	circ	exon	14555596	14555686	.	+	annot_exons	gene_id "novel_circ_004382"; transcript_id "novel_circ_004382"; source_gene "ENSGALG00000008081"; exon_number "3"
1	circ	exon	14558730	14558860	.	+	annot_exons	gene_id "novel_circ_004382"; transcript_id "novel_circ_004382"; source_gene "ENSGALG00000008081"; exon_number "4"
1	circ	exon	14559990	14560101	.	+	annot_exons	gene_id "novel_circ_004382"; transcript_id "novel_circ_004382"; source_gene "ENSGALG00000008081"; exon_number "5"
1	circ	exon	14564080	14564237	.	+	annot_exons	gene_id "novel_circ_004382"; transcript_id "novel_circ_004382"; source_gene "ENSGALG00000008081"; exon_number "6"
1	circ	exon	14698553	14698762	.	-	annot_exons	gene_id "novel_circ_004440"; transcript_id "novel_circ_004440"; source_gene "ENSGALG00000042764"; exon_number "1"
1	circ	exon	14706778	14706857	.	-	annot_exons	gene_id "novel_circ_004440"; transcript_id "novel_circ_004440"; source_gene "ENSGALG00000042764"; exon_number "2"
1	circ	exon	14707387	14707513	.	-	annot_exons	gene_id "novel_circ_004440"; transcript_id "novel_circ_004440"; source_gene "ENSGALG00000042764"; exon_number "3"
1	circ	exon	14708010	14708086	.	-	annot_exons	gene_id "novel_circ_004440"; transcript_id "novel_circ_004440"; source_gene "ENSGALG00000042764"; exon_number "4"
1	circ	exon	14717694	14717931	.	-	annot_exons	gene_id "novel_circ_004440"; transcript_id "novel_circ_004440"; source_gene "ENSGALG00000042764"; exon_number "5"
1	circ	exon	14719368	14719471	.	-	annot_exons	gene_id "novel_circ_004440"; transcript_id "novel_circ_004440"; source_gene "ENSGALG00000042764"; exon_number "6"
1	circ	exon	14720331	14720393	.	-	annot_exons	gene_id "novel_circ_004440"; transcript_id "novel_circ_004440"; source_gene "ENSGALG00000042764"; exon_number "7"
1	circ	exon	14721767	14721877	.	-	annot_exons	gene_id "novel_circ_004440"; transcript_id "novel_circ_004440"; source_gene "ENSGALG00000042764"; exon_number "8"
1	circ	exon	14741669	14741768	.	-	annot_exons	gene_id "novel_circ_004440"; transcript_id "novel_circ_004440"; source_gene "ENSGALG00000042764"; exon_number "9"
1	circ	exon	14743236	14743397	.	-	annot_exons	gene_id "novel_circ_004440"; transcript_id "novel_circ_004440"; source_gene "ENSGALG00000042764"; exon_number "10"
1	circ	exon	14744203	14744407	.	-	annot_exons	gene_id "novel_circ_004440"; transcript_id "novel_circ_004440"; source_gene "ENSGALG00000042764"; exon_number "11"
1	circ	exon	14706778	14706857	.	-	annot_exons	gene_id "novel_circ_004441"; transcript_id "novel_circ_004441"; source_gene "ENSGALG00000042764"; exon_number "1"
1	circ	exon	14707387	14707513	.	-	annot_exons	gene_id "novel_circ_004441"; transcript_id "novel_circ_004441"; source_gene "ENSGALG00000042764"; exon_number "2"
1	circ	exon	14708010	14708086	.	-	annot_exons	gene_id "novel_circ_004441"; transcript_id "novel_circ_004441"; source_gene "ENSGALG00000042764"; exon_number "3"
1	circ	exon	14717694	14717931	.	-	annot_exons	gene_id "novel_circ_004441"; transcript_id "novel_circ_004441"; source_gene "ENSGALG00000042764"; exon_number "4"
1	circ	exon	14719368	14719471	.	-	annot_exons	gene_id "novel_circ_004441"; transcript_id "novel_circ_004441"; source_gene "ENSGALG00000042764"; exon_number "5"
1	circ	exon	14720331	14720393	.	-	annot_exons	gene_id "novel_circ_004441"; transcript_id "novel_circ_004441"; source_gene "ENSGALG00000042764"; exon_number "6"
1	circ	exon	14721767	14721877	.	-	annot_exons	gene_id "novel_circ_004441"; transcript_id "novel_circ_004441"; source_gene "ENSGALG00000042764"; exon_number "7"
1	circ	exon	14741669	14741768	.	-	annot_exons	gene_id "novel_circ_004441"; transcript_id "novel_circ_004441"; source_gene "ENSGALG00000042764"; exon_number "8"
1	circ	exon	14743236	14743397	.	-	annot_exons	gene_id "novel_circ_004441"; transcript_id "novel_circ_004441"; source_gene "ENSGALG00000042764"; exon_number "9"
1	circ	exon	14744203	14744407	.	-	annot_exons	gene_id "novel_circ_004441"; transcript_id "novel_circ_004441"; source_gene "ENSGALG00000042764"; exon_number "10"
1	circ	exon	14746548	14746629	.	-	annot_exons	gene_id "novel_circ_004441"; transcript_id "novel_circ_004441"; source_gene "ENSGALG00000042764"; exon_number "11"
1	circ	exon	14759549	14759626	.	-	annot_exons	gene_id "novel_circ_004441"; transcript_id "novel_circ_004441"; source_gene "ENSGALG00000042764"; exon_number "12"
1	circ	exon	14759724	14759836	.	-	annot_exons	gene_id "novel_circ_004441"; transcript_id "novel_circ_004441"; source_gene "ENSGALG00000042764"; exon_number "13"
1	circ	exon	14762002	14762167	.	-	annot_exons	gene_id "novel_circ_004441"; transcript_id "novel_circ_004441"; source_gene "ENSGALG00000042764"; exon_number "14"
1	circ	exon	14717694	14717931	.	-	annot_exons	gene_id "novel_circ_004442"; transcript_id "novel_circ_004442"; source_gene "ENSGALG00000042764"; exon_number "1"
1	circ	exon	14719368	14719471	.	-	annot_exons	gene_id "novel_circ_004442"; transcript_id "novel_circ_004442"; source_gene "ENSGALG00000042764"; exon_number "2"
1	circ	exon	14720331	14720393	.	-	annot_exons	gene_id "novel_circ_004442"; transcript_id "novel_circ_004442"; source_gene "ENSGALG00000042764"; exon_number "3"
1	circ	exon	14721767	14721877	.	-	annot_exons	gene_id "novel_circ_004442"; transcript_id "novel_circ_004442"; source_gene "ENSGALG00000042764"; exon_number "4"
1	circ	exon	14741669	14741768	.	-	annot_exons	gene_id "novel_circ_004442"; transcript_id "novel_circ_004442"; source_gene "ENSGALG00000042764"; exon_number "5"
1	circ	exon	14743236	14743397	.	-	annot_exons	gene_id "novel_circ_004442"; transcript_id "novel_circ_004442"; source_gene "ENSGALG00000042764"; exon_number "6"
1	circ	exon	14744203	14744407	.	-	annot_exons	gene_id "novel_circ_004442"; transcript_id "novel_circ_004442"; source_gene "ENSGALG00000042764"; exon_number "7"
1	circ	exon	14746548	14746629	.	-	annot_exons	gene_id "novel_circ_004442"; transcript_id "novel_circ_004442"; source_gene "ENSGALG00000042764"; exon_number "8"
1	circ	exon	14717694	14717931	.	-	annot_exons	gene_id "novel_circ_004443"; transcript_id "novel_circ_004443"; source_gene "ENSGALG00000042764"; exon_number "1"
1	circ	exon	14719368	14719471	.	-	annot_exons	gene_id "novel_circ_004443"; transcript_id "novel_circ_004443"; source_gene "ENSGALG00000042764"; exon_number "2"
1	circ	exon	14720331	14720393	.	-	annot_exons	gene_id "novel_circ_004443"; transcript_id "novel_circ_004443"; source_gene "ENSGALG00000042764"; exon_number "3"
1	circ	exon	14721767	14721877	.	-	annot_exons	gene_id "novel_circ_004443"; transcript_id "novel_circ_004443"; source_gene "ENSGALG00000042764"; exon_number "4"
1	circ	exon	14741669	14741768	.	-	annot_exons	gene_id "novel_circ_004443"; transcript_id "novel_circ_004443"; source_gene "ENSGALG00000042764"; exon_number "5"
1	circ	exon	14743236	14743397	.	-	annot_exons	gene_id "novel_circ_004443"; transcript_id "novel_circ_004443"; source_gene "ENSGALG00000042764"; exon_number "6"
1	circ	exon	14744203	14744407	.	-	annot_exons	gene_id "novel_circ_004443"; transcript_id "novel_circ_004443"; source_gene "ENSGALG00000042764"; exon_number "7"
1	circ	exon	14746548	14746629	.	-	annot_exons	gene_id "novel_circ_004443"; transcript_id "novel_circ_004443"; source_gene "ENSGALG00000042764"; exon_number "8"
1	circ	exon	14759549	14759626	.	-	annot_exons	gene_id "novel_circ_004443"; transcript_id "novel_circ_004443"; source_gene "ENSGALG00000042764"; exon_number "9"
1	circ	exon	14759724	14759836	.	-	annot_exons	gene_id "novel_circ_004443"; transcript_id "novel_circ_004443"; source_gene "ENSGALG00000042764"; exon_number "10"
1	circ	exon	14762002	14762167	.	-	annot_exons	gene_id "novel_circ_004443"; transcript_id "novel_circ_004443"; source_gene "ENSGALG00000042764"; exon_number "11"
1	circ	exon	14741669	14741768	.	-	annot_exons	gene_id "novel_circ_004459"; transcript_id "novel_circ_004459"; source_gene "ENSGALG00000042764"; exon_number "1"
1	circ	exon	14743236	14743397	.	-	annot_exons	gene_id "novel_circ_004459"; transcript_id "novel_circ_004459"; source_gene "ENSGALG00000042764"; exon_number "2"
1	circ	exon	14744203	14744407	.	-	annot_exons	gene_id "novel_circ_004459"; transcript_id "novel_circ_004459"; source_gene "ENSGALG00000042764"; exon_number "3"
1	circ	exon	14741669	14741768	.	-	annot_exons	gene_id "novel_circ_004460"; transcript_id "novel_circ_004460"; source_gene "ENSGALG00000042764"; exon_number "1"
1	circ	exon	14743236	14743397	.	-	annot_exons	gene_id "novel_circ_004460"; transcript_id "novel_circ_004460"; source_gene "ENSGALG00000042764"; exon_number "2"
1	circ	exon	14744203	14744407	.	-	annot_exons	gene_id "novel_circ_004460"; transcript_id "novel_circ_004460"; source_gene "ENSGALG00000042764"; exon_number "3"
1	circ	exon	14746548	14746629	.	-	annot_exons	gene_id "novel_circ_004460"; transcript_id "novel_circ_004460"; source_gene "ENSGALG00000042764"; exon_number "4"
1	circ	exon	14741669	14741768	.	-	annot_exons	gene_id "novel_circ_004461"; transcript_id "novel_circ_004461"; source_gene "ENSGALG00000042764"; exon_number "1"
1	circ	exon	14743236	14743397	.	-	annot_exons	gene_id "novel_circ_004461"; transcript_id "novel_circ_004461"; source_gene "ENSGALG00000042764"; exon_number "2"
1	circ	exon	14744203	14744407	.	-	annot_exons	gene_id "novel_circ_004461"; transcript_id "novel_circ_004461"; source_gene "ENSGALG00000042764"; exon_number "3"
1	circ	exon	14746548	14746629	.	-	annot_exons	gene_id "novel_circ_004461"; transcript_id "novel_circ_004461"; source_gene "ENSGALG00000042764"; exon_number "4"
1	circ	exon	14759549	14759626	.	-	annot_exons	gene_id "novel_circ_004461"; transcript_id "novel_circ_004461"; source_gene "ENSGALG00000042764"; exon_number "5"
1	circ	exon	14759724	14759836	.	-	annot_exons	gene_id "novel_circ_004461"; transcript_id "novel_circ_004461"; source_gene "ENSGALG00000042764"; exon_number "6"
1	circ	exon	14762002	14762167	.	-	annot_exons	gene_id "novel_circ_004461"; transcript_id "novel_circ_004461"; source_gene "ENSGALG00000042764"; exon_number "7"
1	circ	exon	14759549	14759626	.	-	annot_exons	gene_id "novel_circ_004469"; transcript_id "novel_circ_004469"; source_gene "ENSGALG00000042764"; exon_number "1"
1	circ	exon	14759724	14759836	.	-	annot_exons	gene_id "novel_circ_004469"; transcript_id "novel_circ_004469"; source_gene "ENSGALG00000042764"; exon_number "2"
1	circ	exon	14762002	14762167	.	-	annot_exons	gene_id "novel_circ_004469"; transcript_id "novel_circ_004469"; source_gene "ENSGALG00000042764"; exon_number "3"
1	circ	exon	14759549	14759626	.	-	exon_intron	gene_id "novel_circ_004470"; transcript_id "novel_circ_004470"; source_gene "ENSGALG00000042764"; exon_number "1"
1	circ	exon	14759724	14759836	.	-	exon_intron	gene_id "novel_circ_004470"; transcript_id "novel_circ_004470"; source_gene "ENSGALG00000042764"; exon_number "2"
1	circ	exon	14762002	14762167	.	-	exon_intron	gene_id "novel_circ_004470"; transcript_id "novel_circ_004470"; source_gene "ENSGALG00000042764"; exon_number "3"
1	circ	exon	14804528	14804658	.	-	exon_intron	gene_id "novel_circ_004470"; transcript_id "novel_circ_004470"; source_gene "ENSGALG00000042764"; exon_number "4"
1	circ	exon	14804659	14814461	.	-	exon_intron	gene_id "novel_circ_004470"; transcript_id "novel_circ_004470"; source_gene "ENSGALG00000042764"; exon_number "5"
1	circ	exon	15000270	15000339	.	+	annot_exons	gene_id "novel_circ_004498"; transcript_id "novel_circ_004498"; source_gene "ENSGALG00000007931"; exon_number "1"
1	circ	exon	15000704	15000804	.	+	annot_exons	gene_id "novel_circ_004498"; transcript_id "novel_circ_004498"; source_gene "ENSGALG00000007931"; exon_number "2"
1	circ	exon	15001136	15001279	.	+	annot_exons	gene_id "novel_circ_004498"; transcript_id "novel_circ_004498"; source_gene "ENSGALG00000007931"; exon_number "3"
1	circ	exon	15001438	15001539	.	+	annot_exons	gene_id "novel_circ_004498"; transcript_id "novel_circ_004498"; source_gene "ENSGALG00000007931"; exon_number "4"
1	circ	exon	15002666	15002856	.	+	annot_exons	gene_id "novel_circ_004498"; transcript_id "novel_circ_004498"; source_gene "ENSGALG00000007931"; exon_number "5"
1	circ	exon	15004207	15004377	.	+	annot_exons	gene_id "novel_circ_004498"; transcript_id "novel_circ_004498"; source_gene "ENSGALG00000007931"; exon_number "6"
1	circ	exon	15114819	15114889	.	+	annot_exons	gene_id "novel_circ_004507"; transcript_id "novel_circ_004507"; source_gene "ENSGALG00000007183"; exon_number "1"
1	circ	exon	15116413	15116453	.	+	annot_exons	gene_id "novel_circ_004507"; transcript_id "novel_circ_004507"; source_gene "ENSGALG00000007183"; exon_number "2"
1	circ	exon	15117486	15117587	.	+	annot_exons	gene_id "novel_circ_004507"; transcript_id "novel_circ_004507"; source_gene "ENSGALG00000007183"; exon_number "3"
1	circ	exon	15118538	15118633	.	+	annot_exons	gene_id "novel_circ_004507"; transcript_id "novel_circ_004507"; source_gene "ENSGALG00000007183"; exon_number "4"
1	circ	exon	15119716	15119771	.	+	annot_exons	gene_id "novel_circ_004507"; transcript_id "novel_circ_004507"; source_gene "ENSGALG00000007183"; exon_number "5"
1	circ	exon	15120738	15120836	.	+	annot_exons	gene_id "novel_circ_004507"; transcript_id "novel_circ_004507"; source_gene "ENSGALG00000007183"; exon_number "6"
1	circ	exon	15122024	15122121	.	+	annot_exons	gene_id "novel_circ_004507"; transcript_id "novel_circ_004507"; source_gene "ENSGALG00000007183"; exon_number "7"
1	circ	exon	15124274	15124436	.	+	annot_exons	gene_id "novel_circ_004507"; transcript_id "novel_circ_004507"; source_gene "ENSGALG00000007183"; exon_number "8"
1	circ	exon	15114819	15114889	.	+	annot_exons	gene_id "novel_circ_004508"; transcript_id "novel_circ_004508"; source_gene "ENSGALG00000007183"; exon_number "1"
1	circ	exon	15116413	15116453	.	+	annot_exons	gene_id "novel_circ_004508"; transcript_id "novel_circ_004508"; source_gene "ENSGALG00000007183"; exon_number "2"
1	circ	exon	15117486	15117587	.	+	annot_exons	gene_id "novel_circ_004508"; transcript_id "novel_circ_004508"; source_gene "ENSGALG00000007183"; exon_number "3"
1	circ	exon	15118538	15118633	.	+	annot_exons	gene_id "novel_circ_004508"; transcript_id "novel_circ_004508"; source_gene "ENSGALG00000007183"; exon_number "4"
1	circ	exon	15119716	15119771	.	+	annot_exons	gene_id "novel_circ_004508"; transcript_id "novel_circ_004508"; source_gene "ENSGALG00000007183"; exon_number "5"
1	circ	exon	15120738	15120836	.	+	annot_exons	gene_id "novel_circ_004508"; transcript_id "novel_circ_004508"; source_gene "ENSGALG00000007183"; exon_number "6"
1	circ	exon	15122024	15122121	.	+	annot_exons	gene_id "novel_circ_004508"; transcript_id "novel_circ_004508"; source_gene "ENSGALG00000007183"; exon_number "7"
1	circ	exon	15124274	15124436	.	+	annot_exons	gene_id "novel_circ_004508"; transcript_id "novel_circ_004508"; source_gene "ENSGALG00000007183"; exon_number "8"
1	circ	exon	15125770	15125963	.	+	annot_exons	gene_id "novel_circ_004508"; transcript_id "novel_circ_004508"; source_gene "ENSGALG00000007183"; exon_number "9"
1	circ	exon	15126445	15126955	.	+	annot_exons	gene_id "novel_circ_004508"; transcript_id "novel_circ_004508"; source_gene "ENSGALG00000007183"; exon_number "10"
1	circ	exon	15146673	15146867	.	-	annot_exons	gene_id "novel_circ_004509"; transcript_id "novel_circ_004509"; source_gene "ENSGALG00000007161"; exon_number "1"
1	circ	exon	15147497	15147597	.	-	annot_exons	gene_id "novel_circ_004509"; transcript_id "novel_circ_004509"; source_gene "ENSGALG00000007161"; exon_number "2"
1	circ	exon	15149212	15149382	.	-	annot_exons	gene_id "novel_circ_004509"; transcript_id "novel_circ_004509"; source_gene "ENSGALG00000007161"; exon_number "3"
1	circ	exon	15149858	15150018	.	-	annot_exons	gene_id "novel_circ_004509"; transcript_id "novel_circ_004509"; source_gene "ENSGALG00000007161"; exon_number "4"
1	circ	exon	15150710	15150900	.	-	annot_exons	gene_id "novel_circ_004509"; transcript_id "novel_circ_004509"; source_gene "ENSGALG00000007161"; exon_number "5"
1	circ	exon	15151052	15151152	.	-	annot_exons	gene_id "novel_circ_004509"; transcript_id "novel_circ_004509"; source_gene "ENSGALG00000007161"; exon_number "6"
1	circ	exon	15151457	15151603	.	-	annot_exons	gene_id "novel_circ_004509"; transcript_id "novel_circ_004509"; source_gene "ENSGALG00000007161"; exon_number "7"
1	circ	exon	15152295	15152486	.	-	annot_exons	gene_id "novel_circ_004509"; transcript_id "novel_circ_004509"; source_gene "ENSGALG00000007161"; exon_number "8"
1	circ	exon	15152641	15152787	.	-	annot_exons	gene_id "novel_circ_004509"; transcript_id "novel_circ_004509"; source_gene "ENSGALG00000007161"; exon_number "9"
1	circ	exon	15153533	15153687	.	-	annot_exons	gene_id "novel_circ_004509"; transcript_id "novel_circ_004509"; source_gene "ENSGALG00000007161"; exon_number "10"
1	circ	exon	15154422	15154609	.	-	annot_exons	gene_id "novel_circ_004509"; transcript_id "novel_circ_004509"; source_gene "ENSGALG00000007161"; exon_number "11"
1	circ	exon	15155574	15155662	.	-	annot_exons	gene_id "novel_circ_004509"; transcript_id "novel_circ_004509"; source_gene "ENSGALG00000007161"; exon_number "12"
1	circ	exon	15156278	15156479	.	-	annot_exons	gene_id "novel_circ_004509"; transcript_id "novel_circ_004509"; source_gene "ENSGALG00000007161"; exon_number "13"
1	circ	exon	15158526	15158744	.	-	annot_exons	gene_id "novel_circ_004509"; transcript_id "novel_circ_004509"; source_gene "ENSGALG00000007161"; exon_number "14"
1	circ	exon	15159880	15160007	.	-	annot_exons	gene_id "novel_circ_004509"; transcript_id "novel_circ_004509"; source_gene "ENSGALG00000007161"; exon_number "15"
1	circ	exon	15160875	15161104	.	-	annot_exons	gene_id "novel_circ_004509"; transcript_id "novel_circ_004509"; source_gene "ENSGALG00000007161"; exon_number "16"
1	circ	exon	15161620	15161801	.	-	annot_exons	gene_id "novel_circ_004509"; transcript_id "novel_circ_004509"; source_gene "ENSGALG00000007161"; exon_number "17"
1	circ	exon	15162209	15162395	.	-	annot_exons	gene_id "novel_circ_004509"; transcript_id "novel_circ_004509"; source_gene "ENSGALG00000007161"; exon_number "18"
1	circ	exon	15163407	15163500	.	-	annot_exons	gene_id "novel_circ_004509"; transcript_id "novel_circ_004509"; source_gene "ENSGALG00000007161"; exon_number "19"
1	circ	exon	15164475	15164623	.	-	annot_exons	gene_id "novel_circ_004509"; transcript_id "novel_circ_004509"; source_gene "ENSGALG00000007161"; exon_number "20"
1	circ	exon	15165866	15166116	.	-	annot_exons	gene_id "novel_circ_004509"; transcript_id "novel_circ_004509"; source_gene "ENSGALG00000007161"; exon_number "21"
1	circ	exon	15166612	15166832	.	-	annot_exons	gene_id "novel_circ_004509"; transcript_id "novel_circ_004509"; source_gene "ENSGALG00000007161"; exon_number "22"
1	circ	exon	15167265	15167334	.	-	annot_exons	gene_id "novel_circ_004509"; transcript_id "novel_circ_004509"; source_gene "ENSGALG00000007161"; exon_number "23"
1	circ	exon	15167726	15167847	.	-	annot_exons	gene_id "novel_circ_004509"; transcript_id "novel_circ_004509"; source_gene "ENSGALG00000007161"; exon_number "24"
1	circ	exon	15169235	15169423	.	-	annot_exons	gene_id "novel_circ_004509"; transcript_id "novel_circ_004509"; source_gene "ENSGALG00000007161"; exon_number "25"
1	circ	exon	15169643	15169898	.	-	annot_exons	gene_id "novel_circ_004509"; transcript_id "novel_circ_004509"; source_gene "ENSGALG00000007161"; exon_number "26"
1	circ	exon	15171498	15171668	.	-	annot_exons	gene_id "novel_circ_004509"; transcript_id "novel_circ_004509"; source_gene "ENSGALG00000007161"; exon_number "27"
1	circ	exon	15171763	15171891	.	-	annot_exons	gene_id "novel_circ_004509"; transcript_id "novel_circ_004509"; source_gene "ENSGALG00000007161"; exon_number "28"
1	circ	exon	15173189	15173328	.	-	annot_exons	gene_id "novel_circ_004509"; transcript_id "novel_circ_004509"; source_gene "ENSGALG00000007161"; exon_number "29"
1	circ	exon	15173626	15173770	.	-	annot_exons	gene_id "novel_circ_004509"; transcript_id "novel_circ_004509"; source_gene "ENSGALG00000007161"; exon_number "30"
1	circ	exon	15175023	15175153	.	-	annot_exons	gene_id "novel_circ_004509"; transcript_id "novel_circ_004509"; source_gene "ENSGALG00000007161"; exon_number "31"
1	circ	exon	15176793	15176917	.	-	annot_exons	gene_id "novel_circ_004509"; transcript_id "novel_circ_004509"; source_gene "ENSGALG00000007161"; exon_number "32"
1	circ	exon	15177893	15178022	.	-	annot_exons	gene_id "novel_circ_004509"; transcript_id "novel_circ_004509"; source_gene "ENSGALG00000007161"; exon_number "33"
1	circ	exon	15179676	15179782	.	-	annot_exons	gene_id "novel_circ_004509"; transcript_id "novel_circ_004509"; source_gene "ENSGALG00000007161"; exon_number "34"
1	circ	exon	15180513	15180592	.	-	annot_exons	gene_id "novel_circ_004509"; transcript_id "novel_circ_004509"; source_gene "ENSGALG00000007161"; exon_number "35"
1	circ	exon	15158526	15158744	.	-	annot_exons	gene_id "novel_circ_004510"; transcript_id "novel_circ_004510"; source_gene "ENSGALG00000007161"; exon_number "1"
1	circ	exon	15159880	15160007	.	-	annot_exons	gene_id "novel_circ_004510"; transcript_id "novel_circ_004510"; source_gene "ENSGALG00000007161"; exon_number "2"
1	circ	exon	15160875	15161104	.	-	annot_exons	gene_id "novel_circ_004510"; transcript_id "novel_circ_004510"; source_gene "ENSGALG00000007161"; exon_number "3"
1	circ	exon	15161620	15161801	.	-	annot_exons	gene_id "novel_circ_004510"; transcript_id "novel_circ_004510"; source_gene "ENSGALG00000007161"; exon_number "4"
1	circ	exon	15162209	15162395	.	-	annot_exons	gene_id "novel_circ_004510"; transcript_id "novel_circ_004510"; source_gene "ENSGALG00000007161"; exon_number "5"
1	circ	exon	15163407	15163500	.	-	annot_exons	gene_id "novel_circ_004510"; transcript_id "novel_circ_004510"; source_gene "ENSGALG00000007161"; exon_number "6"
1	circ	exon	15164475	15164623	.	-	annot_exons	gene_id "novel_circ_004510"; transcript_id "novel_circ_004510"; source_gene "ENSGALG00000007161"; exon_number "7"
1	circ	exon	15176919	15177892	.	-	intronic	gene_id "novel_circ_004511"; transcript_id "novel_circ_004511"; source_gene "ENSGALG00000007161"; exon_number "1"
1	circ	exon	15189416	15189550	.	-	annot_exons	gene_id "novel_circ_004512"; transcript_id "novel_circ_004512"; source_gene "ENSGALG00000007161"; exon_number "1"
1	circ	exon	15190921	15191009	.	-	annot_exons	gene_id "novel_circ_004512"; transcript_id "novel_circ_004512"; source_gene "ENSGALG00000007161"; exon_number "2"
1	circ	exon	15194128	15194234	.	-	annot_exons	gene_id "novel_circ_004512"; transcript_id "novel_circ_004512"; source_gene "ENSGALG00000007161"; exon_number "3"
1	circ	exon	15256761	15272024	.	+	exon_intron	gene_id "novel_circ_004514"; transcript_id "novel_circ_004514"; source_gene "ENSGALG00000035940"; exon_number "1"
1	circ	exon	15272025	15272184	.	+	exon_intron	gene_id "novel_circ_004514"; transcript_id "novel_circ_004514"; source_gene "ENSGALG00000035940"; exon_number "2"
1	circ	exon	15278210	15278418	.	+	exon_intron	gene_id "novel_circ_004514"; transcript_id "novel_circ_004514"; source_gene "ENSGALG00000035940"; exon_number "3"
1	circ	exon	15272025	15272184	.	+	annot_exons	gene_id "novel_circ_004518"; transcript_id "novel_circ_004518"; source_gene "ENSGALG00000035940"; exon_number "1"
1	circ	exon	15278210	15278418	.	+	annot_exons	gene_id "novel_circ_004518"; transcript_id "novel_circ_004518"; source_gene "ENSGALG00000035940"; exon_number "2"
1	circ	exon	15272025	15272184	.	+	annot_exons	gene_id "novel_circ_004519"; transcript_id "novel_circ_004519"; source_gene "ENSGALG00000035940"; exon_number "1"
1	circ	exon	15278210	15278418	.	+	annot_exons	gene_id "novel_circ_004519"; transcript_id "novel_circ_004519"; source_gene "ENSGALG00000035940"; exon_number "2"
1	circ	exon	15304540	15304648	.	+	annot_exons	gene_id "novel_circ_004519"; transcript_id "novel_circ_004519"; source_gene "ENSGALG00000035940"; exon_number "3"
1	circ	exon	15272025	15272184	.	+	annot_exons	gene_id "novel_circ_004520"; transcript_id "novel_circ_004520"; source_gene "ENSGALG00000035940"; exon_number "1"
1	circ	exon	15278210	15278418	.	+	annot_exons	gene_id "novel_circ_004520"; transcript_id "novel_circ_004520"; source_gene "ENSGALG00000035940"; exon_number "2"
1	circ	exon	15304540	15304648	.	+	annot_exons	gene_id "novel_circ_004520"; transcript_id "novel_circ_004520"; source_gene "ENSGALG00000035940"; exon_number "3"
1	circ	exon	15339688	15339851	.	+	annot_exons	gene_id "novel_circ_004520"; transcript_id "novel_circ_004520"; source_gene "ENSGALG00000035940"; exon_number "4"
1	circ	exon	15272025	15272184	.	+	annot_exons	gene_id "novel_circ_004521"; transcript_id "novel_circ_004521"; source_gene "ENSGALG00000035940"; exon_number "1"
1	circ	exon	15278210	15278418	.	+	annot_exons	gene_id "novel_circ_004521"; transcript_id "novel_circ_004521"; source_gene "ENSGALG00000035940"; exon_number "2"
1	circ	exon	15304540	15304648	.	+	annot_exons	gene_id "novel_circ_004521"; transcript_id "novel_circ_004521"; source_gene "ENSGALG00000035940"; exon_number "3"
1	circ	exon	15339688	15339851	.	+	annot_exons	gene_id "novel_circ_004521"; transcript_id "novel_circ_004521"; source_gene "ENSGALG00000035940"; exon_number "4"
1	circ	exon	15344361	15344481	.	+	annot_exons	gene_id "novel_circ_004521"; transcript_id "novel_circ_004521"; source_gene "ENSGALG00000035940"; exon_number "5"
1	circ	exon	15272025	15272184	.	+	annot_exons	gene_id "novel_circ_004522"; transcript_id "novel_circ_004522"; source_gene "ENSGALG00000035940"; exon_number "1"
1	circ	exon	15278210	15278418	.	+	annot_exons	gene_id "novel_circ_004522"; transcript_id "novel_circ_004522"; source_gene "ENSGALG00000035940"; exon_number "2"
1	circ	exon	15304540	15304648	.	+	annot_exons	gene_id "novel_circ_004522"; transcript_id "novel_circ_004522"; source_gene "ENSGALG00000035940"; exon_number "3"
1	circ	exon	15339688	15339851	.	+	annot_exons	gene_id "novel_circ_004522"; transcript_id "novel_circ_004522"; source_gene "ENSGALG00000035940"; exon_number "4"
1	circ	exon	15344361	15344481	.	+	annot_exons	gene_id "novel_circ_004522"; transcript_id "novel_circ_004522"; source_gene "ENSGALG00000035940"; exon_number "5"
1	circ	exon	15352408	15352533	.	+	annot_exons	gene_id "novel_circ_004522"; transcript_id "novel_circ_004522"; source_gene "ENSGALG00000035940"; exon_number "6"
1	circ	exon	15339688	15339851	.	+	annot_exons	gene_id "novel_circ_004524"; transcript_id "novel_circ_004524"; source_gene "ENSGALG00000035940"; exon_number "1"
1	circ	exon	15344361	15344481	.	+	annot_exons	gene_id "novel_circ_004524"; transcript_id "novel_circ_004524"; source_gene "ENSGALG00000035940"; exon_number "2"
1	circ	exon	15352408	15352533	.	+	annot_exons	gene_id "novel_circ_004524"; transcript_id "novel_circ_004524"; source_gene "ENSGALG00000035940"; exon_number "3"
1	circ	exon	15413859	15413980	.	+	annot_exons	gene_id "novel_circ_004526"; transcript_id "novel_circ_004526"; source_gene "ENSGALG00000042554"; exon_number "1"
1	circ	exon	15416680	15416848	.	+	annot_exons	gene_id "novel_circ_004526"; transcript_id "novel_circ_004526"; source_gene "ENSGALG00000042554"; exon_number "2"
1	circ	exon	15420115	15420209	.	+	annot_exons	gene_id "novel_circ_004526"; transcript_id "novel_circ_004526"; source_gene "ENSGALG00000042554"; exon_number "3"
1	circ	exon	15421512	15421657	.	+	annot_exons	gene_id "novel_circ_004526"; transcript_id "novel_circ_004526"; source_gene "ENSGALG00000042554"; exon_number "4"
1	circ	exon	15511109	15511243	.	+	annot_exons	gene_id "novel_circ_004534"; transcript_id "novel_circ_004534"; source_gene "ENSGALG00000007098"; exon_number "1"
1	circ	exon	15513965	15514132	.	+	annot_exons	gene_id "novel_circ_004534"; transcript_id "novel_circ_004534"; source_gene "ENSGALG00000007098"; exon_number "2"
1	circ	exon	15516136	15516251	.	+	annot_exons	gene_id "novel_circ_004534"; transcript_id "novel_circ_004534"; source_gene "ENSGALG00000007098"; exon_number "3"
1	circ	exon	15519966	15520161	.	+	annot_exons	gene_id "novel_circ_004534"; transcript_id "novel_circ_004534"; source_gene "ENSGALG00000007098"; exon_number "4"
1	circ	exon	15520906	15521095	.	+	annot_exons	gene_id "novel_circ_004534"; transcript_id "novel_circ_004534"; source_gene "ENSGALG00000007098"; exon_number "5"
1	circ	exon	15521776	15521839	.	+	annot_exons	gene_id "novel_circ_004534"; transcript_id "novel_circ_004534"; source_gene "ENSGALG00000007098"; exon_number "6"
1	circ	exon	15522410	15522607	.	+	annot_exons	gene_id "novel_circ_004534"; transcript_id "novel_circ_004534"; source_gene "ENSGALG00000007098"; exon_number "7"
1	circ	exon	15531006	15531205	.	+	annot_exons	gene_id "novel_circ_004535"; transcript_id "novel_circ_004535"; source_gene "ENSGALG00000007098"; exon_number "1"
1	circ	exon	15531609	15531716	.	+	annot_exons	gene_id "novel_circ_004535"; transcript_id "novel_circ_004535"; source_gene "ENSGALG00000007098"; exon_number "2"
1	circ	exon	15532213	15532281	.	+	annot_exons	gene_id "novel_circ_004535"; transcript_id "novel_circ_004535"; source_gene "ENSGALG00000007098"; exon_number "3"
1	circ	exon	15532390	15532601	.	+	annot_exons	gene_id "novel_circ_004535"; transcript_id "novel_circ_004535"; source_gene "ENSGALG00000007098"; exon_number "4"
1	circ	exon	15533223	15533376	.	+	annot_exons	gene_id "novel_circ_004535"; transcript_id "novel_circ_004535"; source_gene "ENSGALG00000007098"; exon_number "5"
1	circ	exon	15533758	15533958	.	+	annot_exons	gene_id "novel_circ_004535"; transcript_id "novel_circ_004535"; source_gene "ENSGALG00000007098"; exon_number "6"
1	circ	exon	15535295	15535396	.	+	annot_exons	gene_id "novel_circ_004535"; transcript_id "novel_circ_004535"; source_gene "ENSGALG00000007098"; exon_number "7"
1	circ	exon	15536009	15536174	.	+	annot_exons	gene_id "novel_circ_004535"; transcript_id "novel_circ_004535"; source_gene "ENSGALG00000007098"; exon_number "8"
1	circ	exon	15536690	15536710	.	+	annot_exons	gene_id "novel_circ_004535"; transcript_id "novel_circ_004535"; source_gene "ENSGALG00000007098"; exon_number "9"
1	circ	exon	15531668	15531716	.	+	annot_exons	gene_id "novel_circ_004536"; transcript_id "novel_circ_004536"; source_gene "ENSGALG00000007098"; exon_number "1"
1	circ	exon	15532213	15532281	.	+	annot_exons	gene_id "novel_circ_004536"; transcript_id "novel_circ_004536"; source_gene "ENSGALG00000007098"; exon_number "2"
1	circ	exon	15532390	15532601	.	+	annot_exons	gene_id "novel_circ_004536"; transcript_id "novel_circ_004536"; source_gene "ENSGALG00000007098"; exon_number "3"
1	circ	exon	15540237	15540297	.	+	annot_exons	gene_id "novel_circ_004538"; transcript_id "novel_circ_004538"; source_gene "ENSGALG00000007098"; exon_number "1"
1	circ	exon	15540515	15540569	.	+	annot_exons	gene_id "novel_circ_004538"; transcript_id "novel_circ_004538"; source_gene "ENSGALG00000007098"; exon_number "2"
1	circ	exon	15542146	15542363	.	+	annot_exons	gene_id "novel_circ_004538"; transcript_id "novel_circ_004538"; source_gene "ENSGALG00000007098"; exon_number "3"
1	circ	exon	15546520	15546630	.	+	annot_exons	gene_id "novel_circ_004538"; transcript_id "novel_circ_004538"; source_gene "ENSGALG00000007098"; exon_number "4"
1	circ	exon	15540237	15540297	.	+	annot_exons	gene_id "novel_circ_004539"; transcript_id "novel_circ_004539"; source_gene "ENSGALG00000007098"; exon_number "1"
1	circ	exon	15540515	15540569	.	+	annot_exons	gene_id "novel_circ_004539"; transcript_id "novel_circ_004539"; source_gene "ENSGALG00000007098"; exon_number "2"
1	circ	exon	15542146	15542363	.	+	annot_exons	gene_id "novel_circ_004539"; transcript_id "novel_circ_004539"; source_gene "ENSGALG00000007098"; exon_number "3"
1	circ	exon	15546520	15546630	.	+	annot_exons	gene_id "novel_circ_004539"; transcript_id "novel_circ_004539"; source_gene "ENSGALG00000007098"; exon_number "4"
1	circ	exon	15547233	15547361	.	+	annot_exons	gene_id "novel_circ_004539"; transcript_id "novel_circ_004539"; source_gene "ENSGALG00000007098"; exon_number "5"
1	circ	exon	15548958	15548996	.	+	annot_exons	gene_id "novel_circ_004539"; transcript_id "novel_circ_004539"; source_gene "ENSGALG00000007098"; exon_number "6"
1	circ	exon	15550968	15551104	.	+	annot_exons	gene_id "novel_circ_004539"; transcript_id "novel_circ_004539"; source_gene "ENSGALG00000007098"; exon_number "7"
1	circ	exon	15546520	15546630	.	+	annot_exons	gene_id "novel_circ_004540"; transcript_id "novel_circ_004540"; source_gene "ENSGALG00000007098"; exon_number "1"
1	circ	exon	15547233	15547361	.	+	annot_exons	gene_id "novel_circ_004540"; transcript_id "novel_circ_004540"; source_gene "ENSGALG00000007098"; exon_number "2"
1	circ	exon	15548958	15548996	.	+	annot_exons	gene_id "novel_circ_004540"; transcript_id "novel_circ_004540"; source_gene "ENSGALG00000007098"; exon_number "3"
1	circ	exon	15550968	15551104	.	+	annot_exons	gene_id "novel_circ_004540"; transcript_id "novel_circ_004540"; source_gene "ENSGALG00000007098"; exon_number "4"
1	circ	exon	15554337	15554517	.	+	annot_exons	gene_id "novel_circ_004540"; transcript_id "novel_circ_004540"; source_gene "ENSGALG00000007098"; exon_number "5"
1	circ	exon	15554862	15555026	.	+	annot_exons	gene_id "novel_circ_004540"; transcript_id "novel_circ_004540"; source_gene "ENSGALG00000007098"; exon_number "6"
1	circ	exon	15555646	15555763	.	+	annot_exons	gene_id "novel_circ_004540"; transcript_id "novel_circ_004540"; source_gene "ENSGALG00000007098"; exon_number "7"
1	circ	exon	15556475	15556645	.	+	annot_exons	gene_id "novel_circ_004540"; transcript_id "novel_circ_004540"; source_gene "ENSGALG00000007098"; exon_number "8"
1	circ	exon	15559542	15559741	.	+	annot_exons	gene_id "novel_circ_004540"; transcript_id "novel_circ_004540"; source_gene "ENSGALG00000007098"; exon_number "9"
1	circ	exon	15649320	15649360	.	+	annot_exons	gene_id "novel_circ_004580"; transcript_id "novel_circ_004580"; source_gene "ENSGALG00000007025"; exon_number "1"
1	circ	exon	15656341	15656387	.	+	annot_exons	gene_id "novel_circ_004580"; transcript_id "novel_circ_004580"; source_gene "ENSGALG00000007025"; exon_number "2"
1	circ	exon	15666686	15666789	.	+	annot_exons	gene_id "novel_circ_004580"; transcript_id "novel_circ_004580"; source_gene "ENSGALG00000007025"; exon_number "3"
1	circ	exon	15669682	15669721	.	+	annot_exons	gene_id "novel_circ_004580"; transcript_id "novel_circ_004580"; source_gene "ENSGALG00000007025"; exon_number "4"
1	circ	exon	15670488	15670564	.	+	annot_exons	gene_id "novel_circ_004580"; transcript_id "novel_circ_004580"; source_gene "ENSGALG00000007025"; exon_number "5"
1	circ	exon	15666686	15666789	.	+	annot_exons	gene_id "novel_circ_004583"; transcript_id "novel_circ_004583"; source_gene "ENSGALG00000007025"; exon_number "1"
1	circ	exon	15669682	15669721	.	+	annot_exons	gene_id "novel_circ_004583"; transcript_id "novel_circ_004583"; source_gene "ENSGALG00000007025"; exon_number "2"
1	circ	exon	15670488	15670564	.	+	annot_exons	gene_id "novel_circ_004583"; transcript_id "novel_circ_004583"; source_gene "ENSGALG00000007025"; exon_number "3"
1	circ	exon	15682088	15682151	.	+	annot_exons	gene_id "novel_circ_004583"; transcript_id "novel_circ_004583"; source_gene "ENSGALG00000007025"; exon_number "4"
1	circ	exon	15670488	15670564	.	+	annot_exons	gene_id "novel_circ_004584"; transcript_id "novel_circ_004584"; source_gene "ENSGALG00000007025"; exon_number "1"
1	circ	exon	15682088	15682151	.	+	annot_exons	gene_id "novel_circ_004584"; transcript_id "novel_circ_004584"; source_gene "ENSGALG00000007025"; exon_number "2"
1	circ	exon	15685960	15686063	.	+	annot_exons	gene_id "novel_circ_004584"; transcript_id "novel_circ_004584"; source_gene "ENSGALG00000007025"; exon_number "3"
1	circ	exon	15687192	15687296	.	+	annot_exons	gene_id "novel_circ_004584"; transcript_id "novel_circ_004584"; source_gene "ENSGALG00000007025"; exon_number "4"
1	circ	exon	15696114	15696189	.	+	annot_exons	gene_id "novel_circ_004585"; transcript_id "novel_circ_004585"; source_gene "ENSGALG00000007025"; exon_number "1"
1	circ	exon	15701285	15701338	.	+	annot_exons	gene_id "novel_circ_004585"; transcript_id "novel_circ_004585"; source_gene "ENSGALG00000007025"; exon_number "2"
1	circ	exon	15703517	15703578	.	+	annot_exons	gene_id "novel_circ_004585"; transcript_id "novel_circ_004585"; source_gene "ENSGALG00000007025"; exon_number "3"
1	circ	exon	15713646	15713692	.	+	annot_exons	gene_id "novel_circ_004585"; transcript_id "novel_circ_004585"; source_gene "ENSGALG00000007025"; exon_number "4"
1	circ	exon	15714444	15714625	.	+	annot_exons	gene_id "novel_circ_004585"; transcript_id "novel_circ_004585"; source_gene "ENSGALG00000007025"; exon_number "5"
1	circ	exon	15715487	15715614	.	+	annot_exons	gene_id "novel_circ_004585"; transcript_id "novel_circ_004585"; source_gene "ENSGALG00000007025"; exon_number "6"
1	circ	exon	15716636	15716738	.	+	annot_exons	gene_id "novel_circ_004585"; transcript_id "novel_circ_004585"; source_gene "ENSGALG00000007025"; exon_number "7"
1	circ	exon	15713646	15713692	.	+	annot_exons	gene_id "novel_circ_004595"; transcript_id "novel_circ_004595"; source_gene "ENSGALG00000007025"; exon_number "1"
1	circ	exon	15714444	15714625	.	+	annot_exons	gene_id "novel_circ_004595"; transcript_id "novel_circ_004595"; source_gene "ENSGALG00000007025"; exon_number "2"
1	circ	exon	15715487	15715614	.	+	annot_exons	gene_id "novel_circ_004595"; transcript_id "novel_circ_004595"; source_gene "ENSGALG00000007025"; exon_number "3"
1	circ	exon	15716636	15716738	.	+	annot_exons	gene_id "novel_circ_004595"; transcript_id "novel_circ_004595"; source_gene "ENSGALG00000007025"; exon_number "4"
1	circ	exon	15826738	15826860	.	+	exon_intron	gene_id "novel_circ_004613"; transcript_id "novel_circ_004613"; source_gene "ENSGALG00000013018"; exon_number "1"
1	circ	exon	15827143	15827319	.	+	exon_intron	gene_id "novel_circ_004613"; transcript_id "novel_circ_004613"; source_gene "ENSGALG00000013018"; exon_number "2"
1	circ	exon	15828129	15829351	.	+	exon_intron	gene_id "novel_circ_004613"; transcript_id "novel_circ_004613"; source_gene "ENSGALG00000013018"; exon_number "3"
1	circ	exon	15829352	15832476	.	+	exon_intron	gene_id "novel_circ_004613"; transcript_id "novel_circ_004613"; source_gene "ENSGALG00000013018"; exon_number "4"
1	circ	exon	15850658	15850764	.	+	annot_exons	gene_id "novel_circ_004616"; transcript_id "novel_circ_004616"; source_gene "ENSGALG00000031922"; exon_number "1"
1	circ	exon	15851216	15851338	.	+	annot_exons	gene_id "novel_circ_004616"; transcript_id "novel_circ_004616"; source_gene "ENSGALG00000031922"; exon_number "2"
1	circ	exon	15852711	15852888	.	+	annot_exons	gene_id "novel_circ_004616"; transcript_id "novel_circ_004616"; source_gene "ENSGALG00000031922"; exon_number "3"
1	circ	exon	15853805	15853877	.	+	annot_exons	gene_id "novel_circ_004616"; transcript_id "novel_circ_004616"; source_gene "ENSGALG00000031922"; exon_number "4"
1	circ	exon	15854358	15854424	.	+	annot_exons	gene_id "novel_circ_004616"; transcript_id "novel_circ_004616"; source_gene "ENSGALG00000031922"; exon_number "5"
1	circ	exon	15855338	15855438	.	+	annot_exons	gene_id "novel_circ_004616"; transcript_id "novel_circ_004616"; source_gene "ENSGALG00000031922"; exon_number "6"
1	circ	exon	15856767	15856911	.	+	annot_exons	gene_id "novel_circ_004616"; transcript_id "novel_circ_004616"; source_gene "ENSGALG00000031922"; exon_number "7"
1	circ	exon	15857141	15857223	.	+	annot_exons	gene_id "novel_circ_004616"; transcript_id "novel_circ_004616"; source_gene "ENSGALG00000031922"; exon_number "8"
1	circ	exon	15851216	15851338	.	+	annot_exons	gene_id "novel_circ_004617"; transcript_id "novel_circ_004617"; source_gene "ENSGALG00000031922"; exon_number "1"
1	circ	exon	15852711	15852888	.	+	annot_exons	gene_id "novel_circ_004617"; transcript_id "novel_circ_004617"; source_gene "ENSGALG00000031922"; exon_number "2"
1	circ	exon	15853805	15853877	.	+	annot_exons	gene_id "novel_circ_004617"; transcript_id "novel_circ_004617"; source_gene "ENSGALG00000031922"; exon_number "3"
1	circ	exon	15854358	15854424	.	+	annot_exons	gene_id "novel_circ_004617"; transcript_id "novel_circ_004617"; source_gene "ENSGALG00000031922"; exon_number "4"
1	circ	exon	15855338	15855438	.	+	annot_exons	gene_id "novel_circ_004617"; transcript_id "novel_circ_004617"; source_gene "ENSGALG00000031922"; exon_number "5"
1	circ	exon	15856767	15856911	.	+	annot_exons	gene_id "novel_circ_004617"; transcript_id "novel_circ_004617"; source_gene "ENSGALG00000031922"; exon_number "6"
1	circ	exon	15857141	15857223	.	+	annot_exons	gene_id "novel_circ_004617"; transcript_id "novel_circ_004617"; source_gene "ENSGALG00000031922"; exon_number "7"
1	circ	exon	15858470	15858598	.	+	annot_exons	gene_id "novel_circ_004617"; transcript_id "novel_circ_004617"; source_gene "ENSGALG00000031922"; exon_number "8"
1	circ	exon	15899126	15912901	.	-	intergenic	gene_id "novel_circ_004618"; transcript_id "novel_circ_004618"; source_gene "NA"; exon_number "1"
1	circ	exon	15931374	15939513	.	-	intergenic	gene_id "novel_circ_004623"; transcript_id "novel_circ_004623"; source_gene "NA"; exon_number "1"
1	circ	exon	16048856	16048895	.	-	exon_intron	gene_id "novel_circ_004626"; transcript_id "novel_circ_004626"; source_gene "ENSGALG00000054287"; exon_number "1"
1	circ	exon	16048896	16049276	.	-	exon_intron	gene_id "novel_circ_004626"; transcript_id "novel_circ_004626"; source_gene "ENSGALG00000054287"; exon_number "2"
1	circ	exon	16049277	16049306	.	-	exon_intron	gene_id "novel_circ_004626"; transcript_id "novel_circ_004626"; source_gene "ENSGALG00000054287"; exon_number "3"
1	circ	exon	16086441	16087974	.	+	intergenic	gene_id "novel_circ_004629"; transcript_id "novel_circ_004629"; source_gene "NA"; exon_number "1"
1	circ	exon	16089579	16089627	.	+	exon_intron	gene_id "novel_circ_004632"; transcript_id "novel_circ_004632"; source_gene "ENSGALG00000034274"; exon_number "1"
1	circ	exon	16089628	16089789	.	+	exon_intron	gene_id "novel_circ_004632"; transcript_id "novel_circ_004632"; source_gene "ENSGALG00000034274"; exon_number "2"
1	circ	exon	16097783	16097903	.	+	exon_intron	gene_id "novel_circ_004632"; transcript_id "novel_circ_004632"; source_gene "ENSGALG00000034274"; exon_number "3"
1	circ	exon	16122938	16123029	.	+	annot_exons	gene_id "novel_circ_004633"; transcript_id "novel_circ_004633"; source_gene "ENSGALG00000034274"; exon_number "1"
1	circ	exon	16123996	16124044	.	+	annot_exons	gene_id "novel_circ_004633"; transcript_id "novel_circ_004633"; source_gene "ENSGALG00000034274"; exon_number "2"
1	circ	exon	16124903	16124974	.	+	annot_exons	gene_id "novel_circ_004633"; transcript_id "novel_circ_004633"; source_gene "ENSGALG00000034274"; exon_number "3"
1	circ	exon	16131806	16131953	.	+	annot_exons	gene_id "novel_circ_004634"; transcript_id "novel_circ_004634"; source_gene "ENSGALG00000034274"; exon_number "1"
1	circ	exon	16132392	16132485	.	+	annot_exons	gene_id "novel_circ_004634"; transcript_id "novel_circ_004634"; source_gene "ENSGALG00000034274"; exon_number "2"
1	circ	exon	16133420	16133504	.	+	annot_exons	gene_id "novel_circ_004634"; transcript_id "novel_circ_004634"; source_gene "ENSGALG00000034274"; exon_number "3"
1	circ	exon	16135155	16135223	.	+	annot_exons	gene_id "novel_circ_004634"; transcript_id "novel_circ_004634"; source_gene "ENSGALG00000034274"; exon_number "4"
1	circ	exon	16263441	16263646	.	-	annot_exons	gene_id "novel_circ_004636"; transcript_id "novel_circ_004636"; source_gene "ENSGALG00000019397"; exon_number "1"
1	circ	exon	16268905	16268975	.	-	annot_exons	gene_id "novel_circ_004636"; transcript_id "novel_circ_004636"; source_gene "ENSGALG00000019397"; exon_number "2"
1	circ	exon	16263441	16263646	.	-	annot_exons	gene_id "novel_circ_004637"; transcript_id "novel_circ_004637"; source_gene "ENSGALG00000019397"; exon_number "1"
1	circ	exon	16268905	16268975	.	-	annot_exons	gene_id "novel_circ_004637"; transcript_id "novel_circ_004637"; source_gene "ENSGALG00000019397"; exon_number "2"
1	circ	exon	16271481	16271586	.	-	annot_exons	gene_id "novel_circ_004637"; transcript_id "novel_circ_004637"; source_gene "ENSGALG00000019397"; exon_number "3"
1	circ	exon	16273084	16273236	.	-	annot_exons	gene_id "novel_circ_004637"; transcript_id "novel_circ_004637"; source_gene "ENSGALG00000019397"; exon_number "4"
1	circ	exon	16274100	16274174	.	-	annot_exons	gene_id "novel_circ_004637"; transcript_id "novel_circ_004637"; source_gene "ENSGALG00000019397"; exon_number "5"
1	circ	exon	16282038	16282183	.	-	annot_exons	gene_id "novel_circ_004637"; transcript_id "novel_circ_004637"; source_gene "ENSGALG00000019397"; exon_number "6"
1	circ	exon	16287208	16287271	.	-	annot_exons	gene_id "novel_circ_004637"; transcript_id "novel_circ_004637"; source_gene "ENSGALG00000019397"; exon_number "7"
1	circ	exon	16287635	16287760	.	-	annot_exons	gene_id "novel_circ_004637"; transcript_id "novel_circ_004637"; source_gene "ENSGALG00000019397"; exon_number "8"
1	circ	exon	16289556	16289678	.	-	annot_exons	gene_id "novel_circ_004637"; transcript_id "novel_circ_004637"; source_gene "ENSGALG00000019397"; exon_number "9"
1	circ	exon	16290785	16290898	.	-	annot_exons	gene_id "novel_circ_004637"; transcript_id "novel_circ_004637"; source_gene "ENSGALG00000019397"; exon_number "10"
1	circ	exon	16268905	16268975	.	-	annot_exons	gene_id "novel_circ_004638"; transcript_id "novel_circ_004638"; source_gene "ENSGALG00000019397"; exon_number "1"
1	circ	exon	16271481	16271586	.	-	annot_exons	gene_id "novel_circ_004638"; transcript_id "novel_circ_004638"; source_gene "ENSGALG00000019397"; exon_number "2"
1	circ	exon	16273084	16273236	.	-	annot_exons	gene_id "novel_circ_004638"; transcript_id "novel_circ_004638"; source_gene "ENSGALG00000019397"; exon_number "3"
1	circ	exon	16274100	16274174	.	-	annot_exons	gene_id "novel_circ_004638"; transcript_id "novel_circ_004638"; source_gene "ENSGALG00000019397"; exon_number "4"
1	circ	exon	16268905	16268975	.	-	annot_exons	gene_id "novel_circ_004639"; transcript_id "novel_circ_004639"; source_gene "ENSGALG00000019397"; exon_number "1"
1	circ	exon	16271481	16271586	.	-	annot_exons	gene_id "novel_circ_004639"; transcript_id "novel_circ_004639"; source_gene "ENSGALG00000019397"; exon_number "2"
1	circ	exon	16273084	16273236	.	-	annot_exons	gene_id "novel_circ_004639"; transcript_id "novel_circ_004639"; source_gene "ENSGALG00000019397"; exon_number "3"
1	circ	exon	16274100	16274174	.	-	annot_exons	gene_id "novel_circ_004639"; transcript_id "novel_circ_004639"; source_gene "ENSGALG00000019397"; exon_number "4"
1	circ	exon	16282038	16282183	.	-	annot_exons	gene_id "novel_circ_004639"; transcript_id "novel_circ_004639"; source_gene "ENSGALG00000019397"; exon_number "5"
1	circ	exon	16287208	16287271	.	-	annot_exons	gene_id "novel_circ_004639"; transcript_id "novel_circ_004639"; source_gene "ENSGALG00000019397"; exon_number "6"
1	circ	exon	16287635	16287760	.	-	annot_exons	gene_id "novel_circ_004639"; transcript_id "novel_circ_004639"; source_gene "ENSGALG00000019397"; exon_number "7"
1	circ	exon	16289556	16289678	.	-	annot_exons	gene_id "novel_circ_004639"; transcript_id "novel_circ_004639"; source_gene "ENSGALG00000019397"; exon_number "8"
1	circ	exon	16290785	16290898	.	-	annot_exons	gene_id "novel_circ_004639"; transcript_id "novel_circ_004639"; source_gene "ENSGALG00000019397"; exon_number "9"
1	circ	exon	16282038	16282183	.	-	annot_exons	gene_id "novel_circ_004640"; transcript_id "novel_circ_004640"; source_gene "ENSGALG00000019397"; exon_number "1"
1	circ	exon	16287208	16287271	.	-	annot_exons	gene_id "novel_circ_004640"; transcript_id "novel_circ_004640"; source_gene "ENSGALG00000019397"; exon_number "2"
1	circ	exon	16282038	16282183	.	-	annot_exons	gene_id "novel_circ_004641"; transcript_id "novel_circ_004641"; source_gene "ENSGALG00000019397"; exon_number "1"
1	circ	exon	16287208	16287271	.	-	annot_exons	gene_id "novel_circ_004641"; transcript_id "novel_circ_004641"; source_gene "ENSGALG00000019397"; exon_number "2"
1	circ	exon	16287635	16287760	.	-	annot_exons	gene_id "novel_circ_004641"; transcript_id "novel_circ_004641"; source_gene "ENSGALG00000019397"; exon_number "3"
1	circ	exon	16289556	16289678	.	-	annot_exons	gene_id "novel_circ_004641"; transcript_id "novel_circ_004641"; source_gene "ENSGALG00000019397"; exon_number "4"
1	circ	exon	16290785	16290898	.	-	annot_exons	gene_id "novel_circ_004641"; transcript_id "novel_circ_004641"; source_gene "ENSGALG00000019397"; exon_number "5"
1	circ	exon	16287208	16287271	.	-	annot_exons	gene_id "novel_circ_004642"; transcript_id "novel_circ_004642"; source_gene "ENSGALG00000019397"; exon_number "1"
1	circ	exon	16287635	16287760	.	-	annot_exons	gene_id "novel_circ_004642"; transcript_id "novel_circ_004642"; source_gene "ENSGALG00000019397"; exon_number "2"
1	circ	exon	16289556	16289678	.	-	annot_exons	gene_id "novel_circ_004642"; transcript_id "novel_circ_004642"; source_gene "ENSGALG00000019397"; exon_number "3"
1	circ	exon	16290785	16290898	.	-	annot_exons	gene_id "novel_circ_004642"; transcript_id "novel_circ_004642"; source_gene "ENSGALG00000019397"; exon_number "4"
1	circ	exon	16287635	16287760	.	-	annot_exons	gene_id "novel_circ_004643"; transcript_id "novel_circ_004643"; source_gene "ENSGALG00000019397"; exon_number "1"
1	circ	exon	16289556	16289678	.	-	annot_exons	gene_id "novel_circ_004643"; transcript_id "novel_circ_004643"; source_gene "ENSGALG00000019397"; exon_number "2"
1	circ	exon	16290785	16290898	.	-	annot_exons	gene_id "novel_circ_004643"; transcript_id "novel_circ_004643"; source_gene "ENSGALG00000019397"; exon_number "3"
1	circ	exon	16328124	16328180	.	+	annot_exons	gene_id "novel_circ_004646"; transcript_id "novel_circ_004646"; source_gene "ENSGALG00000043058"; exon_number "1"
1	circ	exon	16329617	16329957	.	+	annot_exons	gene_id "novel_circ_004646"; transcript_id "novel_circ_004646"; source_gene "ENSGALG00000043058"; exon_number "2"
1	circ	exon	16330734	16330913	.	+	annot_exons	gene_id "novel_circ_004646"; transcript_id "novel_circ_004646"; source_gene "ENSGALG00000043058"; exon_number "3"
1	circ	exon	16350789	16350859	.	+	annot_exons	gene_id "novel_circ_004646"; transcript_id "novel_circ_004646"; source_gene "ENSGALG00000043058"; exon_number "4"
1	circ	exon	16351712	16351789	.	+	annot_exons	gene_id "novel_circ_004646"; transcript_id "novel_circ_004646"; source_gene "ENSGALG00000043058"; exon_number "5"
1	circ	exon	16355009	16355137	.	+	annot_exons	gene_id "novel_circ_004646"; transcript_id "novel_circ_004646"; source_gene "ENSGALG00000043058"; exon_number "6"
1	circ	exon	16356019	16356081	.	+	annot_exons	gene_id "novel_circ_004646"; transcript_id "novel_circ_004646"; source_gene "ENSGALG00000043058"; exon_number "7"
1	circ	exon	16359508	16359622	.	+	annot_exons	gene_id "novel_circ_004646"; transcript_id "novel_circ_004646"; source_gene "ENSGALG00000043058"; exon_number "8"
1	circ	exon	16328124	16328180	.	+	annot_exons	gene_id "novel_circ_004647"; transcript_id "novel_circ_004647"; source_gene "ENSGALG00000043058"; exon_number "1"
1	circ	exon	16329617	16329957	.	+	annot_exons	gene_id "novel_circ_004647"; transcript_id "novel_circ_004647"; source_gene "ENSGALG00000043058"; exon_number "2"
1	circ	exon	16330734	16330913	.	+	annot_exons	gene_id "novel_circ_004647"; transcript_id "novel_circ_004647"; source_gene "ENSGALG00000043058"; exon_number "3"
1	circ	exon	16350789	16350859	.	+	annot_exons	gene_id "novel_circ_004647"; transcript_id "novel_circ_004647"; source_gene "ENSGALG00000043058"; exon_number "4"
1	circ	exon	16351712	16351789	.	+	annot_exons	gene_id "novel_circ_004647"; transcript_id "novel_circ_004647"; source_gene "ENSGALG00000043058"; exon_number "5"
1	circ	exon	16355009	16355137	.	+	annot_exons	gene_id "novel_circ_004647"; transcript_id "novel_circ_004647"; source_gene "ENSGALG00000043058"; exon_number "6"
1	circ	exon	16356019	16356081	.	+	annot_exons	gene_id "novel_circ_004647"; transcript_id "novel_circ_004647"; source_gene "ENSGALG00000043058"; exon_number "7"
1	circ	exon	16359508	16359622	.	+	annot_exons	gene_id "novel_circ_004647"; transcript_id "novel_circ_004647"; source_gene "ENSGALG00000043058"; exon_number "8"
1	circ	exon	16380661	16380770	.	+	annot_exons	gene_id "novel_circ_004647"; transcript_id "novel_circ_004647"; source_gene "ENSGALG00000043058"; exon_number "9"
1	circ	exon	16391946	16392021	.	+	annot_exons	gene_id "novel_circ_004647"; transcript_id "novel_circ_004647"; source_gene "ENSGALG00000043058"; exon_number "10"
1	circ	exon	16328124	16328180	.	+	annot_exons	gene_id "novel_circ_004648"; transcript_id "novel_circ_004648"; source_gene "ENSGALG00000043058"; exon_number "1"
1	circ	exon	16329617	16329957	.	+	annot_exons	gene_id "novel_circ_004648"; transcript_id "novel_circ_004648"; source_gene "ENSGALG00000043058"; exon_number "2"
1	circ	exon	16330734	16330913	.	+	annot_exons	gene_id "novel_circ_004648"; transcript_id "novel_circ_004648"; source_gene "ENSGALG00000043058"; exon_number "3"
1	circ	exon	16350789	16350859	.	+	annot_exons	gene_id "novel_circ_004648"; transcript_id "novel_circ_004648"; source_gene "ENSGALG00000043058"; exon_number "4"
1	circ	exon	16351712	16351789	.	+	annot_exons	gene_id "novel_circ_004648"; transcript_id "novel_circ_004648"; source_gene "ENSGALG00000043058"; exon_number "5"
1	circ	exon	16355009	16355137	.	+	annot_exons	gene_id "novel_circ_004648"; transcript_id "novel_circ_004648"; source_gene "ENSGALG00000043058"; exon_number "6"
1	circ	exon	16356019	16356081	.	+	annot_exons	gene_id "novel_circ_004648"; transcript_id "novel_circ_004648"; source_gene "ENSGALG00000043058"; exon_number "7"
1	circ	exon	16359508	16359622	.	+	annot_exons	gene_id "novel_circ_004648"; transcript_id "novel_circ_004648"; source_gene "ENSGALG00000043058"; exon_number "8"
1	circ	exon	16380661	16380770	.	+	annot_exons	gene_id "novel_circ_004648"; transcript_id "novel_circ_004648"; source_gene "ENSGALG00000043058"; exon_number "9"
1	circ	exon	16391946	16392021	.	+	annot_exons	gene_id "novel_circ_004648"; transcript_id "novel_circ_004648"; source_gene "ENSGALG00000043058"; exon_number "10"
1	circ	exon	16405697	16405824	.	+	annot_exons	gene_id "novel_circ_004648"; transcript_id "novel_circ_004648"; source_gene "ENSGALG00000043058"; exon_number "11"
1	circ	exon	16380661	16380770	.	+	annot_exons	gene_id "novel_circ_004659"; transcript_id "novel_circ_004659"; source_gene "ENSGALG00000043058"; exon_number "1"
1	circ	exon	16391946	16392021	.	+	annot_exons	gene_id "novel_circ_004659"; transcript_id "novel_circ_004659"; source_gene "ENSGALG00000043058"; exon_number "2"
1	circ	exon	16405697	16405824	.	+	annot_exons	gene_id "novel_circ_004659"; transcript_id "novel_circ_004659"; source_gene "ENSGALG00000043058"; exon_number "3"
1	circ	exon	16405697	16405824	.	+	annot_exons	gene_id "novel_circ_004661"; transcript_id "novel_circ_004661"; source_gene "ENSGALG00000043058"; exon_number "1"
1	circ	exon	16443789	16443884	.	+	annot_exons	gene_id "novel_circ_004661"; transcript_id "novel_circ_004661"; source_gene "ENSGALG00000043058"; exon_number "2"
1	circ	exon	17199022	17205199	.	-	intergenic	gene_id "novel_circ_004907"; transcript_id "novel_circ_004907"; source_gene "NA"; exon_number "1"
1	circ	exon	17229226	17231937	.	+	intronic	gene_id "novel_circ_004915"; transcript_id "novel_circ_004915"; source_gene "ENSGALG00000023584"; exon_number "1"
1	circ	exon	17404728	17436622	.	+	exon_intron	gene_id "novel_circ_004945"; transcript_id "novel_circ_004945"; source_gene "ENSGALG00000023584"; exon_number "1"
1	circ	exon	17436473	17436622	.	+	one_exon	gene_id "novel_circ_004951"; transcript_id "novel_circ_004951"; source_gene "ENSGALG00000023584"; exon_number "1"
1	circ	exon	17544051	17548304	.	+	exon_intron	gene_id "novel_circ_004989"; transcript_id "novel_circ_004989"; source_gene "ENSGALG00000023584"; exon_number "1"
1	circ	exon	17548305	17548513	.	+	exon_intron	gene_id "novel_circ_004989"; transcript_id "novel_circ_004989"; source_gene "ENSGALG00000023584"; exon_number "2"
1	circ	exon	17552760	17552786	.	+	exon_intron	gene_id "novel_circ_004989"; transcript_id "novel_circ_004989"; source_gene "ENSGALG00000023584"; exon_number "3"
1	circ	exon	17552787	17552879	.	+	exon_intron	gene_id "novel_circ_004989"; transcript_id "novel_circ_004989"; source_gene "ENSGALG00000023584"; exon_number "4"
1	circ	exon	17548305	17548513	.	+	exon_intron	gene_id "novel_circ_004990"; transcript_id "novel_circ_004990"; source_gene "ENSGALG00000023584"; exon_number "1"
1	circ	exon	17552760	17552786	.	+	exon_intron	gene_id "novel_circ_004990"; transcript_id "novel_circ_004990"; source_gene "ENSGALG00000023584"; exon_number "2"
1	circ	exon	17552787	17552879	.	+	exon_intron	gene_id "novel_circ_004990"; transcript_id "novel_circ_004990"; source_gene "ENSGALG00000023584"; exon_number "3"
1	circ	exon	18932479	18932588	.	-	annot_exons	gene_id "novel_circ_005295"; transcript_id "novel_circ_005295"; source_gene "ENSGALG00000029379"; exon_number "1"
1	circ	exon	18937346	18937473	.	-	annot_exons	gene_id "novel_circ_005295"; transcript_id "novel_circ_005295"; source_gene "ENSGALG00000029379"; exon_number "2"
1	circ	exon	18939522	18939657	.	-	annot_exons	gene_id "novel_circ_005295"; transcript_id "novel_circ_005295"; source_gene "ENSGALG00000029379"; exon_number "3"
1	circ	exon	18955849	18956337	.	-	annot_exons	gene_id "novel_circ_005295"; transcript_id "novel_circ_005295"; source_gene "ENSGALG00000029379"; exon_number "4"
1	circ	exon	18959582	18959842	.	-	annot_exons	gene_id "novel_circ_005295"; transcript_id "novel_circ_005295"; source_gene "ENSGALG00000029379"; exon_number "5"
1	circ	exon	18960634	18960946	.	-	annot_exons	gene_id "novel_circ_005295"; transcript_id "novel_circ_005295"; source_gene "ENSGALG00000029379"; exon_number "6"
1	circ	exon	18961707	18961835	.	-	annot_exons	gene_id "novel_circ_005295"; transcript_id "novel_circ_005295"; source_gene "ENSGALG00000029379"; exon_number "7"
1	circ	exon	18962796	18962927	.	-	annot_exons	gene_id "novel_circ_005295"; transcript_id "novel_circ_005295"; source_gene "ENSGALG00000029379"; exon_number "8"
1	circ	exon	18967157	18967313	.	-	annot_exons	gene_id "novel_circ_005295"; transcript_id "novel_circ_005295"; source_gene "ENSGALG00000029379"; exon_number "9"
1	circ	exon	18979188	18980568	.	-	annot_exons	gene_id "novel_circ_005295"; transcript_id "novel_circ_005295"; source_gene "ENSGALG00000029379"; exon_number "10"
1	circ	exon	18939522	18944769	.	-	exon_intron	gene_id "novel_circ_005298"; transcript_id "novel_circ_005298"; source_gene "ENSGALG00000029379"; exon_number "1"
1	circ	exon	18955849	18956337	.	-	annot_exons	gene_id "novel_circ_005301"; transcript_id "novel_circ_005301"; source_gene "ENSGALG00000029379"; exon_number "1"
1	circ	exon	18959582	18959842	.	-	annot_exons	gene_id "novel_circ_005301"; transcript_id "novel_circ_005301"; source_gene "ENSGALG00000029379"; exon_number "2"
1	circ	exon	18960634	18960946	.	-	annot_exons	gene_id "novel_circ_005301"; transcript_id "novel_circ_005301"; source_gene "ENSGALG00000029379"; exon_number "3"
1	circ	exon	18961707	18961835	.	-	annot_exons	gene_id "novel_circ_005301"; transcript_id "novel_circ_005301"; source_gene "ENSGALG00000029379"; exon_number "4"
1	circ	exon	18962796	18962927	.	-	annot_exons	gene_id "novel_circ_005301"; transcript_id "novel_circ_005301"; source_gene "ENSGALG00000029379"; exon_number "5"
1	circ	exon	18955849	18956337	.	-	annot_exons	gene_id "novel_circ_005302"; transcript_id "novel_circ_005302"; source_gene "ENSGALG00000029379"; exon_number "1"
1	circ	exon	18959582	18959842	.	-	annot_exons	gene_id "novel_circ_005302"; transcript_id "novel_circ_005302"; source_gene "ENSGALG00000029379"; exon_number "2"
1	circ	exon	18960634	18960946	.	-	annot_exons	gene_id "novel_circ_005302"; transcript_id "novel_circ_005302"; source_gene "ENSGALG00000029379"; exon_number "3"
1	circ	exon	18961707	18961835	.	-	annot_exons	gene_id "novel_circ_005302"; transcript_id "novel_circ_005302"; source_gene "ENSGALG00000029379"; exon_number "4"
1	circ	exon	18962796	18962927	.	-	annot_exons	gene_id "novel_circ_005302"; transcript_id "novel_circ_005302"; source_gene "ENSGALG00000029379"; exon_number "5"
1	circ	exon	18967157	18967313	.	-	annot_exons	gene_id "novel_circ_005302"; transcript_id "novel_circ_005302"; source_gene "ENSGALG00000029379"; exon_number "6"
1	circ	exon	18955849	18956337	.	-	annot_exons	gene_id "novel_circ_005303"; transcript_id "novel_circ_005303"; source_gene "ENSGALG00000029379"; exon_number "1"
1	circ	exon	18959582	18959842	.	-	annot_exons	gene_id "novel_circ_005303"; transcript_id "novel_circ_005303"; source_gene "ENSGALG00000029379"; exon_number "2"
1	circ	exon	18960634	18960946	.	-	annot_exons	gene_id "novel_circ_005303"; transcript_id "novel_circ_005303"; source_gene "ENSGALG00000029379"; exon_number "3"
1	circ	exon	18961707	18961835	.	-	annot_exons	gene_id "novel_circ_005303"; transcript_id "novel_circ_005303"; source_gene "ENSGALG00000029379"; exon_number "4"
1	circ	exon	18962796	18962927	.	-	annot_exons	gene_id "novel_circ_005303"; transcript_id "novel_circ_005303"; source_gene "ENSGALG00000029379"; exon_number "5"
1	circ	exon	18967157	18967313	.	-	annot_exons	gene_id "novel_circ_005303"; transcript_id "novel_circ_005303"; source_gene "ENSGALG00000029379"; exon_number "6"
1	circ	exon	18979188	18980568	.	-	annot_exons	gene_id "novel_circ_005303"; transcript_id "novel_circ_005303"; source_gene "ENSGALG00000029379"; exon_number "7"
1	circ	exon	18967157	18967313	.	-	annot_exons	gene_id "novel_circ_005304"; transcript_id "novel_circ_005304"; source_gene "ENSGALG00000029379"; exon_number "1"
1	circ	exon	18979188	18980568	.	-	annot_exons	gene_id "novel_circ_005304"; transcript_id "novel_circ_005304"; source_gene "ENSGALG00000029379"; exon_number "2"
1	circ	exon	18979188	18980568	.	-	exon_intron	gene_id "novel_circ_005305"; transcript_id "novel_circ_005305"; source_gene "ENSGALG00000029379"; exon_number "1"
1	circ	exon	18984748	18985184	.	-	exon_intron	gene_id "novel_circ_005305"; transcript_id "novel_circ_005305"; source_gene "ENSGALG00000029379"; exon_number "2"
1	circ	exon	18986003	18986159	.	-	exon_intron	gene_id "novel_circ_005305"; transcript_id "novel_circ_005305"; source_gene "ENSGALG00000029379"; exon_number "3"
1	circ	exon	18989668	18989763	.	-	exon_intron	gene_id "novel_circ_005305"; transcript_id "novel_circ_005305"; source_gene "ENSGALG00000029379"; exon_number "4"
1	circ	exon	18992754	18992907	.	-	exon_intron	gene_id "novel_circ_005305"; transcript_id "novel_circ_005305"; source_gene "ENSGALG00000029379"; exon_number "5"
1	circ	exon	18992908	18994627	.	-	exon_intron	gene_id "novel_circ_005305"; transcript_id "novel_circ_005305"; source_gene "ENSGALG00000029379"; exon_number "6"
1	circ	exon	19035052	19035155	.	-	annot_exons	gene_id "novel_circ_005318"; transcript_id "novel_circ_005318"; source_gene "ENSGALG00000008539"; exon_number "1"
1	circ	exon	19035497	19035901	.	-	annot_exons	gene_id "novel_circ_005318"; transcript_id "novel_circ_005318"; source_gene "ENSGALG00000008539"; exon_number "2"
1	circ	exon	19036437	19036631	.	-	annot_exons	gene_id "novel_circ_005318"; transcript_id "novel_circ_005318"; source_gene "ENSGALG00000008539"; exon_number "3"
1	circ	exon	19037992	19038165	.	-	annot_exons	gene_id "novel_circ_005318"; transcript_id "novel_circ_005318"; source_gene "ENSGALG00000008539"; exon_number "4"
1	circ	exon	19038639	19038771	.	-	annot_exons	gene_id "novel_circ_005318"; transcript_id "novel_circ_005318"; source_gene "ENSGALG00000008539"; exon_number "5"
1	circ	exon	19038919	19039111	.	-	annot_exons	gene_id "novel_circ_005318"; transcript_id "novel_circ_005318"; source_gene "ENSGALG00000008539"; exon_number "6"
1	circ	exon	19043746	19043869	.	-	annot_exons	gene_id "novel_circ_005318"; transcript_id "novel_circ_005318"; source_gene "ENSGALG00000008539"; exon_number "7"
1	circ	exon	20262712	20262828	.	-	annot_exons	gene_id "novel_circ_005530"; transcript_id "novel_circ_005530"; source_gene "ENSGALG00000040038"; exon_number "1"
1	circ	exon	20263302	20263373	.	-	annot_exons	gene_id "novel_circ_005530"; transcript_id "novel_circ_005530"; source_gene "ENSGALG00000040038"; exon_number "2"
1	circ	exon	20263674	20263775	.	-	annot_exons	gene_id "novel_circ_005530"; transcript_id "novel_circ_005530"; source_gene "ENSGALG00000040038"; exon_number "3"
1	circ	exon	20267661	20267762	.	-	annot_exons	gene_id "novel_circ_005530"; transcript_id "novel_circ_005530"; source_gene "ENSGALG00000040038"; exon_number "4"
1	circ	exon	20267847	20267900	.	-	annot_exons	gene_id "novel_circ_005530"; transcript_id "novel_circ_005530"; source_gene "ENSGALG00000040038"; exon_number "5"
1	circ	exon	20263302	20263373	.	-	annot_exons	gene_id "novel_circ_005531"; transcript_id "novel_circ_005531"; source_gene "ENSGALG00000040038"; exon_number "1"
1	circ	exon	20263674	20263775	.	-	annot_exons	gene_id "novel_circ_005531"; transcript_id "novel_circ_005531"; source_gene "ENSGALG00000040038"; exon_number "2"
1	circ	exon	20267661	20267762	.	-	annot_exons	gene_id "novel_circ_005531"; transcript_id "novel_circ_005531"; source_gene "ENSGALG00000040038"; exon_number "3"
1	circ	exon	20267847	20267900	.	-	annot_exons	gene_id "novel_circ_005531"; transcript_id "novel_circ_005531"; source_gene "ENSGALG00000040038"; exon_number "4"
1	circ	exon	20263302	20263373	.	-	annot_exons	gene_id "novel_circ_005532"; transcript_id "novel_circ_005532"; source_gene "ENSGALG00000040038"; exon_number "1"
1	circ	exon	20263674	20263775	.	-	annot_exons	gene_id "novel_circ_005532"; transcript_id "novel_circ_005532"; source_gene "ENSGALG00000040038"; exon_number "2"
1	circ	exon	20267661	20267762	.	-	annot_exons	gene_id "novel_circ_005532"; transcript_id "novel_circ_005532"; source_gene "ENSGALG00000040038"; exon_number "3"
1	circ	exon	20267847	20267900	.	-	annot_exons	gene_id "novel_circ_005532"; transcript_id "novel_circ_005532"; source_gene "ENSGALG00000040038"; exon_number "4"
1	circ	exon	20269979	20270068	.	-	annot_exons	gene_id "novel_circ_005532"; transcript_id "novel_circ_005532"; source_gene "ENSGALG00000040038"; exon_number "5"
1	circ	exon	20271441	20271638	.	-	annot_exons	gene_id "novel_circ_005532"; transcript_id "novel_circ_005532"; source_gene "ENSGALG00000040038"; exon_number "6"
1	circ	exon	20272104	20272137	.	-	annot_exons	gene_id "novel_circ_005532"; transcript_id "novel_circ_005532"; source_gene "ENSGALG00000040038"; exon_number "7"
1	circ	exon	20272329	20272466	.	-	annot_exons	gene_id "novel_circ_005532"; transcript_id "novel_circ_005532"; source_gene "ENSGALG00000040038"; exon_number "8"
1	circ	exon	20475148	20475286	.	-	annot_exons	gene_id "novel_circ_005534"; transcript_id "novel_circ_005534"; source_gene "ENSGALG00000032156"; exon_number "1"
1	circ	exon	20475852	20475943	.	-	annot_exons	gene_id "novel_circ_005534"; transcript_id "novel_circ_005534"; source_gene "ENSGALG00000032156"; exon_number "2"
1	circ	exon	20476437	20476525	.	-	annot_exons	gene_id "novel_circ_005535"; transcript_id "novel_circ_005535"; source_gene "ENSGALG00000032156"; exon_number "1"
1	circ	exon	20476609	20476690	.	-	annot_exons	gene_id "novel_circ_005535"; transcript_id "novel_circ_005535"; source_gene "ENSGALG00000032156"; exon_number "2"
[truncated: 110,568 more rows]
