# Supplementary material for: Novel Insights into the Circadian Rhythms Based on Long Noncoding and Circular RNA Profiling
Source: Int J Mol Sci. 2024 Jan 18;25(2):1161. doi: 10.3390/ijms25021161 (PMC10816401; doi:10.3390/ijms25021161)
Supplement: Supplementary file 1 [file ijms-25-01161-s001.zip › lncRNA.fa]

>MSTRG.3.1 gene=ENSGALG00000045540
GGGGCGGTGCAGCAGTACAGTTTCGTTTTGTCTTTGCTCTTCCTGTTCGTGGCGTTCATGGGGGCTCTCA
AGGACTGACTGCGCTGGAGGCCAAAATGAGCCTCGCTGAACTGAGCGGCAGAAGCATCCCGTTGTGACGG
GCCCAGGGGCTCCGTGCATACTCGGTACGGATTACGTCCGAAGGGGCATTTCAAGGATCCCAGGGGGTAT
GGATGGGCCTTTGCAATAGCTGCTGTAGACACAGACGACATGAAGCAGCCGTCTGTTCTGCCTGGCCTGT
CAGAAGATCCGTCTGCTCTGGGGTTGCTACAGGTGCCGACTGCTACAAGAACGGTGACTCAACCGCCCCC
CTGGGCAGCCCCTCCCAGTGCTTAACGGCCCTTTCTGTACAGCGCTGTTTCCTGATATCCAACCTCACCC
TCCCCCGGTTCAACCGGAGGCCGTTTCCCCTCGTCCTGTCAGCTGTCAGCAGTGAGAAGAGACCAAGCCG
CTCTCACCGCAATCACCTTTCAGGTATTGGAAGAGAGCAATGAGGTCTCCCCTCAGCCTCCTCTTCCCCA
GACCAGACCGAACAGCCCCAGTTCCTTCCGTCGCTCGAAGTCACACCCCCACGGGGTGCAGAAGCGCGCT
CACAGCGCCCCGTCCTCCCAGCGGCCGCCGTAGGGCTGTGCCGGGGGAGGGGAGATGGCGGGGCCGGGGC
TGCGGTGCTCCGTCCGCCGGGCTGTGCCGGGGATCCCCTCCGCGGAGCACAGCGGCGCTCTCTCGGCTCG
GTTGTGCGGCGCGTTCGCGGGAAGGAAACGCGCGGTGCGTTTCAGGAGCGCGTGGCTGCAGATAGAGCTG
CCGAGCCGCTGTGTTACGCGGTGGGCCACTGCTGCGACACCGCGACGGCTTTTGCGCGGCGCGAAGTCAC
GCGTGCAGCTTTGCGGGCCGGAAGGCGTTGCGCGACGCCGCTCTGTTTGAACACGGGACCTTCAGCACAA
CGAACGCGGACGGAACGGCCTCGGGCACCCGCAGGGACGGAGCCCCGCGCGGCTCCGCTTCCCCTCCGTG
ACCGCGGGGCGGCGCTGCTGAGCCGCTGCTCCCCGGCGGGAGCGGCGCTGGGCGGCCCGGGGAGAACGGC
GGCCGTGGTCCGGGCGTGCGGAGATGGGAGCGGGAACGGCACGGCGCTGGTGGAGCCGCGCGGGGCGACG
GGTGGCAAAGGAAGGCGGAGGGAGGGACGAAGGGCGCTCTGCCGGCCCAGCCCTCTCTCCGGGACACGCG
CGGCGGCACCGAGCGCGCCCTCGCTTTGCCGCCGCCCCGCGGAGCGCTGCAGGGACGCAACGGCGGAAGC
CGTGCGACGGCAACGGCAGCGAGTCGGGAGGATCGAATCCAAAGGGAATCGCCTTAAAGCTCGGCGGCAT
CGCGGAGCGCTGCGGCTCAGCGAGAGCCGTGAGTGCAGAAACCCTCGTGCGGGGCTACGGCCGTGGAACG
GCGCCGGGAGCGACGTCGCCCACAGCCAAAGTCAGACGGCGGCCGGGAGCGACGGGAAAGCGACCCAGGC
GTTTTTTCTTTGCACGCATCGGAAATTCCTGGGCAGGGTGAGCGCGACTCGCGATGCTGGAGCACTTCGA
GGGAGACCTAAACTGCACCAAGTGAGCCACAAATGGACCCGAACGGACACAGCTGGCCCAGAAATACAGA
CGCACTGCCCAAAATGCGCAGAAATGGCGCCAAATAGACTCACAACACACAGAAACATCCCCACAGTGCC
CCCACATCAGACCGAATAGACCAAAAGCACCTCAAAGTGACCCAGGCAGATGTGAGATGGGCCCAAATGG
ACACAAAAGGGCCTGGAATGGCTCCAGAGACATGAGAATGGCCCCAAAACCACTCGGAATGGATCCACAA
GGCACTGCAATTGACCCAAAATATCAGTGAGTGACACAAACGGCCCCAGAACAGCTCAAAATGAACTGAA
ACGGCCCCGGTTGGCCTTAAAATGGACACAGTGGCTTCCAAGAAACCCCCAAGTGACCCCAACACAACCC
CCAAATGACCCCAACACAGCCCTACGTGGCACTTCAAGGTCCTCAAATGGTGGAAACTACACCCAAAGCA
TCCCAATGAAGAGTGAGAACAGGACCCTGCAGTTATAGAGAGAAGGGCCTCACAGCAAGAAAAGGGAAAG
TAGCTTCACAAGGTAGACATAAGGGGCAAATAGAGAGAGTTTAAGTAGAGAGTGTTAGAAAACAAGGGGT
TCCAAGCACTTTCACAGACACCAGGTCTGGAATAGCAAGGAGGATGAAGGCCATCAAGATAAGGACAGCA
GAGCAGCTCCAACACATTTGGCAGGGAGGTGATTGCATGTCTACAGGGCAAGCTGAAACCAGTTCGGGGG
ATGCCCCCCCTTCGGGGTCAGAAGTTTGCAGCGAGGAAGACTATGAGCCTTCATCATCACGACCTGCTAC
GCACGCGCAAGGAGGGGGAGGACTGCATGCTGATGGGCTCTCGGGAATGTAGTGAATATGTATCCGAATT
CCTGTCAACTACTGCTGATGTATTAGTTGGACCTGTATCTATAGCCCCATTTCTGCTGACGGTGCGCAAG
TTAGGTGGAGCGATCCCCCTTGCACCGGGCTGTACGCGCGTCACCAATAAACACATGCCT
>MSTRG.4.3 gene=ENSGALG00000045540
GTGGGGGTGTGACTTCGAGCGACGGAAGGAACTGGGGCTGTTCGGTCTGGTCTGGGGAAGAGGAGGCTGA
GGGGAGACCTCATTGCTCTCTTCCAATACCTGAAAGGTGATTGCGGTGAGAGCGGCTTGGTCTCTTCTCA
CTGCTGACAGCTGACAGGACGAGGGGAAACGGCCTCCGGTTGAACCGGGGGAGGGTGAGGTTGGATATCA
GGAAACAGCGCTGTACAGAAAGGGCCGTTAAGCACTGGGAGGGGCTGCCCAGGGGGGCGGTTGAGTCACC
GTTCTTGTAGCAGTCGGCACCTGTAGCAACCCCAGAGCAGACGGATCTTCTGACAGGCCAGGCAGAACAG
ACGGCTGCTTCATGTCGTCTGTGTCTACAGCAGCTATTGCAAAGGCCCATCCATACCCCCTGGGATCCTT
GAAATGCCCCTTCGGACGTAATCCGTACCGAGTATGCACGGAGCCCCTGGGCCCGTCACAACGGGATGCT
TCTGCCGCTCAGTTCAGCGAGGCTCATTTTGGCCTCCAGCGCAGTCAGTCCTTGAGAGCCCCCATGAACG
CCACGAACAGGAAGAGCAAAGACA
>MSTRG.5.1 gene=ENSGALG00000051297
CTTCTCGGCCTTTTGGCTAAGATCAAGTGTAGTATCTGTTCTTATCAGTTTAATATCTGATACGTCCTCG
ATGAGAGGACTTTATATTAAACGGATTTTTGGGCGCGGGAGTTGGACCCGGCGGCCTTTTGGCTAAGATC
AAGTGTAGTATCTGTTCTTATCAGTTTAATATCTGATACGTCCTCGATGAGAGGACTTTATATTAAACGG
ATTTTTGGGCGCGGGAGTTGGACCCGGAGCTTGCTCCCTCCGCTCCGCGCATCGTCCCGGTATGGCAGTA
CCTCCGGGCACGGTGCACCTCCCCCGGGAGGAATGTGGCGTGGTGAAAGGAGAG
>MSTRG.8.1 gene=ENSGALG00000051297
CTCTATGGTAAAAGATTCTTACGGAAGTACAAGGCGCGCGCCCGCAGACGTGGAAGTAGGGCAGCTTTGC
TTCCGGCGCTCAGTGCCGTCAGTCCCGTCGGTACGGTGTGCTGTTCGCTAGGCGGTACCACGCATGCGCA
CACAAACGCGGAAGTAGGGGCGGTCCGGTCCGTGCAGCGTCGCTGAGCGGCCGTGGAACGGGCGGGGAGG
CGCCACCGCCGCGGGGAGAGAGCAGCGCTGCGGCGCGGGACGGAAAAGGAACAGTCAGGCCCTTTTTGGT
GTCCTGGATCACTCTACAACTCGGGGTGGAAGTTGAAGACTCAGATCCAATATCCCACAGGCACAGCTGA
TGCTGAACCCAGGAGCCCAGGTTGTGCTCAGGAGTTACTCCAAGATGAGGAGTTTTGAAGACTATTGGTC
TTCAAGCAGCTGAATCAGGACCAGAGAAGGCCAGATCAGAAGCTGCAGCTGAGACTGATGGACCTGCACA
ACTGCAAAAGTGCCGTGGCTATAAGCAGCGGAAGGCATATCAAACTGGGTTACTTGCGAGCACACCAGGA
CTGGAGTGAAGATTCAATTAGTAACCAGGCTGTATCAAACCAGAAGGCGTTACAGAGATCACCTGTGGTG
CTTCAGAGGCCACATAAGAAGCCGTTCAATGGATTCATTACTCTTCCCTAAAGGAGCTGAAATGGCTGTT
GTTGTTGTTCTTCAGTCCTGGAGAAATGACGCTGTAAAAATTCAAGCCTTTATCTGAGCAAACAAAGCAC
GAGAAGAGGACAAAACCCCCAGATGTCATTTCTCACAGCAAAAAACTTTCTAAGCAGTACAAGAAGCAAA
AGGGAGGTTTGAAAGCTTTGAGCGAGTAGAAGAGGGAACAAAGGCTGGCAGCCCATCGGCATCTGTTCTG
CTTCCTTCAGGTATGGACCAATCAACTTTGTTCTCTAGGAACTCAGCTGTTTTTCTTTAGCCCTGTGCTT
TATCCCTCAGGGAGGCACTAATTTTGATCTGATGCAACGCCTTCCTAAAATCCAGTCCAGTCTCAATTCT
CTGCTTACAAGGGCTTCCAAGGGACTGCAAGCTCAGGCTTTACAGGTCAGAGGTGAAGCCAACAGGGAGA
CCTCTGGATGTTCAGAAAGAAACAAGAAGGCTGGGAATCAGCTGCTTTGTTGGATGCTTTCACTGACTGT
CCTACTTAAGGATCCTGCCTGTCCATGGACACGTTGGGTTGGTTTGGCTGGAGCTTTGGAGCTCGGTGCT
TATGGCTTTCATTCTTTATGGCACAGAGTGGCGCCATGTGCTGCCTGGACCAGATACACGTATTGCTGGA
GGAGATCACTCTGTGCATTGTATTTTTTCTTTAATGCTTTTAAGGCGTGAGGGGTTGATTGCCTTCTAAC
AGGTCACGTCTACAAGAAATGCATTTTTCTTCTTTCTTTCCTTGCAGCCGTAGTTCAGGGAAATGTGGAT
GCTTTCTTCTCTGCTGCTGTTTCCCATAGCAGTATCCTAGGAATGGCTTCTGTCACGGATTGCTTACTTG
CTTACTTCAAATACTGAAAGAAATGACCGTTCTTTTCCTTCTGCCTGTGTAGAACTCCCTTTGATTTTGA
TGACAAATCCATTATCTGTTTCCCAAAAGTGATGCTGAGCACCGTGCCTCATGATGACTTACACATACCT
CGTGCTTCATATTAATTCCTCATTTGGGTCAAAAGTAGACTGAAATCCTTGAGCCTGTGCCTGGGGATCC
CGCTGCTACTGAGACAGTTCAGCTGCAGTGCCCGCGGTCAGAACGCCCTGCGGCAATCCTGGCATCGGCT
GTGAATGAGAGAACTGACAGCAAATCACTCAATATCGAAACCCATCCGGTGGATATCTCTGAGCCTTGGG
TGAGCTGGGCGGCATCTCAGGGTGGTGAGGTCGGGTATGGAGGCTGTTACTGCGATGTTCCTTCTAAGAG
CTGCTCGGCTGTTTTGCGTTGCTCTGATTAATTGTTCCAAGCTATCCTTGGCTTTGCTGCACACATCTGT
CCAATTGGTACCATGTTTTTTCATCACCTCCGATGCTGGCTGAAAAAAAAGGAATAATAATAATTAAAAA
AAATGCACAACAGCAATTTGCTGGTTATTTATTTATTTC
>MSTRG.8.2 gene=ENSGALG00000051297
GCTTTGCTTCCGGCGCTCAGTGCCGTCAGTCCCGTCGGTACGGTGTGCTGTTCGCTAGGCGGTACCACGC
ATGCGCACACAAACGCGGAAGTAGGGGCGGTCCGGTCCGTGCAGCGTCGCTGAGCGGCCGTGGAACGGGC
GGGGAGGCGCCACCGCCGCGGGGAGAGAGCAGCGCTGCGGCGCGGGACGGAAAAGGAACAGTCAGGCCCT
TTTTGGTGTCCTGGATCACTCTACAACTCGGGGTGGAAGTTGAAGACTCAGATCCAATATCCCACAGGCA
CAGCTGATGCTGAACCCAGGAGCCCAGGTTGTGCTCAGGAGTTACTCCAAGATGAGGAGTTTTGAAGACT
ATTGGTCTTCAAGCAGCTGAATCAGGACCAGAGAAGGCCAGATCAGAAGCTGCAGCTGAGACTGATGGAC
CTGCACAACTGCAAAAGTGCCGTGGCTATAAGCAGCGGAAGGCATATCAAACTGGGTTACTTGCGAGCAC
ACCAGGACTGGAGTGAAGATTCAATTAGTAACCAGGCTGTATCAAACCAGAAGGCGTTACAGAGATCACC
TGTGGTGCTTCAGAGGCCACATAAGAAGCCGTTCAATGGATTCATTACTCTTCCCTAAAGGAGCTGAAAT
GGCTGTTGTTGTTGTTCTTCAGTCCTGGAGAAATGACGCTGTAAAAATTCAAGCCTTTATCTGAGCAAAC
AAAGCACGAGAAGAGGACAAAACCCCCAGATGTCATTTCTCACAGCAAAAAACTTTCTAAGCAGTACAAG
AAGCAAAAGGGAGGTTTGAAAGCTTTGAGCGAGTAGAAGAGGGAACAAAGGCTGGCAGCCCATCGGCATC
TGTTCTGCTTCCTTCAGCCGTAGTTCAGGGAAATGTGGATGCTTTCTTCTCTGCTGCTGTTTCCCATAGC
AGTATCCTAGGAATGGCTTCTGTCACGGATTGCTTACTTGCTTACTTCAAATACTGAAAGAAATGACCGT
TCTTTTCCTTCTGCCTGTGTAGAACTCCCTTTGATTTTGATGACAAATCCATTATCTGTTTCCCAAAAGT
GATGCTGAGCACCGTGCCTCATGATGACTTACACATACCTCGTGCTTCATATTAATTCCTCATTTGGGTC
AAAAGTAGACTGAAATCCTTGAGCCTGTGCCTGGGGATCCCGCTGCTACTGAGACAGTTCAGCTGCAGTG
CCCGCGGTCAGAACGCCCTGCGGCAATCCTGGCATCGGCTGTGAATGAGAGAACTGACAGCAAATCACTC
AATATCGAAACCCATCCGGTGGATATCTCTGAGCCTTGGGTGAGCTGGGCGGCATCTCAGGGTGGTGAGG
TCGGGTATGGAGGCTGTTACTGCGATGTTCCTTCTAAGAGCTGCTCGGCTGTTTTGCGTTGCTCTGATTA
ATTGTTCCAAGCTATCCTTGGCTTTGCTGCACACATCTGTCCAATTGGTACCATGTTTTTTCATCACCTC
CGATGCTGGCTGAAAAAAAAGGAATAATAATAATTAAAAAAAATGCACAACAGCAATTTGCTGGTTATTT
ATTTATTTC
>MSTRG.12.1 gene=ENSGALG00000051297
GATGTGCGGGTCTTCATGGGAACAGCAAGGAACTGAAAGCTGCATTTCCTGGGATGCCCTGGAACCCCAC
TTTGCTGACTGGTAATTGTCTGCCCAGCAGGTGGCAGCAGAGAGCTGCAGCGCTCCCGAGTGCTGTAACG
ACTGCACGGAGAGATGTGCGGGTCTTCACGGGAACAGCAAGGAACCGAAAGCTGCATTTCCTGGGATGCC
CTGGAACCCGACTTTGCTGACTGGTAATTGTCTGCCCAGCAGGTAAGGACAATGCACACCCACCAGTGT
>MSTRG.37.3 gene=MSTRG.37
CCCCTTCCATGCCCTCCCCCCCCCATCTGAGTGCCCACGGCCGGATGCACACGGAGCTCCATGAGCATGG
GCTCAGGGCTTTGGAGACGGCCCCGCACAGCCCCCCAGGAGCAGTGAGTGTGGATCGGCCCCAACAGCGG
TCGCATCCCACGATCATTTCTGGTCCCACCCCGACAGAACGCACCGTTCCAGCTCACGCAGCTGCTGCTA
CTTAACCTTTATGTTTGTTTTTTTTCTCAGCTGAAGCAAAGAGGATTTTTTTTCCCATGTGTAGATAGCT
CTTTTCTGACTTTAGATCGACTCTGATGGCATTGGCATCTCCACCCCGAGCATCCCGGACCCAGTGAGAG
CTTCGCTTTGACAAGCCATTCAGGAGGAGGCCGAGCGCGCGGCGCCCGCTGCCCTCACTGTGATGCTCAT
GGCTTCTCGACATTGGGTTACTTCTGTACAAAGGGAGACACTTTTGGGTTGGTTTTTTTTCCTTTTTTTT
TTTTTTTTCCTTTCTTTTTTTCTGGCTTTGAAGGGAATTTTTAAGAAAAAAAAAAAAAAACAGTTGTTGG
TATTTTTTCCTTTGTCCAAACAAAATCCATCGATCCTCATTCTTCATTACCCCTCCTCTGTAACTCTGAC
GTTAGGAGAAAAGGAACCAAAACCCAACGCGCTTTGTGACTGATGGCCATGGGCAACCAAAGGCAGTGTG
CTTTGTGGCTGATGGCCATGGGCAACTGAACCCAATATGCTTTGTGGCTGATGGCCATGGGCAACTGAAT
CCAATATGCTTTGTTACCGATGGCCATGGGCAGCCAAAGCCAATGTGCTATGTGGCTGATGGCCATGGGA
AACTGAACCCAACGTGCTTTGTTACCGATGGCCATGGGCAGCCAAAGCCAACGTGCTTTGTTACCGATGG
CCATGGGCAACTGAACCCAACGTGTTTTGTTACTGATGGCCATGGGCAACTGAACCCAACGTGCTTCGTT
GCCGATGGCCATGAGCTCTGGCAGCAGCACAGTGCGTCCCGGTTTGATTCCTGCAGCACACGTGCATCCC
CCATTGCTGGCATGCCTGTAGACATGTGCGTATGTACCCACACACACACACACGGCCCCCGGGCACGTGC
ACACTCTACACGGACTCTGCATGTGCATCGACACGCTTGCACCTCGCACACGCGTGCGTGGAGCCGCAGG
CGCACGTCCCACCTCCACA
>MSTRG.37.5 gene=MSTRG.37
CCCTCCCCCCCCCATCTGAGTGCCCACGGCCGGATGCACACGGAGCTCCATGAGCATGGGCTCAGGGCTT
TGGAGACGGCCCCGCACAGCCCCCCAGGAGCAGTGAGTGTGGATCGGCCCCAACAGCGGTCGCATCCCAC
GATCATTTCTGGTCCCACCCCGACAGAACGCACCGTTCCAGCTCACGCAGCTGCTGCTACTTAACCTTTA
TGTTTGTTTTTTTTCTCAGCTGAAGCAAAGAGGATTTTTTTTCCCATGTGTAGATAGCTCTTTTCTGACT
TTAGATCGACTCTGATGGCATTGGCATCTCCACCCCGAGCATCCCGGACCCAGTGAGAGCTTCGCTTTGA
CAAGCCATTCAGGAGGAGGCCGAGCGCGCGGCGCCCGCTGCCCTCACTGTGATGCTCATGGCTTCTCGAC
ATTGGGTTACTTCTGTACAAAGGGAGACACTTTTGGGTTGGTTTTTTTTCCTTTTTTTTTTTTTTTTCCT
TTCTTTTTTTCTGGCTTTGAAGGGAATTTTTAAGAAAAAAAAAAAAAAACAGTTGTTGGTATTTTTTCCT
TTGTCCAAACAAAATCCATCGATCCTCATTCTTCATTACCCCTCCTCTGTAACTCTGACGTTAGGAGAAA
AGGAACCAAAACCCAACGCGCTTTGTGACTGATGGCCATGGGCAACCAAAGGCAGTGTGCTTTGTGGCTG
ATGGCCATGGGCAACTGAACCCAATATGCTTTGTTACCAATGGCCATGGGCAGCCCAAGCCAACGTGCTT
TGTTACCGATGGCCATGGGAAACTGAACCCAACGTGTTTTGTTACTGATGGCCATGGGCTGCCAAACCCA
ACATGCTTTGTTACCGATGGCCATGGGCAACTGAACCCAACGTGTTTTGTTACTGATGGCCATGGGCAAC
TGAACCCAACGTGCTTCGTTGCCGATGGCCATGAGCTCTGGCAGCAGCACAGTGCGTCCCGGTTTGATTC
CTGCAGCACACGTGCATCCCCCATTGCTGGCATGCCTGTAGACATGTGCGTATGTACCCACACACACACA
CACGGCCCCCGGGCACGTGCACACTCTACACGGACTCTGCATGTGCATCGACACGCTTGCACCTCGCACA
CGCGTGCGTGGAGCCGCAGGCGCACGTCCCACCTCCACACTCGTTCCCTCCCGGCCGAACTCACCTGTGG
GTTTTTGTTCTGTTTTTAATTTTACAGGGTCAGTTTGACTTCACCCTTATTTTGTATGGATTTTTGGAGG
AGATTTCTCCTTCTCCAGAGTCATGGAGGTGTGGCCATTCGCCTCCCGCCCTTGACGTTGTGATACACAT
ACCCCACAGAGATCTATGTTTC
>MSTRG.43.1 gene=MSTRG.43
CGCGCCCTTAAAACGGCCCCGAATTGGAGGGGGGGGGGATTGGAGCGCCTTCGGGACCGGGAAGCGGAGC
GGAACCGGAGCGGAACCGGGATCGGAACCGGGGGATACGGAACCGGGATCGAAGTACAGGGATCGGAGGA
CCGGGATTGGGATCGGAATACCGGGATTGGGATCGGAATACCGGGATTGGGATCGGAATACCGGGATTGG
GAGCGGAGAACCGGGATTCGGATCGGGACCGGGATTCGGATCGGGACCGGGATTGGAGTACCCGGAGCGG
GGTTAAAGCACCGCTATTGGGATCCGGATCCGGGATCGGAACACCGGGACCGGGATTGGAGTGTTGGAAG
TGGGATCGGAATCCGGATCCGGGTCGGAACACCGCTATTTGGGGTCGGGATCCGAATATCGGGACTGGGA
TTGGAGTACCGGGAGTGAGAGTGGGGTCCGGACCGGGATCGGAGCACCGGAACCGGGATTGGAGTGTTGA
AAGTGGGATCGGGATCCGAACCGGGTTGGAGAGCCGCTATTAGGATCCGGATCCGGACCGGGTCCGGGAT
CCGGGCCGGGATCGGAGCACCGAGAGTGGGATCGCAGCGCTGCTATTGGGATCGGACCGCGATCCGAACC
GGGATCGGATTGGGACTGGGATTGGGATCGGACCGGGAGTGGGATTGGAACGTCGGTAACGGGATCGGAA
CCGGGATCCGTGCTGGGATCGGAGCACCGTTAATAGGGTCGGAACCGGGATCTGAGCTGGGATCGGAGCG
CCGTTAATAGGGTCGGAACCGGGATCTGAGCTGGGATTGGAGCGCTGTTAATAGGATCAGAACCGGGATC
AGAGCACTGTTAGTAGGATCAGAACCGGGATCTGAGCTGGGATCGGAGCGCCATTAATAGGATCAGAACC
GGGATCTGAGCTCACAGCGCCAGGATCCGGGCTGGGAATTGGACCCCAAACGGGCCCTGAGCGCCGGCAT
TGCTGGGATTGTTGGCATCGTTGGCTGTGGGACCCCCCCTCGTTGCCCCCCACCCCCTGCGGGCGTTGGC
CTCCGGGCGTTGGGATTGTAGGTGGGACCCCACAGCGCCGCCCCATAGCGCCGCCCCATAGCCCCGGCCC
CCCAAGGTCACCCGGAGCCGCCGCCGGGGCCGCCAGTTGTGCCGTAGTCGGCCCTAAAGGCCACCGGGGC
CACCAAAAGACCCTCCCTAAGGGCCACCAAAGACCCCCCCAGGGCCACTGAAGACCCCCCCAGGGCCACC
AAAGACCCCCCCAGGGCCACCAAAGCCACTGAGGCCACCGAAGCCAACTCCAGAGCCACTAAAACCACCA
AAGGCCACCAGGGCCACTGAAGACCCCCCCAGGGCCACCAAAGACCCCCCCAGGGCCACCAAAGCCACCT
CTGGAGCCGCCGAGGCCACCAAAGACCCCCCCCAGGGCCACCAAAACAGCCACCAACGCCACCTGAAGAG
CCACCAAGGCCACCAAGGCCACCAAAGCCAACTCTACAGCCACCAAAGCCAACTCTACAGCCCTCAGGGC
CACCAAGGCCACCTGTAGGGCCACCAAGGCCACCAAAGCCAACTCTACAGCCCTCAGGTCCACCAAAGCC
AACT
>MSTRG.43.2 gene=MSTRG.43
CTGGGATCAGAGCACTGTTAGTAGGATCAGAACCGGGATCTGAGCTGGGATCGGAGCGCCGTTAATAGGG
TCGGAACCGGGATCTGAGCTGGGATTGGAGCGCTGTTAATAGGATCAGAACCGGGATCAGAGCACTGTTA
GTAGGATCAGAACCGGGATCTGAGCTGGGATCGGAGCGCCATTAATAGGATCAGAACCGGGATCTGAGCT
CACAGCGCCAGGATCCGGGCTGGGAATTGGACCCCAAACGGGCCCTGAGCGCCGGCATTGCTGGGATTGT
TGGCATCGTTGGCTGTGGGACCCCCCCTCGTTGCCCCCCACCCCCTGCGGGCGTTGGCCTCCGGGCGTTG
GGATTGTAGGTGGGACCCCACAGCGCCGCCCCATAGCGCCGCCCCATAGCCCCGGCCCCCCAAGGTCACC
CGGAGCCGCCGCCGGGGCCGCCAGTTGTGCCGTAGTCGGCCCTAAAGGCCACCGGGGCCACCAAAAGACC
CTCCCTAAGGGCCACCAAAGACCCCCCCAGGGCCACTGAAGACCCCCCCAGGGCCACTGAAGACCCCCCC
AGGGCCACCAAAGACC
>MSTRG.49.1 gene=ENSGALG00000053846
CCCGCGGTGCCCCACAGGGGTGCGCTCGGAGTTCGTGGTGAAGACGGCCAACGCCGGCGCCGGGGCGCTG
TCGGTCACCATTGACGGCCCCTCCAAGGTGACGTTGGACTGCGTGGAGTGCGCCGAGGGCCACCGCATCA
CCTACACCCCCATGGCCCCCGGCAACTACCTCATCTCCATCAAGTATGGCGGCCCCCACCACATCGTTGG
CAGCCCCTTCAAGGCCAAGGTCACCGGCCCGCGGCTCTCGGGGGGCACAGCCTCCACGAGACCTCCTCGG
TGCTGGTGGAGACGGTGACCCGCGGGGCGCGGGGCCCCCCCGGCTTCGGGACCCTCCCCAAATTCTCGTC
GGATGCCAGCAAGGTGGTGGCACGTGGGCCGGGGCTCAGCACTGCCTTCGTGGGGCAGAAGAACCACTTC
ACTGTCGACTGCAGCAAAGCGGGCAGCAATATGCTGATGGTGGGGGTGCACGGCCCGAAGACGCCGTGCG
AGGAGGTGTACGTAAAGCACGTGGGGAACCGCCTCTACAACGTCACCTACACCGTGAAGGAGAAGGGGGA
ATACGTCCTCATCCTGCGCTGGGGGGACGACAGCGTCCCGGGCAGCCCCTTCCGCGTCACCGTGCCATGA
AGGGGGGACAAAGGGGGTGAAAAAAAGGGGG
>MSTRG.51.1 gene=MSTRG.51
CAGGTTCTGCGTGGACAACGGGGCGATGATCGCTCAGGCCGGGTGGGAAATGCTGCGCTGCGGGCACAGC
ACTGAGATCCGCCAATCCGGGATCACACAGAGGTACCGCACGGATGAGGTGGAGGTGACGTGGAGGGACT
GACCTCTGACCTCTGACCTTTGACCTTTGACCTTTGACCTTCGAGCCCAATGAAGCTCCGCCCACCCAAC
CCCAA
>MSTRG.53.1 gene=MSTRG.53
CCTTATTCCCCCAATTCCCCCATTATTTCCCCCAATTCCCCCATTATTTTCCCCATTTTTTCTGTTATTT
CACCAATTTCACCTTTTCCCCCCCCATTTTCAGGACCAGTTGCTCTTCTGTGACGACTGTGACCGTGGTT
ACCACATGTACTGCCTCACACCCCCCATGTCGGAGCCCCCCGAGGGGAGCTGGAGCTGCCACCTGTGTCT
GGACCTGCTGAAGGAGAAAGCCTCCATCTATCAGAACCAGAACAACTCCTGATGCCCCCCCCGCCCCCCC
ACGGTCATTTTTCATTCATTTTACCATTTCCCCCATAATTTTGGGTCACTTTGGGCTTTTTTTGGTGCTT
TTTTTTTTTGGTTCATTGTCACCATTCTTTTATTCCCATTTTTTCCACCCAAAACGTGGCGCCCACATCC
GGGTCTCCCCCCCCCCCCCCCCCCACTCCAAAAAAAACACCAAAAAAAAAAAAGAAAACCCCTCATTTTT
CACCTTTTCTCCAAAAATTCAGCGCCGCTTTGGGGCAATTTTCTCCGTTTTTGGTTAAAATGTCTCGGGG
TGAGGTTTAATTTTATATTATATATCTCTATTTTTGGGGTTTATTTTGTCCATTTTCGTCTTTTTTCTCC
CCCCCCCCCCCCCGCCCAAACGAGGCCTTACACCCCAAAATCCCCCCCCCCCAGAATGGGGCCAAAACCC
ACAATTTTGGGGTCCCCCCTCCCCCTCCTTCACACACCTCAGAATGGGGCAAAACCTCTCAATTTTGGGG
TTCCTTCAGCTGCCGCAAAATAGGACAAAACCTCACGATTTCGGGGTCCCCCCCCTCCTTCAGACACCTC
AAAATGGGGCAAAACCCCTCAATTTTGGGGTCCCCCAACCACCTCAAAATGGGGCAAAACTTCACAATTT
TGGGGTCCCCCATTCTCCCCCCTTCAAACACCTCAAAATGGGGCAAAACCCCACAATTTTGGGGTCTCCC
TCCCTCCCCCCCTCAAATATCCCATTGTCAAAATGTGCCTCTTTTTACTTAAAACCAACTTAAAAACCTA
CCTCCACCCCCCCAAAAAAACCCAAAAACTACCAAAACAACCCCAAAATTCACCTGAAAGCTCCAAATTG
ACCCAAATCGATGACAAAAATCAACTCCTTTTCATCCAAAAAATCCCAATTTTGGGGTCAAAGTGAATCC
GCATTCGGGTTCGTATCTTTCCCCCCCCGCCCCTCTGGGTGCAGTTTGGGTGAAAATGAAGGGGTTTTGG
TTCAAAACGGGCCGTTTTCCCCCATTTTAGGCCTCTGCCACTGAAAAAAACCCAAATCTGATGGATTTTA
CCCCATTTTTGGCCCCCTTTGGCAAAGCTTCACAGCTGTGTCTTAGCCAGGAAAAAAAAACCAAGACAAA
AAATGACACCAAAATCGCTCGTTTTCGTAATAAAAACGGATACAAAAATGTGGGGTTGAGGCGTTT
>MSTRG.58.1 gene=MSTRG.58
CCAGGTGTGGTTCTCCAACAGAAGAGCCAAATGGAGACGTGAGGCCATGCAGCGGATGGAGGCCAACGGT
GCAGGTTCCTGGTGCGAGTGGCTCCTGTCCCCCCCTCCACGACAGCCCCCATCTCTGCGCAGAACCTCCC
AGCTGCTCCCCCCCCCAGCTTGTTGGAGCCCCTCGGAGCCCCCCCAGGCCTTCCGGCCCCTCTGCACCTC
TGCACCCCCAGATCCTGCTCATGGGACGATGGCTGCTGTGGCAGCAGCCCCCTCCCGCCTCCCTGGCAGC
CCCTGGAAGGTCCCCCCTTGACCCTTCTGCCTTCCTGCCCCCCGCTGCACCCCACTGCCCACCTCCATGC
CCCCCCCTGCCCCTGGCTCTGAACACACCGGGCGATGGGGGGGGCTGCAGCATGGGGCCCTTGGACCGTG
CACCGGAGGAGGATGGATTGGCCACAGATGGATTCACGTTGATCTGAAGACGTTGCACCAAAAAGTCACT
GCCCTGGAAAGCCCCACGCTTCGTTCTTTGCTCTAAATAAAAAGGTTTTTGGGGTTTTGTTTATGTAGAA
ATGTGATTTGAGGATATAACCACGGCAAACTCCTCCACTGCCAGCACAGAGCCTGATTTTATTTGAAGGA
GAATGACCAACCCCAACTCCAGATCGGTGCTTTGTGTGCAGGAAAAGGTGCTTTTTGTGAGCCAAAATTG
TTCTGTGGGGATCTCTGAGCAAAAAAACCCCACCGTCCCAGGGGTACACGGCCCTGATATCCCAAATGGT
CGGCCCTGCAAAAAGAGCAGGATTGTTCCCTCCCCATTTCCTCAGCGTCTGAGTGCAGTGCTGAGAGCAC
AGAACCATGGAATGGATG
>MSTRG.59.1 gene=MSTRG.59
CCCCCAATATCGCAGTGTCCCACGTTCAAACGGGAGGCGGACGCCACGGAGGTCCCCGAACCATTTGCAG
CCGAAGCCAAATTCTTCACGGAGTCTCGGCTGCTGCAGAGGGATGTGCAGATCGTGCTGGAGAGCTGCCA
CAACCAGAACATCCTGGGCACCATCCTGCACCCGAATGGGAACATCACCGAGCTGCTGCTGCGGGAGGGC
TTTGCTCGCTGCGTGGATTGGTCCATTGCTGTCTACACCCGGGGTGCTGAGAAGCTGCGTGCAGCTGAGA
GGT
>MSTRG.109.1 gene=ENSGALG00000050475
ATATTTAGCACTTCCCCGAGCCCTTCGCATGCTCCAGCCCCGGTGCGGAGCGCTCGCTTAATTAATTGAC
GCAGCTCTCGCCCCGCGGTGCCACATGACGGGGGCGGTGGGCGGCCGAGGGCACGGCCCTACAGGTTTTC
AATGACCATTCTGTTACTGTAACCACCATGGATGCGAACGCTGTGGTGATAAAGGCTTGCTATTTTCTCC
TACTGGATTCCTCAAATCCAAGAGCTACTCAGCAGTTTCCAAGGCAACCACCTGTGGAATAATTAAAAAG
GATGAAGTGTTAGTGTGCCAGATGAACGGAATTCTTGCCTGGAGAGAGCACTTCATTTTCAGCTGTTCTG
AAGAATCAAATGTGATTCTGCCAGCACAGTTCAGGTGCTGATCTTCTGAGAGTGACTTCCCTATGCCAAA
GAAAGAACGTGTTTTTGATGGAAGACCTACTTACAAATGAGTACAAATGGAAAGTGTCACTCCTTACGGG
AGGGGTCAGGAGTACTTCAATCTTCAGCTAGAAGATCCTCTGCAGCCTGTTTATCAGATTGAGGACAACC
CTTTCTTGTTCATAATGGATTGTTCAGAAAAAAAGACAATTGGATGTGGTAGAAGCAGTTTTTTTCCTAA
GCATGGCCCAAGGACAGCTGCATCAGTACAACTGGAGGTGACATGAACTGCAGCATCAGAGGCACAGCAA
GCACTGGAGGGTGTCCCAATGTTAAGTGGTCTTGCTGTCAGCAAAAACCTGCTCTGAGGGAGTTTGCTGC
AGTGCTTCTCTTACTGACTTCCTCGGTGAACAAGGAGCTGTGGGGAGACCTTGGCAGACACTGTGTGTGC
GAGGACGACGGCGGTTCTGAAAGTAGGATGAGGGTCCTTCTTCCTTCGGCAAACCCTGGTATGTGTTGCC
CAATCTGGATTAACAACATTCTTCAGGGTAGTAGTGCTGTGAGCAGTTCTCTTTCTGTTGGTAGTGCTGT
AATAGAAAACAAATGAGTATTCAGTGACTCAAAGCAGAATCAGGAAGTAAGAAAAAAGCATTGATTATTT
AATAGGAAAAAACAAAGATGGAAAAAACCGCCATGGATAGATACTCTTCTGATTTATTGTTACAGGAATA
TGATCTTGACTAGAAACAAGCTCCCTCAGGAAGCTGGTTTCATATGGTGGTTTAGATTTAACTATTCATT
GTCTAGCACCATTTGAAATCAGTGTTCTTGGAGGAAGAATGCCTGCTGCGATCATCAGTGGAATGGATCT
TCAGAAACCCTGGTGGAGAAAGAAGGTCAAGATCTCTGTGTGTTTCTGTTGCTAGACTTAGCTTCACCAC
TGAACAGACTCCCTAAGTAGGCTGTGACCTCAGAGTGCATGGCTCAGACAGCCCTTGGGCGAGCAGTGCA
GTATGTCATTTCAAAGGCAGAAATTCTCTTGTAATGGTGCTGGCCACTAGCATGTTTATAGTACTTGTAG
GTGGTCAACCAGAACTTGGAAACTGAGGAGGACTTACGAGACATAAACATTGCAGAAAAGCATAATATGG
AATTGCAACACAGCATTGAAGACACTGATGTCAAAACAGCCCCTGTTGAATTACATTCTTACAGTATAGT
GAGAAATGAGGAAGGGAGCCTCATTTGCTCTGCTTTCAGCCCATCGTAGACACCTTTTTTGAGTTTTAGT
TCTTTACTGCATTAGTAAGTGCCTGTACATACAGTGTGTGTATGTCATACATCACACTGAAAGTTCTGGA
TGCTGTCCACATCCAGACGCTGCTTGTTTGCATTTTCATGTGGCGTGCTTGGCAGATTTGAATGTGCTTA
TTTATTTTTTAGGTCTTTCTGTGTTCAGGTTGCAGGTTGGTAGCCTACTGTACTAGGTGTAGTCAATGGA
AATAACCAGCATCAGTATCTGTGAGAACTGGACCACATGTGGTAGAGCACATTGACTGAGGCTACTCTGT
ACAATTCCAAAGGAGTATGTAACTACTGATTTTGAAAGTTTTCATCTTCTAAATCTTTGTCTGAAGTGTT
TCAATAATGCACCATTTTTCTAGGGAGTAATACCACAGAGGTAACTCCTGAACATTTATCAAGTATTTGG
GGATCCTCCAGTGTAAAACACTGTTTAGTACTTAACTCTTCATCCTTGCAGATCTCAGTAACCCCTTTAG
AGGATGACTGATTTCTTTTGGTGTTCAGAGTCAATAATATTTTCTAGCACCATTTGAAATCGGTTATAGT
GATTGGGGAATTGCTCCTTGTGAATTATATACAAGAAACTCCAAAGAGAATCTTTAATGCTGTTACCTAG
GACTGAAAAAAAGAGGACTGTAAAAATTATATTCAGAATGCTTTGGAAAGTCAAACATTGCTGAATGTGA
AGATAAAGGAGGATTGTTTTTCCAGTGGGAATTATCAGTATGGACTCAAGATCAAGAAAAAACATACTGA
AAAACACTGTTGGTTTAATGATCTAGCTAGGAGGTATAAGGAAATAAAAACTCAGCATCAGGAACCTTTC
CAGTCTCCAGTTAGCGCACTCTGGACATTCTGAAAGACAGATCTTGTGCAAGATTTCATTGCTAACCTGA
GAGCTTTTTTCCTTCTCCACTCTTACACTGCTAACAGCATAAGCCGCAAAACTGAGTCATCTTCCCAAGG
ATATTACTTATCTAAGTTTTCTCCAAGAATTGTGCTCTTCAGGGAAGCAGAACTGGCCAGAGATGCAGAG
TCTGACTGTGGGTCATATCCTCAGTTGCAGCAGGAGCTCATTAGCCGTGAAGATAATTTCTGAAAAGCAT
TCCTCAACCAGAGTATCATGCTCTCTGGGAGGTAGTAACACAGACTGCAGTACATCCCTCTAGCAGGGGA
TGTTTTCCTAGATTAACTTCTTAAAGCCGGAGTACCCTGCTTTTCCTGGTTCTTTTCTATGGGGAAACTG
CAACGTAGCAGCTGTAGACTGCAAACAAGTGGAGCAGCTGTTGAGTATTCAGAAGCATTCCTAAGCTGGT
AACTTGTTGGGAGCAGCACATTCACCCTTCACCTTCCCTTGTGTTTGTTTGTTTAACTAAGAAGGCATGG
AATCATCACAATCTAAAAGAGGCTCAGTGTGGAAGGTACACTGCCTCTTTCTGGTCTCTTGCTTCAGTCC
TTTTGTGAAATCCACTCCCATGATCTGTCTTGTTTAAACTCTCAGCAGTGGGTCGTGCTGTGTTTAGTTA
GCCCTCAAGTTACCATAAAAACAATTAAAATACCGAGGGTGTCAAACAGCTGGTGGCATATATTTTGCAC
TGTGATGCCAAGAGCTGACACCTGCCTACATACATAGTTTTGGGAGTTTAGCAGATGTTCTCACAGAGCT
TATAAGCTATACAGAAAAAAAAAAAGTACTGCAGTCCTGAAATGTGGGTTACAAGTGATCAGTATGAGTC
TGTTTAGCACAGAAGTAGCTCCCATACAGACCTTTGCTTAAGTTACGTCTTGTGCAAAGTCCATCAACAA
GGAGTTCAGGGTATTCAGAGTTCAGTGGCTTGTACTGTGCTTGCCAAGCTGAGGTCTGAAAATAAAGTTT
TTACACTTAAAGGAAACTTGCTATCACAAAAACTAATCTTACGGTGAGAATCAATTACAAATTAATAAAA
AGTGATCACAGAAAAAAAAAAAGTACCTCAAGGATATTAGTAAAGTTTAATTTGTTCTGTTGAGGTAGGA
GGTTTTTAAGCTGTAGTAATTTTCTCTGTTTGCACCGTATAGTGAGAAACAAGGAAGCTGCCAAGTACTT
GGATCCCCTGAAAGGCTTTTCTGATGTGAGTAATGCTGCAAGTGTGCCTGTGTGCTTACAAGACTGCGTC
CTGTTGCTTGTTAGATCTTTCCTGCAGCTGCAAGGAAAGAAAGAAGGAAGAAAAACACTAAGTGAAAACA
AAATTCACTGTGAAGTAGAGATATGAGTAAGAGAAGAGAAACATACAATGGATTTACTTCTTTTTTTAAT
TTTTATCTGTTTACTCTCAGC
>MSTRG.128.1 gene=ENSGALG00000049441
AGAAGTAGAGAGAGACTCAGACAGCAGACAGCATGGTCCCAGCATGCTTTTTGCCTTTTTTTTTGTTTGC
ACAGTAGCTGTCAGTTGCAGCCCTGCAGGTAGTAGAACCCAGTGGGAAGAGGGGCGGGACAGAGCGATGC
TGCCTGAACTGACAGCAAATTTAAATTACTAAGCTTTCTTTTTCTATTTTTTTTTCTTTCTTCGCATGAT
TTTTTTTTCTTCTATTTTTCTACTCTGCGACAAACTGAAAAGACCTAGCACACGCTAATTTAACAACCCT
GCTTCTTCGTCTTCTTTTTTTTCCCTCTTCTGCTTTCAGGATAATTAAAAGAGAATCCTGTAAAAGCAAC
ATTCCTTCAAGCAAGTTGGGGCTGTAACGTGCTGATGATTTTCACAAGATAATTGGATGGCTGGTCACCA
GGGAGTGCTTAAGTGTTCCCAGACTCTTGTCGGCAGGGCAGAACAGAGCGTGCAACAGAAGTCCCAGGAC
CACCTCTGCAAGGGCTCCACACCAAACTTCAGACTCAACCCACTTCCAAACTCAGACCTGGTGGCATCTT
CCAGGATATGATCTTCTCAGATCTCTCCAGACCTATTCTACAGCCCAAGAGCTGTCCTCTGAAATACCCA
AAGAGGCATTGATCCCGGGGAACCACACAGTATATGAACACATTCTAACTGTTGAAGTGGACAAAGATCA
GAAGTCATGGCAGAGAAGTAGCAACAAAGGTAGAAGACTGAAGTGAGAGGCTGTGCTCAGAAGGACTGAG
AGGACTGAACTAAAGTCAGGCTACAGCCACCAGTTCTCAGCGTAACAGTCAAGACACCTCTTCAAAAATA
TGTCTTGTAAAACAAATGCTGGATGGTGCAGAGCTGCTACCAGCTCAAAATATGACAAGGAACAAAGTCC
CATATCCACTGAAGTCTTTTTCAGTGCATGTTTTATGCCATATCTTCACTATGCTTTCAGTCATTAGCAA
GACTGATGGTAGTCTGGCTTCTCTTTCAATGACTGTAGTGGTTGGGGACCACATGCACATTCTCAGAAAC
ATGCCATGTTTGTAATGTTTCCCTCAGTGGTGTAATACCTCTGTGAGCATAAACATTCCTTGTTCTTAAT
GTTCTCATAAGTCACCAACATTTACAGTTTATGGAAAAATAAACGTGTTTCAGCTGATGATGTTCTCTGC
AGAGCCTTAAATATCTAAATTTTTCTGGGCCCTACTGAATTTTCATTCCATTTCTACCTCCTTGCTTACT
AGAAAACAGATTACCATCTGTCCTACCTCAGTGGACAAGAGGAATTGCAGTTGCTAGCAATCTATTCAAG
ACATATATTAGCATCTTTAAACATTTTTACATCCTATATAATCTTTTCATTTTTGTATTTTGAAGATAGC
ACTTTAGCACTGTGAAATTTGAGAAACTGTTTTCAGATTTTCAAGTTCTTATCCTCTCCAAGGGATACTC
AGTCTTGCAAAGAGGAAGTTTCATCTTCCTTCTCTTTGCCTCAACTTCAGACCTTCATTTTTTTCTCTCT
AACATGACTGATTTCTTGGCATTGCTCTGGCTCTTATCACTGTCCCCTCACAGGACCGATCCCTCTCATG
TGAACTCTGTCTATGCTAATTCATCCATGCTTTTGTTCACTCATAGTTAACCTGAACTGTGGCACAGTGA
GCTGGCTCATAGCTGAAGTCTAGAGCTTTTCAGCTTTTATGCAAAGTAGGGTATGTGATTCTCCACTACT
CCACAATTTCCTACTTCCCCCAGTGATGGCATTATCTTACATAAACTGGGACTCAGCAGAATTCAAGGAA
TGAGAAATCTTCATCTTGTTTTTTTAATGTCTTTAAAGCATGAAAATAATAGAACAGGCTAATACCTGAT
TTCTTCTTATTATGAAAAGTCAATATTGAAAAAAATGGTCATCAGTTTTCCAAAATTTCTTCTCCACCCC
TAACCAGCAAAGTACTTCCTTTTAAACATGAATCAATTATTCTTGCACAATAAGCAGGTAGGATGTTGCA
GCTAGATACCACTTTTAAAAGCAGTCTGAACCATCTGACAATAGAAATAAAAACTAAATCATAATAATTA
TTCTGTTAAATTCTTTATATTGTTTATTCTTACCTTCATCCTCACTGATCCCTTGAAGGAAAAGATCTTC
ATAAAATGCTTATCTAATACCTATCCAATTATTTTTCAAATACTGTTCTGGAATGTATTTCATGATCAGT
TGTGGTTAGCGTTTTAATTAAACTTCTACAGTGTGTCTGCATGAAAATTTAGCCAGTGAGACAGACTTGT
TCTATGGGAGCTGATTGACAGAAAGGAACAGATTGACTTGGCGTGTTAGTAAGACTCATTAATCTTCTTC
AAGTACATACTGGGAAAACATGGAGTTCTCTCAACAAGCTGTTACCAAAACAGTTTCTGTCTGAACAGTT
GGAAAACTAGCAGTACAAGTGGAAGCTTTAAGCAAAGAGTGAGATGCACTTGTGTGATAAAGCTCTGCAG
TTTTGGGGGTTTGCCACTGTCTGTAATGTACTTTAATATTTAGGGTGACACTAATTAGAAAATTATCCAT
TATCACTTAGGTTTGTAGTTTTATATTGTGAATACAAAGCTAGAACCTAGCCATTGAAATCACGCTATGA
GAATTTATCTATCTATAGGTTATTGTACTCATTTTATGCTAAACACACTGGCTTCTAAAAAAGGGGAGAT
TATGCATTTTCCTATTTACTTAATGTGACAAAAATAGGGAAACATAAATACCTTAGATAAGTATGACAGA
ATCTGCAGTTATCTGAACAGAGTCCTGCAAAAGGAAATTAACTAAGGGTACAAGAAGTAATAGTTTCATA
GACAGATTTTTAAAGTGTGTCCTCATATGTGACTTGTACTGAGATAATTTTTCATGTTTCATAAGATGTA
CACTTCCTAGGAAGGGCAGAAATTTCAGATTTCTTTAATTAATTAATTGCTAATATTTTTTACAGTATGG
CATATGTGACAATATGACAATACCTCACAAGTGACTCTTATCATTTTTATTAGATCTACTAAGAACAAAT
AATCTGAAAAAAATAATAATTTTTAATAGAGATTGTGGAAATTCATTCCAGCTGAGGTACATCAAGCAGA
ATAGTATAACAAAATATTTTGAGGGAGATGCATACATAGGCAAACATACATTTCTGGTGTGCTCTGAGAA
TTCCTCTCTGATCCAGATGGAAGAAGTGTAAAGATGCTAATCTGTCAAGAGGCTGTGAATACCCTTTTTT
ACTCCCTTGAAACTCAACAGGATGTTTAGTACATGACAGAATTCCCTCAAGACAGAAGAATACTTGAGAG
CACATCCAGGAGTGGCTATGAAGAGGAGATGAGGTTAAAGTTCTTTCTAAAAGCCTCCTTTCCCCATTAT
AAATTTAATTTATGAACATAAAGGTTGAAAAGCTAAGATGATCTGAAAAGGTGATCACAAGGAGTCCGTG
AACTGATTTTTTGTATAATTTATTTCTTCATTGCATTTCTCTGAAACTATGAAGGGGACTGAACTTACAG
AATTCCTTGCTATTTTGAACATAGGACTTAGTTCTCTGATTTATTTTTCCATTTGTTAAATGAAGGACAC
TTTTTCCTGATGTTGTAAATAGCATAGACAAATTAAATTCAATCAGAAACAAACAAGCAAACAAAACCAC
GAAACATTCAGAGCAGCATCAGCATCTGCTTTACATGCAATATATTATAAAAAGGAACTTCTACTGCATT
TTTACAGGAAAAAAATATATGTATATTCATTGTATTTGGAGAGGTTTCTTTTCCAATGCAGTGTCAATTG
AATGGTTATACACTATAAATCTTAACAGACATACAAATACACACAGAAATAATGCAGACTGCAATACACT
TAAGCATGGGATATGTATACTGGAGTAAAATTGGACATCCTTAATAGAAGTTTCCTGGTAACAGAACTGT
TGTAATATGAATTTTTATTCACATTGATTTAGTAGGCGTGCTCAGTGCTATGCTCAGTTCTGAAACGTGA
AGCTGATGACTAGATACAATGTGCAATAATACCATATTTTCCTTGGTCCTCTGTTAGCGTAGCTGTCTGT
GGTTCTTAACATTTTCAAATTTAAGCTCATGAACTTACCTTTCCCCCAAGAGGGGTAAGTGGCAATGGAA
CAAAATTTAGAAATCAGGAGAAAAACTCAGATTTTTTGTGATGTTCATCAATATTGGCCACCTCCTTTGG
GAACGTTCAGTTGAGTTCTTATAACCTGAAGACCATCAAAGGTCTTCAGCTGTCTGGAATCACCATGACT
TTGTAGGTACTCATTACTTTTTGGAAATTAAGTACATACTTTCAGCTGAGCTAAATTCATATGCATTTGG
TAGGTGCACTTCAGGTTTGCTTACCAATGAGAAATGAGCAATATCAAAGATGTTCTTGAACATATTTGAT
TATAACTTTTTGGACAATGTTGAAAAATGTGTGATCTACTTGATCCTAAATCTTTGCACAAATGTGTTGA
TATATTTTCCTTATGTGGATTTTATAAATGTGCAACACTTAAAATGAGAAAAGAGAAACCAAATAACAAG
GAGTAACAGCTTTCAGTTTGCAGACAACGCAGGAAAAAAATGTTGTCCATTGGTGCTCAGAAGTATGTGC
CTACGTGGACACTTTTGTTCTATGGCACCTTAGTAGACAGATAGTAATTGATGCTAGATTTGTTGACAAC
ATAGCTTGGATAAAGGCTTGGAAAGAATAAAAGCCAGTTTGTAGACCCATCTCTGCCTGATTTGGAAAGG
TTTATTTCACATCTCCTGCCAATGCCTAATTCTCTGTGCCACACTAGACATCAAAATCGGAGTTGTTAAG
AAAATGGTCATTGCCATCCAGGAAGCTCCATCACAACTAGAAAATTAAACAGTATTTGAATCTATCTTCT
CTGCCCCATGCCAGTAGCTCATCTTAAGTTCAGTATTTATCTGTTTGGATTTTGCCCTGGATCCTCTCAT
TCATTTATTATGACAAATGTTGGATCCTTCCCTTCCCATATTCTCCTTTCTGAAACATAATCTTTTCACT
TGGAGTTCTTCCTTTGATAATTCAATGTTAGTCCACCACAAAGCAAAGCGTTTTACATGCATTTTGTGGA
ACTGATCCAGTGCATACTGTTGCACCTCCAACCAGCATATCATACAGGAAAAAAAGCCCTACTGGAATAC
AGGATCAAGAGTTAAGTGTTGATGCATTTCCACAGATCTGATATGTAGAAATTTTTAAACTTTCCCTGAA
GTCCTTTCATATGCACTCAAATAACAAAGGCATCCTGTTTGTTGAAACAACCACTTTCAGTCACATACAG
TGAAGCCTGAGCTGGACCACAGAAGAAGATGTCAAAAGGAAGCTTCATTATTTTGTCTGCATTTCAAGAA
ATGTAACTTTGTGCTATAGGCATAAGTGTGGTAATTCAAACTCTTCAGGACAGAGGTTGACACCAATACC
AATCAGTGAAAGAAAGAAAGAATAAAAACACTTTAAAACAATATCCATATCAAGAGTATTTATTGCTGTT
GACCCAGTCAAAATACCAAAAGCTCCAAACACACCAAAAGCTCCAAAATACACCAACGCTCCATATGCAA
AAGTAGCTACCTGAGAAAGTGCTGTTGAGTTCTTACAGCATTTTCAGAGGTTGATGATAGAGGCTGCTAC
GTTAATTCAGAAAGTGCATGGTAATGGTTTAGTTATTACCAGATAATTCCTGTATCGCTGATTAGATGGA
GTATTTTGAATAAATTATTCATATGCAATTTAACCTTTTAAAATAAATGTTTTTAATCTGTTATTTTTTT
AATTATTATTTGTTGTTTGCAGCTTCCATTTTGTTTGAGAGAATGCTCACACAGTGAATAATACTGATGC
TAGTAACTACGAGCTATTTTGGGGGAAGAATATTTCAAATTCCCGTGTCTTCCCTAGTAATGGGCATCTG
GCTATGATAAATTGTATCACTGACTAAGCAGTAAGTAGAGTCAGCAATAAAACTAACCATAAATTAACCA
GATTTTGTCTTTGTCACTGTGTTAGATCATGTACTGTCAAAGATCTGACACAAATTAGAATGCATTCTTC
CTCTACCTTACTTGCTTTATTTTTCAAAATTCCTATCGTAATTGGTCTAGGAAATCTCTAGACTGTTAGC
TGGTAGATTTGGTAATTCTGTTTTCACTTGACATTTGATTTGTAGATTAGATATTATGAAAAACTGCCTG
TTTAAGTGCTGAGCACTTTTGCAATGCAGTACAAATTATCTCATAGGCTTACCAGTGGTTTACATACGTT
TTTCCTAGTATTCTGAGTTTTGCTATGATTCAAATTTCAGTTATTATTTATTTCCTCATCTCTGCAAGAT
AAACTATATTTTTTTCATGTGATTGGGAGGGATCACAGAGGCTATCTCATTTATTCACCTACATCCTACA
CTAAGTGGTATGAAGAGCAGATGCATTAGACCTGATAGATGTTTATTTAAGGTCTTCTCATAGATTTCCA
GAGATGGAGTCATAATAACTTCTCAGAAATAATGTTTAGTGTATCCCTCACCTCACTCTTCAAAACAAGG
GGTTTTTTTCCTACTGTTTATACATGAATTGTCCTTGGTTTAGTTAGAATTTTTGCTAATCCTTTCAGCA
TTGGCCTTAGGAGTAGATTTGTTTTAGAATCATAGAATCCTTTGATTTCGAATGGACCTTTAAAGACCAT
CTAGTCCAACTTCCCTCAGGGTGTTTCACTTGGGTTGGGGCAATCCCAGGTATTTATACAAACTGGGGGA
AGATCTCCACGAGAGCAGCCCTGTGGAGAAAGACTTGAGGGTCCTGGTAGACGAGAAGCTGGACATGAGC
CAGCAGTGTGCGCTTGCAGCCCAGAAGGCCAACTGTGTTCTGTGCTGCATTAAAAAAGGGGTGGCCAGCA
TGGAGAGGGAGGTGATTGTGCCCCTTGTCAGCTCTTGTGAGGCCCCATCTGGAGTACTGCATCCAGGCCT
GGGGCCCCCAGTACAGGAAGGATGTAGAGCTCTTGGCATGGGTCCAGAAGAGGGCCATTAAGATGATCAG
AGGGCTGGAGTAACTCTCCTATGAGGAAAGGTTGAGGGAACTGCGATTTTTTAGCTTGGAGAAGACAAGG
CTCCGGGGAGACCTCATTGTGACCTTCCAGTACTTGAAGGGAGCGTATAAACAGGAGGGGGAATGGCTGT
TTATGAGAGTGGATAGTGATAGGACAAGGGGGAATGGTTTTAAACTGAGACAGGGGAAGTTTAGGAGGAA
GGAGGAGGGGGAGTTTAGGAGGAAGTTTTTCACCCAGAGGGTGGTGACACACTGGAACAGGTTGCCTGAG
GAGGTTGTGGATGCCTCATCCCTGGAGGCATTCAAGTCCAGGCTGGATGTGGCTCTGGGCAGCCTGGTCT
GGTGGCTGGCAACCCTGCACCTAGCAGGGGGTTTGAAACTCAATGATCATTGTGGTACTTTTCAACCCAG
GCCATTCTATGATTCTATGATTCTATGCACTACATCAGGTTGCTCAGAGTCCTGTCCAGCCTGACCTTGA
ATGTCAGCATGGATGGGGCATCCACCACCTCTCTAGGCAACCTGTGACAGTGCTTCAATACCCTCATCAT
AAAAAATATTTTCCTTATATCCAGTCTAAATCTCCCCTGGTTTATTTTGAAACTATTTCCCCTTGTCCTA
TCACAACAGACCCTGCTAAAGAATCTGTCCCCTTCTTTCTTACAGCCCACCTTTAGATACTGAAAGGTCA
CTCTCAGGTCTCCCCAGAGCCTTCTCTTCTCCAGGCTGAACAGCCCCAGTTCTCTCATGTTTTATGCCTT
TTTCATGTTGTAGTCCTTTGTGCACCTGAATACTGCTATCATTCAAGCATTAGGTTATTGCTTCATTCAG
TCCCTTCTCACAACCCAAGTTTTCTGGTATTCTGAAAGTTCCCCCAGTTGACCCAACCCTTGTGAGCAAA
ATATGGACACTGTCTGATATTACATCATGCTTCATTCCACTTCCTGTGATGTACACATCAACATCTGAGT
CATCATAGCCTCCATTTATTCTCACCAGATTTCTGGTCAGTTCTTTAAAATCAGTAAATTTCCGTGCATA
ATTTGTCCAATCACAGGGCAAGTATTTGCTTTTAGGCAGACGAATTTATCCTAAATTTTATTGCCTATGT
TGGGGAACAGTTTACTGTGTACTGTAGGTGTGTATACAGCTCATCTCATAAATATCAGAAAATGATCAAA
TATGTTGTCTTTTACTAATTTCAGAGATAATTGCTTTTAGTTGTGTGCAGTGCACAGATGTTCACTTAGT
GCTCATAGAAGTAGCATTTTACACCCTCTTCTCTAGAAAGTACTCCTCTCTGTTACCTGTTTGTCCCATG
CAAAGTTGTTAGGTACTTCTCGGTGTCTAAAATAGCAATACTGTGTAAGTTTAGGCAACTAATTACAGCT
ATGTCTTGTGAATTACATAGTTATATTTCCCAGGATAACAAAAGCCAAGCTCCTTTACCATGGCAAATCT
AGACGGCCAATTATTCCTCATGCTATACATACATCCATGTAATGTTAATTATTAAATATTAATTATTCCT
GATGACGTGTTGTATATTATGTGTCAATGCTGATTATGTCAAACTAAATGTATATGGGAGTCTAAATGAG
TATATTTCTATTGCCTCTGACTGAACGTGTGTATTTTTTAACAATATATTTTTAATGAACTCTGTATGAA
TTTGTTCTTCAGAACCATAGACCTTGATTCAGTGTTTGTGCTTCATAGTTGGGTAGCACAAAAGGCTTCT
ATGAGTCCCATGCAGAAAGATGGAGGGCAACAGAAAGTCTGTGGAGATCAGAACACATAGGATTTCACCC
AGCCTCACTCACCAGTTCAGATCTTGAACAAATCTCTTTATGCTTATTTGTTTACTTTTCTATTTACATC
CTGGCAGATCTCTGAGGCAGAGATTATACCTTCCTTTGCATTTCAGTCTCTGCTGGGACTTGTAAGTGCT
CCTTGAAAGCAATTAATAATAATATATTATGTTTATAATAAACAGGGCATTTGCAGAAGTTACTCCCTTT
TTGTTGTGGAAACATGCTGGAATATAAGGCCAACTATAGCCTACGCTATGAGTGCTTTTGAAAAGGGAGA
ATTTCTAGCCCATTAAAAGAAAAATGCTTTTTGCTACCAATATTTTTATTCTACTATTAAACTGAAAAAG
AGCAAAGTACAATGGCAAGGTGCAACACACTGTACTTTTATAATATAACTGTAGAATGAGAGACAGAATG
GACTCCTGTTAGGTTTTAGAGGGTGTTTTTAATGGATTGTTCCTCTGGCTGATTTGGCAGTATGGTATCC
ATTTCTCATCACTTCAGAGTTCATCTTGTTTCACTGCTTGTGTCTGCCTATGTTAGACCTAACTGTTAGA
AAGAATTTTTTATGCTGTTTACAGGTACTGGGCTTTTTTTCCTTTATTCATGGAAATGCACCATTAAGTT
TCATTTTAAAGGATTCTCTATTGCAGACAAACTAATGCACTTTTCTTTCTCTAGCATTTGGTATTAAATG
CAGATAGCAATCTTTGCATTTATTTGTAGAAAAGGTTATTATTTCTCTTTTTCTCACACAGATGACTGTA
AGTAACATGTAAAATTATCTCTGCTTTTCTCTTGTAAGATTGTAGACACATAGTGCTTTACTGCAAAGCT
CTGTAATTTTCATGTTGTTTTTTTTTTTTTAATACCCTGCATTTAAAGTTTCGCATCTGCAGATCTGAAG
AGGAGGATGTAAAATAAAAAGCACACAATGTTCTCAGGAAAACAAAAGAGGAGTGGGAGGCTTTAGATAA
AATGATTGCCTTGTACCTCTGACACTGATTATTTTGTTTGGTGGTGCTTAAGGCTCTAAAGGAAAGAGTC
CATTTGAGAGAGGCATGTACACATTGAAATTGCCCAGTACAATGTGATACAGGTTAGTCTTTGGCTGAAG
AAACAATTCAAATAAATTCAGATAGAAATGAATGTTCAATGTTAAGCAAAGAATATTGCATTCCTGAATG
GATGTTAAACGATATGTCAGGCAGCTCTACAGTATGCCCTTTAAAATGAAAGGATAGCATTGCCTCTATG
TCCTACTTGCTTATTTGCACTGAAGCATCAGTGACAAAATATGGATCGTTTCTCTGATTCTATCCAAAAC
AAGGCTTTGATTATCCGTGCTGCCAGGCAAAGTATACTCCAGGTATTATAAGAAGATGGAAATATTTTCA
ACATACAACCTCATTTACACAGAATTCATGGTCAAAACATTTATAGCTGACCTGGGCATAGGCAGAATCC
AAACCGAGGCATACACAATATTTTTCAGGTAAGAGTAAATTTCTGAATTTCTTGCATATTTCTATCCAGA
CTTTGAAAGGAATATTTTTCTACATAAATTGCAAGGACTTCTCAGAGAAAAAGGGGTCATTTGACATGTA
GAAATGAGGAATTGTGAGAGTTCATTGTAGTAAAGTAAACTGATTTTTTTCTTACATGTCAATGAAAACA
AGGTAGGTAGAATTTCTTGCTGAATAACCAAAAAAAGCAATATACTATACACATCCACGTAAATCTTGTC
TGATTCAGTATTTACTTTAATTAGGCTTGCTACAGCACTTACAAGGGCTAGTGATTCCTTTAGAGAGCCA
GCATTTCAGATTACGATTCCACTGAAAGACTTGACATACTTGTCAATTAAAAGGAAACTCCCCCCCCCCC
ACCATCTTCTTTTCCCATCTTTCCTCCTTGCAAAAACAGTAGTAATAAATTGCATAGTTTTTCACAAATC
TAGTCTAAGAAACAGAGAGTTTATGATTTAATCTAGGTAATGTGACATATTAAAGGAAGAGCAAGGGCTT
CAATGCAAAAAGTTAGCTTTTTTAAATCCTGGGAAAACACGTCATTATTATGATTGTATATTTAAGAATA
GATTGAGAACTGTCTGCTCCTTTTTTTTTTTTTCTTTTTTTCTTTTTTTCTTATAGCTCCAAATGGACTT
TAGACAAGCAGCAATGCTTCTAATTCATGGGAAAAAAAAATTCTTCAGCTTTCGAAATAGATTGAATTGG
TCTGAAAATTCTTTATGCCAGAATTTTCTACAGAGTAGAAGTCTGTATTAGAAGGCATTGAAATTGGCAG
TCTGGCTACATGCATTTCTAAAATGACATCAGGTTTATGGACCTTCAGAAGGGATTTCATAGGTTACCTG
GCTTTAGGGAGACCATCACAGAAGTGTGGACCTTATATCTCCAAGGTGTCCAGCCTTCAGTGCTGAACTG
GCTCACAGCCAAGCCAGAATGCAGGTGTCCTATGGAGGGAT
>MSTRG.152.1 gene=ENSGALG00000006682
GAACGAGCAAAGCCAAGCGCCGCACGCGGAGCGCCGCGTACCTACCGCTGAGCGGGCGCCAGGCTCCGAG
AGGGGCCGGGGCCGGGCGGGTCCCAGCGGCGGGGGCACCGCGCGGCCGAGCGCTGCGGCGGGACATGGCT
CGGGGACACCTTAACCCCGCGGCCGGACGGGTCTTGCTAACTTGGAGACCAAACCCTCTACTTAGATACT
CTCATCCCAGGAAAGGACCAGAGATGGAAGTGCCGT
>MSTRG.286.1 gene=ENSGALG00000023584
GTCTTGGGAGCTCCGAGGGGCTCCGGCCGGACACTGCCTCCTTCCCTCCCGTCACCTCGCCTCGCCTCTG
AGCTTGCCCCTCGCCTCCGAGCCCACCGCCAAGGGTTCCTGCACCGTGCCCGCAGTGGAGGCGACGGCGA
GCAGAGCCGGAGTGGCCCAGCCGAGCAAGGGGCTGAACAGCATCGCCGTTGCAGCGGATGCACGCAGGTG
GTGCGGCGCCGGGAGAAGGGCCGCTCCGTGAGCTCTTCACCTGTGGGCGTGACCACCGTCCCCCCTCCTC
CTCCTCTTCCTCCTCCTTTTTTACTCGAAGGGCCGGCGCTGCTCTTGCTGCAGAGATTACAAGCGGAGCT
GGGGCTGCGGAGCAGAGGACGTGTCGTTGTTGCTGCTGCCCCGCGCGAAGTGTCCCGCTCGCCGCGGATC
CGCGGGACCGGCTAGGAAGGGGAGCAGGCTGGGCTCGCCGCGGTGCGCGGAGCGCCTTTTGCCTGGCGGA
CCGGACCGTCCTTCCCGTATCTCCATCCCCGGCCGCTGGCGGGATCCTCCGCCCTCCCCGTCTTTTCCGC
GGGATCGCTCTCTCCCCTCCGCGGTGCTGTCCGGCGAAGCGCTGCCCAGGCGGCAGGTAGAGGCGGACTC
CCCGGTGCCCGGGCCCCGCGGCGGCCATGCGGCGTTGCGCCGTCAGGCGGCGGGCGCCCTAGCGGTGCGC
TCGGGCGGGCGGGGGGCGGAAGAGGCCGCCCCGCCGCTGGCAGCGCTTCGGCTCTGGTCCGTGTCTGAGG
AGATCCTCTCTCCTGGGGGAGGGGGAGGAAAGAGGGAGAGAGCGGGACAACTTCTGCCCCTCTGAAAAAG
GAAGGAGAGGCGGGGGGAAAAAGACAAGCTCGTCTGTGGGACATCTTCAAAGCTGGGCATCACGCCAGGC
ATCCGAGTTCCAATAGGACACACCAGCGCTGGTGAACCTCACCACAGCAGCAGGAGGAAACCTGGTTGCA
GCTGCCGCAGCGAAGTCCTGCACGCCTTAAAGACTCCTGGGCTTTCCGGCTGGAAGATGCGTCCTGCCGC
AGGAGTGGGCTGCTGCTGAGGAGCGTGGGGCTGTGGAACATGCTTGCCTTTGGGATTATGTGTGGAGAAA
GGCCGTCGGTCCTGGGGAGAGCTGGCTGGTGAACCTGTCTGACTTTGTCCCCTTCCGGGGAAGTGGCTTC
AATGGCTCCATCTCCCAGGAGAAGCAGTAGGAAAGATGCCAATGCCTTGCCAAGCATGTCCTCAACTTTC
TGGGCTATCATGATCCTGGCTAGTCTCCTAATCGCTTACTGCAGTCAACTGGCTGCAGGTACATGTGAGA
TTGTTACTTTGGACAGAGATAGCAGTCAACCCCGAAGGACTATAGCTCGACAAACAGCTCGCTGTGCATG
TAAAAAAGGACAGATTGCCGGTACAACAAGAGCAAGGCCAGCCTGTGTTGATGCACGAATTATCAAAACA
AAACAGTGGTGTGAAATGCTGCCATGTTTAGAAGGAGAAGGCTGTGATTTGCTAATCAATAAATCAGGCT
GGACCTGTACACAACCAGGAGGTCGGATAAAGACAACCACGCCTGTCTGAGGCCATGTGGTTTGGAGATC
TGATCACTAGTCCGAAAACGAAAGGCTGTGTGCAAGATTTCTGGGGTGTTTTTTCCTGGAAAAGGTCTCC
TGACAAATGCAGCAACACAGAATCCTCGTAGGAGTGGTTTAGGCTCTGTGTGAGCTACTTAGTCAAGTTT
CACTGCTGTGGACCATCATCCATTATATGTCATCAACTCAACTGTCTGTTTATCTGTATCTCATGAAAGA
CAGCATAATTTCTCTACATTATGAGCTAAAGTTTGTTCTACCATACTAAGGATCGCTGGACTAAGGAATA
TAGAAAAAAGAGATATGCTTGGGCATTAGCAATACAAAAAAGTTCACGATTAATGTTTCATCTGCGTTAT
ACACCACTGCTGAACTTGCTGTTACCTACATGTTTTAATCTGAAGAGTCTGCTACAATGAAGAGTATCAT
CCCAATCAGCCTTAGAGAAGACTGTTTTGCCTATGGGAGGACACTAAGGTGCAAAAGAGAAACTCTTCTT
GTGCCCTAAACTGTCTGAATTGCTTTTATTTTCTTATACTTTCAATATATACAATAGACCAAAGAGCAAA
ATCTATTTTAAAGTGGACACAATCTTAATGTTAACAGAGTTATGTTGTTAAATTGTAGGGGGTCTCCACA
AAGACATGATTCCAGCTTTCACAAAACTGAGATGTTGTCCAGCAGAAGTCTTTATGGAAAACTGCAGTAA
AAACTAACCCAGAGACCAGCTCCTGAAATGACACATTCAAGAGAACATAATGGAGCACTAAAAGGAAATG
ACCTATGTTTGAAAAACTTGGGACAAAAAGAACATAAACTGTCTACAAGGCACCTTTATTCCTCTGTACT
TAGATTGACTTTCTCGTACTAAAATCATTTTCAGTTTTAACCAGTTAAACATGCCTCTTCTACAGTTCCA
TTTTTGATAGTTAAAGTTGGATAATACAGTATTTGCAAAGAGCATGTTTGGTCATCTGTGGCCTATGTCT
CATCTGATACACCATTTAGCACCAGAAAGCAAATTAAAGAGAAAACAAAAGTAACACTTGTTTGAAAGAG
ATCATTAAATGTATTTTGAAAAGCCTAAAGTTATATATTTAACAGTTTTTATATGTTGTATATTTGTAGA
AAATCCTATTTAACAATTAACGTGATGACTCTGACAGTCATGACAAGTGGTTCAGAGTTAAGTTGTGTTT
TATTACTTCAGTTGTCTCTGAAGTGACTGGTGTCGTTTGCTTTCTTCCATTGGGACATTCTGGATGTAAA
GCATGACCAGAGAGGACTGTGTAGAAAAAGCAAAGAATAATGTTGTTTATATTACATAAATGCATT
>MSTRG.340.2 gene=ENSGALG00000036488
CCGCCGCGGAGCAGCAGGGGACGAATCCTCTCGCTGACCTTGATCGCCGCCCCGGGGACTCCTCTTGACC
CGGGCTCGGGGCCGGGGCAGCCGGCGGGGCAGAGGGAGGAGCTCCAGGCGGCAACATTAAACTTTAAGAC
AGTATGATAGAAGAGATTAATTCAATTGAAGAATGTATTCGTCATATCAAGCACTGGGAGTTCCTCTTGA
AGTTAGTGATGTTCTACCCGCTGACAGTGTCATGAACAGTGACATGCCTCCTGCTGAAAAGCACTGTATA
AAAGTGCATCTGCGTTGCCAGTCAACTGTAAGCCCAGAGTCAATTGTGTCTTCTAGTAGCTGTCTCCTTG
ATAACTGGCAGTAGTCCTGGTGCAAGCTTGGCCATCCGTTCCCTGGAGCTTCTGGAACTCCCCCAGCCAT
GGCAGACTCCAAGAAAGAAGATGACACCCTGAAAATCCTTTGGCCTTTCCTTCTCCACCTCTGACTCATT
TGGCAGCAGAATATCATTATGCTTTCTAGTTTTTGTGTTATCATACAGGAAATAAGGATATTGTTGGTTT
TTTTATATTTGTTTCCTTTTCCATTTATTTTATCACTAATTGATTTTAATAATGTTATTTAGAAAAAGAA
AAGCTAAATAAGTTAAAGATTTGAGTAATGATAGCATCATTGGGAACAAAGAGAAAGTGTGACACTGGAA
GTGATCTTGTGATGACATGGAGCATGATGGCGCAGTGGAATTAAATGAAAATACTATCACAGTGCAGGAA
AGAGTATGCCTTTTCAAGTACTTCCCTCCTGAGTCTCTAGCATATTGTCACTTCTTTTTTTTTTTGTTCT
CTGCATATAGCAGCTGTGGTGGAGAACTAGAGAGGTATACAAATGTAAGAACAGTAATGTTTCATATGCT
TTCTCAGCACATGATTGTGTGGTTGCTCAGACTATTAGCATACAACAGAAAGAGACAACTGATCTATCTG
TAGCCACAGCTTGATGATCTTAGATCAAGCAGATCCTAAGGACAGTGTTTAACAAAGAAATTTGTAGTAT
GAATTTTCATTTTAATAAGAATGAGTATACAATATGCACATCAAAATATTTACTGTAAATTTCTCCATTG
ATGTGACAATATCAGTTAATTTCTACATAATTATTTTAAATAGAATATAAAATCCAGATGTGAAATTTTA
TGAGTTGTTAGAGAGGAAACAAACAAAGCTTCTGCATCAAAGGAATGATTGCGTTCTGAATTTTATTGCA
GCATTAACTTTGTCAGTTGTTGAAAGAAAAAAAAAAAAGAAGGAAGAAAGAAGAAAGAAAATGAACAAGC
AATCTGGATAAATGCTGTTGTTTTATTTTACATCTGTACTGACTGTCCATTTTCTTTGAAGTATCAGTAT
AACTAAACCTTTACTTCAGTAAAATAAAGTAACC
>MSTRG.340.3 gene=ENSGALG00000036488
CCGCCGCGGAGCAGCAGGGGACGAATCCTCTCGCTGACCTTGATCGCCGCCCCGGGGACTCCTCTTGACC
CGGGCTCGGGGCCGGGGCAGCCGGCGGGGCAGAGGGAGGAGCTCCAGGCGGCAACATTAAACTTTAAGGT
CCTGTGGTTGCCCAGTGGTTTGCCTCATTTACAACTGTAGAGCAACTAAGGGACTTTCTAGAGATCCCTA
TTGTCATCTGGCAAATGCTTACAATCTATGCTGACAAAGTAGTTCTCCTTCATGGGATCACTTTTAAGGA
AGGAGGAACAGAGAGGTCTGTTTTGCTCATCTTCCATGTATTGAGGCCACCTGATACGGGACTTCTGGCT
TGGGAACGCCTCCTGCTGAAAAGCACTGTATAAAAGTGCATCTGCGTTGCCAGTCAACTGTAAGCCCAGA
GTCAATTGTGTCTTCTAGTAGCTGTCTCCTTGATAACTGGCAGTAGTCCTGGTGCAAGCTTGGCCATCCG
TTCCCTGGAGCTTCTGGAACTCCCCCAGCCATGGCAGACTCCAAGAAAGAAGATGACACCCTGAAAATCC
TTTGGCCTTTCCTTCTCCACCTCTGACTCATTTGGCAGCAGAATATCATTATGCTTTCTAGTTTTTGTGT
TATCATACAGGAAATAAGGATATTGTTGGTTTTTTTATATTTGTTTCCTTTTCCATTTATTTTATCACTA
ATTGATTTTAATAATGTTATTTAGAAAAAGAAAAGCTAAATAAGTTAAAGATTTGAGTAATGATAGCATC
ATTGGGAACAAAGAGAAAGTGTGACACTGGAAGTGATCTTGTGATGACATGGAGCATGATGGCGCAGTGG
AATTAAATGAAAATACTATCACAGTGCAGGAAAGAGTATGCCTTTTCAAGTACTTCCCTCCTGAGTCTCT
AGCATATTGTCACTTCTTTTTTTTTTTGTTCTCTGCATATAGCAGCTGTGGTGGAGAACTAGAGAGGTAT
ACAAATGTAAGAACAGTAATGTTTCATATGCTTTCTCAGCACATGATTGTGTGGTTGCTCAGACTATTAG
CATACAACAGAAAGAGACAACTGATCTATCTGTAGCCACAGCTTGATGATCTTAGATCAAGCAGATCCTA
AGGACAGTGTTTAACAAAGAAATTTGTAGTATGAATTTTCATTTTAATAAGAATGAGTATACAATATGCA
CATCAAAATATTTACTGTAAATTTCTCCATTGATGTGACAATATCAGTTAATTTCTACATAATTATTTTA
AATAGAATATAAAATCCAGATGTGAAATTTTATGAGTTGTTAGAGAGGAAACAAACAAAGCTTCTGCATC
AAAGGAATGATTGCGTTCTGAATTTTATTGCAGCATTAACTTTGTCAGTTGTTGAAAGAAAAAAAAAAAA
GAAGGAAGAAAGAAGAAAGAAAATGAACAAGCAATCTGGATAAATGCTGTTGTTTTATTTTACATCTGTA
CTGACTGTCCATTTTCTTTGAAGTATCAGTATAACTAAACCTTTACTTCAGTAAAATAAAGTAACC
>MSTRG.376.1 gene=ENSGALG00000009485
CGGAAGCCGATTGTGAGTGGTAATACAGGACTGCTACACATACTGCCAACACAGAGGAAAAAACGAGGAC
GGGACTGCAAAACGTGTCAGTTGACAGGACGAGAGCCGCCAGCCCGTGCTGGCTGCGGGGAGGACGCCCG
ACACGCCCGAGCGCCACACAAGGGCCCCGCAGCTCGGAGCCCCTTCCGCAGCACCAGGCGAAAGGACGCC
GCCATTTCAGGGAGCGCGGCTCAGCTGCCGCCCGCCCCGGCGGGACCCGCGCCCTCCGCGCGCAGCGCCC
GGCGCCGCCGTGCGCCCACGTGACCGAGCCCGGCCGGGCAAGCGCGGCGAGGAGGCCCCAGCGGTGCGGT
GGAGCCGCTCCATTTCCCCCGCCCCGCCGAGCGGAGCAGCACTACGAGAAGGTTATGGCACAGGCTCAAG
GTTTTGGGCGAAGATACCTCAAAGCCTTCTTTAAAGGTTTCTTTGTTGCTGTTCCTGTAACTGTGACCTT
CCTAGATAGAGTTGCCTGTGTAGCAAGAGTGGAAGGAGCATCAATGCAGCCTTCCTTGAATCCTGGGGGA
AGACAAGCATCTGATGTAGTGCTCCTAAACCACTGGAGCATTCGAAATTATGACGTGCAACGTGGGGACA
TCGTGTCATTGGTGTCTCCTAGAAACCCTGAACAGAAGATCATTAAACGAGTGATTGCTCTTGAAGGAGA
CATTATCAAAACCATTGGATACAAAAAGAAGTATGTGAAAGTTCCACATGGGCATATTTGGGTGGAAGGT
GATCACCATGGGCACAGCTTTGACAGCAATGCCTTTGGCCCAGTTTCTCTTGGACTTCTACATGCTCGTG
CTACTCATATCCTCTGGCCCCCGAAACGCTGGCAGAAGTTACAACCAATGCTGCCTCCAGAGCGCAAACC
TCTCCAGAGAGAGCAAGAGTGACCTAAACATTTAGATGGAAAAACAAGGAATGAAGTTTAGCCAGCCAGA
GATGCCGTGGTTTTATCATCAACTGTAAAAGCTTTGCCAAGGTTGCTTTAATAACCAAGTACCATATCAG
CAAATAAATGCAATATCTTCATGTTAAAATGTCACCTTAATTGTGAAGTGTTTGTTTCTTTGCTTTTTAA
TCTCAAACAGTTGTGCACTGTGCATATTTGGATTGAAATATTTACACATTTGTTGTAGATTTGAATATTC
AATCTACAATATTTGTGTTATTATGTCTGTACCTGTGCTTCTCTGAATAAGTAATTATTAAAAACTTCAA
TAAAATATTGTAATCTTTTACATTCAGCTTGTTTCTTTAGTAGCTGAACAGATTGTTCATTATTATTGTT
GATTGCATATGAAAGAAACCAACACATTTATACATAATATGTTTGGGCTTCTCCTATTATTTCTAATACT
GAATAATGAGTATTTCTGTAGCTGAAAAGTTAATTGTATATGTTATAATATTTTTTCAAAAAGCAAAAAA
GATTTTTTTTCTTTTAATGAATCTTGTGTTTATTACTAAACAGAGTTCATTTTGCTTATTTTTAATGTCT
CTTTTGGGACTGCTTATATAAACATTCCTTGTATATCTTGCTGAAGTAGATACTTATACAAAATATATAC
TAATCATATTGCAGTACATGAATGTAATACTTCATTCATTTCTCAAGTATAGTAAATCATTGTCAGTATT
GAATGTCACATTTAGTTAAAAATATGTCATTAATATGAGTACTATACAATTAGTAATATAAATACATTAA
TGCCTTCCTTGAATGTGCAGTAAAACTTCTACACACACAAGTGTTGAGAACATGAAAAAATGACATTTCC
AGTTGCAGATTAATGAGCCAGCTTACTTTCGTATTTATTGAATTTTACTTCAGATAGGATAGTACTTAAA
AATTTAAGATCATGCAAAACTTCTTTACACATTTCAGCTAAAATCATGCAATTACCGGAAATTCAGAAAA
GATGATAAACCATATTTCTTTGAAGCCATGTATCTAATTGTTTATTAGATTATGGGTTTAATCACAGTGA
AAAAGCTCTATTTCTGTCCAATCTTTTTAAATTTTCCTCTGGTACTTAGCACTGGTGAGGCCATACCTTG
TATACTATGCTCAGTTTTGGGTTCCTCACTATGAAAAAGACATTGAAACATGTGTGAAGAAGGACAGAGA
AGATGGTGAAGGATCTGGAGGACATCTTATGAGGAGTGGCTGAGGGAACCGGGATTGTTCAGTCTGGAGA
AGAGGAGGCTCAGGTGGGACCTTATTGCTACATCTAACTGAAAGATGTAGTGGGGTGGAGTTAAGCCTCT
TCTCTGAGATAAATCATGATTTAGTCTAGAGGACTAGAGGAAATGGTCTTAACTTGCACCAGGGGTATAG
AGGAGGTTCAGGTTTGATATTAGAAAAAATTTCTTCACAGAGTGGTTTCTGAAGCAGTGGAGCAGGCTGC
TGGGAAAGTGGTAGAGTCATAGCTTTGTGTACCACTTTCTTGTAATCAGTACATAAGAAGAAACCTGATT
CCTGTAAAAGAAACCATTTTGCTACACATTAGCTCAAATTAGATCAAATTAATGTGCATGATATTTTACA
TCATCATATAACTAGCTGAGTGGAAATTGCTCAGTCAAATCATAAGCTGAACATATTACTGACATGAGAA
AAAATATTCATTATCCAGAGCATGAAGAGCAGACCATATTACCAAAAGCAGAAAGGACCAAGCAGCAGCA
GTAACATACAACCACGTATTACAAGGCATTTCAGATATATTATTTTCAGTCCCCAGATATGAAACACGTC
TGTCCTAGTACTAATGAAATCAGTGGCAAAAGTTTCCTGGACTCAAATTATGAAGGGTACCTCTATGTCA
GCATCCTTTCTCTTAACTACAGGCTTTCTGGTGTTTTGGTACTTGCTCATGTATGCAGCACAATAGGAAA
TAGGCTTCATAGGGAGTCTATATGAATGAGCATGAGGGACATGTAGGACATTAGGAAATAAGTTGATATG
ACATTTTAAATTGCTTTTTCTTTATTTTTTTTTTCTCTATGAGGAGACATGTAAGTACTCTTGCTATTAA
GGAATACATGAAATTGCATCTGCCGCTAAATTCCAGATTGCACGTGTAAATGAAGGAGTGGTTAATGGAG
TTTCTCCATTAAAGATTACAAAGATTCAACAGATAGATTTTTATGTGTGTGCCCAGTTAGTGATTATGGT
CAACATACATTAGTACCTAATGCTTAGGAGTCTTGGTCACTGAACCAGACTCTGGCCTCTATGTCACCTA
GACTGCCTAAAAGGTGTGTAGAAAGACTGGAGTTCCAGAGTCAAAATGGGCAAGCTGAGAAGGGCAGTAT
TTAATTACTGTGTTTAAGATGATGGAGACATGACTGAAAACAGACCCACAACAAGCTCTGAGGCTAGAAT
GGTTCCATGGGGAAATCTATCACCTGGGACCATACTCTAGTGGCTTTATTTTAGCATACATCTTGAGAGA
AATGTGCCTAGACTATCTTTTACAATATAGCTGAATGGCTAATATACTCATGTACAAAATATTGAGGTTC
AAGTTCGAGGTTTTCCTTAGTCTGAAAGCTTACACCAGACAGATAACATGCTACAATGAAATGTACGGCT
TGGTAGATGAGGGAAGAGCAGGATATTGTACACAGAAATGATATTCAGGGAAATACAAAAAAAACTGTAA
GGAACAAAATGATGGAGAAAAGCTGAAATACTTTTTGCCACAGAGCTCTCACTGACAGAATCTCTTAACT
TGTGACCAAGATAAGATATACACCTTTTTAAAGAATACCCACAATGGGAAACAAATTTCTGTAAATGCCT
GGCAGAATCTATAATAGCATTACCTAACACCTCCTAGAAAGGTCAGCCAATTTTTAGCATTTTATTTTCA
GTGAAAAGAAGGCTGTTAAGTCTTCAAAGGGAAAGAACAATTATGTCTAAAAATAGAAACAAGGTGAAAT
TTGAAATAGAGAAGCTCACAAACACTGACAAAAATTATGACTAAGATGGAAACCTCCACTTTTAGGCTTT
AAACAAAACGCCTTATACTTTATTTCAGCAGCTATTAAGAATTCTTTTCTTCCTGCCAGACCTGTAAAAT
GATGCAGAGTAAATGGAAATGCAGTGCCGTGATCTTTTAAGTAGCTCTTCATGAAAACACTGTGTAGTAA
GGGAATTATCGTCTCAAACTGTTACAGTTTGAAAAAGAGAGAGATCCTTTCTGTGCCTAAAGTTTGGAAA
ATAGCTGGGGTAAAAGACATTTCTCAACTTTCTTTTTTCCCCCTTGCTTTTTCATCAGTTGACATAACAC
TGTGAGTAAACAGCAGTTACATTTTTGGCTATAAATATGTGTGTTTTGTCTCCTTTAAGATAACAATAAT
TGTCCCTAGGGCATAGTTCTTCCCTACAAGCATGTCATGGTTTTATGGTTAGGTTCCACTAGTCGCGGAA
CCGGGCCGGACCAGCCCTTAAACCGTTGACAGCATGAAAGACCTTAGAATTCATGGGAGGATCCAGAATC
AAAATGGAATTTTTAGGGCTATTTGTGAAGAAGGAATATCAAATTCTCCATAGAACTTCCAAGTCCAGAT
TCACTTCAGGCAACTAACTGAGGCTGTAAGCAGTCAGTGCCCTGATTAATCAATCCACTCTGAGAATCGA
CATGAGAAGTGGGTTGAGCCATTTTCTGAAAGGTCTCTTTCTTTTCAGTGAGTCAAAAAGAACCTTTGGT
GGCTTCAGTTAAGTTCCATGGGGCAGCCTTGATTTTTAAATGATTTGGTTCTTTGCACAGCAGATCAATG
TAAGAAAACTTAAATAAATCAAAATCAAGGCCAAACTGTCTCCTGCTCTTGCTTGAATTTTATTGCACAG
ATTAATCGTGAATTTCCCTTGGATCCCACAAAACTGCATCATTGCAGGCTGCTCCCAGTGATGATTTCTT
TCGTGACAGATTGTTCATAGTTACAGAGCGCTCAGACAGGTCATGACTTAAAGATTTTAAAAATAATTTC
AACAAATATAATAAATATTTATTCACAGAAATATTGAAATTTTAGACATTTTTCTTTAACTTTCATATAT
CAAATTGTTTTAAAATGTTGTTGTTTACATCACATCTTGCACAAGAAAAACATCTGAATAAACACTACAA
GTAAGTAAAAATGTTCACATTTCAAACAACTTGTCCTTTGTGTTAGCTCTGCTGTGGACTGATGGTAGAC
TATCACTAAAAGATCTCATTCATATTGCATACTCTAGAAATAAGTAGGTGTTTTAGGTGAAC
>MSTRG.385.1 gene=ENSGALG00000009523
GGGGAGGCTGAGGGGGACGGCGCGCGGGCGGCTGTCAGCCGTGCCGTGCAGTGCCGGGACGCCTCTGGGT
GGCAGCCCGGCTGTCACGGCGGCGCTGCGCAGATACCACCTCTGGATCTGCTCTGAAACGGAGTCCTCCT
TGTTAGAGAAAATGCCCTTTCATGATGAAGTCCTGTGTTGGCTCATGACTGCCACAATCAGTTCCTGGCA
GAACAGCGAGAACTGGTCCTCTTGAAGTTAAGTATTTAAAGCAGGCACAGGCCTGTTAGGGCTTGGCAGC
TACAATAGGGTACGTCTTGTTACTTCATCCTGGAGCTTGTGCTGATGGTGGGCTAAGGAAATATTTCATC
TCTTTTATTGCTGGAGACCAGAACAAAACAGACTGTAGAATCTGGCTTCCATCACCAGTGTGCTTTTTGT
TCTACTTGTTTTGAGTTCTGTTTTGGCATTTGTAATGCTCCTGGTG
>MSTRG.393.1 gene=ENSGALG00000009540
AGGAGTTTCCCCGACAGCTGGAGGTTGCGGCGGTGGCTCCTCCTCCGCGGGTCCCCGTTAGAGGCGAGAG
ACCCCCGCGCTCCTCCTTATTGACAAATACACAAAGGGCCGCGCCGGGGCCGGGCCGGGGACGCGTCTGG
AGGCGGCATGGGAGACAAGAAGAGCCCGACCAGGCCGAAGCGGCAGCCGAAACCCTCCTCGGACGAGGGC
TACTGGGACTGCAGCGTCTGCACCTTCCGCAACAGCGCCGAGGCCTTCAAGTGCATGATGTGCGACGTGA
GGAAGGGCACCTCCACACGGTGGGACTATTTGCAGAATATACTGGTGTAATGGATTACAAGAGAGCTGAA
ACTGTTTAAAGTAAGCAGTTTAATGGCAGAATCATATAGCAAGATGTTTCATGAAATGTGTTTCTAGTTT
AAGGTGTAATGAATGCTAACACATTTCAGTATTCCTTGCAAACAAATAATAATCTATTACCAGTAGTTCA
CTAAATGGGATATTTATTTTCATTTAACATTATGTGAATAAACCACCCAGCACTACCAACAAGAGGTCTC
TTTGTATCTTCAGAAATAAGTAGCCATTTGGTTTGGAAGGAAGGGAGGATGGAGGGGTCTTCACTACGTT
TCAACTGTCTCTAGAGAATAATCTCATGAATATGGTACAAGTATAGCTACAGTCAAAAAGAATGCAGAAA
AGTCTTATGGAAATCTCTGTTCTTTATGGAATAAGATGTAGAAATGCAGTTTCTGACTACAGATATAACA
GATGAAAGGCAGGACAGTTAGGATCTAAAATTTGAGCTGTGGTGGTTCTAACTGAAATACTGCATAGGCA
GTGTTTATGTTGCAGTGATGCCTGTTTAGGCATTGAACAATCTTAAGATAATTTTTGTCTGTTTGTGATT
AAAGGGATGTGACAATACTGACAGCAGAGTAGACAAAATTCTAAGTAGAATATGGCAATTTGTTCATAAT
GTTCTTATTTAAATGAACTTCACTTTCATAATTCCTGAGTAATTTTGACTTGTAGTAATCCTAAGATGTT
TTCCTAAGTGTAAATATATTTAAAAGCATCTTTACGCCATTTATAAAAAGTGAAAATTTAATGTTGTAAT
GTATTTTGATTAGCTATTTTACTCTGTGACTGTTCTCTCCATAAGAATTGTTGTTTGTAAAACTCTGTAT
ATGCACCAGTCTTCAACAGCCATACATTCTGGGTTGCTTATGAGGGGATGATGCAACAAAGGCAAGCGTG
ATAACGTTCCATGTAAATGAGTTCCTTTACGTGTTGATTGTCTGGCTTCAGAAAGGAAAAGGGGAAGGCA
ATGGGGGAAAATGGCCTATAGGTTAATACACTGATAAAGTGTGTAATAGCTTGGTCCTTTATCTTCCTAA
CTTTACAGCTAACTGTAGGTGGTGTAAGGAAAAGATATACTGTTAATACATCTTTTAATTTCTTCTGAAG
TTACGTTTGCATCTTGGAAAGAAACAAAACTTGTTCTGCTCAGTGGCAGGTTCAAGTGTGCTGTATAAAG
TCTTGATTCTAACAGCAGTTAAAACAAAACCAAACAAAGAGAACCCTTCACCTCTCAAAGATTCTCAGTA
TTAGGTCTCTAAATTAAGGCTGAAGTTTTAAATTGCAGTTTTAAACTATTTAAAGCTTCTCTAGATATTT
CCTGTTTTGTGGCAGATTGTAAAATCTCAAAAAATGTTTGGGCTGTATAATCTGTGCACTTTTTGAAAGA
TGATGGATAGGATATTCTTCAGTAGCCATATAAGACAGAATACTTTTTATAATCTGTTCCCACAAGTTCT
TTACAGTGGTCAGGCAAGTCTTCCAGACTAGATATGTGTATGGCTCTGCATCTTAGGTTCTTCGGTTTTT
CTCTCTCCTGTCTCAAAAGCACGATGGTTTTCCACATGCTGATTGACTATTGCTGTGTTATACAGGAGGA
ATTTGGCATGGAACTGTCTATTGTGTACTTCTATGCACATTCAGCGTTCTTTAACCATATCTGCATCTTT
CTCTCTGTCACATGCCTTTAGTTGACTCTGCTGCCATTAGGGAGTCTGGGTATGCTTCCCTTCAAGTATC
AGAAACCATGTGGAAAAGGAAGTGTGACTTAGAGTTTCTTCTCCAGCAGCAGCAAGCACTATACTTGTAA
GTTCGTCCTGTGCTAACTCAGGAATAAGATAGATAAGATAGAAAGTGAATGCTGTTTTTGGTGGTGGACC
ACTCAAGCATATTTTGCAAATGCATTCTTGTATTTTAGTGTTGAGATTTGGGTGTGCTGGAAATTGAAGG
TTTTTCTTAACTGAATTATGCCCCCAGCTTATGACAGAGCAGTGTTAGCTTGAAGGAGTATAACCTCATA
AATGGGCAAAAGCTGTACCATAACATTAGTCAAACTGAGGAGAACTTTGTTGGTTTTCTTTCTTCCTGCC
AAAATTCTAACCAGGAGATGCAGATTTAAGAGATTTTTCTGAGACAGATACTCAGTTTAGTTTGGTGTCA
AAAAAAAATATATATATATATATATTCACGCTTTAGTAAGAATTTACAGGATTTAACTATTAAAATAAAA
ATGTACTTCACAAGTCATGTATCAGTACTTCACAGAAATTATTCTAACTTCCTGTGTAGATGGATATGAA
TGGAGTAAATGGTACAACAGCAAAGAATGGCTGTACCCTTGCTAGTAAATGGTAGTGTCCAACAGAAAGT
GACTTGCCTTAGACTTTGTGCAGGAAGATTGTGTTATGTCTGTGTACAAAGCCTGGACTCCATGTATACC
CCTCTTCGCTGTTGGTTTCAAACAGTGAAAGAAAATGCATCCAACAAAATAATTTAGCTGCACATCCTAG
AGTCTTAATTATGCAGGAGCTGTATACAGTTGCTGTTTGACCATATAGGTGAAAAATACCTCCCTTATAT
AATACTTAATCCCTCAGAAGTTGATTTCCATCCTAATCTTGCCCCTTTTATTATGGGAAATAAATGAATG
TCATCCAAAATATCTTGTTCTGTCCACTGACACAGGGAATTGTTCAGAGCAATTAGTTTAATGTGCACAA
GAAGTTTTAGCTTTACTTTTAAGGAATTAAATATGAAAGATGAACATCAAAAGCTCTATAGCTCAAATTA
GTATTGGTGAGTGCAGTCACGATTGATTGCTCTGTCATTTTGTGTCTGTAAAAGACAAAATGATAATCTA
ACCTAAACACTTCTTTTTCCCATACATTTGAAAAGAAAATGACCACCAGAAATGACACTTTTCTGATAAC
AAAAATTTAAAGAATGTTTCCAAGATCCTGTTTGTTTGTTTGTTTTTGGATGAGAGTATGGTGTATCTTG
ATGGAGATAGGAATTTCCAAGCAAGAAATCCTCCAGGAATATGTTTTCAGGATCTGTCCCAGGTGGAAAA
GTTACATCTTTAATGACACCATTCTTTGGTTATAAATACTGATGGTAGTCAAAGTGCTTGCAAAGCAAAC
AAGCTCCCTTAAACTTAAAATCTTCATTGTTGCTTGAGACCAATTGAGCTCTAATTTGCAGTGGACATAC
TGAGTAGATGACTAAGGAAAAGAGCACGCTGATCTATTTTTGCATAACCTGCTAACTGCATGCTCTTAAT
GTTCCTTGTGTGAAGAAGCAAAAGTGTACTTGAGCAGAATGTATGTAAACAGCACTGATGGAATCTGGCT
CTCTGCTCCCTTCTCAAATGCACTAGAGTCTACAAGCTGCAAATTCTTCTGGTTCAAAGGTAGTTACGAA
CACTTGGTTGGTCACTAAAACATCAGTTAGTTAAGCCAAATCAGTGGTCAGGCCAAGATTCTACTTTCTG
AACATCCACTTTGGGACTACAGGGATCTAATTTGTAACTGATATGCATTCAGTACACAACTACCATCCCT
GAGCATGAAATAATCTATGTCAAGCTGATGCTTCTTTGCAGAGAATAAATCAGAATGCTTCACTGTGAAG
CCCAGTTCTTGATGGCACAGATCTCTAAGCAAAAAATAAATAAATAAATAAATAATTGCCATCTGACTGA
TCATCTCTCACTGTAACAGCCTTCAGCTGTGAATTAATCTAACCAAGGAAAATCTCTTAAGATTACATGT
GTTTGTTGAGTCTCATTAGTCTCACCTCTGAAGGGAATGCAGAATTCTGATTCCTTCTGTCTTTATTTTC
ATTGAGGTACACCTACAGGATAACTGGATGCAGTGATTTTGAAATAATTTAATATGCTGACTTTTCTAAA
TGGGAAATGTGACTGCTATTCACGGTTCTTCAGCTGTATCTTGGTTTCTGTAAGACTAGCAGTGCTATGC
GGAGCTTGGAGATCATCTATCAGTATTGTCAATCATCCACGTTTCTACATAATTGACTTACTGGAGATAT
TCTTGCTGAACAAACTTAGACGAATGCTATACCATTCAAGCATTCTGGTGGAGGTAGCTGGCTTTCTGGG
ATGCCAATTACTGGTCTTCACACCTATATTTCTGCAAAGGGTCTGATTCTATTGTGGGGCTTCCAAATGC
AGAAGAATAAGCTAAATGCTTTCCCACTGGTGGAGGTGTAACGCTGCTAGGTAACTAGATCTGAAGGGTT
TTTCGCAAGGTTCAGGAAAATAGTCTTGGTGCTGGCTGGAGATAGAGATGCCTGGAGGAGCATGCGCAGA
CACTGAGGACTACATTTCCTACAGAAATTGAGTAGGCAGCATCAGTTTCTAAAATGTAAACAATTTCTAA
CAGAAAGACTGAGAGTAATAGGAAAAATGAAAAGAAAAAAAAAGTTCAGAACAATACCTAGAAAAGCTTC
TACATAATGACTTCTTGAGAACAGCATTTTCTTCTGTGTACGGTGTTGGAGGTAGGGAGTATCTCACACT
TTGTGTGTTCTCTGTATAGCTCTTGATACCTGTTGGTTCAGTGACTTTCAGCCAAAAGGCAGATGCAGAT
TTTTGTGAATTTCATGATCATTTCTCTCTTGGGTACAGATCATGTACTGAAAGGGCAGTTGTTCTGGTTA
AAGGTAACAAAATAGCTTCCTATTCTACATTTAGATACTGCATAGTTTTAGAGGGTTTGATTCCTGGGCT
ACTAGAAAAGGGATAACTTTGTGTTGGAAAGGTAGTAAGGATCCAGACTAGAATGGATGTGGCTCCTGAA
AAGAGTTCTGTGGCTGGTACTTCATATGGCTGTTTTCAGTGATTAATCTACACTTTAGCCAGTTAATCTT
GATGTGTTAATAGGGCACCCTCACAGACAGATCAGAACTACCAACAACACTGTCAGATGCTCTTAAAATG
TATTAAGTGCCTTATACAGAGCATCAAAGAGGCTATGATTCAATTGGTACAAAGTTTGTTAGGAGATTTA
CTCCTCTGGATGGAGTTACAAGTTGTTGGTTGTAATGAAGGTGATGTTCCTGGTTATAAAGCTAGAATCT
TATGTTTTATTGCTCATACAAATACCTAATAAGAAACAGTCCAGAAATTTCAGAGGCTTTCAATTCGTAA
AACATATGTTCTTTGGTGGAGATTTTTTTTTTCCTTGTAGTCAGCTGTGATAGCCTGCTTGGAATATCAC
AGAAGTGAAGCAAACCTGAGTACTTCTGCATGCTTTCACACTTCTCAATTTCCCAATCAAGAGTAGTACT
GCCTTTCTTGGGAAAGGGGTACATAAGTTGGATTTATTCATAGGATTTATGTTTATCTGATATAGTTTTT
AAGGGTTTTATTGTCAGAAAAAGGGCTTGTTGTTTTGAAAATAAAAATCTTACCTGCCAGGTGTCTTCCC
CAAAATGAGTAAGTGCCTTTTCTGTTCTGACTCTTAGAAGTATTTACGTTGTCAGATTGAATCTGAATGT
CCTGGATAAACCAAGAACTAAGTACCAAGTGTTACCAATGGTTTGAAATCCTTTCACTGAAAGAACAAGA
GACAGAATGTAAGCCACTTGAATTATTTTGAGACCTGATGTTATCAGAAGTTTTATAACTGCATATGAAT
AGTATACTTCTAAGAACAGTGTAACATTTCAGGAACTTGATATTGATTAGGAAATAAATATTTATTAAAG
TAAGTATATTAAATAAATATTTACTTACCGATTTAAGTAAGAGAAAATTTTACACCATGGGGGCAACAGT
CTTGCTGTGAGCAGTCCTGACTACTTAATGGAAAGTAAACTGAGGCCCTGAACTCCGACTGTGAAAGAAT
GCATTTGGTGAGATATTGGGACTGTGAATCTTAGGTCTACATTCTAACAAAGTAATTCTTCCCACCTAAG
TTTTAGCCAATTCTCAAGCAGGAAAGAAGGCATGAGCAGACGTCAGTAAGAGGCCCTCTGGTATTATTGG
TGCTGCTTCCTATCTCTAGAGGATTTTTTCTTTTTTTTAATCTTTGCTCAGGACTGGTACAGCTGAAAGT
ATATTTTCCCTTCATTCTTAAGCCTAGATTTTGAATGGAGTTTCTCTGAGACACTTTTGTAGTGAAATCG
TATTCCCTACGAACATTGAAGACAAAAATAAACATCTCTGTGAACAAAAAGGTTGTGTGTGGTTGTCATT
TTTTAAAACACATAATTTCACGATAAAAATTGTAAAGGTACTCTGAGCCAAATGTAACGATGATAATGGT
CTGCACTCAGAAGGTGGCAGTCAGAAAATATAGCATACATCCTGAGGTGCCACAGAATTTCTGTCTGGTA
CAACAAGTTCAGTCCCAGTGAAATGCTCTTTTAAATAAACGTGGCAGTGCAGTGCATTCAGCCAAAGCGT
GTGTGTAGCAACGCGGTAAGGCTGCCTTAAACTGGCCTCTTCCTGACTTCAGTTCAAAGACACGTTATTA
AATGAGTTAAAATTCTGCAAGCTGAGGGGAAGGGGCTAGAAAGAAAGACATGATAGGAATCAGTGCAAAG
ATGGTTTTCCAGAGTAAGTGCCCCACAGTTAGTGATAATGGAGTTGTTTAAAAGCAAATCATTCTGTCAT
TACTTCACAGCTTTTGATAAACATACAATTAGTTTGAAATGAACATAAATAGATGTGTTTGAAGCCCAAT
GCAGCAATACACATTTAATTGACTTCCGCAGGAATAAATACTTCTTGCCTGTGAAGAACTTAACAAGAAG
GATTTTCAGTGAAAATTTTTTCTGCATACACTGTATTCAGTCTTGACTGGCAGTGGTGACGCTTAGGGTA
TGTCATGATAAATGATAAATTGTACAGAACCCTTCTCTGAAGGTGTTGCTTGAACTGGCTCAGAAGTAGT
GCAAGAAATAAAGTGGGCAACTTGGGGGTGAGTTGTAGCAGCTTGTCAGATAGGGATCTACTCCCAAAAG
GCCAGGTGGGTTCTGCTAACTTACTGGCGTGGGTGATTAAATAGCTGTTGGAGCCGTGATGGAAATTGAG
ATACTCCATTGAGTGCTTCTTCCAAGGCAAGGAACTATGAAAGCATTAATTGTATTTACAGCTATTTTTT
TAAGGGAATTCTAAGAAACAAAATGGTCTGTATAGGTTATCTCAACTTACATTCAGTTCCAGTGTTCAA
>MSTRG.437.1 gene=ENSGALG00000049770
ACTGCCGCCAAGTGACGCCCAGTCAGGCACACTGCTCCAGCCTCGCTGCCGCGCCTCCCGCCCACGCCTC
CCGGCGGAGCTGCCCCGGGGCGGGGGCGGCCGTGGCAGCGGACCCGCTCTGCGCGGAGCGGGAGGTGCGG
CAACGCCCCGGGATACGGCCTCGGCTCGGCCCCGCCGCCCGCCTCCCCGCCCGCTGTCAGCGCCCGGCGG
CCGCATGGGCACAGCGTGGCGTGCGGCGCCTCCCCGCAGCGGCTGCTTCGGGACCAGCGGGCAGCGCCCG
CGAGGGGCGGCGTCCATCCGTCCGTCCATCCATCCATCCATCCATTCATCCATCCATCCGTCCGTCCATC
CCTGCGTGGGTGGCGGCTCGTGTGCGTGTGCGTGTGTGTGACTGATACTGCGGCGCGCACAGCGCGGGGG
CAGCAGCGCTCACGCCCGCAGCGAACGGGGCTGGAGGGTGGGGGGGACGCCGGCGCGCCCCGGCTGTGGC
AGCCCCGTCTCCGTTCCCCGGAGCCCTCCCCGATGGGGGCGACCTCAGCGGCCTCGCTGCTCCTCCTCCT
CCCTCCTGGCGGTCTGAGGCAGAGACTGAACACAAGCTAGATGCAATTAAAGCAGTGTGTGATTCTGGCC
TACAGCCCGCGCAAGTTTGGATACAGCTCAGTGTCCTTCTTGAAGTGACAAAAAGCTACGGTTTGCCCTT
AGGCTAAAGAATTATTTTTCTCCAGAGAAAAAAATAAAATGCTGCTGATATTGAATACCTGATATTATTT
ATGTGAATCTGTCAACTAATCATTTGGCTCTCTGAGGTGGAGGCATCCCTGTAGGAGTTATAAACAAAGG
AAAGTCTTAGAGTCTCTTTCTGTTCACATTCCCTAATGTGCATAAAAAGGGACATCCTTCATTAGCTTGT
TGCGATCAAAAGTGAATTCAGTGCTCCGAAGGTCAAGAGATGAAGATGGCTGTTCTGCACAGGTACATGA
ACTGTTCTAACAAACACCATGGTGTAGTGTACCCAAAGACACTTGCTGTCCTGCCAGTGGAAAAAGAAAG
GCATCCCTCTTAGGTATTCTTTATTTCCTCTGTGAGGCATTTAACCCACTGACTGTGTGACGGCTGGGAT
TTCTAAAGGAAGAAGTCTGAATCATCCTGTCAGGTAGATGCTTCACCACTGGCAGCTACAAAAGTCTGAA
TATAACTGAATAATATCAATAGGTTGATCTGTAGAAACACTGAGCATCAGTAAATGTACTCTGATGGGAT
AACACGCTTTTCTGAAGGTAATGTGAAAAATCAGAACCTATTGATTGTGCAATTAATTTTCCATACTTCC
CTTTGTTGTTCTGAAAGCACTGGACTATATGTTCAAAAACATGTATGAAGAGCTTTTAATTATTGTCTTT
ACGTCTTGGTAAACTTAACCTTTATTTTGCAGCTCTCCTCTGGGATAGTAACATTTTACCAAAGTGGGTA
AAACCTAACAATAAATATTGTGTTATGATGAGTGTTTTTGCTTGGTTCAGAAATAAAACTCCTCAACATA
TCTTGTATTTTATTCTTTACCGATTAGGTCAAAAATATAGTTGTGCAATTTACTGTCTCCAGGTACTTCC
TGTCATTCCTCTATAGAGCTACAGTAGACAATCCTATATAGGAATCAGAAATTTATTTTTCCTATGGGTC
ATGAGACTGAGATATTTTCTATTATCTTGGGGATTGTAGTGCTATGTCACAAAATCAGTAATAAATTATT
TTTCTATATTTCCATTTTATTGTCAGTCGTGTTCTCATAGCCAGTAATACACGGCTTGGACTACAAATTT
ATGATATCTTGCAATAGCCACTTCCCATCAAACAACATGAACCCTTCAGTAGTTTTTAATGGTGTAGGGA
GAGACTCCAGTGGATATTAAGACATCTCTAGGCATCTGTACGGAAGTGCTCTAGTGTAAGCTGTGTGTGT
AAACTTCTATTGTAGACAATAGAGTTAAAATAATCCATGAAGCCTAGTCAGGACCTCGTCAGCTAATGAA
CTGCCTTGCATGTATTTCAGAGTCACCTGGGCTTTGTGCTAAGTTCCATTTGAACACACAGAAAAAAATA
TGACATTTTATAAAATAGGCTGCTAATTTTGTACGTCACATATTAAGAATTTTACATATTTCGCTTCTTG
ATGTTTCCAGAAATTGGAAAAGATATTCCACTGTAATTATTAAATTTCTGAGAAAAGCAATAGGAATATC
TCAGTTATTTTTTTTTTTCTCTGAGTTAAGTTGGGATAATGAAATTAAGATAATGAAATTATCGTTATTT
ATTTATTTATTTTGTCATTTGCTGTAGTTTCTGTAAATCACATGACAGAATACTGTAAACTGAGTACCGC
ACATAAAGGCAGTCTTTGGTAAATGTCAGTATGCTTGCCTCATTGTTTATCAATGTAATGTTGTCAGCTC
TTCATTTTTGGGGCTGCTTACATTAAGTAACATTAAGATATTAACAGGATTATTTGAGTTGTTAGTCTGT
GATAATGAAATACTGCATTTGTTGATGCAGAAATTGTTCTGAGTTTTGTGTCTGAGTGCCTCTCTTACCT
GTTCCATGTGAATAAAATGCTTTCTTGTAAACAGATTTTATTTTCCTTGTTAGTGATTGTATATATCAGG
GGAAGGGAAATTATTTGTCCCTTAGTCTAAAGATTTTTACTTTGTACAGCACCTCCAACTCATTTTCTTT
AGAATGTCAGACTGATCTGAAGGATCAGCAGCTAATACACCATGGAACAAGTTTGAATCCAACCATCAAA
TAAAAATGGAAAGCAATTGCAAAGGACACAATCCAATTTATGGTAGGACTAAGGTTACATAGGGTAGCTA
CTGACCCAGGACAGCTATAGAGACATAGCCTAGACAGCTGCAGAGCAGTGGCAGCCAGCCAGTGTTCCTG
AACAGATGAAGATGAGGCCAAAAGGAGGAGGACTTTAATCTCAGACATTAGCTGCTCTAATATAGAACAA
ACAAGCCGTGTAGGAACCTTACATACTCTGACCAGAATTACAACAGCTAGTTGGAAGCAAAGTCCTTGGA
GACTCTTGTGCAACTTTTACAATAACCAAAGTATTAAAAAATATTACCTTTTGGGACGTATTTAGATCTG
AAAATGTTTTATACTAGGTATATAATAAACAATTGTCAATCATCAAAATTTTATATACTGAGTCATTAAA
AAAAGGGCATGGTTTCACACACACATCTCAGTTATGCAAAGATGATCCAAGCTATTCTCTTTTAGGCTAG
AAATTAAGATCTTTGAGCCTAGGGATATTGTTTTTAGTTTCAAAATTAGCCCATTCTTCATGATGGCACA
CTGTATTTTGTGTACTTCAATTGCTCTTTGAATAAAACAGCACATGAAAGCCCAATTTCTCTCAGTGTAT
TTGCAGATATGATCTATAAGCTATACCCAACTCCTGAAGGCTTGAAAAGGCTACTTGGCCTATCTTATTT
ATAAAGCATATTAATGAAAGTAGTTGCAGAAC
>MSTRG.439.1 gene=MSTRG.439
GAATCCTGGGACTGGGTTCTCTCAAGATGAATTGGTTCAAATTTGCATTTAAAATAGCAGATGGGGAAAA
TAAAATGACTAAGCTTCACTATTGTGAGTCATCATTTTGTGAAACAACACAATTTATATAATACAGGTAA
AGGAAGAAAAACTCCATTTCCCCTATGAAAATTAGGTGGAAGAGAAAAGGCCTTCAAATGTACTGAAGAA
GAAACTGACTTTTTAAAAAAATGTTAAGAAGTGTGATTTCCTCCAGCTTCTTTCCTCTTTCTTAGGGAGC
AATGAAGCAGCCGCATATGGGTCAAGGGCCATCAAAAGGGACTTCAGAGCCTTGGGATGACAGCTGAAGT
AATTGAATGCACAGGTCATCTTTTCTTCTCTGCCTCCTATATTGGGTCACACAGTCCTCAAATGATTGAT
TTGGAAGGAGGGAACTGGGGAAACAACGTCCCTCCCACTATAACCAAAGATCAGGTTGATGACCACGTGA
AGAACCTGAACATCCAGAAGTCTATGAGTCCCAATGAGATGTATCCCAGAGTCTTGAGGGAATTGGCTGA
TGTACTCACCAAGCCACTCTCAGTGATATTTGAAAAGTCATGACAGTGAGGTGAAGTCCCTGGTGACTGG
AAAAAAGGCAACATCACATTCGTTTTTGAGAAGGGTGAAAAATATGATCCTGGGAACTACCAACCTGTCA
ATCTCACCTGTGTGCCAGAAAAAAATCATGAAGCAGATCCTCTTGGAAGCTATTCTAAGGCACATGGAAG
ACAGAGATGATACGACAGAACCAGCATGGCTTCACCAAAGGCAAATATTGCTTGAACAACCTAATGTCCT
TTTATGATTTTGTCACTGCATCAACAGACAAGGGAAGAGCCATTGAAGTCATCTACCTGAACTTCAGTAA
GGCTTTTGACACAGTAGCTCACAACATCCTTCTCTCCAAACTGGAAAGCTATGGATTTGATGGGTGGACT
GTTTGATGGGCAAAGAACTGGCTGCAGGGTCTAATCCAGAGTGGTGGTTGATAGCTCCATGTCAGAATGG
AGATCAGTGATGAATGGTGCCCCCAGGTGCTAGGAAGGAAACTCTTTAATATCTTCATCAGTTACTTCAA
CAGAGGGTTCATGTGCACCCTCAGCAAGTTTGTGGATGACACAAAGGTGTGGAGCATGGACAACACACCT
GAGGGTTGGGATGCCATTCACAGGGATCTAGACAGGCTTGAGCAGTGGGCCCAGAAGAACCTCATGAGTC
TTGCATCTGGGTCAAAGCAACCTCCACTTACCAGTACAAGCTGGGGGTGAAAAGACTGAGCACACACTGA
CAGGTTGAGGGACGTGATCCTGACCCTCTGCTCTGAGCTGATGAGGTCTCACCTGGAGAATTGCATTCAT
ATGTGGAGTCCTCAGTACAGGAGAGACATGGATCTGTTGGAGTGTGTCCAGAGGAGGGATACAAAAATGG
TCCAAGAGATAGAACACCTCTCCTGTGAGGACAGGCTGAAAGAGCTGGGCTCTTCAGCCTGGAGAAGAGA
AGGCTCTGAGGTGACCTGATAGTGAGTGGCCTTTCAATATCTTAAGGGGAGTTATACAAAAGAAGAGGAC
AGACTCTTTATCAGGGTCTGTTGTGACAATGATAAGGGGAAATAATTACAAACTTAAAGAGGATAGATTT
TAGATTGGATACAAGAAAAAAGTCTTTTACATGGAGTGGGGCGGGGAACTGGAACATGTTGCCCAGAGAC
CTGGTGGATGCTCTGTCTCTGGAGGCTTTCAAGGCTAAACTTGACCGGGCTCTGAGCAACCTGATCTAGC
TATGGGTGTCTGCTCATTGCAGGGGAGTTGGGCTTGGTACCTTTAAAGATTCCTTCCATCTCCAAAGATT
TTATAATTCTATGATTCTATAAATCTTTCACATCTTCATGTATTTGGTGCCTCAGATAACCACCAGTTTA
ATATTGCATGTACAGTCACTTTAGTTACCTGTTTCTCAAGTACATCCTATGGGACTAACAGACAGCAATA
TAACAGGAAAAAGAAATAAATGTTTGAAACTCCAATGACAAGCTACTCTGCAGAGCCTGGGATGTGATAA
CACAAGTCTTTTACTTGAGTTTGTTAACAAGTTTTATAACATTTAATAGTTCACTGTAACATCACCCAGA
ATTCTATGATACAGTTAAAACAGACTGTATGTAACACACAGCATTCTCTATTAGGCTCTGCAAGTTTGTA
GAGTGGATTCTAAAGAATTCTCATAAAATTGTCGTAGATTGCCCTTTGTCGCTTTTAACTCCATTAAATT
AAATGTAAATGCCCAAAAACACTCTTCCTTCATATCTTCATCCCTTTCCTTTGATGGCTTTGTTGAATTT
CAACTTCACAGAACTCTCTTCACATCAAAATGAGTCTCTGTGAAACAGAGCAAAATATCCAGAATATCTA
CTTTCCCTGACATGCAACAGTCTAGCCACAGAAGTGACAAGTTTAAGTATGAAGAGTCTGTGGTGATAAG
AATGAGACATAAATTTTAATAATTCCTTTGAGAGATGTTTCATGTCTACAAATGCTGGTGAGCATAGTAA
AAATCTATAACTTGTAAATTTTTTAAATTCACACTTTTGAGGGTAAGTGGGCAATCATACACATGGTCCT
GTGCAACTCCTGAAGGACAGCATGGACTATGACTAATTATATGTGTAAGAATGTTGACAAACAATGTCTT
GAGGAAAACAGAAGCAGGAAAAGATCTATAGTTTTTAACTTAAATACCAGGAAGAAAATGACTCTTGAAT
CTTGCTTATGAGTAGTTAGGGAAACAGCCATCTTTCTTCTATTGTCTGATCTAAACTAAGCCATCTAATG
CAGATTAAAATAATTTAATGAAACCTGAAAGCCCTTTCACAAGCAAAGATACAAACTGCTCCAGTGTCTC
ACCACTCTCACAGTAAAGAATTTCCTCTTAATATCTAGTCTAAACCTACCCTTTTCCAGTTTTAAACCAT
TTTACCTTGTCCTTTCGCTACGTACTCTTATAAATATAAAAGTCCCTCCCTGGGTTTCCTGTAGGCCCCC
TTCAGGGACAGGAATTCAATTTTCATCTATCTAAATCACTCACATTTTTCATAATATTCTCTTACGGTTT
CATTCTGAAGAAAATGTTTTTCAAGAAATAAACAAATTATTTTGTTATCAGAAGTAAGAAAGTAATCTAG
TAACTGATTCATGCTGTTCTTTACATTTATAATCAAAAGGAATTAAAGAGTTGGTACAGAAAGAAACTCT
CTTTGAAATTAAAAATAGAACTAAAATGGAAAGAAAGCACCAACAATCTTGTTTTAAATTGAACACCAAG
TCCTGGTGGAACTGCAAGAACTGCAACCACTGTGACTAGAAAGGTCACTACGCATAACAAATGCACAGGC
TTGCTGCAACAAGCAGCACTGTAGTTGCAGAATTATGTACATACACATACACATACACATACAGAAAAAA
AAAAAGGTAAAAATAATATAATTTAACTGTTAATGTTAAGTACAACATTAAGTTGAAAGTACTCTTTAAA
CTGTATGATTGCATTTGGTAATTCTGGCATACCGCAGATGAACATAATGGTGCAACACAGACATATTGTA
GAATCATAGAATGGTCTGGGCTGGAAGGGATATTGAGGATCATCAAGCTCCAAGCCCCCTGCCACAGGCA
GGGCCACCAGCCTCCACATTTAATCCTAGACCAGGCTGCCCAGGACCCCATCCAACCTGGCCTTGAACAC
CTCCAGGGACAAGGCATCCACAACCTCTCTGGGCAGCCTGTTCCAGCACCTCACCACTCTCATAGTAAAG
AACTTCCCCCAGATATCCAACCTAAATCTTCCCTCCTTCAACTTAAAACCATTTCCCCTTGTCCTGCTAT
TATCTACTCTTTCAAAGAGTTGGCTCCTCACCTGTTTATAGGCTCCCTTTAGATACTGAAAGGCTGCAGT
GATGTCACCCCACAGCCTTCTCTTCTCCAGGCTGAACAGGCCCAGATCCCTCAGTTGGTCTTCATAGGGG
AGCCACTCCAGCACTCCAATCATCTTCGTGGCCCTCCTCTGGACCCTCTCCAACAGCTTCCTGTCTTTCT
TGTACAGGGGGCCCCAGACCTGGACTCAGTACTCCAGATGGGGCCTCATGAGGGCAGAGTAGAGAGGGAC
AGTCACTTCCCTGTCTCTGCTGGCCAGCCCTCCTCTAACTGAGCCCAGGATACCATTTGCTTTCCAAGCT
GCAAGAGCATGCTGGTGTCTCATGTTAAGTTTTTCAACCACCAGGACCCCCGGGTCATTCTCTTCAGGGC
TACTCTCAAGGGCTGCTGCTTCCAATCTGTATATATGCCTGGGATTCCTCCATCCCAAGTGCAAATCCTT
GCACTTTTCTGTGTTGAACCTCATTAGATTTACCTGGGCCCACCTTTCAAATCTGTTGAGGTGTATCTGA
ATGGCATCCTGTTGTTCCATTGTGTCAACCGCACCACTCAGCTTAGTGTCATCAGCATATTTATGTTCTT
AAAAATTAAAAAGATGTATATTACATCTATCATCTTAAATTTTCACACCAGTATGGAGCTTCAAGTAGAC
TTCCTCCTGCTGATTCTCTGGACATCTTTGATGGGAGTTTTGTGTCTGCAGTTGCATCTTCTACTTTTGA
TTTTGTGAGCCAAGAAACCTCTGATTCTGTACAGTGATGTGCATCTAAAGTGGAAGTGAGTCATTAGAAA
TTAACATCTAAAATCAGAAACAAAATCTAAAAGAAGTATTTTCGTTCTATAAATTAGCAGTAAATTAGTG
CATCAGAGTAAACATCCATGTAAGTAATCATATTTTTTTAAGAAGTAAAAAAAACCCATAAGTTTCAGAG
CCCTGAGTTTTATACAAATGAAGCCACAGATATATCACATACAGCTTCTATAGAAACTAAGATTCCTTAT
ATGAATTTTATGCTAATTGCTTTCAGAATATACATGTGGTCATTTTCAGATTATGTTTTCATCCTCAATC
TCTTTACACCTAACTGATTTTGTATCTCATATTTGCTTTGCGTTCAAAAGTGGATTGCTCAATCTTGTTT
CTTAAGGCTGGGATGTTCTGTGCATTGATGGATATCTTGAAAAATCTGTAATTGCATGTGCTTAATGCTC
ACAAGCAGCTTTCAAAATAAACAACAGCTGATAATGCAGCTCAGAGAGAAGAGGTAAGTTGATCCCAAAT
ACAAGTTCACAACAGATAAGCACATGCTGTATTTCTGTGTCTGATATACATATGTACATTTGTGGACTTG
TTTTTAGTGTGAAGTAAAAAATGTAATTTAATAAACTGCCTGTACCCACAGATGTTCCTCTTTCACTTTA
ATAGTATGAAGATACTTGTGTCAGGCTAGTCATTGAAAATACAAGTAGTTTCTTTGTTCTTGTTGAACTA
CAAACTTCATTATGGATTCATTATTTGGAATCTTTATTACTAGATTATTTACTATATATATATATTTACT
TTATTACTAGATTTTGAACTTTATTACTCATTATGGACCAGTGAGCACAGAAAAAGAACTCTTCTTGACC
TTTCCAGCAACTCATCCTCAATTGCTTTCATCTAATTTTATCAATTCAAATGATCTTGCATCTATTTTAA
ATGGAATGAATATGCAAAAATTTGCGAAAACAAAAGTGATCTGCATTTTAACTAAATATACTTGGTAAAT
TTTGGCCAAGGAGAGATGGATAGCATTCATGCAATGTGTATTGCTAGGTCATGAGAGGCATACATTTGAT
GTCTAAATCAAACTTACAAAGTAGAAAGGTGTTTCTCTTTACTGGATAATTTGAGAAAGTAGGAAATAAG
ATAATATTCATCATGGTATGTAACAGGCTCCACTCCAGCTGGAAGTTGAGCATCTGAGAAGAGCCTAGCC
AAATGATAAAATTTGAAACCAAGAGGAGATGTTGAAGGAGTGAAATAAATAAGGAGGAACTTCTATCACC
GAAAACAGCTAATCTGACACACTGCAGAAAGGAAGAAGGCATTTTTTAAATACAATCTGTTGTTGTTGTT
AGTGTAGTACAATACATAATGACAACATCTTAGTCTAGTATTGTTACTCTAAATCATTTTGGTAATTTGT
CACTGTATGGGACTTCATTAGGAGTCCAAAAGGATCTTAGAAGGAAGAGCATAAAACCCATGTATTTCAG
GTTTTTGTGTTCAAGAAAAAAATAGTTCAAATACATAACAGGAAGAATGATAAAAAATAATTAGAAATGC
AACCAAAGTGAAGAAAGTGAAGTACAACCACAAGGTGGAGGAGGAAATAAAGGAACGAGCTAACGAGGAA
AATAGCAGTAATGTTGAACTATATACAAGGGTTTCTCAGAAAGTAATGCCTCTTATTTTGTTATGTTGGC
CCTCAATGTGAGAGGAGGATGTTGGTGGTATGGCAGTAAAGGTTGAACCTTCCCTCCAGTATTCTATTAA
ATTTTACTTTCAAATAGCAGCAGAGGAGCAGTCTGACAAAATGGCATCCAACATGAAAGTGTGTATGAAG
CAAAAGTGCATCAATGAATTCCTCCATGAGGAAACAATTGCATGCACTGATATTCATCAATGCTTGCTGA
CCAGTGATGAAGACTGAACAGTGGATGTGAGCATGGTGAGGCTGTGTGGTGCGTGTCAGCAACACAAAAG
ACAAGAGACGTTTGGGATGGTCATGCAGATTTATACTGGTGTTGCATGCAGGCTCTTGTTCATTGTTGAT
GAAAATGTATAGTTAAAGGTGGTGACTATGTATAAAAATTGTGTTCTGTAGCTGAGAATCTTCTCTATCT
AATAATGTAGTCGTGCTATCTGAATCTGTTGTAGTTTCCATGGAAATAAACAGGAGGCATTACGTTTGAA
GCACAGTATGTGCATCATTGTGATGTAGCTACTACCATAGTTTGCTTAAAGAGGCAAAGAAATTTGTCCA
GAGAGAAGAGAAGGAAAAAC
>MSTRG.541.2 gene=MSTRG.541
CCGCGGCCGCGCGGTCCCCGACCGCCCCGTCGGGCGGGGTCGGCGCGGGGGGGCGCGGGGGGCATCCCCG
CTGCACGGCGGCCGCCTTCGCCGCGGGCACGGCGAGCGGGGAGCTCCGAGGAGGGGCGCGGGGCCGGCTC
GCGGCTGTCAGGGCGGCTGGGAGCTCGGTGCCCTGTGCCGTTGCCGAGCCCGGCGGTGCGCGGCCCTCCC
GCTGCGGCGCGCCCTCCCCGCTGAGCCTCGACGGTGGCCGGGGTGCGCGGCTGGCGGGGAGCGGACCGTG
CGTGTGCGCAGACCTTCATATCCATTACATGATCCAGCACTCATCTCAAAAGCTCTAAACATCCTGAAGC
CTTCATTCTGAAAAGAAGTTTTAATCGTCTTGTTTACTAAGAGCTGATTCCTCTGTAAAAGCAATAGATG
ATAGGTATGAACCCTAATGCTACCAATTTTAAGATTGCCAGACAAAGTCAGTGTTAATGATTTGTATGTC
TCATACTGTAAGAGACTATTCTTTTATATGATTGACTCAAAGTTTGCTGAGGAGCAAGTCCAGGCAAGTC
CTGGGCTAAGGTAGAGAAAACTTCTGTCTGGAGGACACTGATGGACAGGTCCTGGCTAAGGATTGTGAAA
TCCTTTAAGAAGCACAGATGGACAAGGCCAGGGGCAACGAGAGAGAGATAAGCTGCTGATAATGGCCAGG
AAACGGTCTTTTTGTGTGGACTTAGCTCGAGGAAGATGTCCATCTCAGGAGGTATGCACATGACTCTTGT
TCAAGCACCCAGGGATGTCACGTAGGCAGGAGAAAATGGAGGATAAAAGAGGGTCCAACAACCATGGCGG
ACTAGAGGCTGATCTCTCACCACGACAGACCAGTGAAGGGTTTCTGCCATCAGATCCCCCACCACGACAG
ACTCGAGGTTTCTGTCTTCAGATCCTTCTCTACAGACCGTATGCTGATGGGCTTCCCTGGGCCTGCTACC
TGACACCTGCTGCTTCCTCCCAGACTTACTCTGCAGTTTCTTCCTGGACCCACCCGGTACCTGCACCCTC
TTGTTGCCCAAGACCGGCCTCGCTGCTCCTGCCCTTCGGCCTCGGACTGTTGGAACGTTGTGCAACGGGA
CTGCTGCCAGATCCTGGTGGTGACTATCCCCGC
>MSTRG.543.1 gene=ENSGALG00000041094
GGTCCTTTTTCTTTTCTCCCTGGCAACCGGGGCGGGCGCCGCCGGCGCGTCCTTCAGCACTCTGCCCGGG
CCCCTCCCGGGGCGAGGCTGCAGCGCGGAGCGGAGCGGGGTGCGCGGCGGACCGCCCCCGCGCGCGGCTC
TGCTGCTCGACCCCCCGCGCTCGGCGGACGCTAAGTTTCAGGAGCGGCCGCCGGCGGGCAGGGCAGGGCG
AGGCGAAGCGGGCGGGGAGGCGGA
>MSTRG.568.1 gene=MSTRG.568
GCAAAACTCTCAGGAGCATACTTTAGTATAGCAAATGGGCGTATCTTGTTCTTATATTTTAGCATTCCAC
AGTTGCTAACACTTATCTTCTGTGCTCCACTTTGCTTTAGTTCAGCTGAAGTGTTGACTGTATTCCTTTC
TAGATAACTTCTTAAATTCCATTTTCTTTCTTTTCTTTGTGCTATACAAATGGTAAAAGCAAAGAACAGT
TTTGGCTTTTTTTGTGCAATGCTCTTAGTTTTCTCTTGTTCTTATTTAAGAGTTTTATGCACTTGGAGCA
TATTCTTCCAGGGTAAGTATCTAGAAGATACAGGTACTACACAGAATTTGATGTATGAAAAAAGGCAACT
TCTTTCCCTAGCTTATTTGTGTTATTCATGGAATCTGTGGTAACTATTTCCTATTCCATACTGAGAATAT
GAGTAGTATCACTTCACAATTTTGAAAAAGATAAATAATGACTGTTCAGCATTATCTATTCTTTGAAGTC
TAACAAGTTACTACTGGCAGAATTGCTTAAAGAAAGAAAAGCTTTGGAGTCTGGGTAATAATACAACTTG
CTAAATCAGAATGAGCGTTTTCAGGTAAAACTCCATAGCTCTAACATGAGGATGTACTGTGACTTTTTTT
TTCTTACCTTTATATGTCTTTAGGTCTCAGACCTGCTTTGTCACTCTTTACAGAATTTACAGAGTATATT
CTTTCATGTGCACCTCTTACACAGCTGAAAAACACAATATTTCTGTTAAGAGCTAGTTCTTCAAATTACT
TCAAGTTGCATGAGAAAGACTGCCCTTTTCTACACAGTACTGGAAGGCACATGTTTCCGACAATTGTGGT
ATTCTCCATGGGAAGGAGGATGTGTATGAGTATGATACAACCCAAAAGGGATGTGGTGCTACGTCCTTTC
TCTCTTTCCCTTACTTCTTCTAGTGAGACTTTTCAGCAATTTGCTTCATGCTATTGCTAGAGTTTGTCAA
ATCCTTCCATGAACTACTCTAAGCACAAGCCTGATGGAAAGCTAATCCAGCAGGAAAAAGAAGTTCTCCA
GTGGTTTAGAAATTGAATTATGCCAGCTAAGGTCCTGTTGAATCTGAGACCGCATTCACATCAGGAAAAG
ACCAGAGTGACTGAGGCTGTTCAGTGGAGTATGGTGCAAAGAGGGATTTCGTCCTTTTGCTTCAATAAAC
TGTTAGATCTCATCAGCTATAACATTTAACCCTATCTTAGATCTGCCTTGTACTCTTTGTATGTCTCCTT
ACCTCCAGCCAAAAAGTGTCAGTGGAGGAAAAGCACAATCTCTGCTCACATTCAGAGGTTTTATTCCTCC
AGTGTGCCTCCCTGGGGAAAAGCAGACTAGAAGACAAACACTGAGATGGAAGTCGCTTTGAAACTTCCCC
TGCCATCAAATGTCCAGCTGCAATAATAATAAAAGTGGCAACTCAAAAAGGATCTCTGAGAGCCAGCACT
ATAATCTATTGAATCTACCTCAACCAGGCCTAAAACTAGGTGGTTTTATAAAAAATTGGAAAAATATGTT
TACATGTAAGACTTTCTTTTGGCTTCTCCTTAAACACTGTGTGATGTTTCTGGGTAGAGATTATAATGGG
TAATGCTTTATCAGTTTTGAAGGTTTTATTATGCATTTTACTTTTAATCTTCACCTTGATCAGAACTAAG
TTTCCCGTGC
>MSTRG.576.1 gene=ENSGALG00000052715
CAAGCGGCGGCCGCGGCGCAGCGGGTGGGGGCGGCGGGGGCAGGTGAGGGGGCGCGGCCCGGCCCGGCTC
TGCCGCTGCTCCGCGGGGCTCCGGCGGCGCCTTCCTGCCCCCTCCCCCCACCCCCCGCGCCCCTTCCCTC
AGCCCCGCGTCCCCCAGCGACCGCTGCTCCGAGCCGAGGCGCTGGGAGGAGGGGGGATTCCGTTGTCACA
AGGGGCGGGTTGGCGGCCCTGTCCTCAGCTGATCCTCACGCAGAGCGAGCTCCCGGCTCGCTCCGACGCT
CCCTCCCGGCCCCCGCGGCCCCCGTCTCCCCGCGCCGTGCCGCCCCTCGGCCGTCCGCGGACGCGCTCCC
GGCGCCCCCAGCCCGCCGCAGCCAGCGGAAGGACGCGGGGGCACGGCGGAGCGGCGCCGGGGGCCGAGCG
GGGCGGGGTGCGCCCGGGAGCGGCTTAGCGCGGGGTTCCATTTTGCACCAATCTGCTTCATTTCATGTGG
CAACCCTATCAGATTGGAGAAGTCAAGCATTTCTGGATCACATCAGAATTGTAATGGGAGAGATACCAAA
TAGGACTGAAGCATGCAGAAAACAAGGATGAAGATTCAGCAGTAGCCTGCTTCCCTTCCAGTTGGTCCCA
CAGCATTGCCCTTCTTGGCTGCTTCCTCCATGACAGCATCGTTCCACTAAGGCTACTAGGAAGAAGGCAG
TATCAGCTGTGAATGACACAAGAACAACTGGGGAAGAGGATGAGAAAACTGTGAAAGAATTGCTGGGGGA
GATGCCTGGGGACATTGGCAGTGTTTTGAGCCAGCTTCTGAAGAAAACCTGGAGAAGTCTTACTGGAGCT
GAAGTTGCTGCATGAAGGATAGAGGGAAACAAGGGTGGATCCTCTTCCCCACAGTGATGCCATGATAAAG
GATGACCAATAGCTGTAAGGAGAAAGAACATATAAGGGACAAGCCGAGATAACACTTAGTAAGGGATGGA
AAATGCCAGGCCTTCATATGGTCTACTGACTCCCTGGCCAAGATGTGTCCTGCAGCTGATGTATAGCCCT
AAGCAGGAAACAGCCAGGGCATGCATTTCATGAGTGGGGTATATGAGGCGGTACTTCATCTCCAGGCCTC
AGTGGAGGACACAGAGCAGAGGCAATATCATGAGGGGACGTAGCAGGCATAGACATGATTTTTCATCATG
CTTGTTTACAGTGCGGCAGCTCGACTGGACTTGCTTATTTATGTTGAACTGCACAGTGTGCAAGCACTCA
GCAAAGAGGCAGGTATCCAAAACCAAGGTGTTAGTACAGGCTGCAAATCAAGAGCACGGTGAACTGAACA
TGGTCACAAACAGGCTTTAATATTGCACTGCAGAACAGTAACTCCCACACTAAATGAAGAAAAGGGTTAA
ATTTGTAGACGGCTGGCTTTGCATAGTCTGGCTAGGCCCACCACACTGATATTTATAAACTCTCAGTGGA
TGACTGAGAGCACCTCCAGGCCTGCTGAGGGCAGACTAGCTCTCTAGCAACACACTGCAGGTGAATTTAA
GGGTGTGGTAATTGAGCTGGGCTTGGGTCACCCAGTAGCAGTCTGAACCCAGCCAGCCATGCTAGGCATA
GCTCTACACTCCTGAACAAAGTGTTCCATTAGGCCTGCTGGAGCCTGGGCAGCCTCCACTAGTCAGGCTT
TCTCTTTCTGAATTTTATGCAATGAAAAGAATGGGATAGGCAGGGCGTGCAAGGAGGATTTTGTTCACTT
CCATAAAGAATCCAGACTACAGCTAAGCATCTGGAAACATGCTTCTTGGGATTTCAGTGTTGCATCTAAA
ATGCTATGTTATGACAGGGAGCAGAAGAAAAAAGGATCAGTGACTTTGCAGATGAATGACCAACGTACTA
ACATGACAAAATGAGCTCTTGGTTTGCCATAAATACATTATCTAAGCTTTCAAGGGTTGATCAGTAAGAA
TGCAAAATCTCTTTCAAAGGATGTAGATGAGAAGGAGGGGTACTCATCAGAATTAAAGAACAGCTTTTGC
TAGACTGGTGTTCCTGGCAGGTTACACCTGCTTCCCACTCTGTGCCTTGCTGCCACTCTGTCTGGAGCAA
CGTGCTTCTAACAATAGCTGGTAGCTGCAAGGTACAGAGTGTGCTACGCAGCTCGTTTCCTCTTCCTCCT
GCCTGATTGTTATTGCAGAGCTCCCAGCAAGAAGGGCTCTTTAATGCCATTAAGTCACAAGAAACTGTGG
CTTTGATAGTGAGGATCTGATTTAATGCAATACCAAGTCAAAGAAAAACATTTAAAGAGAGAAGATGCCT
TTCTCTAAGTGCTTTGTACTGTAAAGCTTCTGTATATACACATACACTCACATGCTCACACATCCTGGAG
GAGGTGCGTGTCCAGAAGGGAAATCCTGCCTGCACCGGAGTTCATGACAAATGTTCCCACTGACCTTGGC
AGGGCAGAGTTTCAGCCACTGTCTGTGTATGTGGGGGACGGTGTGGAAGTGTTCAGGCATGATATGTCTG
TATTTACTTGCTGTGAAGGACTGTGGGAGCCTGAACATACTAGCAATGTACCAAAATACAAATGGAGAGT
AAGAGGTTGTCCCCAGGACAAGGCCCAGGAGCGTTGCCATGCCTTCCTGCACCACATGTGGTCTCCTGCA
GCTTTGTCTGTATGCAGGTTGTGGGAGCACCCTAGGCAGTGACCTTACTCACCATCAGAGTCTTGGTGGG
GTCTTGGCTTGCTTGCTTGTTTTTGGCTTGGTGACTTTTTTGTGTGTGATGCTTTCTTGTTTGTCTTTTT
AACACATATTGGGGTTAGTCTAAAAATTGCTCAACTGCCTTCATTCTTCTGCTCTCAAAATAGATAGGAC
AGTTTTTGAGGGCCAATTAGAAGGGCCAGCTGGCCCTTGAATAACCATAATCCTGCATTCAGTGATTTCA
CTCTGCTTGATTTTACCTTCAGATATGTTTTCAGTGTGGCAGAAGGACAAGAAACCTACTTCTACAAGTA
ATTTAGTGGTTATGCACTTCAAAACTCCCATTTTAATGCTGATTGTAATTCTATTCCACTGTTTTTTTCT
AAAATCTGTTTTGAATTTGTGCACCTCTAAGCATCATTCAGTGATATTATAGGTGGAAACATAAGATCCA
GTATAATGAACACGAATCCTGTTTTCCTGGAGACCTTTTATAGATCTACTGAAGGTAATTCAGAGACTCA
CAGTTTAAAGACCTGCTTTAATTTGTGTAGCTGTAATGTGCCAAACTTGAGTGGCTAATTTCGTATCAGT
CACTGAATGCAGTGGGCCAGCCACATGACTTCCTTAATTTAAAATGTGTTTTGTATTTATGGGTTCCTCC
TGTTTGTAACTATCATTTTGTAACAGCTGCCCTGTGGTACAGCAAGCACCACAAAGCAGAATCCCTATGT
CTGAAAGGCACTTCCTTCCCCCTTCATCTTGACAGCACACATCTGAGCCAAGGTTCCTCTGTGCAGAACC
GGGTTGGTCCCAATACTGGGGCTCTCACTCCTGCTGGAAAGCACTGCACATCCATGACTGAGACCAGATT
TGGGGCAGTATGCCAAGTTCTTTTGAGGATTTGGGCCTGGCTGTAAATGTCACAGCTGGTGGCTTCCCAC
TGTTGAAAATCTGCTGCAATATTATGGATGATGAGCATTTGGAAAATCTGGTGCTGAAGACCAGCAGTCA
ATAGGGTGATGTAAAGGAGAGTGGGACAAGGCCCAGAGCTGCAGCACAGGAAAGCAGGAATACATTCAAA
GTCATAGACATTGTCTGTGCAGGATTCCAAATACCTGGCAAAACCAAAGCAAAACATGAGCATTACTAAA
AAACATCAGGTAGACCTATTTCTGCGTAGCAAGTATAAAACCTTGAATTACTTCCAAAAAAGATCTGAAT
TACCATTACCAGTGCTCCTGCAGAAGCACTCTGAACTAAGAGCTTGAAGCCAGAGACTTCCAGTTACACT
GGAAAAATGCATTCTCACTCCCATGCGGAGTGGTGGCTCCTTGGACATGTTCCACGTTTCACTGGAAGAG
CTGGCAATATCGTAAATTCCAGAAGAAAAGCTGCTGAACTGCTTTAAGATTATTTTAAAGATGTGTACAA
ACTACTTTCAGAAAATTATGATCACTGTTTTTTTTTGTTGTTGTGAATCTTCACGTTTACTCTTCCTTAC
ATACTATTTACCTTCTCCCTTTGGAGCACCGTTGTATATGGAAACCTGCTCAGCACAACACATAAACAGC
TGTGGTAAGCAGTCTATAAAGATGTAAAGAGCAGTTGTTGTCACTGTACTAACAAAGCAGATTTTATCAA
ATTTGCCTTCAAACCAGGCTCTCAGCTGCTCCCAAGCATATCGAGATGACCCCTACATGTGTTAGCAATA
TGCTACAATTACATACATGTGTTCCTACGTAGCCTATTCCAGCACAGGTTTCTTTGTTCACAATCACATT
ATGCATGTGTTTGTTATTCATGTTTCTGCTTCCACAACTTTCCTTTGATGTAAGTACAATACAACTTTTT
CATCGTTATTTGAAACAGAAACGTCGGGACAAAAGGAGCATCAAATATAGGAAGTACTGAGTTACATTTT
GCCAGTGGTTTATACCTTTTCTGTATGTTAAAGTCATCAATAACATATTTTCAGAAGAAAAATGAATGAC
TTGACTTTTGTTCAGACTACAGGCTTAGCGTAAAGGTCAGACTGTGATGCCGTGACACAGTGACTGCTCA
AAGTCTGCCGCAGAGAGTTTGTGTCAGGGGCAGGAGCAGATTCACATTGTCTTTAGCAGTGCCAGAGACA
TTTTTTTCTGAAGAGAACATTAGCTTTTAAGTCTCCTGCAAGTCCTCTGAAAAATAAATATACATCTTTG
GAAAGTGACTGGAAAGATGCTTACATGAGAGCTGGAAAAGATGCTCAATATCAATCTGTACTTTCCTCTT
TAAGTGTTTCTGAGCCACATCTTCACCTGCAATTAACTCACATGGCGTATGAAGATACACTCCTCTGTGC
TTAACCTTTAAACAAAATTTCTCTGATTATTGGCCTTCATTCCCAGTGTGACTGTGAGAAACGAGCAGGG
CAGATGGGAGCAGGCGTTCCCAGTTGATGCTACAGAACATTTCTGTGATGATTTAAAGCTGTGTTAAACA
ATAGCTTGTTCACATTCAATTTCAGAGCATCCCAAGATGCTGTATGAGGCAGGGAAGAGAACTGAAATTG
CTTTTGCGGAGATGCTAGGCATAATTAAAGGCTCATGTCTAGATCTTACAGCTAACAAACTGCTGTACAA
CAAGGGAAGCGGCTCCCTAAGTAGTTTTTTACAAAACACTAAATATACTATTGTAACAATAAAACCTAAC
CATCCAGCTGCCAGCACACTGTGTGCGTGTGGCACTGTGGACATCATGTCCACCCCCTCCCCTCAAATCC
ATCCCCTTCTGCTGTTGGAAAATAGCAAAAGTCCTACCAGGAGCTACTGAGAAGTTTAATAAAAATAAAC
TGGAGCTGCTTAATCCACTTCTGCAATCTGGCTGTACTTGTTCTGAAAATCAGGACTGCACCTTTGGAAA
AGTGCAGATGTAAATGTAAAGTGCAGAGTAAAGTGAGAAGCTGTGAGCACTGCCTTGCAGAAGGGCAGAA
AAAAGGCCTCTCGCCGTCTCCCCTTTTGACATGACAGATAAAGGCAAATGCGTGAAGGTCTTAAAGCCCC
ACTGCAGAGCAGGAAGAGGAAAACAAATGGCACCACACCATATGCCCATAATCCCAACTAAAAGGCATTC
AAATTCATTTCTCCTCAGCTTCCCTTTTACACACCAGTGAACAAGTGTGTTTGACAACACAGTGTGGGAG
TTTCCAGTTCATTGAGCGGGTTTCCTTCACCTTTGCTCAGGCTTCCACCTGAATGTCCTGCTCCCAACCA
CAAGATGGATCCCAGGTGGGCTGGTGGGGACCAGAAATGGGAGCCCCCGGGCACTGCACCTCACACACGG
GGCTCTGGGAGGAAGCAAACTGGGAAACTGGATGCAGGTTGAAGAGAAAGTGCTGGGCTTGGCAGGAAAG
CAATGCTCTCAGGCCCCAACTGCCACCATGCTGAGCTCACTGCCTTTGCTAGGCCTGGAGCTTGCCATGT
GTGAGGAATGCACCTGGGGAAGTGCCTTGCAGGTTGCTGGGACCAGTGGCCTTCAATAGGCAGGAGCAGC
AGGCCAGAGCAGCAGGCACAACAGCTGAGGTGATGCCAACCGATGCTGGAAGAAGGAGGCAAGGGAAAAG
TGCTGCAGGATGCTTGGGAGACTGGAAAATGCCTCGGAGCCAGCGGAGCCACGAGCGTGTGAGTGGAAGG
CAGCATGGGCTGCTCATTAGAGCCTGAGCGCATTGAGAGCAGGAGAGGATGCTCACATGGCAAATCAATT
TGCAGGCATCAAATTGATTTAAAAAAATGCAAAAGGATGCACTCACCATTATAAATCGAATAGGAAGAGC
AGCAGATAAACATGGTCCATGGTTCATAAAACCACAGTTAGAGAGAGTGGAACCTTTTTCTCAGGCAAGA
TAGCAGGCAGTGTGCCCTTATGTCTCATCTGCAGTTTTTCACATTTCTATTTTTCACATTTCCAATGCCA
AACTAATTATTTTCCTCCAAAGGTCCTTTCCACTTCTCTTCATCCTCATCCTTCTGTTGACATTGACTGG
ACGTATAATCACAGCATCGCTTTTCAGTATTTGACTCTTGCTTCAAATCCTTTTTTCTCCCTTGTAGCAT
CTCTGAGATCTCAACCAAGGATCCAAAACACTTGCTTATAACTTCACAGTCTCCAGGTTTTGGGTTTCAC
ATCCCCCTCCTTACCATCCTTTTCACACCTCCATCCCACTGCTTCCTACACAGAGTACAGCTGCCAGGTT
GATGATACAGATGTAGAGATAAAATCCAATTCTCCAGAGCTGCCTTAGTAACACTTTTTCAGCGTACAGT
TCCAGATACTTTTCTTTGCATGCATTTTCTCTGTGCTTTCAGGTTCACCATGCTGACTTTGCCTCTTGAG
CAGGCGCAGCACCCAAGAGCTGTAGCAGGGTGTTATTCTCCACCCTCACTCACATCACAGGGAAAACAAG
AGTGGTCGGAGTGAGCACCAAACCAGCTGTTTGATAGATGTTAAGTCAAGCAAGAGGTTGCACTACAAAG
TGATAGGAAATAGGCTGTCATGTTCTTCCATTACCCCCAAGCCTGACTTCTCCCAGCACTGCACATCTCC
TTGGCCCTGCTTCTAACTCCTCGGTATCTCATACCATCCTCATGCGCTTTTCAGTGCTCAGATCTCTGCT
GTGTCCTTGCCCCACTCCGTTTCCACATTGAGCCAGCCTCAGTGTCTGCTTTCTGTCTGACCTGGGCCAT
CCTCCCCGATGGCTTTCAGTGAGCTGAACAAGCATATTCTGCACCGGTTCAATCCCATCAGATTTTCATA
CTATTTTTGATGATAAAAATCTGTAGGAAAGATCCAGAGGGTGTCATTCTCCGAAAAAGCTGAAGATTTC
CTGAAAATTTCATCCTGAAATGTGTACCAAGAATGGAAAAGTAACTTAAGGCAGTTAAAGTTCAAGAAAT
GTATGGGAACTGCTTCTTACGAAAAGAAATGTAGGAAGTGATGGCTACCACCCAGTCTGTGGTTTAAGTT
TATTGTAGGAGTTCTTGCCTACTGTTTTCCTAACCAGGAGTAAGGCTCCCAAATGAGCTAATTCTCTATG
TCAAGCCATACTAGTTCTATATAAACTGCAATATTTACTTAAAATCCTCTTGCAGACAATGTAGTGATGC
AAACTGTCCCATAGTGGCTGCTCACAATGTCATTATTATACATCTCATTATCCCAAGACAGCTGGCAAAA
ATGAGCTGGGTAATTTACACACAACTTTGAAACTGTGCCTGCATTTTGAACTGTGTCAGCAGCCGTGGCT
TCTTCACAGCCTCTTAAATGGGCAGCTACCAAGCAGTGTGAGGACACGGAGAGACAAGAAGGAGCAAGAG
CCATGCGGTGGTTATTCTCCTTCCTGGTCACTTCTTGCTGTGTGTCTGTGCTGTGTGAGGTGATCCACAG
CAGAAGTGGGGATCTGCAGGGAGGCACCACATTCTGAGGCTGCCTCACGGTGCTCAGTTTGACAGGCCCA
TTGTTTGCACAACACTAATACCAAACTGATGCTTTTGGGAAACTCCACCCATGAGCGATCTGGAAAAGTT
CCTGGTGTGCCCAATGAGACCAGCCAAATGCAAAATATTGTTTTAAAGGAAAAGGATGGGAGAGAAGAGA
AGGTGAAAACAGAGAGAGGAAGAGATAAGCAAAGAGGTGACGGGCTACAGGAGGACAGACAATATGGGAA
GGGGCAAAGCATTTGTGCAGAAAGAGGCAGAGGCTGTGGGTGCATTGGGAAGACCATTCAACCTAACTAT
CATAGGTGGTACAACAGCAGAATGGGGTTCACTTTTGTCTTCTCCCTATCTTTGGCCACATTCAGTGTCT
GTTGGCTTTGCCTCTTCCACTCAAACTCATAACACTGAACTTTTTCTGTAGAGGTCTTGGGGTCTGGCAG
AATTCACATCACCTTGAAAACTGCACTGTCACACATGGTTTCCTTTTTCCAGTCTCCTGACCACCTCTGA
CAGGCTGACACTGGTGGCTGCACTAGCCTTTTGGACAATCTAATTTCTAATGTAATGGGTTTCCTGATTG
AGAAAATATAATTAAAACTGAGAGATCTGGGAAAATGAGATACTCTAATGAGTTCTAAAATGCTGCTTAC
AGACAGATTCTGCAGCATGGTAACACCAAAACTAAATTAACTCCAGAGTTCAACTCACCAGATCTTCTCG
ATTTTGACCAAATGCTTCTTAGTCAGCTGCTTTTCAAGGCCGAGTTAATCCAAGTACACAAATACTGATG
AAACTTATGGTCTGAAGGGAAAAAAAGAAAAAAGAAAAAAAGCAACAACTATAGGAGAGTTGAAAGAAAG
AAGTGTTGAGCCTGGAGTACAAAGGCAGATAAAGCTGAATGCCTGTAACCTGAGCTCAGAGGTGGAAGAG
AATTTGCTTCATCTATGAAGCCTAAGATCCTGGGCACACTTCTGCACAGGGTTCTGCTTGCAGATAACCC
CACTGTAAAGAAAAACCCCAAACAACCACCCAGCGGGTGCAGGCTGAAGTGCAAGGAAGTATCCAATAAA
AATGGGGCAGATAAAGCAGGAAGCAGCAGCAGAGCTAATACACAAGCAGCCGGCCACTGAGGTGGATTTC
TAGAGTAAATCTGGTGCCCGAGGTCCCAGGAAACCACCTGTTGTCAACCATGATGACCAGCAACTGCAAG
TGTCCAGAAGTCATATGAGAGGTAGATGCAGCCTCTGAATTAGAGACCAGGCTGGGAGAAGCAAGTGAAG
GAGACAGAGCAGAAAGGCACTGCTGTTTCAGAGGGACTGCGATGCAATTAAGTGTTTAGAAAATAGGGAG
GAGGAGAAGATACTGGCACCAGTTCTCCAGGAAATGCTCTGAAATGAAGCTCAACATGGCATGAAAACTG
TTTCACTTCTAGGGCAGCTTAACCTTCATCAGGGAGGAAAGCTATTCTGGCTCTCCCATGTAACAAATCA
AGATGTGCTGTGCAATGTCATCATTATTAAAAAAACCCCCACAAAACGAATGCTGAACAATTGGAAAAAG
GCATGCAGGGCTGGTTTATATTTCTTCCAAGACCTTTTACCTCTCGTTTCAAAAGAGAGGGGAAAAAAAA
ACAAAACAAAACAAGAAATCAGAAAGAATCCCAGGTTGAGTCCCAAGCCGTCCCGGAGCCTGGAGAGCGG
CCAGGCAGGCTGGCCGGAAGTCAGGCAGGACAGTGATGGAAACCTGCCTGGGCTGCAGCGGAAGTTCACC
CAAACAGATGTGCTTCTGCGAAATATTTTGCTTACGACAAATCAGCATCCTCTGACAAAAACCTGTTCTG
CTGGAAATCTCCCAGCACTGTTTATTATGGCATTGCTCTTCCTCCAGTGATAAATAAAACGAAAGTGGGT
GTGCGATGGCTAATGCTAATGAGCCAAATTACATATATTTTTGTCAATGACTCTTTGTGTGGAATAAATC
TTAAAAATCTGACCTCGGGCATTTCGGTCTGGTTTTGTTTTCACAGTGAGGGCCGAAGGCTCAGCTTTGT
TATTCTACAACTTAAACAAACATAAATGGAATTGTGAGACACTGGGTGAGAATAGGGAGATCTTACTGCA
TCCATAATTTCTTCCACGCCAAACAGCATTTTTCAAATAGTGCAGATTGCTAGCTTTGTATTGTTCCCCA
TTCCTCCCAAATCCATTACACTGAATAACACGGCAATTCCCTCCCCA
>MSTRG.599.1 gene=ENSGALG00000054172
GGAGGAGGATCGCGCTCCGGGGGAAGCACCCCCCGCCCGCCCCCTTCCCCGGGAGCGGGCAGGAGCGAGC
GCTCCGCGCGCCTTTGATGAGGAGGCGCGGGCATCCTCCCCCCGCCCGGCTCCATACAAAGGCCGCTTTC
CAGGAACTTTCCAGGAACCGCATCATGTGACAGCACCCGCTCCGAGCCGCACCGCTCCCGGGCCGCGCCG
CTCCGCCGCACCTCCGCGCAACCCCCTCGCCGCCGCACGGACCGCCGCCCCGCGCCGCCCCGCACGGACG
GCGCCGGAGCCTCGAGGCCGCCGCCGCCGCAGAACATAATCTTGAATTTACAGAAGTCCGTGGCAAAATC
TGGTTGTGAATGGGGGCTTTGTTCTGCGAGACTATTTCTGAAGACTCCTGGCTCTCTGTCTGCCTTTGTG
TACAAGGCTGACACACGGGCCCATCCACCCGCGCTGTGCCCAGCAGCACACCCTCTCTTTCCAGCTGCCC
TCTTGCAGGGATGCACACAGCTCTCCGGTGGGTGGGCTGTATCCCATCACCGTGGCAAACCTGTGGGGCT
GTGATAGTTTATAAAACCTGACAGCATGGTCCATTGCATGTACTTTTTCTAAATCCATATTTTTCCAATT
TTTTTTTTTTTCCTGTAGTGGCAAGTTTTTTTTCTGTCCATCTGGGAGCAGAATCCTGTGCTCAGCGTAT
GTAAATAACAGCTGTTTCCACTCAATTGCATTTATGTACTTAACACTTCAAAATAGACTTTTTTCTAGAA
GTTTCACAATCTAGTCACCATCCGTGCTTAGACTGAGGTACTGGGGGAGAGATTAATGAAACCCCTCCGG
AGTGGCTGACAAAAGTATACAGCTGTAGCTCTGGAATCCCTGCACAGGATGGATCGCTGATGCTGACGGC
CGTGCTTCAATGCACTGTGAAGGCAACTTCACTCCTTAGGCACCCTCAGCTCTGGCTTCTGGGGCTGCTG
AGGGGGTAGCAGGATGCCAGGTGAGGAGAGGAGCTGTTCTGAACTGGTAGTGCCTTCCTAGCAAAGTTAA
TTTGTCATGCAGAGCAGCTGAACAGGGGAAACAATGGCAAGTTATTTACAGGGAAAAGCTCATCCGCCAG
TGTCGCAGATTTTTGAATGCATTAACCTATTGCATTCTGAGAAGAAAGGCAGCTCTTTAATGCTCTGGTA
TGTCTTTTGTTGTAATGCCACTAGCTCTGAAATGAAAATACAGCCTTTTGGTTTTAAAATGCCTCGATGA
AGACTTCAAGAAATTAATGTCCAATTATTTTTTTTTTGTCCAGAAGCCTCATTATTTTCTCAAATGCCTC
AACCTGAGCTATTTCATTAGAGTTTTGGATCCTCTGAAGGCTGAGGATTACAGAACATTGATATTTAGTT
ACCCATTCATTCAATTTACTGCAATGCAGGCCGCTGAAAGAGTTGTTTGTTCCTAAATCCAGGCTGTTTT
TTATGTCACTGTCTTTTTTATTTTGCTTATCCAGAAGAAAAATACTTTGATGTTTACTGCTGTCTCAACT
GGAACACCTGTGAACCGGGCAGGACCATGCTGAGGACTCAAGCTGTGAGGAGAGAGCAATAACGGTGTGG
GAGCTGTTGCTCTCACACATTCCGATGTGCCTGTGCCAGAGTGTTTATAGCAGAAGCAAAGAGGACCTGA
GCTCGGGTTGTCTGTGAGAACAGCCACCTGCTCCCACAGGGCATGTCTGTATTTCTGGATAAGAACATTC
CTGATGCCAGGAGGACCGGCTTACAGCCTTGCCAACATGGTTCCCCCTAGGGCTCCTCCTGCTTTCCCAC
CCCGCAGTGCTCCCCAGACTCTGGTGCCCTGCGGGTCCAATGTGGAATGATGCCTTTTTGTGTCTCTTTC
AGTTCAGAGTGCCTGAAATGAGGTGAGACCGCTCTGCAGCCTCCAAGAATGGTGCTTCCCTAGTGTGAAT
GGGAGGTACATGTGTGTTTTGGAGCATGCTAATGTCTGAGGGTGTGCGGCCATCTTGGGTTGCTCTGGGC
AGAGGCACAACAAGGCCCGGCCTCTGGCGCAGGCCCTGCACTGCTAGGGGGGCCAGCTGGGAGAGGGCTG
AGGGGAACATGGTGAGGCAGTGTGGGCGCTCAGCAGCCCCAAGCTTGAGCTTGGTGACCAGGCTCAGAGG
GGTCAGCCCGTCGGCCTGCTGATGGGCCCAGCTGGCCGGGCACAACCAGCACTCTGCAGGTGGTGTGCTT
CACTCTTAGGAAAGCACAGGGATTCTCAGGGGTCATTTCCTCATGTCACAAGTTAAAGCCTGAGCAGTGT
TGAAGCAAAACAGTCAGAAGTTTGAGGGCCAGGACCAGCCAAGCAGCGTGGGGGTACTCACCACTGTTGC
CTGCCTCAGGGTTGCCCACACCCTCCCTCCTTCACAGGCTGTGCCCCAGCCACGGTCACCGTGTCACCTT
TCAGCCACACCAGTGGCTTCATTGGGCTCATTTCAAGTCTTTTTCTTCTTAAACAATATACAATATAATA
TAATAATATACAATATAAACAATACAGCTGTATAAAGTCAATGAATTGTAACCCACATGGTCAATGTGAC
ACATGGAGTGTTTGTTGCAGTAGGTTTGAACATACAAATACACACTCTAGAAAGAGAAGTGTTAGGCCAT
TTTTCTTATTCTCCCTGTTATGGCGAACACTTGGCACTGTGTGTGCCCTCCTTCTCAATCAGAAATCCTT
TCTCTTAATCAGTTCCTAAAATCCATAGAACTCGTTGCCATCCTTGGTTTCTCCATCACTAAATACAAGA
TTTTAACTGCATAAAAAATGGGATGGGAGCGAGGCAGTTTGACAAAGATGTAAGGTACTCATGGAAAACA
ACAAGCGAATCCTGACCTAAAAGTGGGGACGTGGTTTAGTGATGCAATATTGGTGGTAGCGGGATGGTTG
GACTGGATGGTCTGGGAGGTCTTTTCCGACCTTGGTGATTCTATGACTCTAAGTCAGGATTAAAAAATAC
AGAATAACCAAAAAATTAAGAGGGAATGTGAACTTTTAGATTACCATAAACTAATGTAAACAAACAGTTA
GACCTTTTTCCCTGGAATTACTTTATTGACTGGAAGCCTCAGAGCACCTTAACGAAAGCAGAAGCAGAGA
GAAAGTCCGCAGCACAGCCATTTTGTTATTTGTCGTGTTCGTCTTCTGTAGCTACCTGGAGGTAACAGAT
AGAACCATGGGCTCATCAGAAGAGGGACTACAGAGATGCATAAAATAAGCAACTCTTGTTTATTTGGAAT
AAATAAAATGAAAGAAAAAAAATTAAGAGCTTCGCTACTAACTTTTAATATTTTTAGTATTTAGATAATT
AAACAAAAGGAGGTGAGAGATTAAAATCCTATGCACAGTCGTTAAGCATGTGCATTACTGCATACAGAGA
ACAAAAACCAGGAAGTTAGAAAGCTGTTGCAGTGAAGGCAAAACACATTGCTTCATTTGCTCAGCAAGAG
AAAACTGCTTAGTCTTTAAAATATTTTGCTGACTTTCTCATCTCCTCATTCAGGACTTCTGTATATGGAC
TACATGCTACTAAAGGTTAGCAGGAACAGCAAAAAAAAAAGGTTTCACCTTTAAGCAGAGTACTTCTGTA
TTTCTGTCTCTGCTCTCAAACTGTTGCCCTACCCTCCCAACTCAACCAACCAAAAAATAATTCCCAAACA
CAATAAAACTACTTTTATTTGCTATGATATGGGCATCTAAATCTCCACCGCCCTTCAAAGAAGAGAGAGA
AGCACCTCCAGAAAACAACGTGTGGCTTATTCTAGGTATTTTTTTTTTAAATGGGATTTACTGCCTCATT
GAGGTACTTTGTATGTGTGTCCATTGACTATACAGTGAGTCTACGACAGTTAACTCAGGTTTAGATGTCT
AATTAGTAGTTGTCCCAACATTAAGAAACAAGTCTAGCTCTTATAAATTGTAGGTACACAATTAGTCTGA
ACTTTATTCTAGTGAAAAGTGGGCTCTGAGTCAATTTATTCTCCAGTAGTATTGAAGCAAAACACGCGTC
CTCCATAACAGAAGAGGGATGCAGCCTGCACAGTCTATGTCTGCTTGACCATATAACCTTGTACTGTTTT
TCAGGATAGAACGAGCATGTGGGCAATTGTAACAACGCACCACGAAAACTGGAATAACTGAGAAAGGCAG
CGTCGACATCAAACATAAATTACTATTATGATACACTATAAAGCTGCAGCAGAGATGTAGTGGTGGCACA
GCAGAAGCTGGAGATGTCAGGTGAAATCCAGGCCCTCCCAACAGCCAGCTTTTCCATGGGGCTGAATAGC
TGCATAGGGCTGGGGGGATGGGGTGGCTCACCACTCCCTCCATTCTTGTCTCGAGGAACTGGAGCATACA
GACACGAAACTCGAAACTCGTCAAATGGGCACATTTGGCAGTGCTGTACTACTGACTCAATTTTTCAAAG
CCACAAGGGTTGGGTGCTTTTTGCTGTTGTTTAGTAAGTATGAAGAAAGATACATCTCTGATAGACTAGA
AAAGTCAAACAGTTCAAAGCAAACAAGAAAGTGCTAGAAAAGAACCTTTGACCCTTTGAATCCAAGCACT
TTCAGACCTTCCAGGAAATATCTTATTCTTCAGTACTTGCAAATTTAATTAAACAACAGCTGGTGCATGT
CGCTCATAGTGTTAAGTCCCACGATTCAGCTATATGATCTACGGCTTCGGACAAACCCAGTAGAGCCACT
GTGCAAGACTGCCTCCCGGTGGTGGTACCACGAACCTGCAGAATGACAGAATTTGCACACAGAAAAGGCA
AAAAACCCATTCCAAAAGAAGGCTTCCTTTTTGAATTCAGGTCTAGGTAGAGTAAGGGAAAAATTTCAGT
GAGGTTTTAATGGCTTGAATTGAGGACAAACCTTTTGATATGTGACTGAAGCAGAGCTTCTAGTGGAATA
GCGTACTAACAAGGAAAGCTCAGAGAGACTTTCAGTACAACATTAAAATAAGTTAAAAATCAGCAAGATG
TACTCAATTGCACACTGTCCGCAGCAATGAGCCTCCTGAAGTCTGAAACAATACCTATTAAGCACAAGGC
AGATGGCTGAGTGCCATAACTTGGATACAAAAACACTACAGCAGATTTCCCATTCTACCAATTCTACGTA
ACCCAAATTTTCAGTTACAAAGTTAGCACAAGTGAAAAAAAAGACAACAGAAAGCCCCAAACTGCCTTTC
AAATTGATTGTTCTTTTAGGCAAAAGCAGGAAAAGACTCCAGCAGATGGATTTCCAATTCCAATTCTTCA
AGTAAAGAGAAACACACAGTTAAAGACAGCTTTATGTAGCTGTTCAAGATGATGAAAGCCAAGAGGACAG
CTTGAAATTACTGTGGGAATAGGAGTTTAGTTGGGTCACGCTTCAGATGACCCAGACGAAAGATTTAGTA
TAAGAAAACAGAAATATTGGCAGCGCAGTGCAGGGAAAGATTTTAAAACACCCATTTTATGGATTCACGT
AACAACAAATTGGCAGAGGGTACGCGCAGTGAGCGCGTCTCAGACTCGCTCAGTTCCCAGTAACTGCTCA
GAAGAGGAAGCACTTTAAATCAGCTAGCAGTCCCACACATAGCAGATGTGTAGTCCTCCAAATACCTGAG
GAGTGTTCAAAAACACGAGGGAGAAAATGAGAAATGTAACAACATTTCTGCAGTGACTGCGGGTGATAAA
TTGTCAGGTTTGACAGGAAAGAACAGACAAATGTAGTAATACTGTGCTAACAAAAGGCTTCTGCAGAAGA
AAGTGTCTTAACAGCATTATGCAGGCATAAGCAAGAATGTGTTTGTGGGGGGGATAAATACTTGAAAGCT
GAACCCAAGAAAGAACATCTTTTCTTAAATCGGAATGAAATCAGGCAGGGACAAATTAGGTCTCAGCTTC
CCAAAAAGAATGGTGGTTCAGTTTTACATGGTGGATTGTAACAAAGGGGTGAGCGTGAGATGTAACCTTC
TCACATACGGACCTGTGTCAGTAACAGTAACGCCATAAACCCATGCACATACTAACATTTGCTATGCCAC
CAATTACTAAAAACCCTTCAAAAATGTGATACTGTAAGCAGAAGAATAACTACTTTTGTTCAACCGAATG
TGCAGAGTAAGCAGATGTCCTTCCCATGAACACAACAAACATTCCTTCATGACAGTATGTTGTCATGTGA
GCAACGCATTGTGTCACACAAAGCCAGAATCACTGTGCTGATGTAGGATTACACACGGCATCAGATTAAC
ATAGAAGCATAGCAGAGAGGAGCAGAACTATTCCATGCTATCCCAGAACAAATCATTTTGGGCTAACTGG
TATTACATGTTAAAAGTAACAGCCAAATACTTAAGACTAGCTTGACGCATCTGACATTAACTTCACACAA
TGAAAGCACTCAAGGAAAACAAGTTATTAAGAATTCTAGAAAAAAGCAGGTGTACTTCACACTACAGTGT
GTGAATTAGAGACTTTACACAGTACTCATCTTCTGGCAAAACACATGGATAACACAAGCAGGCAAAATGA
CACTAGATGAATGCAAGAAACAAGTACCTTCCTGTCTTATCCAAGTTGCCTTGGACAGAAAGTGTGATGA
CAGTATTTTATTAGCAGAAATATTTAAGCACTGCAAGGTGCTGAAGCTATGAAGCAGATTAAAACCACGT
TTCTTGAATTTAAAGCATTTGAAGGACCAGTCCTTTCCCCTTGGTAAGCTGGAAAGAGTAGGTATCTTCA
CTGAATCATTACTGGGCTAAAGCAAGGAACTATTCCTCCCCTGAGCTACACCTGTTTAATTTATATACAA
ACATACACAGCATCCTCACCAAACAATAGTTAGGGTGAATTTAAAATTAAAAACAACAAAACCATACACA
AATATCTCAAATATTTGGGAATACCGAATGATTAAAGGGCGAGGGATGCCCTGGAAGCTGAAGTTTAACC
AAGTTGCCCAGCTTCCAGTGTAAGAAAAGAGCCTTAAATTCTTTAAACCTCAGTATTCAAAGCTCATCTG
CACTTCAAGTATTAGATTTCTAAAATAAGAAACCACAGCACGTCCAGTTCTTGAACTCCCACTCTGAAAT
ACTGCTTCTATGCACTCACTTTACGATAAGCCTCTGACCTACTTTAATCAGAGCACTCCATCATCTGTTA
CATGCAGATCTGAGACCGGCACATTCTCTGACCCTCCGCACACAGTATTCTTCAGAGCCCTCACGTCATC
AGTGCACTTCTGTTGTTTTCCTATTATCAACTAAATGAAATGGGAAAAGTCAAATTTAGTTAAGCATGGT
TTCGTTAAAACACACATGCAGAACTGATAAACGTTTCTGTATTTTTTTTATTTCAAATAAAGGTCAATGA
CAACGTGCTCACGAGCAACAAGTCATCTTAATCATCTGTCTTTAGGAGGATTAGGATTCTTCCGTCTTCT
CTGATACCTAGGAGATAAAAAAAAGCTGCTGTGAATGCAAGTTTTGGAAAAATCTTTGATTTTCCTGACC
TTCTTCCCTCCAGAAGCAGTTTGGAGACTACACACTTTCCACTGAAGTTTGCCACGCAGCAGCACAACAT
TACCAGGGCTTTGTCTTAACAATAAGCATCGGTGAAAATGAGTGCTCTTTCTTTTGCTCTTCCACAGTTA
AAGATGCAGTGGTACTGGGGTCATCATCATGTTTAGAATGAGTCATGCATGATTTTTTATTATGCTCATT
TTTGAAACGTTAGCTTCACAATCATTATGACTGGAAACAGTACTTCACTTTAAATTATTATACACCTATA
TCCAAAAGTGGAAGAGAGTGTGTTTGATACCATCAGATGACAACTTGATGGCAGAGCCAGTAACCTGCAA
TATACATCGCATGAGAAGGCCACGCAAAGCACGTTAACATACCAGTTGTAGTCTTCAGGGAGCACCGAGT
ATGTTGATTTATGACAAGCATGACATACAGCTCCAACTGCGAGGGAAAAAAAAATACAAACAAATATGAA
GTACTGTCTAAATAGAAGCTTACTTTATCATGAAGATTCCTAGTGCTATCAAAAATGCAGTATTTACGTA
GCCATGTCCTACTTTTATATTTCCATTGTACTGTATTCCTAAGAAAAAAAACATAGCATGAACAAAACAC
AAATGTCACTGCTATATCTCTCTAAATACATTAGCAAAATAGATGTGTTTTGAGATCATATAGCACTGAA
AGGGCAAAGAACATTATCATATGATCTACAGGGAAGATTATCTGATCTTTTTCTTTAATTCATAGCAACA
TTCCCTGTTAAACTGAATTTGTACTTTGCCAAAGGGTGGTATATATGCTATGCAAAACTACAACGCCTTG
CCTGCTCTACCACTACAGAACTCAATTCCTTCCACAGGTTCCTGTTACTCCAAAGAAAGCAATCACAAGT
GAAATCAGGAGCTCGGGTGGACCTAGGGTTTGAACATATAGGGGTTAAATAAGCTAGCTTTGAAAACTAA
GGAAGGAGAATGACACCTCAACATTTCATGGTCAGCTGTGCAAACACAAAGTAAGGAACAATACAAAATG
AATGGCTTTGACCAGTTTGAATGCACCATAAAAAGGTCAGACTGAGGAAGACGTCGAGCCTCTGCGAGGA
AGACTTCTGGCTTCATCCTCACGACCACCAGAGGGAGGCCCCTACTACAGACAACTCATGTGCCAGGGAA
GGGGCAGCATGTAAACGAATTCCCAGAAGGATAATGAATAAGTAGATGGGTTCCAAGAATTCTGCTGAAC
GTGTATGGACTTGGCTTACAAATTTGTAGAGTTTTTGCTTGCTGGTGCACAAGTTTGGTGCAGTGATCCC
CTTGCACCCGGCCGGCCAAATAAACCATACCTGCTTTATAACCTAACCGGGTTATATAGAGTTTGATTCC
ACACATCAC
>MSTRG.634.3 gene=MSTRG.634
TAGCTACCTGTATTCTGCACGGGCTGCTGGGCAGGCACTAGCAAGCGGGAGATGGTCTGCCTCTGCTAGA
GCCTCGCTAGTGGGAATCCCTACTGACAGCCCTGCTTCGCACTGCAGAGGGGGGAAGCAGAACCTTGTCT
GCTCGTTGACGAGGGACAGAGCTTTGATCGCTCTTCTCCAGCCCTGACTTGGCCTGAGGTTTAGCCCCAG
TCCCGAAGTCCGCGGGCTCTCCTCACTCCCGCACGCACCCACTCGCACACACCCCTTTGCCAGCAGATCC
GTGTCACAGCTGTAACTGAGGCACACAGCAATAAACATAGCAGAACCAATCTCCATGGTGGCAAGAGGGG
GCACTGGAGGTGACAACAATGGAGAAGGATCTTTCTGCTGACAAGTTTTAGGTTTTGCTGACAGAGGCCC
AGAGTCGCCAGAGGCCATCCTCGGCTCACCACACGCCATCTTTCTGCAGATGGTTGGGGCTGGTGGGGCG
ATCGCTGCCGCTCCAACATGGCCTGCACCTCGAGGGACTCCACACCAAGCACTGCAGGCCTCCGGGCTGA
GACACAGTGGATGATTGATTGTACCCGCCAGCTGCCTAATATCATAATTAACAAAGTTGCTACCATGTCT
GAGAAGTTTAATCGAAAAAATTGCTGGCAGTATGATACCATTGTCACAGAGATCACAAGCACTGCAGTGC
CGACTTTTGTACTGTTGGAGCCGCAGGACTATGTAGATGTGCAGAGAAGTCGTTCGCTGGGATAACTAAA
GTGAGCTGTGCTTGCAGACGGTGCGTGACTGTGCTCTGCTGGAGCTGCCCAGTGGCATCCTGCCTCTGCT
CTGTTCGTCGCCGCTGGAGCAGCAGTGCCATGGGGACGCCGAACCTGGGAGCAGCTGCCTGAGACAAACC
CTCATACAAGGATGTCAGCAGAAGCGCGTGGAGGCACGTCAGTAAGGTTTAGCTGGTGGATCACATTTTG
AAATCTGCAGCCATGAAAAGCCCTCCATTTATTGCACCCTTCAAAACGAAATATTAGCATGGGAGGCTAA
GCTGGGTGTTACGGAGTAATGACTTCAAGTTCTGCTTCAGAAGTAACTCCATGGCACTACAAGGAGAGGT
GTGAATGAGAAATGGAGGCTAATAACGAAGGAGTCAGTGAAGGAGACCAATGCCATGAGGGTTATCTCGC
AGCCCCAGATGCTGGATAAGTTGGAAGAGGCAGAATCGCTTTTGGATGACATTCAGGAAGGCCTTGAATG
ATTATTTGGGGAAGAAAAGACTATTCTTTCCAAGTGCAGCAATGATCTTTCAAGAATCCTTTCTGAGACA
AAGGATCCACTCCACATCCAGCCACACCTAAAGAAATGCTTTGAAGGAATTGCCAAGCTCACTTTTAATC
ATGAGAAAGAAATTACCCACATGGAGTCAGCAGAAAATGAAAAAGTAGAGCTCGTGCTGTGAATAATTCC
AGCAAGTGCCAAGGGGCTAGTTGAGCAATGGCTTCATGAGGTGAATATCTTTAGCTCTTACTTAGGGTTT
AGTTACTGTATAATCATTTTCTCTTTTAGGAGCAATGAATATCATAAGCATATTTCCTACCTAAACAGCT
CTTTGAATATTTGTCAAGATGTTGACAGATTTCAGCCTTATTGTTGTTATTTATTGCAGCTAATATAGCA
ACTGCAAGTGCAAAAATTAATTTTAATAAAAAGCTCACCGAATCAGGCTGTCAGCAGAAGTGGATCTGTG
TCTGAAACCATGTTTGTGAATATATGTCTAAGTCTACATGTATGTGTTTTTGTGCTTTCATTGTGTAATG
TCGTTAGTTCAAGAGGAAAACATTTTAAAATCAATCAGAGAAATATAAGAATTCAGATGCATCCCATCTT
GTACATATGTGTTCCATTATATTGGAGGGATTCTATTTCCAGTGTCTTTTAACAAAAGGGAAGAGTAATT
ACGTCACTGACAACATTTTAACCTTTCCCCTTGGAGCCTCTCATCCAAATTCATTGTTTTCAGTGTGAAA
TTAGTTTGGTGACTTTTTGTTGTTGTTACTGTTGTTTATTTCATTTAGACTTCCTTTGTCAAAGGTTGGG
AATGGCCCCTTCTGTTGTTCTTTGTTTCTGGACCAAAGGTCCATCCCCTTTCCCCTACACCTTCCTTTCT
TCTGGGGCTGGACTAGCCCTGGGTAGGTAGGGGTTGACAGCTAGTGAGATGGGGCAGTTGGAGGAGCACT
ATTTCCATCTCTAGCTGATTCACTGGACTCCCTGGGTGCCAAGGAACAGTGCAGCCTGGTGCAGCCAGTG
GGTTGGAGGAGTTTTTTCCATTATATGTTGCTTTTCTGCTGTCTGATTGAACAAATTTGAGCCCTTTGAG
CCATCTTGTGAGGCCTTGTTTCCTATTGCACTGAGTTGTGTGGCAGCAATGTGCCAGGTTGTGGCTGAGC
CAGTTCTTACAGTGACTTCTTCATGGCATTTGAGATGTCAGCAGCATCCTTTGGAGTAAGGGAGGAAAAC
ATAACAGGATTTAGACAAATAAAAGCCCTTCCACCCTGTTGTCTGTATCATGTGCCTAGCTTGATGTTTG
GACAAATTTTCAGCACAAATTTATCTTCCTGGGGAAAGGTTTTATAAAAAGTTGCAGTAGGCAAATGGCA
ATTCTGAGGTCCCCAGGAAAGGCCTAATTCTCAGTTACACTAAGCCTGCAATATACTTTCCATTTTTTTA
TTTTTCCCACAAATGATAGAGATTTGGGGATGTGAGCAGCTGTGTTTATTTTAACACATCTCATTTAACC
TTCACCTAAAAACAAATTGGAAGGTTTGGGAGTGCATTAATCTGGACCCAATTAGTGTCTCTTTCTCCCT
CAAAAGTGCAACCTGAGATTAATGAATATAAACTAGAGTTTCATATGCAGTCTTTAAATCATTTGCATGT
TTTATGCATGATAATTGAATTTATTTATGCACTTCCTTTCATTTAATGATTTCTTGCTCTTTTCTATGCT
ATCAACATCATATTTTGCAAGAAATAGGATTTGGTAGGCAAGAAAGAGTAGCAGTATATAAATCAAAGCT
CAGTTAATTTTTAGTTCTAGTGTCAACTGTACATCACTGTTCATTTTGGTATCATGCAAGGGGGGTACAT
GGCTGGAAAAATATAAAATATTTTTGGTGAAGGCTTTTAGCTTAACAATTTCTGATGCAGCTTAGTTTGC
TTGCAAGTGTGCAAGCAAAATTATTTTCAAATGGCAGTTAAATTATTGTATTGACTTTTCAATGACCCTG
GAGACTTGTGTTTCAACTTGGCCAATTAGTAGTAATAAGAAGATGAACAGTAATTACATTAATAAATAAC
TGTTTTCAGACCAGGACCTCAGTATCATAGTCTGGCTAAGAAAATAAGGGCATATTATAATTTGTCTCAT
TTTGTCTTTGACTGAGAGAAATAGGGACTTTGGAGCTATAGTAAATAGCTCATAGCCCAGAATATAGCAG
TCCCAGGGACTAGGAGCCATATCAGCTAGCAGCTCTGTGGTAGTAGCTGTTTCAGTGCCATAAGTAGAGA
GTTTTGCTTTGTTTCTCTACTTAAGCTCAGATGTCTTAAAGATTTCTTAGTGATTGTCTCTGCATTTTTT
ATAATGCATGCCAGGAAGCCACCATGGCAAAGAATTTTAATAAGATGCTGGTAGTGGTGCTTTCAAAGCC
TTAACCTATACCAGATTCTATTTTGTCTCGTCTTTCCTTATGTGTTGAAAGATGTATGTGGAAGTGACAT
TTTTCTGTGGTGTCTTGTCTTTTATCAGTGGATTAAATGGTTGTGTGTTGTGATTGTTTCTTGATTCTCG
TAGGTAGGAATGTGTTTAAAGGCTAAAGCTCTGTTAATTTGTGATGTAACCATTTCAGTGTGTTTCTTGT
CATTGAAATGTAGTTTCAAATGTTCAGTAATATAGCATGAAATTATTGGTTAGTTTTGGAGTGGTGGTGA
AATCATGTGAAGAAAATAAGTATTGCATCTGATCAAGATAAATTCACTCTAGTGTTTTATGGCTTTTTAT
TCCTATGTGATAGTAATAAAGTCTCATGTAGGGATGGAAGCCATGAAATACATTGTGAAAAATCATCAAC
TCAGATGGGGCCATCAGAATAGCATGCTGTAGTTGTAGAGTTATTGAGAATGATTGGAAGATGATTTAGT
ATGCCACCATGTTGACTACCATGTTATTCATTTTCTTTCTTCATCTCTTACTCATGTAGTTTGATGAGAG
GAAATCAGTTTCTAATGAGCTGATCCATCTTCACATCAGTGTTTGGTGTTTATACCGTTCATACATCTTT
CATATTCTTCTAAAGATAACACTGTATATGAAACACTAAGTTAAGAATTTAATGTGTATAATAAACAAAT
GCCAAAATGAATATCAAGAAAATCCAATGATTTGTAAATGCTTGAAAATTACAGACAGAACAAAGCAAGG
TCTACCCTGTTAGCTAGTGATCCAGGTTCTTTATTTCCATGTTCAAGAGCAAATCTGAGAGATGATCTGG
GGATTGACAAAGAATTCTCTTTCCCCTCTTACTTGCTTTTGAAAGTGCATGATCTTTTCTCATTCTGGAA
CTGAGATAAAGGCTGATAGTGTTGAGAGCAGAAAACAATCCTTGACAATTTATTTGCATTGCTGCCATTC
CACATAGTGCCTTACCACTCTGCTTGGCTCTTTGGGTACCAGTTTCCTTTGGGAATATTTTTGAGTAGGC
TGTTTGTTCTGCTACAACTATTTACAATTTTAATTATGTATTCTTTGTCTGAAAAATATACTAATAAAAC
TATTGATTTTTTGTACTTTGACTCCTTCATTATTTCTCTCCCGTGTGGCTTTATTTTTTTTCCCCTGCTA
AAAAGTATGTTCTTGTTATAGTAACTCAGGGCCTCATTTGGTGTAAAGTTCAAGAAATAATTAGGAAGGA
AGCATATTCCCCTTTCCTTTCCCCTAAATTTAGATTTCTAGATTAAATCAAATAGCACTCAGAAAAGTTG
GACCTTGACAAATTCACAGACACGGTGCAGCAATTATTTCAGCCTTTGGCTTACACACATGATGTCACGT
GAAGTAAAATGTGTAAAACTTTGCAAAACAAGTTACTTGCAGATTTCTGCTAGAAAGCAAAGTATTTGCC
TTTTATGTTTTAACAGAATTGCTTCCAAAAGTATCCAGGATGAACTGCCAAGAGAATAATCCGGTCTTGT
CTTTCAACTTTGTATTTGGTTAAGATAAAAACTGTCTTCATCATTTGCCCCCAGATGTTTTCAATGTTTA
CTTTGGATATGGTGATTACTTACCAGAAACCTAGGACAAAGTTCTTTAGACAGTTTCAGATGCTCTCCTG
TATTCTTTTTCTCCATTTCATCCAGTTTAATCGTAGATTGCAGTTAAACTCTATTTTCGTCACTCCTAAG
CAATGTACAATTCATTGTTACTGCAGAGAATACAATGAAAAATGCAGTCCCACTTGCAAAGTATGCTTTC
AGTACTGTATTGTATTTCCAAAGTACTTCCAGATTCACATGTCCTCCAAGTTGAAGTACTTTTAAATGCA
GAGCCAACTGGTTGAAGGCATGATCTTAAAGGAGAGCTGAGCTCTTTTCCTACGTGTCAGCACCCGTTTG
AAAGGACTCTACTGACCAAAAATTGAGTCCTCAGTTTCAGCAGTGCCAGTAATCCTTCTTGGTTGTATCT
TTTGCAAAGCCATTGGTTTCTGTGAAATTACACAAGTTCCATGGGAATGTGGTAAATAATGTATTAATTG
TTAACCGTTGATGAGAATCCAGCTCATTTTCCCACAGTAGTTTTAGTTCTGCAGCAGCCAGAGGAAGTTA
ATAAGTATTATGTATTCAATCAGAAACTACACTGAAAATGTAATGTATGTATTTTTGAATATATTGATGC
TGTTTATAATCCCTCAGATAATTTGGTGTAAATAGGTTGAACATCTTGCTTTCTTAGCATAGCATATATC
TTACCTTCAAATGACTGCCTTTGCTTTGGATAAGATTAAGGATTAAAGGGGAAACACAGAACTGGGTTTA
AAAAGGCAGATTTTATCACTGGGGCCACCGTCATACCTGAACTTTCTGTGGGAAACGTTTAATAGTTCAC
TGCTGTGAACAATTTAGAGAAAAATATGCGTGGTTTCAAAAATCCAAAAGAGGTTTGCCCAGTAAAGAAA
AAATGATTTATTTCCCCTCACCTCTGTTAATTATACAGTGTTTACCTGCCCTTTTGGTCACTGATGAAGA
CTTACTCTGCCTATGTTGAGATACTGAAAATGTAAGACTTGGGTCTGTGTTGCGCTAATGTAACTACTTC
CTGTCTACTGGGAGCAAACTTTCCTTGGAGCATGAGCAGGACCTGTTTATGTCTGCCATAGCAAGGCCTG
TCAGCATACTTGTAGGTTTCATCTTGCCAACAGTTATTGTCCCATTTGCTTAATGAAACTAGGCTGAAAT
TTTAAGCATGCCTTTTTTGAAACTACTTTGGTTTTACAGATCAGTCACAAAGTGGTGAAGTGTATAGAAA
GAAATGCCAGGAAAGTTGCAATCCTCTGAAGTATCATTAAGATTAATATATCCCTGTAAACTAGGCATCA
GAATGGCCGAAGTGCACTATTTCACTTTGGTACCTTGTTTTGGTCTGTCTGCTGAAGCAGCTCCACTGAC
TTCCCTTTGTAACCAAGTACCAAAGGGTTTTTACCCATAAATTATTGAGCAGTAATATATCCTAGAGTAG
TCACGTCTTAAATATGTTTTTGTGTTTCTAATGTGTTTTTCTTGTGTTAATGGGGATGAGAGAGTAGGTT
TGAGGTTTCCTTTGTTATAGTTCACCCAGAGATAGCATAGACCTTTCTTTAACCTCTTATTTCCAAATAA
TTTTATTATTGCTACTCTAATTGTTCTTCCATCTGCCTCCAAGGTGGAGCTGATCTGTTTCTGGGTTGTT
TGTTTGTTTGCTTGTTTTTTTTTTCTTTCCTGAGCAAGGGATGTGCTTTCTTACAAATCCTGTGGCATGA
TATCAGAAATCCCTCTTTGAATTGTGCATTATTGTTATAAGAGCTTGACAATCAAGCCTTACGTGACATC
TTGCCTTGATGACTGAGTATTTTTCCTGTCAGTGTCAATTTGAGTAAAAAGAGTGTGTGTGTGTGTGTAC
GTTTAAAATGTAGTCACTTGTCAGAAAAAAACAAGGTCTTGTCACAAAGATGAAATGTTAAAGTTACTAC
TTTGTTTAATGTTTTGCAAACGTCCATATTTTGTACCTTCCTTATTTATTAACAGCCTGAGTCAAGAGCA
AGGCAACATGCTTCTTATGCCTTCCACTACTCTAAATAATCTTAGGTAGCGTACCAGTTTTCAGGAGAGG
CAACCTCTTGGCAGCGCTGGCAAGATGGATTTTTTAAGTCTTTCTAGGACAATGCAAACAGCTTGAATGT
CACCTGTGAAAGCATGTAAGCCTCTGAAAACAAGTATAGTCTGTTTTCCAAAGCAAGGAAATAAGATGAA
GGGTAGTTTTTTTTCTGTCAGAGCCACTATTTTAAATCAGCCTTCAAAGGTAGCATTATGGAGAATAAAT
AACAGCAATTAAATCTGGATGTATGAAATGCTTTGTTAACTGTTGGGAAGGCTGTGCCACTGAGGAAAGA
AGAGAGGCTTGCAATAGCTGTTTAAAAATAGAATCAGAGATGTTATTTCTGGACAGTTGCACTTACCTGT
TCTCCTAGCACTGTCATTGCCTGGCTGATGGAAGAATCAGTTGACTTCATCCACAACACTATGCTGGACT
TTGGAAAATGAAGCTTAGCATTATATGACAAGAAGTTGAGCTGCTATTTCAGTTGACTGGTCGGTGGGTA
GAAGGATCTATGTGCATAGAGATAAGTAAGTTTTTCTGACCAAATAATTCAGCATCATTTTAATTCCTAG
GGTTAGCTTGTAAGTTGCCTTGTCAGTGTGGTTGATTTCTTGATTTCTCAAAAAACACTGTACACAATGT
ATTACTTTCAATCCTTCTCCCTTATACTCTTTTTAATTACAAACTATCACCCGTAACTTGGCCATCTGGC
AAATGTTATGTGAGTTTTGATATTTCTCTCCCCTTTTATAACATGGATGGCAATTGTTTCTGGTTTGCTA
CTCCTTAGCAGACATTTCTAAAATGAAAATAGCTTTTTTTTTCCCCCCATGGAAAATATGCATATTTTCA
GAATGAAGTCCATTTTTTATATCCACATAAATTTGCC
>MSTRG.657.3 gene=ENSGALG00000048831
GGTGCCGGGCCGGGTCGGGCGGCGGCGGGGGCAGAAGGCGGCGGCGACGGAGCCCAGGGCCGCGACCGTG
TACTGCATGAACGAAGCGGAGCTGGTGGAGGTGGCGCTGGGCGTGCTGGCTGAGGTGAGCCCGCGGCTTC
CCTTCACCCCGAGTTCATCCCGAGCACAGCGGCCTGGCCGCGGCTGAGGCCCGCAGGGGCGGCCCTTTGG
CTGATGGTCCTTGTGTCAGAGCTTGCAGCGCGAGGGAGCTGAGGAGAAGGCCTGCAGCGGGAGCCAAGAG
GAACAGGACGTTCAGCAAGTGGAAGAGGAGCTGCAGGCAGAACCGAGCCAGGCTCCCGGAGGCACAGCCA
GCGCGGAGGAAGGCAGCGACGGCAGCCTGGGCCCTCCATCTCCTCCTGGTGCTGGTGCAGAGGCAGAGAG
GACTGGCCTTGATGACTCTGAGGATGATGCTCTGAAATACGTCAGGGAGATCTTCTTCACTTAGCATTGC
CCCTACCACAGCTGTGCACACAAGGATGGGGTTGGGAGGGCATAGCCCATCAAGAAGGAGGGTTGGGTAC
CCTCAGAGAGGGCATTCCTGGGTCACGTGTCAGGCACTGTCCTGCTGGTCTCCCTTTCTCCCTTACCACA
CATCTTGTCACTGTGACGCTACAAATCCTCACAGCAATAAAGGGAGTGAAGGAATGCAGTTATTGTGCAA
ACTCGAGGATGGCGATGTGTGTGGGACACTAACAGGAGCCTGAGCTGAGTCTGAACTCATCGTGAGCTCC
AAGCTTATGTTGGATAGGGCCGAACACAGGGCAGTAAAGAAGGAGCTGCATACTTGCTATGGGCATGAAC
TGCCTGTCAGCGAAGCTGGGGACCAGCAGCCCACCCGTAAGTGGGATGCCTCTGATGCCAGCTGCTGGAA
AAGTCAAGGTTCAGCTTGCAGTGAGAACATTCTAAGGAAGATCGATACCAGCAGGGTGG
>MSTRG.657.2 gene=ENSGALG00000048831
GGTGCCGGGCCGGGTCGGGCGGCGGCGGGGGCAGAAGGCGGCGGCGACGGAGCCCAGGGCCGCGACCGTG
TACTGCATGAACGAAGCGGAGCTGGTGGAGGTGGCGCTGGGCGTGCTGGCTGAGGTGAGCCCGCGGCTTC
CCTTCACCCCGAGTTCATCCCGAGCACAGCGGCCTGGCCGCGGCTGAGGCCCGCAGGGGCGGCCCTTTGG
CGTGGTCCTGCGTGGGGACGGCTGATGGTCCTTGTGTCAGAGCTTGCAGCGCGAGGGAGCTGAGGAGAAG
GCCTGCAGCGGGAGCCAAGAGGAACAGGACGTTCAGCAAGTGGAAGAGGAGCTGCAGGCAGAACCGAGCC
AGGCTCCCGGAGGCACAGCCAGCGCGGAGGAAGGCAGCGACGGCAGCCTGGGCCCTCCATCTCCTCCTGG
TGCTGGTGCAGAGGCAGAGAGGACTGGCCTTGATGACTCTGAGGATGATGCTCTGAAATACGTCAGGGAG
ATCTTCTTCACTTAGCATTGCCCCTACCACAGCTGTGCACACAAGGATGGGGTTGGGAGGGCATAGCCCA
TCAAGAAGGAGGGTTGGGTACCCTCAGAGAGGGCATTCCTGGGTCACGTGTCAGGCACTGTCCTGCTGGT
CTCCCTTTCTCCCTTACCACACATCTTGTCACTGTGACGCTACAAATCCTCACAGCAATAAAGGGAGTGA
AGGAATGCAGTTATTGTGCAAACTCGAGGATGGCGATGTGTGTGGGACACTAACAGGAGCCTGAGCTGAG
TCTGAACTCATCGTGAGCTCCAAGCTTATGTTGGATAGGGCCGAACACAGGGCAGTAAAGAAGGAGCTGC
ATACTTGCTATGGGCATGAACTGCCTGTCAGCGAAGCTGGGGACCAGCAGCCCACCCGTAAGTGGGATGC
CTCTGATGCCAGCTGCTGGAAAAGTCAAGGTTCAGCTTGCAGTGAGAACATTCTAAGGAAGATCGATACC
AGCAGGGTGGTTCACAGGATGTGGGTAAGGAGCGATGACTCATGCACCCATGCTACTCGGAATAAAACCT
TGAAGAAACAATTTTTTTTGTAAGTACCTGCTTAGCTTCAGGAGAG
>MSTRG.707.1 gene=MSTRG.707
AGGAGACAAGGAAGGCACCAGCTACTCCCCGTACTCTGCTCACCTCCAGATGAAGACCCTTGACGCAAAG
AATGATTTCTCCATCCCTCGGGCCAAGGCCCACCCGAGCCCATACCATGACTACACTGGTGGGAAAGGCC
CCATGTAGCAGCTGTGCAGGGAGCAAAGAGTCTGAGGGCCACGCGGGGACAGGTGTGCTGATCCCGCAGA
AGAGACAGACTGAGACCCACACTGGCAATGCTGACAACGAGAGGCCCTGTTTTCCCTCAGCTTTCCCACC
GGCACCCTTCTCATTCCTGGAAGACAGCTCTCAGGCACGGCCCGGGCAATGGTTTCTACCTGGGACGGAG
CTCGTCCTGGGGAGAGCATGCCCTGGCCTATTTCCAGCAGGAATGCTGCAGGGCTAGAGCAGCAGGAAGA
TCACCAGCTGGGCCCACGGCCTGCTCTGCCCCAGATTGGCCCACGTGTCTGCCTGGGCCCCGCATCTGGC
AGGAGGAGAGAAAGGAGCAGCAGCACCAGCGCTCCATGGCCCAACTGCTGCCCACCTGCAACTGTGGGTA
CAGGCATTGAAACACCCCCACCTCTTTGCCCTGACACATTTTCTACTCTCTTGAGCATCACCCACCTCCC
TGGCTCCGAGCCCTGACCAGCGGAGCACCCCCAGGAGCTGCCATACCCCAC
>MSTRG.713.2 gene=MSTRG.713
GTTCTGTTTGTTTTCTACGACTTTTCAGGCTGCGTTTTTGGAAGCGGTTTACGCGGGTCGAGGCCGTATG
AATGAGGAAGAGAGAGAGAGCGAGAGAGAGAGAGAGGAAAAAAAAACACGTGTGTTGTGTACCCCTAGGC
CCCCCGTATCGCCCTGTCACCTTATCTTCATGAATGGAAGACGCCGGAACGTCACTTCAAGCCTTGCCAG
CAGGGTTTCATGTTTTGATGGGAACACCCCCAATTCCTTTTTGCATATAAACTCTCTGTACCAGCATCTC
TCTGTGGAGTTTGAGCCTCAAGGCACTACGCTGTCTTGGTAGTGGTGGGGTGAACCATCAAGTTGGCCGC
TCAGGTTGGACCATCACTTGACATTAAGAGACTTCTCCAATGCTACATTGGTTTAGAAATCTTGGACCTG
GGAAAGCTCGTGAGAATTTCTGGTTATTTCCTAAGGGCTTGGGGGGGAACTTGACAGCTGGCAAGGGCAG
CTAATCTCATTGGTGGTTATTTCAGTACTTTACGTCCCTCCCCACCTGGAACAAGGAAACCTGGAGGGTG
GCTCTGCAGGGAAATTAAGCCGAAAACAAACCAAAAAGAAGTTAATGGAACTTTTTTCAAATCTCTTCTT
AAAGGTTCTGATTTTTGTGTTCCAGGGTGAAAGTTGGTTCGTATTTTCTCCAAGCTGGTCTGTCCCTTGT
TCCACTGATTGGCAAATGATAGTTTGCCAAAATCATTATCTAGTGTTGATACTGTGTAGCACTGTTAACA
CTGGGAGTGCTCTGCAAATATTAACTGTGCCACAAACCACTCAAATGAATGCTCTAGGGCAACCAGAAAA
GAAGAACTGGAAATTCTGGACTGAACCACTGGTCTAACTACAGGAGTCTGGTGTTTTGCCTTCTCCCACA
ATAAATTAGGCCACGTGTCCATCAGGTTATTCCTTTCTCTATAAGTGATCTTTTCTGGTTGCTTTGTTTA
TTTTAGTTCTGACAGGTCAACAAATTTTGGAACAGAGGTGAAGGGGAGGGGCTGGGAGGGGGGAGGGTGT
AATTCATAATCCAGAAAATAAACCAATGATGTTATTAAACTCTGATTATATATTTAGAATTTTAGATTTG
GTGTATTTTCATTCTAAGTATTCAAGTGAATCAATCAGGTAATATTAGCAGCAGGTGTTGTCTATACTAG
AATACCACCCATGTGCTGTTTATTACCTGTCATGAAAAGAACGGGATTTCATACCAGAGCCTGACAAAAT
TCCACATCTCCTCACTTGCCATTTCCCTCTCTCTCCTGTAGAAACACCAGAATTTTCTGGGGGCAGTGGC
TGGGATCATTTCCCCTTTCTGAACGTTTCTGCACACATGAATAATGATCAAAAATCATTGTGTCCTCTAC
AGGTGTGTGACCTCTACTGTATATTTGCAGCCAGCCTCCTGGGAAAGATTAGGCGCTTTTGGCAGTGTTT
CTGACATTTGCCTCCTCAATCTAGTTCCAGGCATGGCTCTCTGAGAGGTATTTCATGAACCACGTTCTTC
TGAAGTGGTACCGGAGTGTAGGTACTCAGCTGAAGGAGGATGTGTATGAAGGAGATGGAGGAAATATTAA
AAATATATGTATGTCAGGGATGTGTCACGCATAGCGGAATGCATCTGGCAGGTAGAACTTGCAGCCATGG
ATCTCCTCATCGTAAACCTTCTTGGGGAATTCACACCAGCTTTTTACTGTAGCAGTCCCGTCTCCCATCA
TGCCTTCCAGGGAGGGCACAATCAGAACTCACCTTGTCACCTCATAAATAGGAAAGAGGAGCTGCAGTCA
GGGCTTGTTATCAGTGGAGATAATGAAGCACACCGGCCCCGCCACCTCGGTAAAAAACACCCTGTTCTCT
CTGATATCCAGCATACGTCATCAGAACTCTCCAGGTGAGAACCCCAGTATGTTCAAAATGATCAGCAATA
TGCAAGTATGAACTTTGCCCATAGGGAATTGCTATTTCAATTTCCAGCGCATGGGGGAGGAAGGTTCCTT
TGTGTGGTCCTGAAAGATTTGGTGGAGGAGTTAAGAAATGCCAAGATGGCCCTCTTTGCTTCTGACTTCT
TCAGTAATATATACTGATGCTGAGCTACTCACTCCAAGAAGACACTAGCATCCATCTTGAATAAAGCCCC
TTTGTACCTTCAAATCAGGGTTGTTTCTCACAGCAACATTGTCAGCAAAAGAGAGAGGGGGAGACGTAGA
CTATAGATGATGACGGTGACAGGTTAGAGTGGTAAGAGATACCTCAGGGATCTTTATAGGCAAGCCTTTG
CTTTAGAGCTTTCTATCAAATGTGGCATATCCTCCCACCTCCATTGCTTATCAACAGATGGAAGCAAACC
TGGGAACACAGCCAATGATCAGACTTAGGCCTTTCACACATCCTCCACTCCAGTCAAGCAACCTTTGATG
AGCTCTTCCTGTGGAGAAGGGTGGGAGGTTGCACTTCCCCACGTATTTTCGGTTGCCAAAACGAAAAGAA
AAAGGGGAGGAGATAAAGATGAGTGTTGGTGAAGGGACTTTGCGCTGACTCTTTGTGCTGCTTCTCTAAG
GATTTTCACTTCACCCTTCCTGCTCAATTCAAGCTGGCAGAGGGTAGGGTTCAATTCTGCTGCCTCTCTG
TGGCATATGCCTGGCAGAAGCCTCTGGGAGCCGTGTGCAAGAAAGGAGCTGGATTGCTGGCAATGTATGG
GGACAGACTCCAAGCCACAATCCCTGTCTGCACCCACTCTTTCCCATAAGTGCTTCCCTGCTGCTGAACA
CACCTGGCGTGTCCACCTGGAACACACCTACCATGCTGCTGGATGCTGCAGGGCACATTGAGATAGTAAC
TAGTGGGACTTGATTGTTGTCCCCACAAGGGCTTATTTTCAATTTGCAGCCAAATAGATTTCCAAGCCAT
AGACCCTCGCTGCATTCACCCACCTATATACCTGTATCTCCCTCCTTCCTCCCCCCTCAAAGGCAAACTG
GGGCGCTGACTGTCTCACTGGCAATATGAATGCTATTGCTTCATCCCCATCACGGGCTCTCTGGACCTCC
CTGGTGCTGACTGCAGACAGACCTGGGTGTCTGCCATTAGAACGGTAACAACTACAACAACAAAAAAAAA
CCCTTTGTGATTGGCTTTGAGTTCTTTCTTCATCTCTTCTGCATTCCCAAATTCCTCTCCTAGCCATACC
ATTTGAGTGAGTTCTGGCACCCTTCTGTCGCTGCTGACAACAAAAAGGACACAGTGTGAATCTGCCTGTG
TATGAAAAAGGCAGTAAAACTGTGTATCGGAGAGCAGGACTCAGGTCTGCCGATGCCAAGGGTACAGTTT
CCTGGTGCTGAGGTAAAGGAAGGCCTCTGCAATGTGTTAGTAGCTACACATCTTTTACTCTGCTGGCCTC
CTGCCATTCAAGGCTAACAGCAAACACTGGTATGCACTCCAATGGGTCAGACAAATTCCATACTGTGGGG
CAGGGGTTCCTCTGGGCATGTGCATACATATGAAACGTATTGGGGAAGTGAAACACCTGTGAACAAGCCT
GGCACAGCAGGAAGCTGTGAGGCTTGTGCGCTTGTACGCACATACATACACACACACACACACGGTACAT
TGCAGTATGCTTAATTACTCTGTCCCACAGTGCATTTTTGCCAAGTAGAAACAACGCGATCTTTCCTAAG
ATTCTGCTGGTAGTTATTTAATTTATGTATTCACTTTGTGACTTTTACATCATCTGCTTTCTTGACTGCA
GCATTATTGTGTAAATATATATGTATATATGTACAGAAATTAACTCAAGCAATTATATTCAGGTTGGGAA
AAGGGTGGTTTTTATATCTGTACAGTATTTCCTTATTAAATAATGGCATGGGGGGGGGGGGCTGGGAAAG
TTAACTTCTAAGTTGTGGTTTTATTGGTCTGTGGTGTTTGAAGTTGTTTCAGTGGTTGCTTTTGCTGGTT
CAGAAAGTTTATCTGGATGTTATATGTGTGTGCCGAGAAAGGGTCCCCAGACAGGGGAGGTTTGGGATTG
GTGAGGGGTGGTGGGTAGCAGAGGGTGTTAATAATTTCCTGTAATAAAAGCAGTGTTGATTGCTAGGGAT
TGTTTGTGTGAGGCACAGGGCTGTTTCCTTCTCTATGTGCTATGCTTTTTGATTACTTTCTCTTCCCTGG
TCCCTGTTGTCCTCTCTCTTAGATGTCAGCAGAATACATTTGTTGCTACAGGGATCTCTCTCTGGGCCTT
CATTTCCTCCTGACCGACTCTTCCATCTCCCTCTTTTTATGGCCTTCTCTGTACCAGTGGGAGAGGAGAT
GAGATGGTACCATCTTGGACCCTCTGTGCCATCCTTACCCACTTTACTTCCTCTGATTTAGATATTCTGT
GTCCTTCCTCCAAGCAGAACCTCATTTTCAGGTGTTCTGATCACTCCAGTTTACTGCTTCATCTCCCTGG
CCTCTTATCTACTTATTTCCCATCTTACACATCCTGATTCTCCAATTTCATCTCAGTGCCTCTTCCCTCA
GAATGACTTATGCTGGCTATTTGCCCACTCTGCTCTTCTTATTACTGTCTTGTTGCTTTGTTGTCTTCAT
TGGACTGTGCAATGCTGTGCAGAATAGTGAAGGGCAGGACCCTACTTCTCTCCTGGAAAATTCTAGCCCT
GACTAGATCATTAGATTATGATATTTGGTAGCTATTTTTGACTTCTGTCTCTTTCACTGAGGTGGAGTTC
TACTCTTACCCACTCAAGGAATAAGAAATGATCAGTCTGGCAAATTAATCAGTGCAAGGAAGCAGCAAAA
TTGTCTTTTCTGAGAAAGCCATGAGAAAGTCCTTCCTTGCTTGGTAGCTGACTGGTGAGTTTAGAGCAGG
GGCAGAAATAGTTTTTATTCAGTTCACTTTGACGCACATCAGGCTCAGTGGAGTCTTTTCCTTTTAATCT
ACGTCAGTCAAGCAAGGCTGCTGGAAAGGAGTATGCTATCTTTTAGAAGCACAGGGATCCCTTCCTTTAT
TGACTAGAGGCCACTGGATTCTAAACACCTACATGATGTTCCGCTGTTCCAAACCTGGGAGTGAGTACCT
AGTAGTATTTTGTCCCTTTGAGCCTGATAAGTCAACATAAGCTTGTGCTTGATACTAGATAACTAGGATT
TGTGTTCTAGCATCACACCAGTTAGGGAACAGAGTAGCAGTGTGACATGGTAAATACTCAGTCAGAGACA
GTGTGAAACCAGTAGTGTCTCTAGGCAGATGCCAAGACACCTCCTTCTCTCCCTTACGGAAAACTTGCAT
TGGTCCTTATTGAACTTCCATTGGTCCACCATCCCCCAAAGGCTGAGATTACCATCCATGACACTGGCTG
CTTATCCCTGAAGACATTTGAATCTGCTTGCTGGTCACAATCTGAGAAAGGGTCAGTTAGTCTCTGTGTA
TGTGTGTGTATTGCCATGTCTCTGAGGGTCTGAGCTGTACCGTATGACAGCATATGGACAACGGAAAAGG
TATACTCAAAGGTTATCAAGAGCAGCAGTCTCCTCCTGGATGCTTCTACCAACTCTTAGTCACTCTAAAT
CTCTGATTTCTGGGTGGGAAAAACCTCTGCAGTTAAATGGAAATGGTGCTTTGCTGAGAGGAATGAGCAG
GGTAGGTGTACCTTTCATGTGCCCTTGTTGTGACCTTGACATGGCTTTCCCAGTGTGATCTACAGCGGCC
CCCTATACTTGTGAATAAATGACTGCAAATACTCATCAGTTTGGGAGGAGGTGTGTATTTGAGACTTTTA
TTTTCATGAGTCTTTGTAGAACTCTAAACACAAGTGAAGTCAGAAAACACTGGCCCATCTGGTGCTACTC
CAAGGATGTGCATCTATATGGCAGCCATCTCCTTGGGAGTACATTTCATAAATTAGCTTCTGGCCAAAAC
ACTGAGTTACCTTTGTCAGTGTCACCAGGCTCCTTTCTGTTTATTCAGTGTGCCATAAACATGACATACC
TGCAGCATCTGTAGGGGATCCGGAGAGAACACATCTGTCCCATGGGACTTCTGTCTAGACCCGTGAGCAG
TGGCTGGCAAGTTCCATGTCACCTGGAGAAAGATCATACCTGCTTCTGAACAGACAAACATTAACTAAGG
GAATAAGATGATAGCTTTGTGCTTTCTCCTGCTGCTTTCCTTACAGGCCTTGGAACCAGATCTATCAACA
CAGGCAGCTAAACTCCTGTGAAAATTGAGGAGCTTTGGGGAAGCTGCTGGGGAGTTTAGATGCCTAGAAT
GCTCTTTGTGGATTTCTTGCTTGTGTGGGCCTCTTCCTGCAATGCATTTTGCCAGGACTCATCTCCCAGG
AACTCACCTTGCTTGAATATAGCTTTGAGGGGTTCCCTCTGTTTGGGATCACCAGGTGTATGTTGCATGC
CTGTTGCTACTTGTCTGTATTTCTTGCATGTGTCTACTTGTTGGGGGACAGGGGTGGGTTCATAGTGATA
TGTGTATTTATGCAGCTTGTTCACATTTGTATATGTGGTGCCACAGCCTGTATGTGTGCCTAGGTGTGTA
CGCATATTTGAGCTAAATGACAAGTGTTTGAAGCCGTATGCTGCTAAAGCCAGGTGATGGGTACCCATAA
GTACCTTGGCAGCCCTGTTGTTGCTCTTGCTTATCTGGTGAGCCCTGGTATGGCTGCTTTGTTAGGACTC
TGGAGGACCAGTCTGAATCTGTGACAAAGCTGGGACGCAGACTCCTCCTGGAGATGGTTTGAATACAGCG
TCAGAAACTTATTCCATGCTTTCACTCACTTATGTGCTGAATCCACTGTGCCATATTTTCAAACCATTGT
GCCACACTCATTACCCACTTAGGCCTTAACCAGTAGCTGGAGCAGGAAGACAAACCTGCATTGACTGGTA
AAGTCAAAAGATGTCTAGCCAACCCTGCCCTGTGACTAAAACAAGAGGCTATCTTGCCTTTCTTTTTGCT
GCTTTCCAGGGCAATGCAAACACTGTAATTCCACTTGCAAGCAAGCACTAGCCTGTCCTTTCTTGCTTCT
GGATCAGATATAGGCAGAATCCGAGTTGTGTTAGATTATCTCCCACACCCACTACCTGGAAGAATTTCAC
AGTTGCTTCTTGTAGCTGTGTAGGGATCTTGCAAATCCCAAGTTCTGAGGCAATTCAGTTTCTTCAGAGG
AGACAGTATATAAGAAGTATGGGAGAGAGCGAACCTTCTGCAGCCATCCTCCATCCCATTCGTTTCCCAA
GAGAGATCTCTACACTGGTAGCACCAGAGAGAAAAACTTGTTGGGAGGGCCCTACAGTGCCAACCAGAAC
AGCACTTTAACTGGCCAAACTGCTGACAAGACACTGCTGTCTTCTGTCAGCAACCAGAAAAGACAATCAG
GACCTGATGAAGAGATGTCATGATTAATCTGATGAGGAAAGAGCAAGACCTGGGGACTAGTGCCTCATCT
AAAGTCTGCTTCACCAGACCATTAGTGCTGGTGTCATCGGGGCTCTTAATGGTTTCCTTTTATTTATATA
TAGAAAATGTAACATAATGGTCTGTGGCCGCCAGTGACTCCTTCAACTAGATTGCATCCATTCACCTCCT
TTGCTTTATTCCATGTTCAGCTGCTCTTTCCTCTCCATCACATTGTATCCTGTGCTCTGCCAGGCTTGTG
TTTTATGGAAGAGAAGATATATGTGTGTGTGTGTATACGTACGTGTGTATTTATGTATTGTAACTATTAC
CAACATGCTATACACCTAAAAGCTCCTAGCAAGCTGGAGCCTTCAAGAGGTGCTTGTAGGAAACAACTTC
CCCACTAGACAGCAGTTAGTGTGGATGTTATCAAAGAAAGCTGCTAGCTTTGGAGGCCTCTTTGCCTGTC
TGGATGCTTTTCTTATCTTTGGAGCAGGCTCTCTCTCACATGTGGTCAGAAATGCAGCAAACTGCTCTTT
TTAGCTTTGCATTTTTCAAAATTTCTAATGCGGAAGGAATACGTTCCTTGATTATCTGTTGATTTCTTTT
GTTTGTTTTTGTTTGTTTGTTTGTTTGTTTTCTGCAGTCCTTTTAGTGGGAGCAGGGAGATGTTTTCAGC
AATACAACTTTCTGAGACCTCAGCTCTGTGCAGTTGTTGTTTGTGTGGTTCAGCTGTTTGGGATCTTTCC
TTTGTACGTGTTTTCCTGAATGGCAGGGCTATCTTGAAGCATCTCTTTGCCAGTGACCAAGGCTCCGTCT
GTATTTGGAGGCATGGGCTGGTCTATAAAGAAGGCAGCAGCCTTTCAGGAAGCAGTAGCTTTTCATTGAC
TTCCCTGTGGAGTCACAGAAGGCAAACAAATACCGACGCACAGGTGGGTTTTGGTTTGGAGTTGTGGGTT
TTCTTGGTACTCCTTCTCTTTTCCTTCCTTTTTTTTTAATTTTTCTCTATTTTTCCCTTAAAAATAAGTG
TTACTTCAGTGAGCTTTGGGGTGGGGAGAAGGCAAGGAGGGAGTCTGACCCCTGGGTCCCTCCCTCCTGA
CTCCATTTGGAATTGCCATTGTGAGAGGGAGAAAGGTCCTTTTGGGGGGATTTCTGTGGTGACAATCAGA
GCAGGGGTCTGGTGGCTGCTGAGGAGCCTGGCCTAAAGGCCATGGGTGCCCAAAGTGATCACCCTCTGGC
TTGCACTTGTCTTGGGGCAGGCTGGAGAGTGGGCTGAGAAGAAACCTCTCACTCACAATTCATGGGAGGG
AGATGGGAGAAAGAAGATAAACAGGCAGAAAGGAGGCCAACAGATTTGGATTGGCCTGAGCCATCCCCTC
AGCTCCCTGTATTGCCTCCTCCTCACACAGGTCTCCCCATGCAGGAGTGAGGCCATGGGGACGGACGGGA
AGATGGCTGTGCCTGGGCCAGAGCTGTCCAGCGTTGCCTCCAGTGGACAGGGCTGACTCTCAGCTTGGAC
AATGCCTTTTTGGGCCCAGCAGAGTCTCACAAGCCATGAAGTATGGGTTAAAGGTGGGGCATGGATATCT
AGCCAGATATCAATGCCTTGCCACCAAGAGAAAGCCCAGCACCTTCACCCTTTGGCACTTGGAAGTGGCT
GCAAGAAGCAGTGGAGGACTGCTGTGTCTACTGGGGTTGGGGCAGGTAGTATCTTCAAAGTTGACAGAGG
TTAACTCTGGCTGTATTTGATTTCTAACTAATGTACATTTACTTTTGAGAGCACATTTGATTAGCTCAGT
CTATCAACCAAAAGGAAAAGGAATACTCACCTCTAGTGTAAGTCTTCTACTGCCCAACACTGCTACCTCC
TCTTGAGCTGTTGGTATCTTGTGATGAACCTGACCACCCGTCAGGCTGTTGTACACAGCGGATATTTCCC
TATTCACTTCTAAGACCATCTTTGCCTAAATTTTCCTCCTCCTCATCCCCTTTGCACACGCACATGCGCG
CGCACGTACGCCCACCTCCAGCCACTCCACTGGTGAAAATCAGAGCCACAGAGACATGAGTGCCAAATGA
CTTTTTGTTTTTCAAGTAAATGATAAAAAAATAAGGTTTTCTTTCTTTCTTTCTTTCTCGTTTTTTTTTT
TTTTTTTTTTTTTTAACATATACAAATGTAAAAGGGAACTGACAGCGAAATGGTGGTGGCGAGAGGAAAT
GGGATGTTTTGTAACCCTAGCTGCAGTTAAAAAAAAAAAAAAAGAAATGAAAATACATTAAAAATATTTA
AAAAACACAAAAAGGAAAAAAAAAACTTGAACTATTTTGGAAATATTGTGAATAATTTTTTGATATAAAA
ACTAATTTTTATGTAGCATGAAAACCACCAAAATAAAATTATCAAGAACAAAAGCTGTGCAGAGGGTGTT
TTTGTTTAGTTTTTGAGGGTAAAAAGGGAGAGAGAAGCAGTGGTGTCTGAGAGAGGAATGCTGCTGCTGT
GGCTTTTATGGCAAGATTAACAATATATGATGTTTTTTTCAGTCTTGGATACTGGAGTTTTGTGATTATG
TTAAAAGGAAAAAAAAAAGAAGAAAAATCACAACTCACATTTTATATGAAAGGAATTTTTTATCTCTGAT
TGCTGTGGAGAGAATCTTGAAAATAAGAACTGAATGAATCCCAAAGGCTCAAAAAAAAAAAAAAAAAAAA
AGGCAAATTAAAGTAACTACAAATTGCTTTTGAGTGTTAACAGTGTTCATGAATATTTTTCTACTTGATT
TGTCCTTTTTTGAGAAGCTGAGGTTGTGGTATTGAGGAGGCAGGTGTGAAGGAGGTGAGGCATTAAGGAA
GGGTTAATGAAGTTCGGGGTTTTGTTCTGTGAGGCACAGGAGGTAAGCTGGGACCTCTTCACATCTCCTG
AGTAAGGGAACAAAGTACTGCCCTTTTACACGATATATTGGCACTGTCATTTATTCCTTAAAAAAAAAAA
AAAAAAGGTAATACAGGTGTCTTAAAAGAAGCAGTCTGCCTCTCCCAGTTCCAAACAAAACGGTTTATTC
TCCCAGCACTCCAGCCCTTTTTAGAAATGATGGAGATTGTCTGCTCCCCTGAAGGAAGTGATTTGCTAGT
GCTCTTTGTTTCCTGAGAAGCTCTTATGTTAGGTATCAGATGGGCAGCAGCCATCCCACGTTGCCAAGGA
GTTGTCAGAGGAAAGGAGATACTGGTTTCTGGACCCTCCGATGGAAGCTGGTGGGCTTCTCTGTCCATCT
TTTCATCTTCCCTCCCTCATGCTCTCATCTTTTGCTCAATCATTAAAACACTTTCCCATCAGCTGCCAGG
GAGCCTTGTCTGTTACCCATGTCCTTTCTGTCTGGGAGTCTTCTGTGGGATGAGGGAGAGGAGGCAGATA
GCACCCCATATAGCTTAAGCTATTCTGCACCAATTAAAAAGAATGAAAGTCAATAAAGACTGAAGATCAG
ACTAAACTATTCCTCTGACAGTATGAAGGAAAAGAACCATGGATCAAAACCCCGTCTTCTGCTCAAGCCA
AGATGCTTGGGTGGAGTGGGCAGAGAGGACTTGGAGGCAGTGGTGGTGGTGCATATCAGATCTGCTGGTG
GATTCTTAAATTCTTGAGCTGCAGAGGTCATCTGCTCCCCTTAAAAGAGGATGCACGGAGCCATTGCTTC
TTGGTGGAGGGAGTGCTGTTAGCATAATAAAAAGACATTCAAGTCTTGAAGCAGCTTCCTATCTAGGTCT
GAGTTAGCCTTTCTCTGCCTATTGCGAGTCCCTATCCAGGCACTTTCTGCTTTTGCTCTTTTACTACTAC
AGGGAAGAAACTAGCTTTCCTATGCTTTGTGAAGCTTTTGCCATTATATATATAACTACAAATCTAGGTA
GTTCTTCCAGTGAGTATCTAGCTATTTACCCTTTGTCCTCTCTCATAGCCCCACCCATTTGCCATCAAAT
CTTGCCAGCAATTTGTCTTGCTGTGGGGAACAGTATTCCTCTGTGGCCTTCTGGTCATGCATGTAAAGGA
AAGGGTCTGTTTCTTGCTTCCTTATGGGAGGAAGCTAACACTGTTCTTTGTCCTATGAACCAGGAGAGTT
GAGAAGTCATTATACACAGCTTAGGGGGTACTGTTCACCTCAGTTTCTTCCACTGACTTGGATATTCCAG
GTGCCCTTCTTTCAATGAATATGGTATTTTACATCTTTACCCAGTGTGGTCTAGCTAGGTATTTGCATTA
TCAGCTGGTGTTGTTCCCTCAAACACAGCAAGATGAATCACAGAGAGCCTGCTAGCTTTAGCCTAGACAA
CCACCCTGTGACTGCTGCTCCATCACCAGCCTCCTGTTCGTGTGCTTACTATTCTCTTAGCAGAGTCAGA
TATCAAGGCAGTGGCAGTAGGGAAAGGTAGGAAGAGGATGATGTGAGAGTGACTATGTTATGCTATGCTA
GTGTGCAGCGTGCTCACCACCAAGAGAATGTGGCATGGACTCTCACACCTTCTTGTCTCCTCTATCTGAA
AAGTGGTCCATCTCTCTCTTCTCTGGGCATCAGGATGCCCCATGGAGGACGTAAGGCAGGGGACAAGAGC
AGCTGAGAAGCCTCAGCTTCAGTATGGTAAGTGCATCCTGCACACCATGGTGTGGAAATATGTATCTGGG
TGGAATACGTTTTGAAAGCAATGCCCTGGAAGTGAGGGAACAGAGCTAAAGAATAACATTTGGGAAATGC
TCTGAAAACTCGGATTTCCAAACCTTAGAGTCTGGAACCAGGGTCTTGACCATGTGTTATGCTTGCTGGA
AGTTCAGCCAGGGGCCATTCTTGCCCTCCAGCCTCTGTGCTTATTCACTTTCCTTTCCCTGGAATGAGTT
GGCAGGCTAATCTCCTCCTGTAGACCCAAAAGGCTGGCTGTGCCAGTAGTGATGGAGAGGATACTTTCAC
CCTGGTAACTGAAAGTAACTCTGGGAGCAGCTTGCATTTTGCCCACCCTATCTCTGAACCTCACTGCTCA
CATCTCCCAGGTCTTTCAAGGTAGACATTTAACAAGGCCAGAGGGAGGGCAGATATCCTTCCAGAACACA
CATGTATGTCAAGGTCAGGAGTCTGGAATTTTTTGAGCACTCCAGCAACAGATGCTCTCCTTGAAATCTC
TCTTTGTCTTTCTTAATATGAGCGCTGCACTGTTTGTTTGCCCTCACAGATTGTTTGAACGGTCCATTGG
GAAGCCAAGATTCTTCCAGTGGAGAAGAGCTTTCCTATGTGTCTTTTCTGCATCTGAACAAGGGGCCTAG
AAACATAATTGAAGAAAAAGTTGTAAGTCTCATACCCGTGGGATATTTGCTGGTGTATTTCACTTACTGC
AACAAACAAGTTCAGGGCTTGTCTTTGGCCTTCCACATGTAGGAACTTTTCCAAGTGGTAAATGCACTTC
CATAGACTGTGGTGGTGCTTTTTTTGTGCAGATATTCCCTTTTTAGCTCTGTCAGCTGAATTTTGCTAAG
TTAAGACACAAATGGACGTATACCATTTGGGACCAAGGAGAACCAGTTGTAATGAACTAGCTACTTCTGC
TAGCTTTGCAGCTTCATATTTCTTAGGCACTAACTGTTTGGATGTTCTCCTTCCTTCACATCAGGGCTTT
CTGTGTGCCGCAGTGGCAGCCTGGTTTGCTGTCCCTGTTGACCTTCCCCTTCTTTTTATGCAGAGAGTTA
GGGCTTCATGGACACTTTCTTATCTGAGGCATTAGATTAAAATTGGAGAAGCATGACGTTTTGGACCTGT
CTCTGTGCTTCTCTGATTAGTTATCCTCACCAGTGTGAGAGACTGAGGTCTGCCAGCTGTAAGATTAAGC
TCTGGGTAAGTGATCTTCTTTTGGCTGCAAGTTGCTCTTATGCTATTAGCAGAAGGGATATGCACTAGAA
TGCTAACATGCTCGCTACTCATTCAAGATTTGTATGTAAATTTAAGGGGAAGAGAGGAGACAAGTTAACT
TCTCGTCTATATCCATTGCCCCCAAAAGAAAATTTCCTGAAAAAGAGGAAAGGTAAGCTTCTGTTCTTTA
GACTCTGTATAGAATATTGTTTTGCAGTGTTAGAATAAGACAGATATTTGGCTTGTGCCTATACAGAGGC
ACTGACTGTGCTTCCACAGCATTTCACAGTCTACTTTCTACTACAAAGGGCAGGGCCACTTTCTCTTCCA
TGTTCATTTTGAGGGATGAGCTATGAGTCCAGAAGCCCCAACACTTTGTGCCTGCGTAGCTTGTATGACA
TCCTTAATATACCTCCTGGATAGCTGGGGGTGCCTGGTGTCAGCAGCACTGAGTACGGAGAAGAAATCAA
TTAACGCTTGTGCAATTTTCAGCAAGTCAGGAAGGATTTTTATAAGCACTCAACATATCTATTAAAACAA
ACTCCATCTCATTGAAAGCCAGTAGTACTTAGCTGCTCAGATGCTGGTTGAAATTTCTGCTACAAAATCT
AAGAGTGTTTATTGTTTTTGAAAATCAGTTTATGAAGCAGATGGAGTATTTAACAGTTAGATAGAGTAAT
TTAGGTCTCTCACACTTACAAAAGTGTAATAATAATCTCAACTAGCAGCTACTCTTGGAGGAGGTCTGGA
AAGCCCTGATTGGAGCTCAGCCTGTGAAACTGCCCCCAGAAGGTGTGGGAGCCCCTTGCTTGGCAGTGGG
AAGTGGGCAGGACTTGGTCTGGGATTTCTTCATAAAGGTACATTTGAGGATGAGCATTGCATACAAGCAA
TTACTGATGGCTTTGGAGCTAATTTTGTGTTGCTTGGAATGACTCCATCTGTAACAGCAGTGTTGCTGAA
GAGTTGGATAGGGTCAGCATCAGTCATTAATCTGGCAAGTACCAGGTGAAGCAAGATGGTAAACCAGCAA
AGTGAAACCCTGACATAAAATTGATAAAAACCATTCAGGTTTTGTTTTCAGATAAGATTTGTCCCCTTGA
TGCTTTGCTCTGCCATAGTCCTTACTTCAAAGAGTTTGCAGTTTTGATGCTAAATTAAAATACATTGATA
TTAACATTTACAAGTAAATTGACAGATGCTATAGCTTGTGTATATTATGCAAATGTCCTGAAATCTTGCA
TGTGTTTGCATCTAATTTTCTTGTGATTAAGTGAAACGTGTACCCATTATAGGGAAAATAATTGAGGTAC
CCAGTGATCCAGTGTGCTAGGTGACTTGATGTGGTCTATTGCATGACCTATGGTAAAACCAAGGGACAGC
AGAAAAAGACACCTAGCATTTTCACATATTATATTCATGGTTGCTGTCTGGAGAAAATAGTGCACAAATC
TCATTGGGATGCAGTTAGAAGTAGTGCAAGAAACCTGTGCAGGCAGAAATGATCTGAGATTCAGAGACCT
CAACCTGAAGAGTCATTCAAGAGCTCAGCCTGTTGGGTTGGTTTCGTTTGCTTGTCTGTTTTTGTTGTTA
TTTGGTTGGTTTGTGTTTTTGTTTTGTTTTGTCTTGCTTTGAGATTTGAGCTGCCCTCATGTGAGAACAA
GGATTTCCTACCCAGGCGGAGATTTTCCTACCCAGAACAGTGAGGAGGTTAGTGTGTGATCCATACAGGA
GCAGAAGGCCACAGCAGGTTTAGCACAGATCCCAGACTTGCCTGTTATCACTTCTTCACATTTTCTTCTT
ACCCCTCTGGAGGTCATGAAAGGAGGACAGTGCTATTTGCATGCCCTGAGCAATCAGATTCTGCTACATG
TGAGTTTTCTGAAGAATGTTATCTTGCTGTTTTTAGCTTCTCTTCACTTCCTCCATTGAACAGAGCTTTG
AGGATGCTCTACCTCATCTCAGTCTCCCAGTCTTGCCCAAAGAGAGGGATTTAACTGGCTATGGTAGGTT
ATTTTTTTTCTCTTTTTCTTCTTCCTTCCTTCCTTCCTTCCTTCCTTCCTTCCTTCCTTCCTTCCTTCCT
TCCTTCCTTCCTTCCTTCCTTCCTTCCTTCCTTCCTTCCACCCTTCCTTCCTTCCTTCCTTCCTTCCTTC
CTTCCTTCCTTCCTTCCTTCCACCCTTCCACCCTTCCTTCCTTCCTTCCTTCCTTCCTTCCTTCCTTCCT
TCCTTCCTTCCTTCCTTCCTTCCTTCCTTCCTTCCTTCCACCCTTCCACCCTTCCACCCTTCCACCCTTC
CACCCTTCCTTCCTTCCACCCTTCCACCCTTCCTTCCACCCTTCCTTCCACCCTTCCTTCCTTCCTTCCT
TCCTTCCTTCCTTCCTTCCTTCCTTCCTTCCTTCCACCCTTCCACCCTTCCACCCTTCC
>MSTRG.738.1 gene=ENSGALG00000011894
GAGCGGCGGCTGGGGACCGGCGGGCCGGGGACAGGGGCAGAGCGGGACGGCTCTCGTAGGCCGAGGTGCG
GCCTTCAGAGGTGCGCGGCGGCGTCACGGCTCGTTCCTCCTGCCCGGGCTTGGGCAGTGCTCAGCAGCGC
CATCTGATCGGCTTTCGTGCCGGATGGAGCCAGGGGTTGGACTCAGTGCCTCGACGTGTGGGGACACTGT
AAACTCGGCTGTTGAGCGATTCTGTCATTCGACTGACCCACTTGTTCCCTTCCGCTTCAGAAACGCCGCC
AGCCGGTGGTCACCCGGCCGACGGAGTTCTGCTCTGTCACCGTGTTCGTGCATGCTCAGGAGAGCACCTC
CACTCAATATACCCGAATGCAAACACGTGGCTGCTGGGCTCCTTCGGTTTAGGTCACTGAACGCTCTTAA
AAAGCATGGCTGTGTGCTGGCTGCTTTGTAGAAACGTCCACCTTCAGGTCAGTGCTACTGAAGGGACCTG
ACAGGTAACACTGAAAGGAGCTGCGAGGAGAGGAATGGCACGTGAGTATGCAAGGAACTCAGGACTAAAA
CTGAAATTAAGCTAAGCTAAGGATACTGAGCCACATCCTTACTTTAAACAGCTGGGGACATCTGCACAGA
CTTGGGATGTCTAGAACCTGGCATGATCTGCATAGCTCTGCAACATTTCTGACTGTTGGTGGTTTCTGAG
TGAAGCTGAGCACACTTATCTTGGAACAGCTCGCAACTGGTATGGGTGTGGACTGTTTGTAAAAGCAAAG
TGACTGTCCTCTCGTGGCCTGGGCTGATCTTCAGGGAACACAAAGGTGAACTTCTGCATGAGAGTGGTGA
AGAAGATGAAAAGCTCCATCCTGGTCAGCTGTTCCCCCAGGCAGGCACGTCGACCTGCAAGAAGGAATGT
TCATGAGAGAGGACACATAACCATGCTGAAATCACTGTGAGATGAACACCCTTTGTGTGTAGACAAAGGA
TGGAGCAAAACACAATCAGAAGCCTCCTTGCTCTGGATGGAGAGAAGGAAGAAAGTGAGACTGCTTTGTT
AACCATGTCAAAAAGGCTGAGACTCACAGTGAATTAGTTAGATGGTGCATCACGTCTCTCAGGCACAGTC
ACAGAATAATTAAGGTTGAAAGGGTCCCCTGCAGGTCTTACTCCCTGCTCAAATGCAAAGATGAGGAAAA
GGACAACCCTTGGACTTCTACTTCCCAGAAGGCAGACCACCACTCTTGCTGTGCACCAGACTTACAGCTA
GGTCCTCCCCTTAGATTTACCTGCAGAGAAGGGCAAGAAGGCCTCTGGTCTCACAAATTGCCCATTCTCA
TTCAGAAAGTGTTCAGGGTAAAATTCATTTGGCTTCTTCCAGGCCGTCTCATCCTTAAGTACTGAAGTCA
AGTTGGTGATGATTGTCGTCCCCTGCACTCATTCACAAGAGGAAACAACTTATGTGAGAACCACAGAATT
ATCTTAGCATGACAGATAAGTGCTGGTCCCTCTTCAGTCAGTCTCTCCCACCTAATGCAGTCATTATTAG
GTGCTTCAGAATAAGGCACCAAGCTCTTCTTGATCTTACTGAAAACAGAGGTGAAGCAGTCGCACTTTTC
CAGTAACACATGCTGCCTGCCTATGCTCACACAGCGTTGGTAATTTTGTATTCTTACAAAGGCTGCTCCA
TGCAAATGCCAATTTCATGGTTACAGAGTGCAAACAGCCTCTGCTTCTTAGATCCCCCTGGACTTATTTT
ATAGCTGGAAAGAAAAAGCTAACAGACTTCAAAGCCCAACCTTTGCATGGGATATGGAAAACCTCAAAGC
TTATATTTTAAACTTCAGGGAATCATTGCATGACTTAAAAAACATCTCAGGCCTGCATTACAGCCAGCAC
TGCCAGGGGAGAGAGCTCCTGAGATGCCTCTGCAGTTGATTCCGGCATAAGCAGTGTATACCAGAGTGCA
AGTGGGACCATCTGTGTAATCTTAGTATTTCAAAATTCCTGCTTCAGTGTTCACCACGACTGTGCTTTGA
GGCAGGAGGGACAAAGCTGCAGAGTTGTGTGGGGTCACACCAGGCCTGGACTCTTCCTGGAGCAATGTTG
CTGCATTGGCTGTCCTGGCACACTCACTTTGGGAATGAAGAAACCTTGAAGCTCAGTGTCCCGGTATGTC
ATGTGAGGTAGTCCCATAGGAACAACGTCCCCAAAGCGTTGTACTTCATGGATGACGGCATTGGTGTAGG
GCATGTTCACTTGGTCTGCCATGGTGGGCGGTCGGTTTCTTCCAATCACCTTATCAATCTCTTTGTGGAC
TTTACCTAGAAGCAGCACAGCTTAGGAATTAGAGCTTCCGTAGATAATCAGAAGGGGCTGATACAAGGTA
TGGGAAAGCTGTCAGCATGAGCTCAGCAGGCACTGGGCAAGAGCAAGACAAGCAATTATAGAAAGGGGCA
GAAACTATGGGAATACACTTTTTCAGTTGCTCAGAAGGATCTCTATAATTTTGGCTGTGCACAGCGCCTT
TAATAAAATTCATTTGACATGCTGCCTTACCCCTCCTCAATGTGACTGAAAGTGTACTTGTGCATGTAGC
ATTTGAGAATTAAAACAGTTTAGGGTGTGTTCCAAATACAGGAAGGAGGGCACCATGGCCACTGAAAGTC
CCCCAGCAGCCTTCATTGCGTGGGAACCTGAACATGGCCTTCCAACTCCAGTCTTTTCATCAGATTCCCC
ACAGCTCTTACTAAGCTGTGCCAGAACAGCTGTGTTTGGGGAAGCGTTTCACCTGGTTTCTCCCAGACCA
ACAATTCCCAAAGCTGTTTCTTATTGCAGAAAGCCCAAAATACGGAGAGATGTGCAGTGTCCTTGCCATG
AAATGAGTGTTCAGAGGAGCATACCACACCT
>MSTRG.797.1 gene=ENSGALG00000041236
TAGGAGGAAGTTTTTCACTCAGAGGGTGGTGACGCACTGAACAGGTTGCCCAAGGAGGCTGTGGATGCCC
CATCCCTGGAGGCATTCAAGGCCAGGCTGGATGTGGCTCTGGGCAGCCTGGTCTGCTGGTTGGCGACCCT
GCACATAGCAGGGGGGTTGAAACTCGATGATCATTGTGGTCCTTTTCAACCCAGGCCGTCCTATGATTCT
>MSTRG.811.1 gene=ENSGALG00000037360
GACGCACTGAACAGGTTGCCCAAGGAGGCTGTGGATGCCCCATCCCTGGAGGCATTCAAGGCCAGGCTGG
ATGTGGCTCTGGGCAGCCTGGTCTGCTGGTTGGTGACCCTGCACACAGCAGGGGGGTTGGAACTGGATGA
CCATTGTGGTCCTTTTCAACCCAGGCCATCCTATGATTCTATGAAATCATCATGCCAGCCAGGAAAAATA
AATCATTTTTAAAAATTATCACAACTGAGAGAAACCTATAGGTGTCATATGTGAATGACTTGTGATACCA
GAAAGACCAAAGAACAGTCTGAAATAGTTAAAACAGAGGAGCACGCCTTCATGTCAATGATTCTTGCTCA
GTCTCAGTTCTCATCTCTGTTAAATACGTAACCAAATATGTAACCAAAAGAGAAGAAATTTGACAGTGAG
AGTATCGTACGTCATAGTTGCTCCTGGATCAGCGGTCATCTGATTGGTCACAAACACAGCCACATTATAT
TCTGCAATAGAAAACAATGCAAAGAAGACGAACTGTATCAAATTAGATCTCAAAAATATCCTCATGTTCA
CGATAAGATCAAGGTTGCTACTGAGGCACTTCAAATTTCCAAGGAAAGAGAAGCAAATGTTCCTTATGTC
TGCTGGCCGGGGTTAACAGGAAGACAGCCTAACTTTGCTCTTGTAATATCTATGCCAAAAATGAGCATTT
TTCAGAGTTCCGCTGAACAAGTCTTTCTCAATTCCCATCTTCTCCATTGGCTCCATGCCCTAGGCCTCTT
CTCCCTCCCTCTGACCGTTCCCCCCCTTTTTTTTGGTGTTTACTACATAAATACATTTACGCATTCCTCA
TCAATGTTTCTAAGCCATTCCAAAAAAGGAAGAATCCTCTTCATTCCATCATCATCCCTCAGAGCGTTGT
GCAGTAATTAGAATGAGGCGAGGGACACAGCCTCCTCTCTCTGTGCCTTCTCCATTTTTATCCTGTTCTC
TACGTTTCTTGTGTATTTAGACTGTAGAAGCTGGGGGAAGGCTGGATATTTGTCTAGTTTCAAAACCTGT
CTTTCCATTTAGGAGTTCTCTTAGCAGTATTTCTGGGAGAATTCTAAATGTTAAATAATCCTAAAGACTC
CTCTATCTATATATATCTATCTCTATATTTCACATATTGAAATAATATACTTTTGTTTCTTTTTGGTAAC
TGACAGACGTGTAAAGTGAGGAAAGATCCCTGGGCCAGTACCTGATTTGATAATACACTTGGTGATCGTG
CCACCAAAAATTGCTGTTTCAGTAACTCCAATCCATGTTGTCCATATTTTGCGATGTTTTCTTACCTTCT
GATATTTTTTGGAGCCTGGAGAGCATCTGAGCAAGTTTCTGTTGTCGTTCAGCCAGCTCTCCACGACCAC
TGAAATCCACACGGAAGAGTGCCATGATGGAGTCAATGATCTATATTATAATTGCACTGGATAAGTCAAT
ACAGTGAAAGACAACAACAACAAAACCTATTCTGAAAGCAGCAAGTGTATGAAAAATAAAAATTAGTCTT
GTACCAATAGCTTGAAGATACCAGCTTCCTCATGGAACTTGGCTGCTACATAGTCAAGCAATTCCATCTG
ATGTTCACCTGATGGGAAGAGCAGTTGACAAATGAAATTAGGGTCAGAAAGAGCTCTGAAGCAAGAAGAG
CCTGAATTTGGAAATTCCACTTTAAATGTCTGCATTCTTTGTATTTTCACCCCCAGCAGTTTTAAGAGTT
CATTGTCCATTAACAAGCTACTTCTCCAGTACCCAATAGTGCTTGTGCTTCTGCTAGCTCCACTTTCCAC
TTGCTCAGCCAACAACAATTCTTTGTGAAGAGTTCCACGAAACAGCCTTATTTTGAGAGTTGAAAACCAA
CAGAATTGTTTGAAATGAACATTGAATTAAACAACACAAAGAAATTGTATTGCCGTATTATTTACGTTCA
TGTAAAAGTCCCATTTACTTGAAGTTTTAATGCAATTTCATCTGTCAGAGTGCATGAAACTGTTTCTATG
AAGGTCCATTCACAAAATTATAGAGAATTATCGACAGCATTTATAGAACTAGCTTACATTCAGACATTAA
TTGTTGCTTCTGTTACTAAGATGGTACACTGACAACTATAATACATGTGGCGGAATTGTTGCAGCATACT
ACAGAACCTTATGCAGTACAGCTGGGCTGGAATACTTACCCTGAGCTAGTCTGCTAGAGTACAACACCAG
AAAAAGAAAACAGAAGCTAGCTTGTAACTTCTTTTGCTAGCAACAAAATGTAATTTACCATCCTTAAGCG
GGCAATCTCACTTAAGCAACTGAAAACTATTAAAACAGAGAAAAATCATAGATATCATGGCAGTTGCATG
ATGGTCTTACTAGTATATGCACGTGCATACAGCACGTTGTCAAGGACTGCATCATGGTCAACGTTGAAGC
GATCAGCAATGTCACGAAGACGGTCTGGTCGGCTGACATCAGTCAGAGTTAAGGATTTCTCTTTGTACAA
ACCATGCTCTGAAAACACTAAAACTCCATCCCAAAATAAATATGTGGAAAAAAAGAATATTTGTTCTAAT
CCTAGAGAAGACTGACTTTTCACACTGTCTTACATACCCTAAGGACAGCTTGGGGCTCTTGATGATAATT
GTTTTGTGTTTAGGGTTTGACACATGGATATACATGCTCTGGGGATTTGGCAGTAAGCAAAACCTATATA
TATACACAGTCTATCATAGACATTAAGTTAGTTCTTAGATAAATTTATTTTGAGATAAATAGAAATACAT
CACCTATCATCTATCATTACATCTATCATCTGTCTATCTGTTTATCTATTCATTGCTTTCTATAATCTGT
CACCACTAAGAAAGCATGTTAAATCCTAAGGAAATACTCAAAAGAAAATCGATATTCTGACTCACTTTTC
CAGCTTGGATCAGATAAAATGACAGAAAAAAAGCCACTGCCCTGTGGGCCACTACACACTGTGCTCTCCA
AGTTTTCTGTGTCCATCAGATTGTTTCCCATGCATGAAGCCATCTGGAGCCTCCTACTTGCATGAAATTA
GAACAAAATGAACTGTCTTTCCAGTTCAAGGTACCTGTAGCTTTCAACAGCCCAAAAGATACAAAGTGTT
TTCGGTATCAATGAAGATAATCTTTCCACCAGTGTAGCCCTTGGGCCCTGGCAGCTGAGCTGTCACTGGA
AACAATCAGAATAAAATGAATAGCTGGGGAAAATATTTTCTCATGCTATTATTTTTAATGAAATACGATG
ACTCTTTACCTGTATCACAGAGAGCCACTGGTTTTAATCAATGTGGAAATCACTAGTCTAGCCTCTTTGA
AGTGAATAAGCTAAAATACTCAATCCATTCAGTTGTGATCATTCAGGCGAAAGTATATAACTCTGCTGAC
TAACTTAGATTGTATTGAATGGAAGAGTCTTCATTTTTCCAGAAGGCTCCACAATTCCCTTTATGCCACA
GTGTCCATTTTAGTGAATGTTTGTCTACCCGATATCGTGTAACTATATTCCAGAAGTGTAATAGTTACAA
TAGTTATCATTGACTACTATCTACACATTGTGAGATAGTGCTGCAGAATCAGAGTCCTGCTATGTCTGGC
ATTGCCAAAGTCTTTGTTTAACCAGTTCATGTTAGCCACTGGTATCCTTTCTGTGCCCTTTTAGAACATC
GTCGTCAGCAAAACTTCTCAAACGCAGGAAAATAAAAGCATTGCTGACAAAGAATCTTGCCTTTGCCATT
TCCTGAGCAATGCTCCTGTCCCCCTATAAGTCCTATTTGTGCTCTGCTTTTCCAGGTAGTGTGTGTTGCT
CCCTAAGATGGCTTATGGTATTCTCTCTCCTTCTGGCAAAACTTAGATTGATGTGAGCATCATTAACAAG
TAATTACCTACATGAGTTCTGTATTCAAACGCAACTAATAGATGTAAGAGTCACCAAGTTTTCACTATAC
TTGTAGAGATAGAATATTCTGACTTGCTTTTATGTGTTGAATTTTTATATTGTTGTAATGAAAAAAAGCC
ACTCCCTGTTTTAAGGTAGCACACTTACCACAAAGGGTATGAGATAGCTGTGTTTTGCCTGTCCGGAACT
CTGTTAAATAAAGAAAAAAAATAAAAGTCATTTTTTTTCTTTTTTTTTTGTCTTGTGACTGCAAAAATTC
ACCTCTATTTCTGTATTTGTACGTTTGTACATTTCAATCCTGA
>MSTRG.827.1 gene=ENSGALG00000012290
CCTAGGCAGAAGTTAAAAGGAGGAAAGAAAGAAAGAAAGAAAAAATAGGAAGTTACAGAAAAGCGTGCCT
CTTGTTTAGCTGCAAAAGTCAATGAGGAGCAAAGGCTGCTGTCACTCCGCTTTCAGGGGATGACATGAAT
CTTCGCTGGGGAAATTGAAAGAGTGGCAGAAAGTATGAAAAATAAATGTGCATGCCAGTGAGCTCAGGAT
ACAGGTGAACGGCCATCATGTGATTCACGCACACGCGCGCGCGCACATAAAAAGGTTTTTCAGAGCGCCC
AGCTCGCCTCAGACCCGAGGACGGGAGAGGAGACCCGGGCTGGGAGCAGCAGGGAGAGCACCCTGTCCCA
TGGAGGTGGACGCATGGGGTTGCCTGAGTGTGATGTTCAAGGGAAAAGCAGCAAGGAGCTAAGACAGAAG
CCAACATTTCATGGTGATGCTCAGAAGATATACGGATCTGCAGCAGACCTCACTCGTGAGACATCATGGG
ACTTGACTTATGGCTGCCTGGATGAGATCAGGACCTTATTTTTCTGGGGCTCCCAAGGCCAGCCTCATCT
CCACCACTTCCTTGTGCCTCGCTCTCAAATGCCTCCCCGACCTAATGTCACCGAGCAACCAGTGTGAAGG
TAAATTTGAAGGCCTTTCCATAAACAGGAGAAGCAGAGGGACCCTGTATCCCATGCTTCATGGTGCTGCA
GCAGCTGTGATTTACTGTTGCAGAGGACAAAGGAGTACGAAAGCCACCCTGAATTTGATCAACCACCATC
ACCGGCACAAACAAAAAGTGCTTCAATTCGCTTTATGCCATAAGAGCCCTCACAACAGGGAGCTGGGCAC
GGAAACCACAGCTGGTCTCTGTTCTTCGTCACACCTCATCACTTTTGGCTGAAGCTCCCAATACCAGTCC
TAGACCTTCCGAGGTGACTCTTGGCTCTCGCCATCAGGGGACTCAGTGAGGCAGTCTGAAGAGGAAGGAG
ATGTCACGGGTCACGCAGAAAAATCAGAGAGCTGCCTGCAACCCATTCTGGGTTTGGCAGCACTGCACCA
GGAGGCACATCCATGTGGCTGCAGGACAGTTAGCTGTGTTCCCACACTGCTGGGGAGCCAAAGGAACACA
GAGTTGATCATTGCATGGCAGGGTCTTTTTTTTTTTTGGCTCCATCTCTTAGATCCAGTGTCCTACATGG
GTGGTAGCTGCCTTCCTGCAAAGTTATTGACAAGGGGTGGGTGATGCCAATGGCCTGTAGCCGTGTCTTT
CATCACCCCAAGATGAGAGTTCTAGGGAAGCTTTCCTAAATCTCAACCTTGGGGGTGCAGGAGCCCTCCT
GGAAAGCAGAGAGGGCAAGCACCTCAGAGCATTGCAAAGATCCCAGGCAGCTCCTGGCCCAACATCTGGT
CCAGTTCTTCATAAGCATGTGGAGAATTGGTAATGGTAATGCTATGCAAGTCCTCATTGTCCCTGGGACA
ATTCCCTGCATTACCAGGGCCTGGAAAGATCAAAGAGTAGCAAGGCCTGGCAGGTCTGTCTGCTACCTGC
TTTGATGGGTGGCAGACTATTAACCCCCTCACCTCCTAACCAAGAGACCAGGTGTAATTCCAAAAAGCAA
ATCCCAAAAAGCAAGTACTGAAGGAATGAGGAGATGGGGGAGAAAGTTTTATGCTTTCTTAGGTGGAATC
TTCCATGTCCAGCATGATACAATGGAGGGAACTGAGCGTTCTTTGACTGCATGACCAAGGAAGGATGCCC
GGGGGGAGAAGAAAGGAAATGAGTACTCCTAAATACATGTGGGCAGAATGACCAGAAAAGGATACTCTCT
GGAGGGGTTCTCTGATTGTAACGGTGCCGGGTGACCCTCATGGACTCGTTCAGTGGAGGCCGAGGTAGCT
CTGGGAAGACTTTCAGCTCCAACAACCCAGTGGAAGCGGGGAAGCTCCTGGGGAGCCGGGGGAAGGGTTA
AATCAGGAAGGCTTCAGCCCGCTGCCTTGGCCCCTGTAATTCCTCCAGAGAGTAGGACTGGGAGAACAAG
GAACCCATTCTGTTCGCAGGAATTAATAGCAAGGAGTCATCTGGGGTGTCATTCAAGCCCTGATCAGCTC
CCGGAGGAATGTGAGGGAGAGCGAGCCACAGAGCACGGCCCCAGGCTGAGGCACCACAGCCAGGGCAGAA
GCATTTGGGCTGGTAACCAGAGCTACCAGCCGGCATTTGAGTGGTGGGACCCCAACCTTTACATCCCCTC
TGCCCTGTGAGCCCATACACAAAGGGCTCACACCAGGCCCTAATTTGGGGACTGGTTTCCAGTTCTTTTG
TCCCTTGTTCCCCATCTATTTCATGAGAGGGAAGATGCCTCAGCCCACCAGCACCATTGTATCCCCTGCA
CCAAACCATAAGGTCATCAGAAGGGATGGGTTTTGTCTTTCCTAGCAAGCTTGGCCAGGGTGAGGGTCTC
CAAGGAGCCCATAAGCACATCTGAGGATGTGGGTAGCTCAGGGGACTGTAGAGTTCAGTGCTTTGCCACC
ACATCAGTTCTCCCAAAGTGACCGTGGTCACTGCAACAAAAGACCAAGCCTGCAAATTAGCACGTCCATG
TTTCATTGTTTTGCTCCGCAGTTACAAAGAGAGGCTTGAAAGCATTGCGTGGTGACAGTGCAGCATTGCC
TGTGATGGAAACCTGCTTCCACAAGGCAAGGAGAGATTTTGACCACCTCTATCCTGGCCTGAGAAGGGAA
TTTTGAGGTGGCCAACCTGCCACCTCTCTGCCTGGATGCGCTACAGGTTCACACCTGCTGGCACAAGGTG
TCCCAAGGCTGCAGTGACATACCCAGGTTCGTCCTGCAGGACCACCATATGGCTGATGTGGTCTGCAGGG
CAATCCTTCAGGCCAGTCCTGGGTGCATGAGTAGCTGCAGGACTAAACATGAGTTCGGCTCACCAGCACG
GCATCGAGCACAGGTTGGGTGGAAGATGACCCGTGTGAAATGGGAACAGATCTACACTGGATTGCACAAG
TTGCTTTTATTGGCACACAGCTGGTAGCCAAAATGCATCCCACTAAAGCTTTCCTTCCTTCCCATGTGCC
TCAGGTTGCTGTGAAAATGGATTTAAGCACTAGCTCAGCATCTCAGCATCCTACAAGAGATGTGCAGTGC
CTCTGGGATGGACTCCTCCGCCCCCTCTCCATCCCTGTGCCACCACCGCCACAATAAGCACCCCTTGTCG
TAGAGGGGTTAATAAATGATGCAAGAAAGGACCCCTTTAATGCAAAGTGACCTCTGGCCTTTCATAAATC
ACAGTGTTGGGCTGCGAGTGCGCGGGGGGCACAAGGCAGTGAGGGGAGAGGATGGGAGGGGGTCCATGCA
GCTGCGCCACGGAGTTGACATTGTTCCCACCATCACTAAAGTGCAACAAATCCCTCTATTGTGTTCCTGG
TTTATCTGGTTCCTCTTGTTTATTAGCAGAGGTTGTTTGGCTCTG
>MSTRG.851.2 gene=ENSGALG00000012454
CCATGGTTTTCTCCTGGGGACTGATGGCTACAGGGAGAGTGTGCATGTGTGTGTGTACAGTAGTGCTGGG
GGAAGGACAGCTAAGAGTGAGACTAATGGATTTTGAACCTCACTGCCTTTAGGAGGACGTGTGAAAACCT
GGAAACGTCGTTGGTTCATTCTGACCGATAACTGCCTGTACTACTTTGAATATACCACGGTAAAGGCTGA
ACTCTAGGTTGTGAACTTGTCATGGGTGGTTACAAGCATCTGAGGGGCCAGGGAGGACAGGGGTTAAGAC
TGCCTCCTGCTGACAAACTGAGTTCAGACCTCCTTCCTTTCGTACACCATTTCCTTGGCTCTGGTCTGGA
GAGAGTCTGGGCACTGAAGCTGTTGCTGTGATCTCTTGTTATCTAAGGTCCCCATAATGTAAACGTAGGG
ATCTCCCCAAGCACACATTGCTCTTGTCCTACAAAGGCACACGTGTTGGGGAAATCGGAGGGTCTATGGC
AAAGGTGTAGGGACAATGTTTGGTGTTAATTCCTGTTTCTTTGACTGCAGGACAAAGAGCCTCTGGGCAT
TATCCCCCTGGAGAACCTATCAGTCCGGAAGGTGGATGACCCCAAAAAGCCAAACTGCTTTGAGCTCTTC
AATCCCAACTGCAAAGGGCAGAAGATCAAAGCCTGCAAAACAGATGGGGATGGGAAGGTGGTTGAAGGCA
AGCACCAGTCCTATAAGATCTCTGCAGCTACACCAGCAGAACGTGATGAGTGGATTGAGGCAATAAGGAC
TAGCATCACACAGAATCCTTTCTATGATCTCGTCTCTGCCCGAAAGAAAAAGATTGCCAACAAAAACTGA
GCCCTGACCTGGTCACTGGCAGCAGGAAGATGTAGTTGTTGGACAACGTCTCTCACATGCTGGGCACTTT
CAGGAAAGAAATGTGGGAGGATTGGCTCCCTCTGCCTCCCACTTGGCACGAGATGACTGACAGGACAACT
TACCAGATTTGCTTCTTCTCCTTCCAACCCAAAGGCAGAGAAGCAATCCACTGAAGACTGTCAGGGCTGT
GGGCACAGCACTTCCCATGTCATAGCTCAGAGGCTAAACGTCAGCTGGCCTTTGGGTTCCTCCATATTGC
TCCAGGCATGAAGGACAGGATTTGAGGAGAGACAAGAATGTCTCCAGAATGTCTCCAGCCCACAGGCAAT
CTCTACAGCCATCAAGTGAAGCCTGGTTATTTTCCTATGTGGATGGTCTCAGGACAGCAAAGCATTGTCC
AGTCAGTTGTGGAGCAGATAAGCTCCATTGGTTTTTCTTCCATGAACAGATGTGTTGTGGTTGTGTCAAG
GTGCCACTGATGTTTCAGGACTCCAGGATGAAACCAGAGCACAAGAGATGATAAGAATTCCTCTGTTCAG
ATCTCTTCTTTGCATCTTCCTATAGCCATGAGGGCTGTAATTCTGGGAAGTCCCTGTTCTGCAGCTGAGT
CATGGGTTTTAGGAAGTAATTGATGTTAGATAGGGAGATAGGGAGTACACTGAGTGTAGAGAGACTGCTG
AGAAAGGGAAGCAGCTCTGGGTCTCTGTCTCTGTGTTTTGCTATTCTGGGACTGACCAGAGGTCTCCCTA
GGGAAGAACCCCAAACACTATCTCTCCTTCTGACCGATGGCTGCCCAGCAAGCATTGCTTCCTTCTATCA
CCCAAGAGGCCCAGGATGTGCATCTGAAAGGTCTGCAGCCAGAAGGCATGAAAAACCAGAGGTGCATTTA
CATAGACACACAAGCATGGGCACACAGAGGCATTCCCATCTTCACAGACCGGTTTCACTTGGAACCTGCT
GTTTTTGGCTCTTGTGTGAAGAAATAAAAGTGTCT
>MSTRG.874.2 gene=MSTRG.874
CGCCGCCCACCGCCGGCAGTGCTCCAGTGCCGGCAGAGGGCTGCTCGCCGCCGCCGCCGCTCTGCCCCGG
GCTCAGCGGCAGCTGCAGTGACTGTGTGTCTGTGTCATGTCTGTGCATGGGCGGGAGGAGGCGCGGCGCC
GAGGCGGAGCCAGCCCGCTGACACGCCGCCCAGCGACAGGCGACGAGCGCCCAACCAGCGGCAACCGCGC
ACCGCCCGCCTTCACGGAGCGGCGCCCCCGGGCCGCTATACCTGGGCCGGGCCGGGCCGGAGCGGGAGGG
GCGGAGAGGGGAGAGCTGGGCGCGCACGGGGCCGCACCTCAGCGATAAACCGTGTGTGCGTTGCCGAGGG
AGGTGTGTGAAGCGCTATGGGAAGCACAAGCAGGACAGAAATTCCAGGAGGGGAGGCGGTGTGAACGCAG
TTTTGAAGACATTGATCCCTTCCTAGGATGGAAGAGGAAGGAAAGTAGGCACGTGCTTTGGGTACCAATA
TGTGAAGTTGCACGACTGTTAATGATATCAGAGTACAAAGAACAAGACTAGAAGTTTGAAGCAAGTCCCA
GTCTGTGAGATTCTTCTTAACGTCTGCTGCTACAATGAACACAGGGCTACTGAAGGACTGACTGCCTGAT
ATCTCTTGTAGTGGGAAAGGTGCTTTAGACAGGAAATGACTGAGATATAATCTTCTCTGGAAAAATAAAT
GTCTAGTTCTTGAGTGTAAAATGGAAACTCCATTACATAAGCTCTCCCTTATGGACACAAAATTAAAGTT
TAATTGAGAATTTCCTGTGCTCGTAACAAAAAGATGCAACAAAACAAACAAAAAAACACCACCAAAAAAA
AAAAAAACCAACCAGTCTGAACAAAATCCAGAGCCCTTGTGGCTATAACAACTGGGGAAAAAAAAAATCA
CCCTGTTAAAATTCATGCCTTTAAGTGAATAGAAAACATCATGAAAACCTAAAATATTTAGGATTCAAAG
AAAAATAAATTATTAAACAGAAATGTTTCTCTTCTATGCCAAAGTCAATTTCTGACAATAAACTGAATAT
TCTGTGATAAATCATGTTGAATTTCATACACATTTCTCCTGGAATTCAGTGGTGCTTCTGACCCAAAAAG
GGAAAGGTAAACATCTTTACTGGCATCTTAGGTAAGTATACAGCGCTACAGTCTAAGAAAAGATGAAGGA
GAGGGGTATTTTCCTCTACTTGTTTACTTTGTACCACAGAGAATGTTTATAGATTTTCTGTTTTATTGTT
GCTGCCAGTTACTAATTTCCCTTTCTTATGACTTAGTTAATTGGAGAACAGTTGGGTTTTCTTGTTTGTT
TTTAATCTGTTTTGTTCTTAAAGGAAGGAATAGTGCTTTTAAAACCATAACAAATAGCAGTAAGAAGTAG
AAGAGTAAGTATGTACAACTTTAATTTTATGAAATTAATCTGATTTGACAGTATTTTTTTAAGTTGTGAT
GTACCAAGATGGTCGAATCAGTTCTGCATTGCTACTTATTGATGACTGTTGTGCTAATCTGTCACATACA
ACTCAGAAAAGATTTTGGTTTTTACTCCATAAAGTTAATACCGGTATTTCTAGAGGTCTCAGTAATGCGT
AAGTATATCCTATAAAATGAGTAATAAGTGCTGTGTTCAAAGTGATGTTCTTTTGGTTTGTGTTTTTTTG
TTTTTGTTTTGTTTTGTTTCTGACATAGTCTTCACACTATGCTACTCGCAGTGAAGTTCTGGATAATGTA
CGATATCATGATTTGTCTGTGTTAACATGTATCCTTCCATTTACTGAAACTTCTAGCAAAGAAAAACGAC
ACTGGACAAAGTTTAAGTATCTTTAAATTTACTTAGCTGGGAAGATGAAATTGACCCAAATACTCTTGCC
GCTTAAATCAAGGTATGTTGAAGTAAGTAAAGCAACTGCAGTGATTCCTATTGTATTCAATCTAGACTAT
CATTTGTGTCCCAATCAGTGTTATGGGAAAATGTGTATGCACATATATACATACACTTCTTTGGAGCTTC
TTTTTAGTAATTATTTCTATTTGCTTCACCTCAGTCCCAAACAAATAATGGATATGTTGTTTATCACTTG
TTATACAGTCTGTTTTCTTTTGTTACATGTCTCCATTTATTCCCCTGCCGTATGAATGCTAAATGAGATT
ATGACAAGCCTCAACTAGGTTGTAAGCTTATATAATTAATATCTGCTATCCTTTCTAGAAGAATTAAAGT
GCACAATGTATTGCTCCTTCCCTCTTTGCCTTATGCATTTAGGTTTTAATTCTATCATCTAAGGAAACCT
TTTACTTCTCAGGTAAAAATGAGGATCAAAACAAGACCTTTTGTTTCCATTAGAAGCACTTAATGGTCTT
CTTGTTTTCAGAAGGTCTAATTGTTTTCAGAATAGCTTCATTAACTTCTGAAAGTGTTACCAAGACAGAC
ATCCCCAGAGCCAGGATGCTAATTAGAAGGAAAACTGGCCTTAGAGTACTTGAAGAATTGTCTTCTTTAA
AAGAGCAAGAAGGCTCATTCAATCATTGACAGAATGTTTCTGCCAAGAAGTAGGAATAACTGCCAGTTAT
ACAAACTCAGAGAATACCTGTGACAAATGACTTATTCCCACAGTCAAATGACTTCTTCAGACAACCAACA
ACAGGAAGCTCTCTGACGACTAAGTGAATAGTGCTAAGATGTCTATCACTTTCAGTGCAGTCCAAGTCAT
GTCGTTTATGGCCAACTTCATCTGTCAGCTCCAATATTCCTAATTCAGTAGGTTACGCATGTTTGGAGGG
TGCTTTGATTGCTTTCTTAGATGCCGAAATAGCAGTAGTAGCACATTTGGTCTTCATCACATTCACACTG
ACTTTATGTTGAAACTCTTGTATGTCCAACCAGAAAAAAAAAAAAAAAAAAAAAAAAAACCAACAAACTT
ATGCAGAACTAAGGAATAAGCGCAGATATAAGATATAAACAAAAATAAAATAAATGAGTGATAACAACTT
ACATTCTAACATCTATAGAAAAAATACCTGAATTAAAAATAAGTGGTGTGGGGAAAGAAATTACTACAAA
TTTACGTAAAAATCACTACCAAATGAGTCAAATAGGAATACTTTTAAACAAAAATAAGCAACCACTATTA
TCAGTCAGATCCTAGAAGTTCTATATTAATGTGCATCTCAGATGTGTGCTGTTAATAAACTAAAACATTC
TTTGGCTAGGACTGAGGCAAGACAGTGAGCTACACTGAGCTCTCTGTGGCCAAAACTGTCAATTCTAAAG
GAAGTTTCTGTGTTCTTGCTGTCATTTGAGAAGTTATGAACTATGATCTGGGCTTGCTACACTGCCAATA
GAATAGGGAAAGTCACCTCATCTCAATAATAAAACTGTCAGTAACAAAAGGATAGTTCTTAGTTACTCCA
GTAGTTACAGGGAAGCTGATACTAAGGTCAAACAACAGGGCAAGACCAATACTAGTGCCAATGAACATGT
CAACATTAAGCACCATTTTTTTCAGAGAAGTACTTTAACACTTCAATATTCTGTGTTTCAGATGGTATCT
GGACACAGTAGAGGTTTGTTTATTGATTCTTAGATGAAACGAAAGCTGTTAGACATTCTGGAGGCCAACC
TGACAAGACTGGACCCAGAAAAAGGACAGTCCTTCAAAGTCTGAAGGTGACATTGAAGGAACTCGGCAGC
AGATTCAAAAAATCCCAACCGATTCAATAGGCATTATACGCGCTCTGTGTGTACTTGCTCCTGAGCTTGG
CAACCACACAAGTGCTGGCATTGCTACTTACTCTAAGATTGCAGTCTGTATCAGATTGTGTGCTGAGGAA
AAGAATAAGCTTTTACCATCATGGATGGCATCAGTATTCACAACTCCTGCAGTACCTAAAAAATGAAGAC
CAGATAATGCAAAGTTTCCAATGAAATCAACATGCATTTAAGTCAGTTAAATGACTTCAATCTACAGAGA
GGAAAAATAATTACAAATATCACTTCTCTAACACACAAGATCACAGCACTGTAATTGGAAATGTTACTGG
CATGGTGCCCTTTCCCTGTGCTGACGGTATTTCCAAGCGTGCTGCCTTATTGTTTCTGTGCTAGATTGAT
ATTAAAGCAACTACAATGAAAGGGAATGACTCGAAAATTTTCCAGTACTAGGCTTGATGCCCATGGCATT
TTGAAACTTTCTGCCCACCTTCTTCCACTCAGCATAACCAAAGGCAAAATAGATGCAACCAAGACAAGTG
TTCATTAGTAGGAGGTTCTGTATTTTCCTACCTTCTCCCAGATCAAGGTGAAAAACGTGGGCTTTATGAC
GTATGCAGTGTTAGCTCTACTGTAGCAATCAGTAAGTTCTACTATAGGAGAATGACACATTTTTATCAGC
TAGCTCACTGAAAGGAAGGACTGGTTGCAAGTGATATTTGTACAGGGCAATCTCTTGAGAGGTAGATGGC
TGAGAGGCAAGGTTGTCAGCAGCTGGACCCTCAAAGGTAGTTTTATATTAAGAAAACATCGGAGAATCCT
GCTAGGGAACAATGCCACCAGTGTGTGGGCATAAATAGATGGATTTTACTTACGTAAGCCCTTAAAAATC
CCTGTGTGATTAATAGAAGCTTAATAAAGGGGACAGCTGCATTTGTAAGGAATCTGTACCCATTAGGTGA
ACTCATACTTCTTGTTCTTCCTAAGCTAAGATAGCTCTTTCTCTCTTGAATTGTTACCAGGCTTTTTTGT
GTACTGATCCCAGAGAGCAAGTGATCTTTTAAAAATCATTTTTTACCCAGAACTACAGGAACAAAACAAT
TTTTCTGAACTAGTTACTCGTCTGTAGTTGAGCCTAGTTGGGAATGGTTACTGGAACTAACAGTGGACAG
TTTATTTCTTCCATGGAGAACAAAAGAGCCTTTTGGAAACACTAATTTTCAGTTTCCTTTGCTGCACCAA
GCCTAGTAAGAGTATATTTTCGATGCTAAAATGTTAACGTTTTGGTCTGATGAACATCCCTTGGACAGTA
GGATTACACAACAAGATCAGTAGCCCCACAATCCCGTACTTTCCAGTTAGTTTTGAGATAAACATATAGG
TATGTTCTGCCTTTTCTTTTGATAACCTTTCCTTCCTTTTTGTAAATAGAGGTTTTATCAGAAGAGAATA
TTTTCTGCCCTGGTACATCTGTATCAACTTCATCCCCCTCAGCAAGCTGCCAACTCTGCAACTATACACA
GGCTTCCATTAGGTGCATACCATTTTATCCAGGACAGAAAGATGGACTTATTTTATAAAACAGGATGAAG
TGGAGAGAGTAGATTCAGTAGGACAACTAGTTAATATAAATTACTAAGAAATACAATGCTAAAAATATCC
TGTCTCCATCAGTTTAAATTCACACCTACTCCTATCTGAGCAGGAGAGAGAAAACAGAAATCTCCTTCAG
CTTTCAAAACTTCATCCATCTCCTGAGAATCAAATCTTCAGCTGGCAGATGTCAGCAGGCAGCACCAGAA
CCGTACTATATTCCTGAAGGATCCACTCTTCAACACCAGACTGCCACGACTGGAACGTCAGAGTTACAGA
TAACTCTCAGCATTCCTTGAGGACAGTTTAATTCCCTGGGGGCCTTGTATGTTGCTGTCAGCCTGACTGG
GTAGTAAAGCAGACCATGACTTCAGCAGGTGAGTAGAGGGTGCACATAATGCTTTAGTCTCTTCCTGTTC
CTATGCCTGTTACCAGCTTTGCCTTTTATATTCTCACAAACCAATTGCTTTCCTGAAATGGACATTAGGT
CCTGATGAACCACATCAGCAATACACTGGCTGTTTAAATCCTGAGGAAAGGAGAGCATTAAGCAAACCAA
ACACAAAAGATGGTACTGAGTGGACTTGGAGTGGACAGTGAACAAAGGGAAAGGAACCTAAGACAGATGC
ATTGTGTAGTTTATACTGTTTAGGTAAAACTAACAATAGTACAACAGGCTGGAATGTAAATGGTGGAAAT
GTGGGTACAAATTTCTTTTAGGCTGTTTAAGTTAAGGCTGTTACTGTGAAAAATGATATAGCTTCTAATT
AGAATGCATGTAGAAAACTCTGCATCATAAAAATGGAAAATAGAATCTGAACATGCTGCGTATCATGAAT
CCGACTGAACAGGACTCGGGGAGGAAATTACAAGTGTGTTTTAGCAGTCACTGCAGATTATCTCATGGGT
TCTTTATATATACATGTTTTTGTGGTGTCAAGCTGCAGGAGCTTAGGAGTTTTGTAGAGCTTGTTGCAAG
TGCTGTAGCTCAGTAGATGTCTGAGACTCTTTTCAACAAGACTGAAGATCCCATTCCCGGCCATGGTGAG
TTACTGTAGACCATACTATATGACCATACCATAGACCAGCACCATATGGGTGCTGAGACCACAACTCTGA
AAAAGTTGTGCAGACATGCTCAACGCTGCACGCTGCGAGTTGGCCCAGAAAAAAACAAGAAGGCTTTTAT
AGGAATCTGAAGACTTTTGCAAAAGACTAGCCCCAGATGTGGACAAAGTAGGATGCAGTCTAGAACAGCG
AAGTGACTGTGGTCCAACAGACTACTTTGTCCGTGCCTGATCTGTAGATTGGCTCCTACTACTGCTGTTG
TCACCATGGTACAGACAGGATGTCTGGTGTGATGTATGTTCACTGCTGGAATTGAGGGTCCTCTCCAGCA
GTGCTGTATCTGGCAATATGCTATCTGCCTTCAGAAGTCCTGGAGTTGACCACTACTTCACTGTATGGTC
TCCAGCCTGTCTCCTCATTCCTTTCCCTTGGCAACAGCATCCCCATCCTGAGTCCCTCAGCTTTGAGGCA
GAAACATTGCATTTAGCATGTGTTGAGATTGTTGAGCTGGCTATGCTTTGTAGGAGTGAGTCTTGTTTAT
ACCAGAAATTCACACTGATTATATGCAACTGTCATGTTCAGTTCCTTGGTAAGTTTTGTCAAACAAACAA
ACAAAGATACCTTGTAAAGAGAATTGGAATGGGGTAAGGCAACCAAATCCAGGACAATGCAGTAGCAAAA
TATGGGTGGAAATCAGATGTGCATGCACCATTTATCATAATTAGAGATTATTTGATAGTATCACTACACT
TGTACACTTTCATGCCTTTAAAAAAAAAATCTAAGAAAAATTGTGCTAAGTTCTTTTACCAACAAATAGT
ACCTAAAGGTATTACTCTTAGATAGTTATGAACAAGAGAGAAGTGATGTCGTACAGTGCTATTCATATAC
CACACAACTAAACTCACCAGCTTTCTAAGAGGAACAATCAAAACAACATTCTCTCCCCTACCCAGAGCAG
ACAGATCCATAAATTCTATAAACCTCACATTTCCACAAAATACCGGTCTCATTGTGTTCGAAATCGTTAG
ACTTGGTGAATGAGTGATGCAGAACCTCCTTACAGAATTGCAGTATTACACTAAAAATGCAGTTGAGGTA
CATCTCATCAGGCTCTGAATCTCTCCACTGATTTTTGGCAGGAATCTGCTCCATTGCCTTATACTTACTA
GATCCTTTGTTCGAAAGGAGAACTAAACAGTCGAAATTGATTATCACATAATTGTTTCAAAGGAAACCAA
AAGATGCAGTAGTTAAGAAGAAGTAATTAGATAGAGTCTACTACTTTTTGAAAACATTGCTCTGGGGAAT
AAGTTCTGAAGTAGTAATTCATGTGAAATACATAGCTAGTGTTCTGTTCAGAGGGGGAGAAAAGAAAAGC
AACCTGAGTTCTGCACTTCTAATAGCTATAAGAGTCTCTTCTAAATTTGTGATCTTTTCATATGTTTCTG
GATTCCCCTGTTCTGTTAAAGCAGAAATTCACAGATGCAAGTGGAAATATCTTGACAGTAGGAGGGAGTA
AAAGGTAACCAGCATGAAGAACAGCTGTGAAACACAGGCAAGACATTGGTTTCACTGTTTTTTTTTTTTT
TCATTTTTCCCTTAAATGATTTGTGTTGGTGAGGTTTGCATTCTGAAAGCTTTTGCTCCCTGTTAATGCA
GATTCTCATCTGGGATTATATACATTTAAATCCTCGTACTGTTGTAAGCAATGAACATTAGCAACCTTTA
TTTACACTGCTGTTCTATAAAAAGCAGAGGGAATGCCCAAAAGAGGATATTTTCCTTTGGCACAAGGACA
CAACCTGATTAGAACATTATATAATATTAATACTCATTTGGCATATTTTTTGAGGCAGATCTAGAAATTC
AACACCTGTGATGGTGGTGGCAACTGCATGCTGGAAAAAATGAAATCGTCTGTCTGAGAACTTTTTAATG
AGTTGTTCAGAACTAATTGGTAAATGTAGCTGAGAAGGAGCACATGGGAGGGAAAGAAGAGTGGCTGCCA
ACACTGCAAGAGTCCCTGTTGCTTCTTTTGCAGTCATGACAGTAAGGGAATGTTGCGGACATAAGTAGAG
AGAGGATGGAGGAGGACCAGGAATACTGACAGATACCCCCAACCTCAGCCAGAGGCCAAGTACCCAAGCT
TCATGCAAGCGCTCAGAAAAGGAATTGGGCACTGAAGAAGCAGCCAACTCAAAACAATTCTGTGATGGAG
CTTATGCCAGGAACCAAGGCCAGCCTCCATGTTGGCAGGGCAGTGAATCTGCTGACCCAAGTGCAGTGCC
CTGTAACTTGGCAACATGAGCAAAGACAGATTCAGTGACAATCCTAGATAAGGCACAGTGAAGAACCAGC
TTCACAGTCCAGCCAGGCAGTCTAGTCAGGAGCAGAGAGTGCTGCAGCTTGAGGCTGCAATACAAACCTG
TTTGAGCCAAAGTCTGAAGCAAGCACAGATACAACATTTGCATCATTCAGAGCAAAGGTAGGTTCCCAGA
CCTGAGCTTGAGTAGCTCTGGAACATGGGAGAGAGTGGGCAGGGTCCCAGATGAGGCAGGTTTGGGCAAT
TAAGACCTGTTAACGTACCCAGGACTCTAAGGAGAAAAAAGAAAATGGTTCTTAGTTTCTGTTGTGTTAT
ATGTCTTTCTGCTTGCTGAGAAGCAGTAATATGAAGTATGTGTTTTTGGTTCATCAGAACAATAACTGCT
GCCTCAGCAGCAGTCGTTCCAAAGAGAACAGAGAGAACTCTGTAGATTAAAAAAGAAAGAAAGAAAAAAG
AAGGAAAAAAAAAGAAAGAAAAACACCACCACTACCAAGTCAATAGGCATTACAAAATTAATAGCAGAGG
AATGAATTAGACTTACAGAGAATGAATGAGGCTTACAGATGGAGTAAATTCCCCATCTGTAAGTGGTGAA
TTCCCAGGTAAAGAAGGTTTGCACAGGAAATGTTAATAGTACATGAGGGGCAAAAAGTGGGGGAGAGGAG
TGTGGCAAGGAGAAAAGATTGCAGCATGGTGAAGAAAAAGTCTGAGGTGGAAAATGGAGCAAGAGACCCA
TGCAAAAACAAAACATAACATACGCACACCTCCTCCTCCCCCCCAAAACAAACAAACAAACAAAAACACA
AAGGATAGAGGAAAAAGACACTTTGCTGTTTGGCTGAAGGAAGTCATTAAACTGAAATCTGGGAGAAGAT
CGTAGAGGTGAAGGAGGGAAGACTGAAACTATCTTCTGAATGACAGCCCATAGACTATCTAGTGTTCTGA
ATGAGTCAACAAATCTCTTTCCATTTGTGGAACCCTCAAAATACCTCTAGTTACGTTTGTAACCTCTCCT
GTGGAAATGCATTTCACTTTCTGTACCACTCAAGAGCCTCACAACTAGAAACGATGATTATTGAGACCAA
CTGTCCCATCAGTAACGAACTTGAATAGAATGACCAGTGAATGTGACAACAGGCAGTGGAACGTTAATGA
GTTAAATAATGATAATCCTATAGATGATAAGTGGGAATGACAAAACAACCATGTTGGCTCTTGCTCACTC
TAAGCTTGTGCATCAAAGAAGTATAGTCAGTGAGTTTCATAGCAAAGCAAAAGCTGAGATAAAAGGGCTG
AGGCTGTCTGTGATCTGATCTTTACCATAAAAAGGGGAGGATGTTTTATGAACCATCACTCTGAGTACAA
ATAAATGTAGAATTTAAGAAAGAACTGATGTATTTGATTTATAAATAAAGTGTAGAGAACAATCCCTGAT
GTGTAAGAATTCTTTACAGCCTGCAAGGACTCCTGTCCACTTTTACAACCCAATACAGATCATGTTGCAA
AGTAAATTATTACATGTTACCTTCTGTAGCAGATGCATTAACATCCAAACAGATTGTAAAGAGATTATAA
AATGGTTAGTACACTTGTTGCATAGCAGAGCTCTTCAGAGGTGACTGTTTATCCTGGTTTCCTGTTAATT
TGGCAAGAACTGAAGTTCTAGTCTTTATCACAGACCAAGCCATGTCAAACAGGATGATCTGATGAACACT
GACCAATGAGACTAATGATAGCTGATTATGGGAAGTGTTCCTGCCACGTTGACACTCCCAGTTCTTCACA
CAATAGACACTGAGAATGTTCTCAGCTGCTTTTGGCCCTCCCT
>MSTRG.874.3 gene=MSTRG.874
GGGCCGGGCCGGGCCGGAGCGGGAGGGGCGGAGAGGGGAGAGCTGGGCGCGCACGGGGCCGCACCTCAGC
GGTAAGTGGGGGAAGCGCGGCCGCGGGAGTTGCCCTGCCCGTGAACATCGAGCTGCCTGTAACGCTATTC
GGTATTTTTATTCTTTCTTTGTAATTCTCCCCGTGAGATAAACCGTGTGTGCGTTGCCGAGGGAGGTGTG
TGAAGCGCTATGGGAAGCACAAGCAGGACAGAAATTCCAGGAGGGGAGGCGGTGTGAACGCAGTTTTGAA
GACATTGATCCCTTCCTAGGATGGAAGAGGAAGGAAAGTAGGCACGTGCTTTGGGTACCAATATGTGAAG
TTGCACGACTGTTAATGATATCAGAGTACAAAGAACAAGACTAGAAGTTTGAAGCAAGTCCCAGTCTGTG
AGATTCTTCTTAACGTCTGCTGCTACAATGAACACAGGGCTACTGAAGGACTGACTGCCTGATATCTCTT
GTAGTGGGAAAGGTGCTTTAGACAGGAAATGACTGAGATATAATCTTCTCTGGAAAAATAAATGTCTAGT
TCTTGAGTGTAAAATGGAAACTCCATTACATAAGCTCTCCCTTATGGACACAAAATTAAAGTTTAATTGA
GAATTTCCTGTGCTCGTAACAAAAAGATGCAACAAAACAAACAAAAAAACACCACCAAAAAAAAAAAAAA
CCAACCAGTCTGAACAAAATCCAGAGCCCTTGTGGCTATAACAACTGGGGAAAAAAAAAATCACCCTGTT
AAAATTCATGCCTTTAAGTGAATAGAAAACATCATGAAAACCTAAAATATTTAGGATTCAAAGAAAAATA
AATTATTAAACAGAAATGTTTCTCTTCTATGCCAAAGTCAATTTCTGACAATAAACTGAATATTCTGTGA
TAAATCATGTTGAATTTCATACACATTTCTCCTGGAATTCAGTGGTGCTTCTGACCCAAAAAGGGAAAGG
TAAACATCTTTACTGGCATCTTAGGTAAGTATACAGCGCTACAGTCTAAGAAAAGATGAAGGAGAGGGGT
ATTTTCCTCTACTTGTTTACTTTGTACCACAGAGAATGTTTATAGATTTTCTGTTTTATTGTTGCTGCCA
GTTACTAATTTCCCTTTCTTATGACTTAGTTAATTGGAGAACAGTTGGGTTTTCTTGTTTGTTTTTAATC
TGTTTTGTTCTTAAAGGAAGGAATAGTGCTTTTAAAACCATAACAAATAGCAGTAAGAAGTAGAAGAGTA
AGTATGTACAACTTTAATTTTATGAAATTAATCTGATTTGACAGTATTTTTTTAAGTTGTGATGTACCAA
GATGGTCGAATCAGTTCTGCATTGCTACTTATTGATGACTGTTGTGCTAATCTGTCACATACAACTCAGA
AAAGATTTTGGTTTTTACTCCATAAAGTTAATACCGGTATTTCTAGAGGTCTCAGTAATGCGTAAGTATA
TCCTATAAAATGAGTAATAAGTGCTGTGTTCAAAGTGATGTTCTTTTGGTTTGTGTTTTTTTGTTTTTGT
TTTGTTTTGTTTCTGACATAGTCTTCACACTATGCTACTCGCAGTGAAGTTCTGGATAATGTACGATATC
ATGATTTGTCTGTGTTAACATGTATCCTTCCATTTACTGAAACTTCTAGCAAAGAAAAACGACACTGGAC
AAAGTTTAAGTATCTTTAAATTTACTTAGCTGGGAAGATGAAATTGACCCAAATACTCTTGCCGCTTAAA
TCAAGGTATGTTGAAGTAAGTAAAGCAACTGCAGTGATTCCTATTGTATTCAATCTAGACTATCATTTGT
GTCCCAATCAGTGTTATGGGAAAATGTGTATGCACATATATACATACACTTCTTTGGAGCTTCTTTTTAG
TAATTATTTCTATTTGCTTCACCTCAGTCCCAAACAAATAATGGATATGTTGTTTATCACTTGTTATACA
GTCTGTTTTCTTTTGTTACATGTCTCCATTTATTCCCCTGCCGTATGAATGCTAAATGAGATTATGACAA
GCCTCAACTAGGTTGTAAGCTTATATAATTAATATCTGCTATCCTTTCTAGAAGAATTAAAGTGCACAAT
GTATTGCTCCTTCCCTCTTTGCCTTATGCATTTAGGTTTTAATTCTATCATCTAAGGAAACCTTTTACTT
CTCAGGTAAAAATGAGGATCAAAACAAGACCTTTTGTTTCCATTAGAAGCACTTAATGGTCTTCTTGTTT
TCAGAAGGTCTAATTGTTTTCAGAATAGCTTCATTAACTTCTGAAAGTGTTACCAAGACAGACATCCCCA
GAGCCAGGATGCTAATTAGAAGGAAAACTGGCCTTAGAGTACTTGAAGAATTGTCTTCTTTAAAAGAGCA
AGAAGGCTCATTCAATCATTGACAGAATGTTTCTGCCAAGAAGTAGGAATAACTGCCAGTTATACAAACT
CAGAGAATACCTGTGACAAATGACTTATTCCCACAGTCAAATGACTTCTTCAGACAACCAACAACAGGAA
GCTCTCTGACGACTAAGTGAATAGTGCTAAGATGTCTATCACTTTCAGTGCAGTCCAAGTCATGTCGTTT
ATGGCCAACTTCATCTGTCAGCTCCAATATTCCTAATTCAGTAGGTTACGCATGTTTGGAGGGTGCTTTG
ATTGCTTTCTTAGATGCCGAAATAGCAGTAGTAGCACATTTGGTCTTCATCACATTCACACTGACTTTAT
GTTGAAACTCTTGTATGTCCAACCAGAAAAAAAAAAAAAAAAAAAAAAAAAACCAACAAACTTATGCAGA
ACTAAGGAATAAGCGCAGATATAAGATATAAACAAAAATAAAATAAATGAGTGATAACAACTTACATTCT
AACATCTATAGAAAAAATACCTGAATTAAAAATAAGTGGTGTGGGGAAAGAAATTACTACAAATTTACGT
AAAAATCACTACCAAATGAGTCAAATAGGAATACTTTTAAACAAAAATAAGCAACCACTATTATCAGTCA
GATCCTAGAAGTTCTATATTAATGTGCATCTCAGATGTGTGCTGTTAATAAACTAAAACATTCTTTGGCT
AGGACTGAGGCAAGACAGTGAGCTACACTGAGCTCTCTGTGGCCAAAACTGTCAATTCTAAAGGAAGTTT
CTGTGTTCTTGCTGTCATTTGAGAAGTTATGAACTATGATCTGGGCTTGCTACACTGCCAATAGAATAGG
GAAAGTCACCTCATCTCAATAATAAAACTGTCAGTAACAAAAGGATAGTTCTTAGTTACTCCAGTAGTTA
CAGGGAAGCTGATACTAAGGTCAAACAACAGGGCAAGACCAATACTAGTGCCAATGAACATGTCAACATT
AAGCACCATTTTTTTCAGAGAAGTACTTTAACACTTCAATATTCTGTGTTTCAGATGGTATCTGGACACA
GTAGAGGTTTGTTTATTGATTCTTAGATGAAACGAAAGCTGTTAGACATTCTGGAGGCCAACCTGACAAG
ACTGGACCCAGAAAAAGGACAGTCCTTCAAAGTCTGAAGGTGACATTGAAGGAACTCGGCAGCAGATTCA
AAAAATCCCAACCGATTCAATAGGCATTATACGCGCTCTGTGTGTACTTGCTCCTGAGCTTGGCAACCAC
ACAAGTGCTGGCATTGCTACTTACTCTAAGATTGCAGTCTGTATCAGATTGTGTGCTGAGGAAAAGAATA
AGCTTTTACCATCATGGATGGCATCAGTATTCACAACTCCTGCAGTACCTAAAAAATGAAGACCAGATAA
TGCAAAGTTTCCAATGAAATCAACATGCATTTAAGTCAGTTAAATGACTTCAATCTACAGAGAGGAAAAA
TAATTACAAATATCACTTCTCTAACACACAAGATCACAGCACTGTAATTGGAAATGTTACTGGCATGGTG
CCCTTTCCCTGTGCTGACGGTATTTCCAAGCGTGCTGCCTTATTGTTTCTGTGCTAGATTGATATTAAAG
CAACTACAATGAAAGGGAATGACTCGAAAATTTTCCAGTACTAGGCTTGATGCCCATGGCATTTTGAAAC
TTTCTGCCCACCTTCTTCCACTCAGCATAACCAAAGGCAAAATAGATGCAACCAAGACAAGTGTTCATTA
GTAGGAGGTTCTGTATTTTCCTACCTTCTCCCAGATCAAGGTGAAAAACGTGGGCTTTATGACGTATGCA
GTGTTAGCTCTACTGTAGCAATCAGTAAGTTCTACTATAGGAGAATGACACATTTTTATCAGCTAGCTCA
CTGAAAGGAAGGACTGGTTGCAAGTGATATTTGTACAGGGCAATCTCTTGAGAGGTAGATGGCTGAGAGG
CAAGGTTGTCAGCAGCTGGACCCTCAAAGGTAGTTTTATATTAAGAAAACATCGGAGAATCCTGCTAGGG
AACAATGCCACCAGTGTGTGGGCATAAATAGATGGATTTTACTTACGTAAGCCCTTAAAAATCCCTGTGT
GATTAATAGAAGCTTAATAAAGGGGACAGCTGCATTTGTAAGGAATCTGTACCCATTAGGTGAACTCATA
CTTCTTGTTCTTCCTAAGCTAAGATAGCTCTTTCTCTCTTGAATTGTTACCAGGCTTTTTTGTGTACTGA
TCCCAGAGAGCAAGTGATCTTTTAAAAATCATTTTTTACCCAGAACTACAGGAACAAAACAATTTTTCTG
AACTAGTTACTCGTCTGTAGTTGAGCCTAGTTGGGAATGGTTACTGGAACTAACAGTGGACAGTTTATTT
CTTCCATGGAGAACAAAAGAGCCTTTTGGAAACACTAATTTTCAGTTTCCTTTGCTGCACCAAGCCTAGT
AAGAGTATATTTTCGATGCTAAAATGTTAACGTTTTGGTCTGATGAACATCCCTTGGACAGTAGGATTAC
ACAACAAGATCAGTAGCCCCACAATCCCGTACTTTCCAGTTAGTTTTGAGATAAACATATAGGTATGTTC
TGCCTTTTCTTTTGATAACCTTTCCTTCCTTTTTGTAAATAGAGGTTTTATCAGAAGAGAATATTTTCTG
CCCTGGTACATCTGTATCAACTTCATCCCCCTCAGCAAGCTGCCAACTCTGCAACTATACACAGGCTTCC
ATTAGGTGCATACCATTTTATCCAGGACAGAAAGATGGACTTATTTTATAAAACAGGATGAAGTGGAGAG
AGTAGATTCAGTAGGACAACTAGTTAATATAAATTACTAAGAAATACAATGCTAAAAATATCCTGTCTCC
ATCAGTTTAAATTCACACCTACTCCTATCTGAGCAGGAGAGAGAAAACAGAAATCTCCTTCAGCTTTCAA
AACTTCATCCATCTCCTGAGAATCAAATCTTCAGCTGGCAGATGTCAGCAGGCAGCACCAGAACCGTACT
ATATTCCTGAAGGATCCACTCTTCAACACCAGACTGCCACGACTGGAACGTCAGAGTTACAGATAACTCT
CAGCATTCCTTGAGGACAGTTTAATTCCCTGGGGGCCTTGTATGTTGCTGTCAGCCTGACTGGGTAGTAA
AGCAGACCATGACTTCAGCAGGTGAGTAGAGGGTGCACATAATGCTTTAGTCTCTTCCTGTTCCTATGCC
TGTTACCAGCTTTGCCTTTTATATTCTCACAAACCAATTGCTTTCCTGAAATGGACATTAGGTCCTGATG
AACCACATCAGCAATACACTGGCTGTTTAAATCCTGAGGAAAGGAGAGCATTAAGCAAACCAAACACAAA
AGATGGTACTGAGTGGACTTGGAGTGGACAGTGAACAAAGGGAAAGGAACCTAAGACAGATGCATTGTGT
AGTTTATACTGTTTAGGTAAAACTAACAATAGTACAACAGGCTGGAATGTAAATGGTGGAAATGTGGGTA
CAAATTTCTTTTAGGCTGTTTAAGTTAAGGCTGTTACTGTGAAAAATGATATAGCTTCTAATTAGAATGC
ATGTAGAAAACTCTGCATCATAAAAATGGAAAATAGAATCTGAACATGCTGCGTATCATGAATCCGACTG
AACAGGACTCGGGGAGGAAATTACAAGTGTGTTTTAGCAGTCACTGCAGATTATCTCATGGGTTCTTTAT
ATATACATGTTTTTGTGGTGTCAAGCTGCAGGAGCTTAGGAGTTTTGTAGAGCTTGTTGCAAGTGCTGTA
GCTCAGTAGATGTCTGAGACTCTTTTCAACAAGACTGAAGATCCCATTCCCGGCCATGGTGAGTTACTGT
AGACCATACTATATGACCATACCATAGACCAGCACCATATGGGTGCTGAGACCACAACTCTGAAAAAGTT
GTGCAGACATGCTCAACGCTGCACGCTGCGAGTTGGCCCAGAAAAAAACAAGAAGGCTTTTATAGGAATC
TGAAGACTTTTGCAAAAGACTAGCCCCAGATGTGGACAAAGTAGGATGCAGTCTAGAACAGCGAAGTGAC
TGTGGTCCAACAGACTACTTTGTCCGTGCCTGATCTGTAGATTGGCTCCTACTACTGCTGTTGTCACCAT
GGTACAGACAGGATGTCTGGTGTGATGTATGTTCACTGCTGGAATTGAGGGTCCTCTCCAGCAGTGCTGT
ATCTGGCAATATGCTATCTGCCTTCAGAAGTCCTGGAGTTGACCACTACTTCACTGTATGGTCTCCAGCC
TGTCTCCTCATTCCTTTCCCTTGGCAACAGCATCCCCATCCTGAGTCCCTCAGCTTTGAGGCAGAAACAT
TGCATTTAGCATGTGTTGAGATTGTTGAGCTGGCTATGCTTTGTAGGAGTGAGTCTTGTTTATACCAGAA
ATTCACACTGATTATATGCAACTGTCATGTTCAGTTCCTTGGTAAGTTTTGTCAAACAAACAAACAAAGA
TACCTTGTAAAGAGAATTGGAATGGGGTAAGGCAACCAAATCCAGGACAATGCAGTAGCAAAATATGGGT
GGAAATCAGATGTGCATGCACCATTTATCATAATTAGAGATTATTTGATAGTATCACTACACTTGTACAC
TTTCATGCCTTTAAAAAAAAAATCTAAGAAAAATTGTGCTAAGTTCTTTTACCAACAAATAGTACCTAAA
GGTATTACTCTTAGATAGTTATGAACAAGAGAGAAGTGATGTCGTACAGTGCTATTCATATACCACACAA
CTAAACTCACCAGCTTTCTAAGAGGAACAATCAAAACAACATTCTCTCCCCTACCCAGAGCAGACAGATC
CATAAATTCTATAAACCTCACATTTCCACAAAATACCGGTCTCATTGTGTTCGAAATCGTTAGACTTGGT
GAATGAGTGATGCAGAACCTCCTTACAGAATTGCAGTATTACACTAAAAATGCAGTTGAGGTACATCTCA
TCAGGCTCTGAATCTCTCCACTGATTTTTGGCAGGAATCTGCTCCATTGCCTTATACTTACTAGATCCTT
TGTTCGAAAGGAGAACTAAACAGTCGAAATTGATTATCACATAATTGTTTCAAAGGAAACCAAAAGATGC
AGTAGTTAAGAAGAAGTAATTAGATAGAGTCTACTACTTTTTGAAAACATTGCTCTGGGGAATAAGTTCT
GAAGTAGTAATTCATGTGAAATACATAGCTAGTGTTCTGTTCAGAGGGGGAGAAAAGAAAAGCAACCTGA
GTTCTGCACTTCTAATAGCTATAAGAGTCTCTTCTAAATTTGTGATCTTTTCATATGTTTCTGGATTCCC
CTGTTCTGTTAAAGCAGAAATTCACAGATGCAAGTGGAAATATCTTGACAGTAGGAGGGAGTAAAAGGTA
ACCAGCATGAAGAACAGCTGTGAAACACAGGCAAGACATTGGTTTCACTGTTTTTTTTTTTTTTCATTTT
TCCCTTAAATGATTTGTGTTGGTGAGGTTTGCATTCTGAAAGCTTTTGCTCCCTGTTAATGCAGATTCTC
ATCTGGGATTATATACATTTAAATCCTCGTACTGTTGTAAGCAATGAACATTAGCAACCTTTATTTACAC
TGCTGTTCTATAAAAAGCAGAGGGAATGCCCAAAAGAGGATATTTTCCTTTGGCACAAGGACACAACCTG
ATTAGAACATTATATAATATTAATACTCATTTGGCATATTTTTTGAGGCAGATCTAGAAATTCAACACCT
GTGATGGTGGTGGCAACTGCATGCTGGAAAAAATGAAATCGTCTGTCTGAGAACTTTTTAATGAGTTGTT
CAGAACTAATTGGTAAATGTAGCTGAGAAGGAGCACATGGGAGGGAAAGAAGAGTGGCTGCCAACACTGC
AAGAGTCCCTGTTGCTTCTTTTGCAGTCATGACAGTAAGGGAATGTTGCGGACATAAGTAGAGAGAGGAT
GGAGGAGGACCAGGAATACTGACAGATACCCCCAACCTCAGCCAGAGGCCAAGTACCCAAGCTTCATGCA
AGCGCTCAGAAAAGGAATTGGGCACTGAAGAAGCAGCCAACTCAAAACAATTCTGTGATGGAGCTTATGC
CAGGAACCAAGGCCAGCCTCCATGTTGGCAGGGCAGTGAATCTGCTGACCCAAGTGCAGTGCCCTGTAAC
TTGGCAACATGAGCAAAGACAGATTCAGTGACAATCCTAGATAAGGCACAGTGAAGAACCAGCTTCACAG
TCCAGCCAGGCAGTCTAGTCAGGAGCAGAGAGTGCTGCAGCTTGAGGCTGCAATACAAACCTGTTTGAGC
CAAAGTCTGAAGCAAGCACAGATACAACATTTGCATCATTCAGAGCAAAGGTAGGTTCCCAGACCTGAGC
TTGAGTAGCTCTGGAACATGGGAGAGAGTGGGCAGGGTCCCAGATGAGGCAGGTTTGGGCAATTAAGACC
TGTTAACGTACCCAGGACTCTAAGGAGAAAAAAGAAAATGGTTCTTAGTTTCTGTTGTGTTATATGTCTT
TCTGCTTGCTGAGAAGCAGTAATATGAAGTATGTGTTTTTGGTTCATCAGAACAATAACTGCTGCCTCAG
CAGCAGTCGTTCCAAAGAGAACAGAGAGAACTCTGTAGATTAAAAAAGAAAGAAAGAAAAAAGAAGGAAA
AAAAAAGAAAGAAAAACACCACCACTACCAAGTCAATAGGCATTACAAAATTAATAGCAGAGGAATGAAT
TAGACTTACAGAGAATGAATGAGGCTTACAGATGGAGTAAATTCCCCATCTGTAAGTGGTGAATTCCCAG
GTAAAGAAGGTTTGCACAGGAAATGTTAATAGTACATGAGGGGCAAAAAGTGGGGGAGAGGAGTGTGGCA
AGGAGAAAAGATTGCAGCATGGTGAAGAAAAAGTCTGAGGTGGAAAATGGAGCAAGAGACCCATGCAAAA
ACAAAACATAACATACGCACACCTCCTCCTCCCCCCCAAAACAAACAAACAAACAAAAACACAAAGGATA
GAGGAAAAAGACACTTTGCTGTTTGGCTGAAGGAAGTCATTAAACTGAAATCTGGGAGAAGATCGTAGAG
GTGAAGGAGGGAAGACTGAAACTATCTTCTGAATGACAGCCCATAGACTATCTAGTGTTCTGAATGAGTC
AACAAATCTCTTTCCATTTGTGGAACCCTCAAAATACCTCTAGTTACGTTTGTAACCTCTCCTGTGGAAA
TGCATTTCACTTTCTGTACCACTCAAGAGCCTCACAACTAGAAACGATGATTATTGAGACCAACTGTCCC
ATCAGTAACGAACTTGAATAGAATGACCAGTGAATGTGACAACAGGCAGTGGAACGTTAATGAGTTAAAT
AATGATAATCCTATAGATGATAAGTGGGAATGACAAAACAACCATGTTGGCTCTTGCTCACTCTAAGCTT
GTGCATCAAAGAAGTATAGTCAGTGAGTTTCATAGCAAAGCAAAAGCTGAGATAAAAGGGCTGAGGCTGT
CTGTGATCTGATCTTTACCATAAAAAGGGGAGGATGTTTTATGAACCATCACTCTGAGTACAAATAAATG
TAGAATTTAAGAAAGAACTGATGTATTTGATTTATAAATAAAGTGTAGAGAACAATCCCTGATGTGTAAG
AATTCTTTACAGCCTGCAAGGACTCCTGTCCACTTTTACAACCCAATACAGATCATGTTGCAAAGTAAAT
TATTACATGTTACCTTCTGTAGCAGATGCATTAACATCCAAACAGATTGTAAAGAGATTATAAAATGGTT
AGTACACTTGTTGCATAGCAGAGCTCT
>MSTRG.893.2 gene=ENSGALG00000048001
TTCTTACTTATCTCTTCTGCTTTTGCTTGAGTTTTCTATTTATTTCAAGGAGCACTGAAAATATTTTCAT
AATGTGACACCAGTTCAGTTGTAAGACTGGAATTCACTCTTTTTCAGAAGACCAACTGAACTGCTGTATG
ATACCGCATTATCCAAGTCAGTCTAATAGGGAGACCGTGGGAATGGATGGACCTCATGCTGGATGCCTAC
ATGGATGTGGGGGTTCCAGGCCCTTTTGGGAAGTGCAGTGCTGCAAAGGATTTAGTACATCACTGAAGTC
AAACATGGCTACGAATCAGATTCACTGCATGTGACAGAAGATGAGTAAGCTAAGCTCTGTTTCGGTGCTC
TTGGATGAGGTGACATCACTTATATACTATCTGAACCATCTGAAACGTCTCTAATAATGATAAAAGCATT
TTAGGCTGGAAAAGATCCTGAAGATCATTGGGTCCAGTCATCCACCTAACTACCAAGTCCAGCACTTAAC
AGAAGGTAAATTTCTATGTCCATTTAGATACAGACTGATTTGCATGTAATTGCCACTGATGCGGTGGGAT
GCACTGGGTTAAGACCAGGTTAGAAACTTGACAAAATGTGTGGCAAATTGTTTGGACTATAGCAAAAGGT
GTAAGCTGTTGGGAGCTTTGCCCATGTTTCATCTGCAACAGGCTGAGGTTCTCCATCCTCTAACCTGTAC
TACAAGTTATCTGTCCCAATAAATGAACATTTTGATTTCCTGAAAAAAAAAAAAGCCAGTAACAATGAAT
CCCGTTTCAGCTGAAGAATTGAGTAATTTCCCCAAAATCTTGAAAGCAGAAACTTATCAACACAACGCCT
TGCCATGTCCACAATTTGAAAGGCTCCTGCCTGATCTGGCAAAGCTGATGATTTCAGAGGAGCTCTATTG
CTTGGAGTAGCTCCATTTTGAAGCATCCACTTTGAGGTACAGTAAGCCTCATCCTATGAGCACACAGTGA
TCATGGATCAAGCTGAAGTCACAGCGAGGAGAAAATGGCCGTCAGTTTCAAAAACTCAGGTGTGAACAAC
TCGAACAGATGTTTCTAAAACATCATTCTGAAAATCTGGAACTCTTTGCACAGGAGAACTGAATGGTCAC
CACGCAGGACATGAAGTTATTCCCACTCAATCCAGACAGAATCTCACAGTGATGCAAATTTATTTGTTAA
GGCTGGGTGCTCATCCAAGTTGGGTCAGCATCAGTTTGCACAATATAGGGATCTACTACTTGACCATTAG
GCATTGCCTCTTTCCACTCTGACACAGTTTCTTCCTGGGAGAACAAGGGGATTTACTATCTCGGGATTTC
TGAGGACTGGAGCTGGCTGAGCATTCCTCATGGCCCTGAGTTATATGGGAATTTAGCAAGCCTCTCTTCT
CAGGCAGCAGATCCCTCATCTCAAGAAATCTCTTGATTAAACTGTCAAGCTCTGCGACGGGCAGCTGAAG
GGAGCAACAGATTTTGAAGAAATATTTTTGATTATTCCCAGCATGGACAGAACGATGACATACAGCGGGT
CTAGCAAACTTGCCTGGCAGGCAGTTGTGGCTTTGTATGTAAATATAAACATATATTTACATATTTCCTA
ACATCTGTTTTGAATTTGTGTTCCCTTTAGTTCTATTTAAAGTACATCTTGTCCTATTATCTCTGAGGCT
GAAATTTGGAGGGCTCTGCTAATAAACTCTAACACTGCAAAGCAACAAGACACATTCTCCTCCTCCCTGT
CTTTCCAACCAGTTCTTTTACAGCTGTTCCTCACTTGTATTCCATAGTGCAACAGCATCACCCAGCCTGT
GGAAGGAGCACGGTTTCCTAAGCAGATTCAAATCTGGGAGTGTACTGTGAGAAATGGTGCTCAATGTCAA
AAGACCCCAAGTGTGATCCAGCAGTGGGGCTGCTTTGAGGAACAAAGGTGTGGAGTGATGGCCAAACCTT
CCAGGGCACCAATGGCCAACAACTGCAGCTGATGTTCTTACTTTGATGGCAGTCACCTTTTTAACCCTGC
TGTGGCCTTGTGCCTCATGTCATTGGCTTTTATAAAATGCTCTTCTAAGGAACAGTTAAGTACTAGGACA
AATACATATGATGTCCTTAAAAGCACAAAGTTCTGTGTCGCCAGATGATGTGCAAATCAAAGGCTTTTCT
GCACTGATGAAATTCCAGGAAATGCAGGGTGGGGGAGAAGAGCTACAGAGAGATAGCCAGAAACAAGATG
CTCAGATCCGCCATCCAAAAAAGTTGCTTCTTCAGCCAAATTGCTAAGCCTTTTATGAGAAAGATGTCTT
GGTTTGGCAGGGAAGAAGAGACAGCCCCACCAGAC
>MSTRG.894.1 gene=ENSGALG00000026311
GGGAGGAGGAGGGGTCCCCGCGGCTTTATCTCCCACCCGGCTCCGCCCGCCGCCGGCTGCCTCCCGCCGC
CGCTCCCCTCCGCGCGGCTCCGCACCGCGGGGCGGCCCGGGCGGCGCCCATGGGCTGCGGTAACTCCACG
GCCGGCGGCGCGGGCGGGAGAGGTGCCACAGGGACTACTAAAGATGCAGCGGAAGAATCTGTATCAGATG
ATGACAAAAGGAGGAACTATGGCGGTGTGTATGTTGGTCTGCCATCGGATGCGGCTGCCATGGTTTCCGG
TCAGACGAAAGCTGCACCAAAAGATTAGAAGGAAATAAACACATCAAGATCCAAACAGCCGGAGCAATTT
TCTGCAAAGACCAGTTGCCAGTACTTTAGAGAGAGTTGTCTTTCTGCTGAAGATTTTTATATTTACGTAG
CCTTCCAGAGAGCAAGACAGATCAGAGCACCAAAAAACCTAAACTGTTGCAAGTTCCAACTACGGGTAAA
GCTTAAAGTACAACGTTGAATCTGTTTGCTATGATGATTGCGTTATGGAAACCTCCTGCTGTTCTCCAGA
GGAAAATGAAATTAATGAACTCATGGTGGATGTTTCTGCACAAGAGCTAACTTTGATGATCTGCAAGTTA
TTACTCTGTGGCCATATTGCAGATTTCATCAGCTATCAGCTACGCTTCGTATATTTTCTCCAAAAATTTT
TAATAGATTTTGTATAGGAAATCATGATTACTGTCCACTTAATAGTTCCTATGGTAGATTATTATAAATT
AATTGTTAATTTACTTCAGAGTAATATATTTAACAGATTTGCATCTTTTTGGTAATATTGCAAATTTTAC
TATTTTTGCTGTGAAAACTTACTAGGATGAAATAGGCAAAAGACCATTGGGCTGTTTATAATTACTATCA
TCACTTTTATATGTTGAAACAAATACTAGCGTTTAATTTTCACCTTTTAAAAATACATTGCTCAAGGAAA
TTTGTTTAAATAAGGACAGTGTATCTCATCGTAATATGTGTGTCTGTTTTCATTTTCTTCAGCTTTATCT
CTTTTATAAAGCATTACATGAAAAAAAATATGAATGAACTATTATGTTATGTTTTCCATTCTATGTGTTA
TTACAATGGCATTTCCTTGGGTAAGGGTGAAGTGATGGTATTGTCAGAGATAGCTGGACTGAAATCCAAT
GTTGCGTCCTCTTGAGATGTAGTGAGTTTGATCACTATTTCAGCTTTGTGTCTTCAACGTATCTCCTATC
ATCTCAAGTAACAGAATCGGTGTTATTTCAGCATATTGATATATGAAGTT
>MSTRG.921.2 gene=MSTRG.921
GCTCCCCCCGCCCCCGCCCCTCCCGGGTTTGTTGTTGCAAGTGCGTGCGCCCGGCGCGTGCCGCGCTCCC
GGCCCTGAGCAAACACCCGCGCCGGGGCGCCGGGCCGGGCGGCGGCGGCGGCGGCGGCGGCGGAGGAGGA
GGAGGAGGAGGAGGAGGAGGAAGGGGGAGCGGCCCGACGGGGCGGGTCGCGGCGCGCGTGGGCATTGCGG
GGATGGAGGACTTGGGGTGCACGGGGGACGCGGTGTTGAGTGAGGTGGGGGTGGCTGTGACTTAGGGCAC
GCGTAGCCCTCGGGATGCTCAGTCCGAGTTGCCACTCAGAGTGCTGGGGTCCTTCCCATACCGAGTGCCA
CAGGACGGCCGCAGCACGGGGAGAGTGAGAGTGTTTTGTTGGGCGCCATGAAGGCTCGGGGTGCTCAATG
GGGCTGAGCAAGTGGATGCGCACAGTCAGCGTGCCCATGGCTGCCAAGTCCCATTTCCCATTATTTCCCA
TTATTTCCCTGGCTACTCCATCCTCCCTACACGTTGCTGCTTCCCCAAGCAGGTGGTGGCATCATGGGAG
CATTGGCATCCTGGGTGACACAGCTGGGGGGACACAGCCATATGGCATGGCCATTGGGACGCAGCCACGC
TCAGCACTGGGCAACAGCAGTGAGCCCCCCTGGCACATCCTTCTTCTCCTGCCCTTCCACCTTGCACAAA
TCCACGTATCCATGCAAGACTGTCACATAGTTTTGAACCTTGCTTCCCCACCTTTGTGTGTACTTCTCCA
CTCGGAAAACTCAGAAAGGAGTGCTACCTTTTGCTCAAAACAGCAGAGCCATTGGCAGATTGCATTAACA
CAGGTGGGATTACCTCCCTAGGAAGTCCCCAGCAAGTGGCTGCCGTGCCCACTGCTCACGGCAGCCTGAA
GGCACAGTGGGAGGTGATCTGCGCAGACCAATCTGCTCAGGTGTCAGTGGAAATGAGGGCAAGAAGCAGC
TCTGCGGACCCTGCAGACCTCACCCACAGCAGCCTGGAGTTGCAGAGAACTCCCTCCTCTGCCATTGCAG
CCCTGATCCTTGCTAGGCACTTGGGGGTCAACAGCATTGTGAAATGACAGAACTGTACTGTGCACCCACT
GGATGGTCTCTGAGCAAACTATCATGGCACTTCTTAATGCAGTTGTACAATGGAAATGGTGAAGTGTATC
TGTGAGGTCTAACCTCTAGCAGATCCTTTATTTCAGGGTCCTCTTCACTGATCACTGACTTTCGTTCTGA
TTTTTAGCTTACTGTCCCATCCAACATAGAGAATTAATTGATCTTCTCTTACAGAACCACCACATGCAGA
CAGGATACAGCACTCATTTTTAGTCTCTGCCTATTGAGCTTGCATTCCATTCAACACCTTCTGGATGATT
TGCCCAGAGAAGCTGTGGGTGCCCCATCCCTGGAGGTGCTCAAGGCCAGGTTGGATGGGGCCCTGGGCAG
CCTGATCTGCAGGGTGGCAGCTCTGCCCACAGCAGGAGGTTGGAAATGGGTGGGCTTTAAGATCCCTTCC
GACCCAACCATTCTATTATACTATGATTTGCTCAGGGACATACCCATCACTGCACTGGGAACAGCATCAG
CAGCGCCAGATGCAGTGCATCTACTCCATGGTATGACGCCATAGAGTGAGAGAATAGGAACACATCAGTG
CTGCCATTCACCTCCCAGTACTCTGGGATGGGGCAACAGAGATCAGGAAATTAATTACCAAAGGAATGGC
AGCCCTATAAGCTGTAAATGTACTTAGAGTAATTTTTCTGATGTTGCCTACTGCAAGAACTGGCGTGGAA
ACACTGCAGCATGGAGGTTCCTTTCCCCAGGAGGCAAAATGGGACCAGAGTTCCTAGGTCCGAAGTTCTT
CAGACTCAGGAGGCTCTGAATGAGAGCTCCTAGGGAGGCAAAAGTTGCCAGTCCCTGAGATCACCACATG
TAACTGTGCATCAACCCTTTTCCTGTCCTCGCCCAGCTCTTCCAGCTCCCTGTGCCCAGGCAGTGATGGA
GGCAGAGCCCTTCCCCTCCCTGTGCCATCCCCACTGCAGCGGAACGAGCCCACCCTTCACATTCTCCCAG
TAATGCCAATCTCAGCATCTCCCCACTCTGCTTGGTCCACAGAGCAGAGGGACTGAGGCTGTCAGATAAA
CAGACAACAAATATTGCTGCAAGGGCCCCACCTCCACCCACTTGTATGCATGGTTCTGCACCTGCACTTC
AAAATTCCTAACTCTAACATAATGATAAATAGCCCTTGCCCTTTTCATTGGGCTTTCTTTTCCTTTTCCT
TTTCCTTTTCCTTTTCCTTTTCCTTTTCCTTTTCCTTTTCCTTTTCCTTTTCCTTTTCCTTTTCCTTTTC
CTTTTCCTTTTCCTTTTCCTTTTCTTCTTCTTTTTCTTCTTCTTTTTCTTCTTTTCTTCTTCTTTTTCTT
CTTTTTCTTTTTCTTTTTCTTTTTCTTTTTCTTTTTCTTTTTCTTTTTCTTTTTCTT
>MSTRG.945.4 gene=MSTRG.945
TCTGCACCAAACTAGAGAGAGAGAGAAGCAGAAGGACCCTCCAGCGGGTCCTGTGTTTTGAAGAACTTCA
CCAATAGACTTTTAAAGGTTATTTTCATCCAATAGTGAGCTACATTTAGAAATTTGTTGTCCAGAACACC
TAAAATAAAGTCCATCAGGCATTTAATCCAGTAGGTGTATGGAGTAGGGATTTATCCAGCATTTCAAAGG
GTTTTGCCCCATTTTTGGCTGTGGTCTCTGTATCCCAAAGCACGCATGAGGCTTTGGGGGTTCTTCTGGA
AATAGAAAATGGCTAAAGGAGGCTGAGGGAGGAGGAGGAAACGCTGTCTCAGTGCTCTTAAATTCTGACC
TAACGCTGATTTGCTTGAACATATGTGGGCAAAACAGGCCACGCAGCGCTGGTTGAGATCAGAAGCAATG
GGGTTGTTTTTTCCCTTTCCTTGAACACACTGGATAAATCCCTGAGAAATTCTGTTCCTAAATGAGATCT
CTAATAATGTATGTTGGATTTCAGTTTTGTTTTATTTTGTTTCATTTGGAAGTTTTCCTTTTAATCCCTA
GCCGTTTTAGTATAGGAGGAGACATTTTAGCTGCCCCCGGTAGAATGTAGCACTCTACAGGTCATACACC
CTTTTTACTCTTTTGTGTTGAACTTCAACGATACCAATAGATTATTCCTCAATGTGATTGCACAAAGAAA
AGTGATATAACATAGGCATGTAAGAAATGTGATTGTCCAGGTATGTATGTACGTGTGTGCGTGTGTGTGT
GCAGATGCTGCCTTCTCTCTGTGGTGTGTTCCTCGGCACAGCCATTACAGCTGTCACAGTCTTAGTTTTA
CATCATTCCCTCGTAGTGCCTTACCGAACTACAGATGCGGTTTAAGGGTTTACTTCCACTGGTACTCCTA
GAAACTGACTGAGGCTAGTCGGAATTTAATCTCAGCTCTTTTTCTTTTTGGGTTGTTATTGCTGATTTTC
TTCTTCTGGTGGTGGTGTTTTCTTTTCCCACGTCGTCGATCTTAGCTCACTTGGCATGGTGTTGGGGAGG
CTTGCTGGGGCTGGAAGCGTGTGTATCAGGATGTTTCCTCTAGCACTGAATGGGCTGGAAGGGACCAGGT
CGTTGTGAGACCCAGCATGCTTCCCAGGGGCTCTGAAGGTGTGTTCGTGGATTGGCCTCTTTCTTCCTGT
TGGAAGAACAGCTTTCCTCCCCTAAAACTGAGTCCTTATGCTTGCTGATGGTAAAGTAGAAGGACAGAGC
CCTCCTGAATCGTCAGCTTGTCCTAGTTGTGTGTTTGAAATGGGAGCAACACCCTAGCCCGTGGGAGGGG
GCAACAGCAGCTGTTGTCAACAGCTCTCACTATGTCTGTCAATGGGAGGGGATCAGGAATGGGCTAAATT
GGGGTACCAAAGCAAGCATGGCAAAATCCAGTTGAGGGATTCAAACTCAGGTTTCATAAATGATAGAGCA
TTGAGAGTCATCGGGCCTTACCCACTGTAACACAGTTGTGGCAGAATGCATTTCCCGTCCTCCCCCTAAA
CTTGCTCTGGAAGATTTCCTGCAGTTGGGTGTCCCTTGAGCCGGGAACACATTGTAGTCTGGGTCCTCCA
CACCGAGGAGCAAGGAGCAAGAGAGGTTTTGCTGGTAACAGCAGTTGCACTGCTATATCGGGATTTAGAA
GTGTCTCTGAAGTACCCTTGTATATGGAAGGGCTTGGGAGGAAGGAGAGAAGAGAGTTTGATAGAAAGTT
TCTGTGAAAGCTGGAGTCTACGTGGCTGCTCAGTTCCACTCTTCGTTTCTCGGTAACTAGAGCATGAAGT
ATTTAAGTGTTTCACAAGATGCAGGCTCATCGTCATGGTGGCACGGGGTGGGTTCCCTAGCAGCGATAGG
GAAGGAGGTTCTTTCAAGAAGGGAAGCTGGCAGAAAGACGAGCACAAATGCATTGTCTTGTGGTGAGTGC
TTGGCTGGCCTGATCGAGGGGATCCTGCTACGCATAGATGGGGCAACGAGACTGTTGCCTTCTGATCAAC
CACCAAGTAACCTCCCTGGTTGCCAGCTCTGATTCCTGGGCTGTCCTTACACAGTTTTCTTTTCCTGCCT
GTCCTTCATTCCAGCTCAATATACTGTAGGTGAGGATGCGATCTCCCGGCAGTCTGTGCACCTTACGCCT
TCCATTGGAAATACAGCACATCCCCTTTCATCTGGGGCAGAAAAATAATTCCCCGTTCTCTTTCTGAAAT
TCTGTTGCATTCCTCTCCTGTCCCACCAGTTCAGGAATGAGAGTGTCATGCTGCTTGTGTCATGAAAAGG
AAAGATAATGATATTTTATTGTATGGTTGTTACGATTATTGTTATTATTTTATTGTTATTATATTTTACT
CTGGGTTTTAATTGCACATGCATTCCTTAATCCTTGTGTTATTTTATCTCTTAGTATTGTTATTGTTGTT
AATTTTATGTCCCTTCGTCGGTGGCATCAGAAGGGTTGCTGTGTTTGTGAACACAGCGGGAGGAAGGGGA
TGCAAGGTTGTCCTGAGAATGAAATTGCAAGGGAAGCGTGCGGCTCTGTGAGACAGCCTGGAGGGGCGGG
AGGTGTCCTCCACTCCCCATCTGCATTTCAGAAGTCCAGGAAGATTCATTCAGAGGCCAAAACCAATCAG
CAGCTAACAGCGGTCTGTCAGGGGAGCTGAATTAAAGGCAGGTGGGGACCTTGGGCCTTAGGATGTAGCT
CAAGATCACTTTGTTTGATCGGACACTTCTACGAGATCAAGACTCCATGTGCTCCAGGCCATGATCAGGT
GGCCTTTACAATTAACCCGAGGCCATGCTATGTGTTAAGATTGGGTTTTCTCTAAGGCAAAAGCAGATAG
ATAGTTCCCCAGAAGCAGGACTAGCAGAGGAACCACTGTGAAGGAGGGCACGTGGCTCCCAGTCCCATCA
CTGGATGAACAACACTGGTATGCACAGGATGTTTTTGCTGGGTAAAACATGGCCACAGAGAGCAGGTTCC
TCACCTCTCCTTCTCTCTGAGCATTAGTGAGGTGTTCACGGATGCTTGGTTGGCATTTTTTTCCCCTGAT
GTAGATTTTTTCTTCTTTTATAATTATTTGTTGTCAAATTTTATTATTAAGCTATTCTAGTCTCTAGAAT
GTAGGTATTTATGTTTTCAATTTGCTCTGTTAGAATGGGGGGAAGCAGTGACTGAATTTAAACTCCTTAA
AAAAATGATAGGACTTCAACAGAGACTTAATCATGCACCTGAGTGCTTTGCTAAAAAATAGACTTTAAAC
CTTTTGAGTTAATTACTTGTTTATGTGCTTCTCTGGCTTAGGACTGTTGAAGCATGGAAGGCTGTAATCT
CAGTCACAATCACATTTCAGTTGTACTAACAGTGTTTTCCCTGTGTACCTACCTGGTCTGTTCTCCCACT
TGGGCTTGAATCTGATTTCAAGGGTGTTGGACAGGGCAGTGTGGCACACGTGGGCAGCAGAAGCAATGCT
TGTCAGAGGAGGTGGCCTGTTACATTGCCCTCACTGGAGTCGCTGACCTGACAGTTGTAGGGGTGGGAGA
ATCGTGGTGAAGGGACACTGGTGGCAAGGGATGAGTAGCATGACCATTGGACTGCTGTGGTGTTGCAACA
CTGAGAGTTATGTTTTCTGGTGGAATTCAGCAACACCTCCTCCCTCACACCCATGCAAAGGCATAGGATG
GAAAAGTGTGGCACTGGTAGGCACAGGGGAAAGCTGATTGCATTAGCAGAGGAAACAAATGCTTTGCGTG
CTATCAAGTGCCACATACATAACAACAGCCAGCTTGTTTTGCTTGCGGAGTCCTCTGGGGAGGAAACAGG
ACTGGAGTGTTTGGGCTGGGTTGGTGCTCTTTGTGTGCCTGGAATGAACTGCATGGAAACTTGAGAGAGG
GGGCGAATGTTTAGATGCTGGAGGTGTTAAGGATGGCTAGTGACTGGCACTTTGGAAAGGCAGTCCCTTT
CCACATTGTCTCATCTTGCTTTCTCCATGCGTGGGAAGCAGAAAAAAGCACGGACGTTGCCACTCCTTGT
GGGTAGATGTTCAGATTCCTGCTGTGAAACCAGAACATGGAAGGGAGTGGGGAAAACAATTGACCTGAGC
AGAATGGGAGACCCGAACAGAAGCACTTCCCAGTGCAGATGGGGTCAAATCCAGTCATTTGAGAGAGCAA
ATGCAATCACATCTTCCTCAGCAGGGTTGTGCTTGCTTGCACTAACAAATCAGGCCTCATCAGATCTCTT
TCTCTCTCTAGCGATTTTGTCATAATAGCCGAAGCATTCCAAGAAAGGGACACTTCTATCTGACGTTTTT
CCTTTTTTATACTTTCAAGGGATTATATCTTGCAATTTGGTTTGAAGGAAATTCCCTTTGCAAACTTGAA
GGGCGATGAACCCAGCTCTTTCGTTAACCAAAGAAGATTTTTTTAAAGATAGAGAGGAAGAGACCCCCAG
CCAGTACAGAAACCAAACCAAGCCACGGCTGCCAGGCAGCAGCGATGAGCTGTTGAACTGCCTCTTTTGT
CTTCTTTTACTTTTTCTCTCTCAAGTTTCTATTGTTATCTCAAGTAGCTAGCTTGATAAGCAGAGAAATT
CACACTAAATATTGCTGCTATCCTAAACTTTAGGGGATGTCAAAAACTTTGTTCTTCTCTCATTATCATT
CACCTTAATTAAGATGCGTCAGTGGCAACAGCATGGTATTGAAATTAGGAGCTGCCTGGTGGGAATAAGC
TTCTGGTTGATCTGTATGCTTCTGTAGCATTTGCTTTGCATTTAGGACACTGGTTTTGCTCTGTGGGTCA
GACCCCAAAGAGTGCTGCTGTGTGAGGCCTCTGCAGGGCTGGGCACAGGTGCTGGATGGAGCAGTGTGTT
TTCCACAGCTTGGCAGTCAGCCCTCTGGGGAGGCCTGCTGGATGAGGGATGCCTGTACCCAGGGTGTGTG
TAACTGATCTTAGCCCAGGGTGGGGAAAATATGGGGTGGAGAGGCTTTCCCCTTCCTGCTGATGTAGCCA
TTCCTGTCCTATGGGAATGTGTGTCTCCAATGCCTGACACCTGCCCTGTCTCCCCCTTGTCCCCAAATCC
CCCTAGTGCTCTAATGAGATGCCCCAAGGTCCCTATTCGCCACCTGTGGCCTGCAACCATGTGTGCAAGT
TGTCCTGCTTGTCCCATGTGCATGGAGGTGGATCTGTGCCACTGGGCTCCCCACACCACAGCACTGAGGA
GGAAGAGGAGGAGGAGGAGGAGGAGGAGGAGGAGTCCACCCAGGAGCAGAACAGGCCACAGCTGCATGCC
TGGGTGGTGCTGCACCTCTGAGTGGTGCTCAGAGCCAGTGTGCCAGCCCTGTGGCAGACAGCGCTGGGGC
TGCTGCAGGAGGCACCATGTTGTCCAGCTGGGCCTCGTGGTGCACCAGGCCTTGGCAGGCTGCTGAGGCC
AACCCAGGTGCTGTGTGAGCCAGAGCTGCCAGCCTGGGGCCTGGTGCTGGAGGTGGCTTCTGCCCAGGGT
GGCTGGTATCCTGTAGGAGCTGTGGGCACGTGTGGCAACATGCAGGTTGAGGGCTGTGGCAGCCATAGTG
GGCCCTGCCTGTGCCAGGCGCGGTCGGTGGAAGGATGCATGTCAGAGCATTTACAGCGTCAGGAGTGAGA
TCCGAAGCGTGAATGAGCTTGGTTCCTCAAGAGTCTTACAAAGCATACTCAGAAGGTTGGCTTTCTGCAT
TTCTAGTTTGAAACTCCTGTTTCTCATTTACGGGTTAGCTTCGTCCTTCCAGTTTTAGCAGTGCTGCTAT
AACAAACTGTTTGTGTGTGTTTGAGGATAAAGGGGTTTTTTTTTTGTTTGTTTGTTTTTAATCTTTTGCT
TATCGTAGTTAATCTAAGAAAGGCAATACTAAAGGTATATTTTTTTTCCAAAAATGATATTTTTTACTGC
ACTGATAAATATTGTGACATCTCTGTTCTGAACTCTTTTGCTGTGAGGGGAACCGTGTGCAGACTCACAC
AGACCTGTAAATACTTGCGTGTACTTCTGACAGCCAGGGATTCTTTTTTCTCTTTTTTGTTTCTTCTTTT
CTTTCTTTCTTTAGAGCAAGGTTTCTTCTTTGAAACAGGAGGCAATGGGGCAACGATGCTCAGAGCAAAG
CGTATCCCACTTTGAGAACATAGCCAAGGAGTTTTCGAAGTGCTGGCGTAGAATTAACGTTTAATGCCAA
CGTATTTGATTTGGTTTGATTTTTTTTTTTTTCCAGCAACTTGTTTGGAAAGGAATAAGGCAGAAGAGCT
TTGGTCTGGAGTTCTGATCAGAAATGTTATCCGTCTCTTTCATGGCACCTCCCGGTTCTGCTTTTGTTGT
TGTTTTTCCTTTCTTTTTCCCAAACTGGCTCACTGCAGGCTCGCTGCCCTGGGCTCTCGGTCAGCCGGCG
GCTGCGGTGCTCGGGGACCACCGGTCCCTCTGGAAGCAAACCCACTGGCCAGGACCCCAGGTGCTGGCCC
AGCAGAGCGTGGGATAGCCTCGGGTTTTTTTTTACGGAAGGATTTAGATACACTTATATTACGCAAACTG
TGACCTAATGGCAATAATTACCTCAAATGTGGGCATTCATCCTGGTTTTAGCCTTTCTGAAAACATGTAG
CCAGCTTGAACTTCGATTCAAAGACTCTAAACTCTGTATGGGCGGAATAGCGATAAATGCCCACCCTGGT
CATTGTTGCTTGAGTGGATTCTGACGACAGTGAATCTTTAAAGAGAGAGAGTTAAACCAAGGAATAGATT
ACTCTTTTATGTATTTTAATCAATTGTGATGTTAAATGCACATGTAAGTATATATGTTTATAGCTACTGT
AAAATGCTTTGGCCTTCTAGAAGATATTTAATGAGTCACATTTTAAACCAATATGAACTGAATAATAGAC
TGTGGCTACTTAAACAGTTTTCTGGCTACATTTTATAGTTATTACAGTGTTTTATAGTTTACATTTAAAC
TGGTACTTTTTAAGGGAAATCTTGTGTTTGTAAATGACACCTTCAAAAACTCAATACAGCTGCCTCTTTT
TAATTTTGCCCTTTAAAAATGGAAAAGTACAAGTGTGTCTTTAATATGTATATTCTGTTTTGAGATATAA
CATAGTGTTGGAAAGTCAGTCCAGAGATCAAGTAATCCACTGTACTCCAAAGTCTGGTTGAGAAAACACT
CCACCCACTCTGCAGATTTAGCACATGTAGCCCAACAAATAAGCTGTGTGCGTACTCGTTTAGATTGCGT
ACTTTACCGAACTCCTTGGGTTGTAGCAGGGAGCACAGTGCTCCCAGAGTCACTGCTCTTTGTAGGATCC
TCATCTGGATGAAGATACCCATGTAAGGAGAATGAAGGATATTCAAAGGAAGGATCGTATTGTACTGTTG
GTCAATCGTTAGCCAAATAATGAATTCCTGAGTTAGCAATTCCCTGTTTTACTTTGGTTTTGTGTGTGCA
TGTGTGTTTGGTGTGTGACAGCCACTCAGAGGCAATGCTGTAATTTGGCTTTTGTCTGTTCACCCCATTG
TTACAAGCAGTGCTTACCCCCACAGAGACGTTTTGAACCAGTAAACGAAATGCAAAGTTCATCGACCATC
CCCTTGTCAGCTTTGTTTTCTTAGCCAACGTCAGTTCCCATCAGCACTGTCTCACTTAGCTGTCTGGCTT
GGTCTTTTGTGTTCTGCCACTTGAGTAACCAATGAACATGGTATAAATGTCTGCTGGGCAAAACGATATT
GCTGAGGTACTGCGTGCCCTCTTCCTCAACCACCGCATACGGCTGCCTTCGGCACCTGCCTGGCCTCTTC
TAGGGGTCAGACCCGCAAGCACCAGCACACTCGAGTGGAGGAGGCAGAGTCCCGTTGAATACTTAGGCTT
GCAGCTTGTCAGGCAAGAAGGGGTTTCCGCCACTGGCAACGCACATCCCTTAGAACCCGCTGGTTACATA
TAGCGCTGCTGCCCTCAGAAAGGAAATAACAGGCTTCTGCAGTGCTTCCACATCGCGTGGTTACATGCAA
CACTTCTGGATCTTTTTCCCCCTTTTTATTCCTTCTGTGTTCGATTCTGTATCTTATTTAATTTCACTTC
TGTTCTGTATTCTTCTCAAAATGAGACTTCCATGGATATCCCAGGGCACAACCATTTCAGGTGTAAAAAA
AAAAACAAAAAGGATCCCATCCCATGTTTCACCGACTGAGAAACCAAGGCTTTTTGGGTACCGACTCTAC
TTGGGCAGAACCAGAACGTAGCCTGTGTCTTTTATACCAAATCCAATTTCTGAAAGGAGCGGAAGTGTAA
CTAATAGCTTTATTGAAGGAGCGAGAGAGAGAGAGAGAGTGAGAGAGGGAGCGAGACGGAGACGAGAGAG
AGGGGCATCTGGGAAGTGGTGGAGGCAGGACTCCGGGTAGTTAAGAGCCAACCAATGGGTGAAACTTTTT
TTTTTTTTTTTCCAAGTGGTAAAATCCTTCTAAAACCAGGAGTGGGGGAGTGGAGGGAGCGTTTTGTACC
TTCTGACTGCTCACAGGGCCAGTGCACTCTGGGTGGGAAGTGGAAGTTAACGAACACTGCACCGAAATTA
AGGAGGGGGAGAGAGGGGAGGAAAAGCTGTGAAATACGGTCACCGCTGCAAGGGGAGGGATGCCCCTGCC
CGGCTCTGCATCTCCAATGGTTCTTTCTCTACAGCATCATCTCAGCCCAGATACCCCACAAAAGCCCTGA
GCCGTTGTGTTCCTTCACTGTACGGTTTCTGTAATAAGAGTGTTAATCCATGTTAATCTTTGTGGAAATT
ATCGTGTGCGACAGTATTTTCTTGTGTACTGCTTTTTTCCTATGTGAATCGTCCCTTCATTTTTTTTCTT
TCTTCGTTTTTCTTTTTCCTTTTCCTTTCCTTTTTTTTTTTTTTTCTTCTTTTTTTTCTTTTCTTTCGGT
AAATGCGTCTTCTTTTAAAGAAAAAAAATCAACAAAACAAACAAAAAAAAAAACTAATGTGTTGTAGACC
TCTATGTAACCTATTCCTTAGTCTCATATTATAGGTATGTTATAAGAATGGATATTTTACTTGGCTTTAG
AATGTTTTACAAGAAAACTAATTCTTAACCAATCAAGTTCTTGCTACTAAAAAGAAAAGAAAATGCTTGT
GTTTTTCATCATGACGTTGTGTGCTTCTAATTAATAATCATTTTCGTTGTAGAAAAATGGAGTGAATTTA
TATTAGTCTTGGAAACTAATAATAGCATTGTAAATTTATGAGATGATTTTAACAGAAAATACATTATAGA
AGAATATAGTTATTTTAATTGTAATATTACTAACTGTAGGGTGAGAAAGGAGGTCCCGTTGTGGTGAACT
ATGTTATAGCTTGTTATTCACGGTTTCTTTTTGATCATTTTTTCGGTCTCTGAGGTGAAACGAGTTATTA
ATCAGAATTTGTAAACTCACATATGCATATTGTATATGTGTAGAAATGTAATCACACTTTGTCTTGGAAT
TACATTAAACTGTTTTAAGTCAC
>MSTRG.945.5 gene=MSTRG.945
AAACTAGAGAGAGAGAGAAGCAGAAGGACCCTCCAGCGGGTCCTGTGTTTTGAAGAACTTCACCAATAGA
CTTTTAAAGGTTATTTTCATCCAATAGTGAGCTACATTTAGAAATTTGTTGTCCAGAACACCTAAAATAA
AGTCCATCAGGCATTTAATCCAGTAGGTGTATGGAGTAGGGATTTATCCAGCATTTCAAAGGGTTTTGCC
CCATTTTTGGCTGTGGTCTCTGTATCCCAAAGCACGCATGAGGCTTTGGGGGTTCTTCTGGAAATAGAAA
ATGGCTAAAGGAGGCTGAGGGAGGAGGAGGAAACGCTGTCTCAGTGCTCTTAAATTCTGACCTAACGCTG
ATTTGCTTGAACATATGTGGGCAAAACAGGCCACGCAGCGCTGGTTGAGATCAGAAGCAATGGGGTTGTT
TTTTCCCTTTCCTTGAACACACTGGATAAATCCCTGAGAAATTCTGTTCCTAAATGAGATCTCTAATAAT
GTATGTTGGATTTCAGTTTTGTTTTATTTTGTTTCATTTGGAAGTTTTCCTTTTAATCCCTAGCCGTTTT
AGTATAGGAGGAGACATTTTAGCTGCCCCCGGTAGAATGTAGCACTCTACAGGTCATACACCCTTTTTAC
TCTTTTGTGTTGAACTTCAACGATACCAATAGATTATTCCTCAATGTGATTGCACAAAGAAAAGTGATAT
AACATAGGCATGTAAGAAATGTGATTGTCCAGGTATGTATGTACGTGTGTGCGTGTGTGTGTGCAGATGC
TGCCTTCTCTCTGTGGTGTGTTCCTCGGCACAGCCATTACAGCTGTCACAGTCTTAGTTTTACATCATTC
CCTCGTAGTGCCTTACCGAACTACAGATGCGGTTTAAGGGTTTACTTCCACTGGTACTCCTAGAAACTGA
CTGAGGCTAGTCGGAATTTAATCTCAGCTCTTTTTCTTTTTGGGTTGTTATTGCTGATTTTCTTCTTCTG
GTGGTGGTGTTTTCTTTTCCCACGTCGTCGATCTTAGCTCACTTGGCATGGTGTTGGGGAGGCTTGCTGG
GGCTGGAAGCGTGTGTATCAGGATGTTTCCTCTAGCACTGAATGGGCTGGAAGGGACCAGGTCGTTGTGA
GACCCAGCATGCTTCCCAGGGGCTCTGAAGGTGTGTTCGTGGATTGGCCTCTTTCTTCCTGTTGGAAGAA
CAGCTTTCCTCCCCTAAAACTGAGTCCTTATGCTTGCTGATGGTAAAGTAGAAGGACAGAGCCCTCCTGA
ATCGTCAGCTTGTCCTAGTTGTGTGTTTGAAATGGGAGCAACACCCTAGCCCGTGGGAGGGGGCAACAGC
AGCTGTTGTCAACAGCTCTCACTATGTCTGTCAATGGGAGGGGATCAGGAATGGGCTAAATTGGGGTACC
AAAGCAAGCATGGCAAAATCCAGTTGAGGGATTCAAACTCAGGTTTCATAAATGATAGAGCATTGAGAGT
CATCGGGCCTTACCCACTGTAACACAGTTGTGGCAGAATGCATTTCCCGTCCTCCCCCTAAACTTGCTCT
GGAAGATTTCCTGCAGTTGGGTGTCCCTTGAGCCGGGAACACATTGTAGTCTGGGTCCTCCACACCGAGG
AGCAAGGAGCAAGAGAGGTTTTGCTGGTAACAGCAGTTGCACTGCTATATCGGGATTTAGAAGTGTCTCT
GAAGTACCCTTGTATATGGAAGGGCTTGGGAGGAAGGAGAGAAGAGAGTTTGATAGAAAGTTTCTGTGAA
AGCTGGAGTCTACGTGGCTGCTCAGTTCCACTCTTCGTTTCTCGGTAACTAGAGCATGAAGTATTTAAGT
GTTTCACAAGATGCAGGCTCATCGTCATGGTGGCACGGGGTGGGTTCCCTAGCAGCGATAGGGAAGGAGG
TTCTTTCAAGAAGGGAAGCTGGCAGAAAGACGAGCACAAATGCATTGTCTTGTGGTGAGTGCTTGGCTGG
CCTGATCGAGGGGATCCTGCTACGCATAGATGGGGCAACGAGACTGTTGCCTTCTGATCAACCACCAAGT
AACCTCCCTGGTTGCCAGCTCTGATTCCTGGGCTGTCCTTACACAGTTTTCTTTTCCTGCCTGTCCTTCA
TTCCAGCTCAATATACTGTAGGTGAGGATGCGATCTCCCGGCAGTCTGTGCACCTTACGCCTTCCATTGG
AAATACAGCACATCCCCTTTCATCTGGGGCAGAAAAATAATTCCCCGTTCTCTTTCTGAAATTCTGTTGC
ATTCCTCTCCTGTCCCACCAGTTCAGGAATGAGAGTGTCATGCTGCTTGTGTCATGAAAAGGAAAGATAA
TGATATTTTATTGTATGGTTGTTACGATTATTGTTATTATTTTATTGTTATTATATTTTACTCTGGGTTT
TAATTGCACATGCATTCCTTAATCCTTGTGTTATTTTATCTCTTAGTATTGTTATTGTTGTTAATTTTAT
GTCCCTTCGTCGGTGGCATCAGAAGGGTTGCTGTGTTTGTGAACACAGCGGGAGGAAGGGGATGCAAGGT
TGTCCTGAGAATGAAATTGCAAGGGAAGCGTGCGGCTCTGTGAGACAGCCTGGAGGGGCGGGAGGTGTCC
TCCACTCCCCATCTGCATTTCAGAAGTCCAGGAAGATTCATTCAGAGGCCAAAACCAATCAGCAGCTAAC
AGCGGTCTGTCAGGGGAGCTGAATTAAAGGCAGGTGGGGACCTTGGGCCTTAGGATGTAGCTCAAGATCA
CTTTGTTTGATCGGACACTTCTACGAGATCAAGACTCCATGTGCTCCAGGCCATGATCAGGTGGCCTTTA
CAATTAACCCGAGGCCATGCTATGTGTTAAGATTGGGTTTTCTCTAAGGCAAAAGCAGATAGATAGTTCC
CCAGAAGCAGGACTAGCAGAGGAACCACTGTGAAGGAGGGCACGTGGCTCCCAGTCCCATCACTGGATGA
ACAACACTGGTATGCACAGGATGTTTTTGCTGGGTAAAACATGGCCACAGAGAGCAGGTTCCTCACCTCT
CCTTCTCTCTGAGCATTAGTGAGGTGTTCACGGATGCTTGGTTGGCATTTTTTTCCCCTGATGTAGATTT
TTTCTTCTTTTATAATTATTTGTTGTCAAATTTTATTATTAAGCTATTCTAGTCTCTAGAATGTAGGTAT
TTATGTTTTCAATTTGCTCTGTTAGAATGGGGGGAAGCAGTGACTGAATTTAAACTCCTTAAAAAAATGA
TAGGACTTCAACAGAGACTTAATCATGCACCTGAGTGCTTTGCTAAAAAATAGACTTTAAACCTTTTGAG
TTAATTACTTGTTTATGTGCTTCTCTGGCTTAGGACTGTTGAAGCATGGAAGGCTGTAATCTCAGTCACA
ATCACATTTCAGTTGTACTAACAGTGTTTTCCCTGTGTACCTACCTGGTCTGTTCTCCCACTTGGGCTTG
AATCTGATTTCAAGGGTGTTGGACAGGGCAGTGTGGCACACGTGGGCAGCAGAAGCAATGCTTGTCAGAG
GAGGTGGCCTGTTACATTGCCCTCACTGGAGTCGCTGACCTGACAGTTGTAGGGGTGGGAGAATCGTGGT
GAAGGGACACTGGTGGCAAGGGATGAGTAGCATGACCATTGGACTGCTGTGGTGTTGCAACACTGAGAGT
TATGTTTTCTGGTGGAATTCAGCAACACCTCCTCCCTCACACCCATGCAAAGGCATAGGATGGAAAAGTG
TGGCACTGGTAGGCACAGGGGAAAGCTGATTGCATTAGCAGAGGAAACAAATGCTTTGCGTGCTATCAAG
TGCCACATACATAACAACAGCCAGCTTGTTTTGCTTGCGGAGTCCTCTGGGGAGGAAACAGGACTGGAGT
GTTTGGGCTGGGTTGGTGCTCTTTGTGTGCCTGGAATGAACTGCATGGAAACTTGAGAGAGGGGGCGAAT
GTTTAGATGCTGGAGGTGTTAAGGATGGCTAGTGACTGGCACTTTGGAAAGGCAGTCCCTTTCCACATTG
TCTCATCTTGCTTTCTCCATGCGTGGGAAGCAGAAAAAAGCACGGACGTTGCCACTCCTTGTGGGTAGAT
GTTCAGATTCCTGCTGTGAAACCAGAACATGGAAGGGAGTGGGGAAAACAATTGACCTGAGCAGAATGGG
AGACCCGAACAGAAGCACTTCCCAGTGCAGATGGGGTCAAATCCAGTCATTTGAGAGAGCAAATGCAATC
ACATCTTCCTCAGCAGGGTTGTGCTTGCTTGCACTAACAAATCAGGCCTCATCAGATCTCTTTCTCTCTC
TAGCGATTTTGTCATAATAGCCGAAGCATTCCAAGAAAGGGACACTTCTATCTGACGTTTTTCCTTTTTT
ATACTTTCAAGGGATTATATCTTGCAATTTGGTTTGAAGGAAATTCCCTTTGCAAACTTGAAGGGCGATG
AACCCAGCTCTTTCGTTAACCAAAGAAGATTTTTTTAAAGATAGAGAGGAAGAGACCCCCAGCCAGTACA
GAAACCAAACCAAGCCACGGCTGCCAGGCAGCAGCGATGAGCTGTTGAACTGCCTCTTTTGTCTTCTTTT
ACTTTTTCTCTCTCAAGTTTCTATTGTTATCTCAAGTAGCTAGCTTGATAAGCAGAGAAATTCACACTAA
ATATTGCTGCTATCCTAAACTTTAGGGGATGTCAAAAACTTTGTTCTTCTCTCATTATCATTCACCTTAA
TTAAGATGCGTCAGTGGCAACAGCATGGTATTGAAATTAGGAGCTGCCTGGTGGGAATAAGCTTCTGGTT
GATCTGTATGCTTCTGTAGCATTTGCTTTGCATTTAGGACACTGGTTTTGCTCTGTGGGTCAGACCCCAA
AGAGTGCTGCTGTGTGAGGCCTCTGCAGGGCTGGGCACAGGTGCTGGATGGAGCAGTGTGTTTTCCACAG
CTTGGCAGTCAGCCCTCTGGGGAGGCCTGCTGGATGAGGGATGCCTGTACCCAGGGTGTGTGTAACTGAT
CTTAGCCCAGGGTGGGGAAAATATGGGGTGGAGAGGCTTTCCCCTTCCTGCTGATGTAGCCATTCCTGTC
CTATGGGAATGTGTGTCTCCAATGCCTGACACCTGCCCTGTCTCCCCCTTGTCCCCAAATCCCCCTAGTG
CTCTAATGAGATGCCCCAAGGTCCCTATTCGCCACCTGTGGCCTGCAACCATGTGTGCAAGTTGTCCTGC
TTGTCCCATGTGCATGGAGGTGGATCTGTGCCACTGGGCTCCCCACACCACAGCACTGAGGAGGAAGAGG
AGGAGGAGGAGGAAGAGGAGGAGAATTCCACCCAGGAGCAGAACAGGCCACAGCTGCATGCCTGGGTGGT
GCTGCACCTCTGAGTGGTGCTCAGAGCCAGTGTGCCAGCCCTGTGGCAGACAGCGCTGGGGCTGCTGCAG
GAGGCACCATGTTGTCCAGCTGGGCCTCGTGGTGCACCAGGCCTTGGCAGGCTGCTGAGGCCAACCCAGG
TGCTGTGTGAGCCAGAGCTGCCAGCCTGGGGCCTGGTGCTGGAGGTGGCTTCTGCCCAGGGTGGCTGGTA
TCCTGTAGGAGCTGTGGGCACGTGTGGCAACATGCAGGTTGAGGGCTGTGGCAGCCATAGTGGGCCCTGC
CTGTGCCAGGCGCGGTCGGTGGAAGGATGCATGTCAGAGCATTTACAGCGTCAGGAGTGAGATCCGAAGC
GTGAATGAGCTTGGTTCCTCAAGAGTCTTACAAAGCATACTCAGAAGGTTGGCTTTCTGCATTTCTAGTT
TGAAACTCCTGTTTCTCATTTACGGGTTAGCTTCGTCCTTCCAGTTTTAGCAGTGCTGCTATAACAAACT
GTTTGTGTGTGTTTGAGGATAAAGGGGTTTTTTTTTTGTTTGTTTGTTTTTAATCTTTTGCTTATCGTAG
TTAATCTAAGAAAGGCAATACTAAAGGTATATTTTTTTTCCAAAAATGATATTTTTTACTGCACTGATAA
ATATTGTGACATCTCTGTTCTGAACTCTTTTGCTGTGAGGGGAACCGTGTGCAGACTCACACAGACCTGT
AAATACTTGCGTGTACTTCTGACAGCCAGGGATTCTTTTTTCTCTTTTTTGTTTCTTCTTTTCTTTCTTT
CTTTAGAGCAAGGTTTCTTCTTTGAAACAGGAGGCAATGGGGCAACGATGCTCAGAGCAAAGCGTATCCC
ACTTTGAGAACATAGCCAAGGAGTTTTCGAAGTGCTGGCGTAGAATTAACGTTTAATGCCAACGTATTTG
ATTTGGTTTGATTTTTTTTTTTTTCCAGCAACTTGTTTGGAAAGGAATAAGGCAGAAGAGCTTTGGTCTG
GAGTTCTGATCAGAAATGTTATCCGTCTCTTTCATGGCACCTCCCGGTTCTGCTTTTGTTGTTGTTTTTC
CTTTCTTTTTCCCAAACTGGCTCACTGCAGGCTCGCTGCCCTGGGCTCTCGGTCAGCCGGCGGCTGCGGT
GCTCGGGGACCACCGGTCCCTCTGGAAGCAAACCCACTGGCCAGGACCCCAGGTGCTGGCCCAGCAGAGC
GTGGGATAGCCTCGGGTTTTTTTTTACGGAAGGATTTAGATACACTTATATTACGCAAACTGTGACCTAA
TGGCAATAATTACCTCAAATGTGGGCATTCATCCTGGTTTTAGCCTTTCTGAAAACATGTAGCCAGCTTG
AACTTCGATTCAAAGACTCTAAACTCTGTATGGGCGGAATAGCGATAAATGCCCACCCTGGTCATTGTTG
CTTGAGTGGATTCTGACGACAGTGAATCTTTAAAGAGAGAGAGTTAAACCAAGGAATAGATTACTCTTTT
ATGTATTTTAATCAATTGTGATGTTAAATGCACATGTAAGTATATATGTTTATAGCTACTGTAAAATGCT
TTGGCCTTCTAGAAGATATTTAATGAGTCACATTTTAAACCAATATGAACTGAATAATAGACTGTGGCTA
CTTAAACAGTTTTCTGGCTACATTTTATAGTTATTACAGTGTTTTATAGTTTACATTTAAACTGGTACTT
TTTAAGGGAAATCTTGTGTTTGTAAATGACACCTTCAAAAACTCAATACAGCTGCCTCTTTTTAATTTTG
CCCTTTAAAAATGGAAAAGTACAAGTGTGTCTTTAATATGTATATTCTGTTTTGAGATATAACATAGTGT
TGGAAAGTCAGTCCAGAGATCAAGTAATCCACTGTACTCCAAAGTCTGGTTGAGAAAACACTCCACCCAC
TCTGCAGATTTAGCACATGTAGCCCAACAAATAAGCTGTGTGCGTACTCGTTTAGATTGCGTACTTTACC
GAACTCCTTGGGTTGTAGCAGGGAGCACAGTGCTCCCAGAGTCACTGCTCTTTGTAGGATCCTCATCTGG
ATGAAGATACCCATGTAAGGAGAATGAAGGATATTCAAAGGAAGGATCGTATTGTACTGTTGGTCAATCG
TTAGCCAAATAATGAATTCCTGAGTTAGCAATTCCCTGTTTTACTTTGGTTTTGTGTGTGCATGTGTGTT
TGGTGTGTGACAGCCACTCAGAGGCAATGCTGTAATTTGGCTTTTGTCTGTTCACCCCATTGTTACAAGC
AGTGCTTACCCCCACAGAGACGTTTTGAACCAGTAAACGAAATGCAAAGTTCATCGACCATCCCCTTGTC
AGCTTTGTTTTCTTAGCCAACGTCAGTTCCCATCAGCACTGTCTCACTTAGCTGTCTGGCTTGGTCTTTT
GTGTTCTGCCACTTGAGTAACCAATGAACATGGTATAAATGTCTGCTGGGCAAAACGATATTGCTGAGGT
ACTGCGTGCCCTCTTCCTCAACCACCGCATACGGCTGCCTTCGGCACCTGCCTGGCCTCTTCTAGGGGTC
AGACCCGCAAGCACCAGCACACTCGAGTGGAGGAGGCAGAGTCCCGTTGAATACTTAGGCTTGCAGCTTG
TCAGGCAAGAAGGGGTTTCCGCCACTGGCAACGCACATCCCTTAGAACCCGCTGGTTACATATAGCGCTG
CTGCCCTCAGAAAGGAAATAACAGGCTTCTGCAGTGCTTCCACATCGCGTGGTTACATGCAACACTTCTG
GATCTTTTTCCCCCTTTTTATTCCTTCTGTGTTCGATTCTGTATCTTATTTAATTTCACTTCTGTTCTGT
ATTCTTCTCAAAATGAGACTTCCATGGATATCCCAGGGCACAACCATTTCAGGTGTAAAAAAAAAAACAA
AAAGGATCCCATCCCATGTTTCACCGACTGAGAAACCAAGGCTTTTTGGGTACCGACTCTACTTGGGCAG
AACCAGAACGTAGCCTGTGTCTTTTATACCAAATCCAATTTCTGAAAGGAGCGGAAGTGTAACTAATAGC
TTTATTGAAGGAGCGAGAGAGAGAGAGAGAGTGAGAGAGGGAGCGAGACGGAGACGAGAGAGAGGGGCAT
CTGGGAAGTGGTGGAGGCAGGACTCCGGGTAGTTAAGAGCCAACCAATGGGTGAAACTTTTTTTTTTTTT
TTTCCAAGTGGTAAAATCCTTCTAAAACCAGGAGTGGGGGAGTGGAGGGAGCGTTTTGTACCTTCTGACT
GCTCACAGGGCCAGTGCACTCTGGGTGGGAAGTGGAAGTTAACGAACACTGCACCGAAATTAAGGAGGGG
GAGAGAGGGGAGGAAAAGCTGTGAAATACGGTCACCGCTGCAAGGGGAGGGATGCCCCTGCCCGGCTCTG
CATCTCCAATGGTTCTTTCTCTACAGCATCATCTCAGCCCAGATACCCCACAAAAGCCCTGAGCCGTTGT
GTTCCTTCACTGTACGGTTTCTGTAATAAGAGTGTTAATCCATGTTAATCTTTGTGGAAATTATCGTGTG
CGACAGTATTTTCTTGTGTACTGCTTTTTTCCTATGTGAATCGTCCCTTCATTTTTTTTCTTTCTTCGTT
TTTCTTTTTCCTTTTCCTTTCCTTTTTTTTTTTTTTTCTTCTTTTTTTTCTTTTCTTTCGGTAAATGCGT
CTTCTTTTAAAGAAAAAAAATCAACAAAACAAACAAAAAAAAAAACTAATGTGTTGTAGACCTC
>MSTRG.1047.5 gene=MSTRG.1047
GGCGGCGGGGCGGCGGGCGGCGGGGCGGCGGCCGGGGGGCTGCTGCTGGGCCACGGGCTGTCCGACGTCG
ACGTGGGCCCCCATGGTTATGTCAATGCACTGGCCGTCACCGCTCAGGGCTGAGCCCGTCGAGCCCCGCC
AGTCTCTCTGTGTTTCTGCTCAGGTTCCCTCTGCTGTGGCCAAGCGTGGGAAGGGACGTGGACACCCCGC
CGGACTCCTGCTGCCCTCCCTGCCCTATAGACAATGCCGTCAGCGGAAGCTTGACGCGGACACTGCTACC
TGCAGGAGCCCATGGCCGATATTTCACACCTGGAAAACACATCTGCCCCAAACCACGGGTCCTCTTCCAG
TGCTTTTGCCTCTCCGCACTGCCCGGAGGATCCCACTCTTTCCCCTTCACTCCCCACCAAGACATTGTGT
TGCTTTGTGACCATAAAGGTTTGGTTTTCTTTTCTTCCCCTAAGCAACAGGGACCAGACACTCCCCACTC
CTTCAGGAACAACTGTTGACCAGCGATGAGATGCGAGAGGGGCCTGAGCAGCAGAGATGTGCCTTCTTGG
TGCGTGCAGGACAAGGAAAAGCACTCTTGGGTTCCACCGGTCCTGCAAAGCCACCCCTATGACCCAGCAG
AGCTGGGAAGGTTGGGGAGGAGCAGCTGGGGAACGCCTGGAAGCACTCTGGCCATCTGCTCATTTCAAGC
CTTGAAGCCACTTCCTCCAAGCTGTAAATGTCTACCTCTGTGCTTCAACCTTTGGCATCTTATGTTGACT
TCACACGCTAAAGAAACAAGTGAATCCAAAATGGACATGGTCCGGGGGATTGCTCCCACCGAGACACTGA
CTTCTGGTGACAACAGGGTTTAGGCAGACTCCTGCTGGCTTCAGACAGCAGCGCCTGCTTGCTGGGGCGC
TCATTTCTCTGTGAATATGCATGTTTGTGGGATCAATGTTGGTTTTCCTTTATGCAGCGTAGGGACTTCC
TTCGTGTAGGGCAGGAGGGCTGGAAAGGTCCCCCTGACCTCTTCCCACATCTGTTTGAGGGAGCAGCAGG
GCAGCTCCCAAATGGCGGTGCGGGACTGGGTGCTGCCTGGGGCCTGTGCTGGCTGAGCACAGAACAGGGC
ACTCCAGCACCCTGCCCTGCAGGTGTGTGTGGTTAAGGGTGGTGGGGGAGCCGTAAGTTGTACTTTCTGT
CTCATAGGAACACAGTTATCTTTGGTTTTAAGCTCCATGTATGTGTGGGGTGGGTTGCGGCCCGCTCTTC
AGCCTGGCTCCAGCCGCTTCCCAAATCGGCTGCACCGAAGCAGGAGCACAGAGGCCATGCTTGGAAGAAG
ACCTTTGCCTCCCTCAGGCCTCTATTTCGCTCCCTGGCCAAGGCTGCTGTCATTGGCTTCCTGTCCAGAG
CCTTTTTTCAAGCCATCCTGAAGAGCCCACCGCCTCCTCCGCAGAGCCAGCAGCAGGACGCAGGCACGGC
CCAGTCCTGCCCACACCCACCTCTTCCAGGGCTCCGGCCTCCTGCCCTTCACGCAGCAGGGCCCGCCCCA
GCGCACATGTTTACAGCAGTGCCAACTTCCAGCTCCCCCCGGCAGAACCGCGTGCCCTCAGGTGGCCAAC
AAGCCTCTGGGGCTCAGGAACAACAGGGCGACAGCGCTGCTCTGCTCCAAGCTGGGAGGGGAGACCCGCT
GCTCTCCCCCTGCCAAACAGAGCCAGCACAGACTCGGCTTAACTTTCCCACCAGTGCTTTATTTTTAACC
TGAGACCTCAGGTGGGCACTTGTGTGAATTTTGGCCAGTGGCCTTCTCTTCAGTAATTCCTTTTTGTCTG
GACAATCTTGGTGCTGTGAGTGACCGTGATTGTAAAACTAAGTACTGTGAATTTTTCCTATGTGATGTGA
GCTGTGTCTAGGGGATGCTACCGTCCTGGCCAAAGGGGTGCAGTCGCAGGTCTGTTGGGGTTGTGCAGAT
ACTGGTTTCCTTGCACATGCCTTTTCCAGCAGTGGACAGTGCTGGACAGTTAAAGCTCAGAAAGAGCTGC
AGTACAGCTTAGGGAGAATGAGAAGATACTTGCACCCAAGCTTCAGTCAAATGAGAATAATATGTGCCAA
AAATACGGTGAAGGAAGAAAAAGCTATTCATCCCCAGCTCTGTTTTGCTGCTCCTATGGTGTGGTTCATG
ATAGCACCAAAGTGAGTAGAACATCCCTAATACACGCAGGCATGAGCATAGCTGAGACACCGGAAGAATC
ACAGCAGAATTACTACTAATGCATCTTACTTATTCAGTACACCCTCACAGCTGCTCTTTCAATAGTGAGT
GCCTTTTTCCATCTAAGACATTAGTGAGAAAATGGCATATTGGAAATGTAAGTAGCCATGGCATTTTCAA
ACCTTTGACTACGTTGAAATTACAGTTCAGATTTGTCCCCTTATGCAATAACTACCTGGGGCAGATGACA
CCACAAAATGACGATGCTATTGCATCAAATTCCTCTGTAGAAAAAGTGGTTCTTCATAGTCCCATTATTT
ATAGGGTGTTAGAAAATGTGCTGTTTGGGATGTACGAAGCTTCTGTAGCAGCTGACTGTACAGAAGCCCC
CATGCAACTATCTATTGGAGGGCAGTGCTGCCCTCCACTTACTTACTACAGAGAAGCAATTAAAGCTCTG
CAGTGTCTCATTCCTAAGCCTGCCCCACCTTTTAAACTCCCTTCTCTTTGTTAATTGAGCACTCATATCC
ATTTAGACCCTTCTGCTGCACAATAGATCCATCCGCAGAAGAAACGGACAGTGGTGCTGTCCAAGAGCAA
ACAATACCTCACCCAACACACCTTGCACACCTACTATCTTGTGCCCAACATTAATTACTGGTCCAGGTCG
ATAACACTGCAATATCAAGTTGTGCCATATGAAAATATACATCCCTTGGGGTCCTGTTACAAGGCTTGTA
GCAGAGCTCAGCTATTTAGCATTCTGTTGCATGCCTCACTAAAAAGAGACCATTCCCAGGATGGGAAAAT
GAAGTGAGAGATGAGGCCTGTGGCCAGTGGACACTTGGCATCCCCCTGGCATTAATCAGAAGCTGTATTT
TTTAAAAAGCAAGATTGTTAAAATAAAATTAGAAAC
>MSTRG.1084.1 gene=MSTRG.1084
AATACAATATCTGTAATAAAGACTTTCCCTTTGTGGCAAATGACAATTCAGTTATATTGGAATTACATCA
GTTTCCATTACTTCGAGCGTGACTTCTGCTGTTCGGTGAACACTGTAGCAACACAAAGATATGACAATGC
CTGTGTCTTTTAACATGGAAATCGTACCTCAGCTTTACAGAATCACAGAAGAGCTGAGGTGGGAAGGCAT
CTCTGGAGATCATCTAGTCCAAAGCCCCTGCTCAAAACAGGCAGCTACAGCAGGTTCTTCAGGACCATAT
CCAGATGTGTTGTGAGCTGTTCTCAGGAACGGAGACTCCCAAACCTCTCTGGGCCATCTCTTCCATGCTT
AACAACTCTCATGGTGAAAAAAGTTATTATGTTTAAATAGAATTTTCTGTATTTTACTTCCTGCTCATTT
CCTCTTGCCCCTTACCGCTGAGAAGAGTCTGGCTCTAACTTTTACCTTTTCCACCAGGTATTTATATGAC
CCGCCCTCCTCCCCCCCCCACCCCACCTCAGCCTTCACACCATGGGCTGAGCAGTCCCAGCTCCCTCAGC
CTCTCACCATCTGGGCAGAGGCCCCAGTCCCTTCAGGGCCCCTGGCTGGGCCCACTGCAGCCCACAGCTG
TGGGTGGAAGGACACATGTTCACATGAGCTTGATCTTCAAAAGAATCAAGATTCTTTTGAGAGAAAAAAA
AGAAAAGAAAAGAAAAGCACAAGCCCCA
>MSTRG.1163.5 gene=ENSGALG00000014201
AAAAGTTTGCCTCTTTCTACACTTGTTCCTGAACTTGTGCACATATCTAGACATATTCAGTGGCCTACGC
TGAACCTGGTTGTGCTGGAGTAGTTCATCTGTCCTCTGCTCTTCATTCTGCCAGGTTCTGTAGCGGGGAC
AGTATTTGTCTAATGTAGGTTGAACTGGGGCAAGAGGTGATTAGGTCAGGAAACACTGCAAAAAGATAGA
GGATTGAAAAAGCTTTGTAACATGAAGGCTCGTTTATATTCTGTATGACTTCAGTGCACTCTTCAGCAAC
AGTAATGCCCCCTGAGAGAGAGAGGTCTTATCATTGATAGAGTAACCCAGCTTTGCCTGAGTGGATCATC
TCAATCTTGCAGAAATAATTGGAAGTGTCCCAGGTGAGCATTGTTACGGACTCAGCCTAATGTGCTGAGC
ATGCTAGTTCTATAAGTTACATATGGCTTGTTGATGTCCTTGGTAGGTGACTACTTGTTGTTTGGGAGCT
TAAAGGGGTTCCCTGAAGGAAGGAAATCAGGCTCTGGCAAGAGAGCTTGTTTAGGTGTTGAGTTTCTAGA
TACGAGGGGAAATAGGTATTTCTGAATGCTCCATAATGTACAGTGTATGGGAACTGTTGAATCACGGCCT
GAACCTCTGACTGATGACCTGAGGCGAGTGCTGAGTCAGCTGCAGGAGCACAGGTGAATGCAATTTCACC
TGAGTGACTGGAAGGGGTGGAGCCTGGCTGCAGCCCTCCTAGACCCCATTTAAGGGCTGACTCCCAAGGA
GGAAGGATCTCTCTCTGGAGATTGCTCCCCTTGGAGCCCTTCTGTGAGTTCAGGATACGGGTCCACAATG
TTTCCTTTGCTTTTGAGCTGATGCAGGATGGAGGACTCAAGAAGCCAAAAGCTCGCCCTGAAGATGTTGT
CAACTTGGATCTGAAGTCTACCCTCAGGGTTCTATACAATCTGTTCACGAAGTACAAGAATGTGGAATGA
TCCTGGAAGCTGCTGAGATCTTCATTCTACCAGTCTTCTTACGCAAAAAATCCAATGAAAATACCCTCTG
CACATTCCCTTTGTGCCTTATACTATACTTAATATGTTCTTCCCACAATTGCTATGATCACTGTAGCTGT
TTGTATGACAGTCTCACTAAAAGTTATGCATGTGTAATCTTTATGTCACTTAAAAATGTGTAGATATTTT
ATGCTTTTAACAGGAGATGTTCTTGAATCTGTTTGCTGTGATCAACAAATATTCTCTTGATAAAGGAAAT
ATACCACTAACTACTTTAATAAGCAGGGAAAACTTGAGACTTTACTCATGACTGTAGACTCTGATTCTGT
AATAACCTTTCTTTCATTTGATGATTTTCCAGACTTAACCATTAGTATTAGAAACCACTGACCATTAGAA
AATCAGCATTGAAAGGTTTTGGGAGGCTGTGCCTTTTCTGTTAAATAAAGTTTAGTACATTCTATTGAGT
GAGGTTGAGGCTAATTACAGGCACTATCTGAAGCTTCAGTTTTTGTGTTAACCTCATATACTACTCTGTT
ATTTCCATTCAGTGTTTACACAGAATAAGACGTGCAATGGGATAACCGTGTAGTCTTTTGAGGTCTCTTT
TTATTTCATCTCCTTTCTAGGAGAAATACGTTTGCGAGAACCACTGTCATCCTTTAGGTGTGCAGTTTCA
ATCAGGTCAGTCATCAGGAGCTTGTCAAATCCCCAGGTTGGATTAATGCTTTCTCTCCCAATCCTGTCTG
AGATGCGTGAGGAGAATAATGAACTTGACAGTTCAAAGGCTGGCACTTGATCTCATGTAACTAAGATAAG
GTTGGATTCCTCTTGAAGTTGCTGGCACCCATACAGTTTTGGGGGTCAAGCATTTATAAACAGTTTTTAT
GTATTTTCTTTCCTGAGGATTGAAAGTGAATTCCTGTGTAAATAAGAGCTTGCCTCGTGGATTACCCTGG
CTTCTACATAAGGCAAAGTGTACTCAGTGCAAGCTAGTAGTTAACTCAAAGTTGAAGCTTTTCAGTGATG
TTTAGTTGTGCTTCAAAGTAATTTCAAGTTATCCTGTGTCATGCCAAGAACTGAATTGTAGAATTTTACA
ATAGGATTTTTCTCCTTTACTCCTTAAACATTTTTTAATCTTAGGAAGAAGAGAAATGGGCTTCTGCTTC
TTCGTTTCTTATTTTGGGATTCTGATTTCCAGTGATGAATTACTTGTGCCACCTCCCCTTGTGCCTCCAA
AACAAAAGTGAAAGGAAGCTTCTCTATTTTTCCATGAAAAATTCAGGTCCATGTATTCTATGGGATTCTT
TGGGAGTCATTGTTTGTATTTAAGGAGCGACTGACTTCTTGCTGTTTATGCAGTGCCTAGTACTATAGGA
TTTGAATTTTGGATGAGACTATTAGGCTCTACCATGGTCTTGGCAGTTATTGTAGAGGAGACTTGTAGAA
GCACTGAGACCAGGTGGGTCAGCTTTCCTGGCAAGTTAATTAAATTGATCTAACTTTTGTACTATGAAAT
AGGCTGGAAGATGATTGAACTGAAATGTCTCTCAAACTTTTTGTTTAATGCCATGCATTTGTGGGAAATG
AGTCTGTAGAAGAGCCATCATTCCACTCACCCCCTAGATGTGGAAGTGCCAGTGCTATCTCTATTATCTG
AGATGTTGGGAAAGACCTCCAGAGAATCTAGTTGTGAAATTACTGGCTATATTAATATAAAAAGCAAACA
AAAAATAAGAGGAGGAGGTGGATGAGAGCAGTTTTGGTTTGAAAGAAGGAAAGGCTATTTCTGAGATGGG
AATTTGCATCTGATATCTTAATTGCCTATGAGCAGATGTGAACACAACATATTTTAAGGGAGTCTCTGTC
TTGTTCAGTTAGGTGTTTCTAGTTACTCTGCAGAAACTTGAATCCCTCTGCAATCTGAGGCATGGGTCTC
TTCTAGCATTTCTTACGCTAACATCCCAGTTGGTCAAGACAGGATTGACACATTGGACATGCTGAGGGCA
AGTGTCATATCCTGTGAGTTTTGTTATCTTTCTTTAAGTCTGTTGGTACATGTTGCACAGGGAAAATGCA
TTTTTTCATTCCTTAGCTCATTGCTGTATAACCAGGTCACTCTTCCTGAGAATGCTGTCTTTACTGTTGA
CCAAAGTGGGAGAGGGAATGGACCTTAACTAAACTGGAGCTTCGTTGCAAGCAGAACAGTTGACAGGAAG
AGCAGTGTAGGCAAAACCTTCTCTAAACATGTGTTTTTGTCATGACTTTGTTACGTATGCATGATACTTA
CTCTCAAAAACATAAGTCAGTGTTTAGAATGCTATTCATGAACTCTTTGCTTTACTGGAGTTTTAGATAT
GTTCTCCTGGGTACAAGTGGGGTAGATTTGAATCTGTTGAGTTCATCTGGAATGCTGAATGCTCTGCAAC
GCTAAAGTTTCCACATTTTTAAATACTTAATGAATGTCTGTCTTTTCCAGTCCATACAACTCGCCTTTTA
GGTGTGTCCGTTTGACATACTCAGATCCAGTGAGCTGTATTACCACAGAAGAAGCCCAGGTATTCCTTAG
CTGCATCCTATTTCTCAAGATGAAAAAGCAGCAAAGCAGATTATATTTTTTTGATCAGTTAAAACTTACG
GAGCTTCTCACCCCTCTTTCTCAAACCCCAGTG
>MSTRG.1168.1 gene=ENSGALG00000014213
ATGCGCTCTCGCTGCCTCACTCAGACAGACATACGCACAGTACCACGGCACCAAGAGCAGTCACACACAG
AACAGCTGCAGGATGGAAACTGGAAGTGTGGTTTTGCCCTTCTGAGGAGCTTTAGGTGAGTCTGACGCCT
GGTCTTTCTGTCTCTTTGTAGAATAGGATAGCAACTGCATGACTTGGGGCATAGCAAGCTCCTATAGAAG
CCCCGGGTGCCTTATCTTCAAAGGAGAAATCTCTCGGAGCACAGCACTGGGGCTGAGGCTGTGCTGCTAC
AAGATCCCACCACGCTCAGTTCGCTGCCGCTCTCTCCTGGTTCTGCTCTGTGCCCAGGAGAGCCTTGCTC
CTCAGCAGGGAAGGAGTCAACAAGACCACGACAGCTCCCTCAGAAAGTAAGCAGGCTGCAATAGAGCGAG
CTGCAGTGCGAAGACCACTCCTGCTGCTGCAGAGCGTCTGCTGAGAGCTGCGAGGGCTCCCTGCAGAGCA
GCCTTGCAGAGAAGGGGGCTGCAGTACAGAAGGACTTACCTTCTCCCTTTCTATTTTCATCTGCGATAAC
TTACTGTCTAGCTCCAGAGTATAAGTGGATTTCTTTGTGCTCAAATAGTACCTCAAGGCTGATATTACAG
GAGAACTGAGTTTTTTTTTTATCGTGAGATCTGCCCTCTCTGCATCAGTTATTGAAATATCTCAATAATA
GCTAATTCCTTTCGCTACTCACCAAAACTCAGCTAAGCTTCTTGCATATCAGTATTTACCTCCCAAATGT
ATATTTGGTAGTACCTTTGTAGGAAGCAGTAGCTGAATTTTGTAGGAAAACAAAATCCTTTTTACCTTGC
ACTAATTTTAGTAGTAGTAGTCTTACCCACTGTTTGAGTCAGTGCTAATACTCATTGCCCTTTCCAACCC
AAAACTCTGAGTACACAAACGAGCACTGCAGCAGACAGTGTGTAACATCGCACTTTGGAAGGGACCTACA
GCTCCTAATCTGACTTATGGACAAAGGCACTGCTATTCTCGGTCCCTTCCAGATGTGTGAATCCCTCAGC
CAAACAAAAAAAACAATCTACTATGTACACAGCCACCGAGGGAAACAAACGCAACAATATACTGCTGTAT
TGTGAGGAATGAGACAAATCAGCCACCAAAAATAGACACGGCAGAACACTGCTTTGCTCACAGAGGATGA
AGGGCACCCAATTTTTGTGGACAACACAGCCAGCGAGTGCAGGGGAGCATGACTCAGCCTGAGCTTCAGG
TGAAGCTTCGGATAAAAGTGCACCTACGCCTTTAAGGGACACAACTAGTTAGACAAACCCGTGGCAATAG
GATTCCATCTAATGTCATTTTCTACCTAGCTTGGTTGCTTTTGTGCTGCTCACGTGCTGTGAATTCGATA
GGCCTTGCAAATGTTATTATCCTGAATTAAAACTCTGGAATTTTTTAACTCTTTGTTTCCTTGGCAATAC
TGAAGACTTCATGAACTGCACCTTAACGATGCCAGCATGCCAGAAGCTACATAACAATATTTCATCTGCC
TTTTTTTCCTCTTGAAATCCTCCACTTGCTAAATTGACCAAATCCAAGGAGCTGCTGTGCTGGATGTGCC
AGCGGGCGCTGCAAAGAGCAGTGCTTGGTTTCCTCATAAAGCACCAAGTCCCAAGAGAAGAAAAATCACA
GAATCATCACAGAATCACAGAATGGCCTGGGTTGAAAAGGACCACAATGACCATTGAGTTTCAACCCCCC
TGCTATGTGCAGGGTCACCAGCCACCAGACCAGGCTGCCCAGAGCCACAT
>MSTRG.1168.2 gene=ENSGALG00000014213
ATGCGCTCTCGCTGCCTCACTCAGACAGACATACGCACAGTACCACGGCACCAAGAGCAGTCACACACAG
AACAGCTGCAGGATGGAAACTGGAAGTGTGGTTTTGCCCTTCTGAGGAGCTTTAGAAAGAAGAAACGGTG
GACAACAGTATCTCCTTCCTAAGCAAGGGAGAGAAGGAAGAACCTTCTTGGCTTCTGCTACAAAGGGGTG
ACTTGTCCCCCTTGCCACTTCTGCAGCAACATCTGCAAGCGTTGTTCATCCTACAGAACTTAGATCCAAC
CTGCAAGCACTGCCTGCCTTGGAGGTACGTCAGCTTACTCCAGCTAAGGACAACCATAATCACTACAAAC
TACAGAGGATCAGGGCCAACGTCCTAAGCATTCCCTTCACAGTTTGAGCAGCAAGAATGATCTCAGGAGA
CTTTTTTAGCAGAAACAGAGACCTGCATTGTGAACAAAGGACCATCTGAACTACAGCAAACATCCATGTC
CTCCCACACATTGGTCCATGTCTGCTGGACATTTCTTAACCTGCTCACTGACTGTCCCTACCTTGTTCCC
TTGTTCCCTTCCTGTTTCTCCATCGTCCTTTGTTGTCACGGTCCCTGCTTTCTTGGTTAGCTAACTCCTC
AGAAAAATTTTAATACAGACAGGAAGAAAAAAGGGAGACTGAAATGGTGCTACTAACACAATCCTTGCAA
ATGAGTCTTCAGCTGGCTCATGAATCTAGCAATACTTAGATGAGCACCTTTGCTTAAAGCATCCACGAAA
TCCTTTCCCCTTTGACAGCAGAATTTTTCAGTTTACTAAGCACAGCAACACAATCAGTTCTTAAAATACA
GAAGATAGCTACATCTTTTATCCTTGTCCTTCCTTGACTGGAATTAGGAGACAACGGGAACGGGAATAGG
CTCACTACACCCTCTTCTAAAATATCAAGCTTCCCATAAGCAGGCAGTTCCTCCAGTCATATTATTCCAA
ATTCTAGCTCATATTATTCCAAATTATCTCCATGTAAGTTTGGGGAACTAAAGGTAACGTTGCGAAGCAA
AGGAGCACAATGGTATGCTCTCAGTTACAGGCCCTGTGCCTGTATGGCATTCCATTCACATCCCCTCCAG
GTATGAGGTGGGCTTCCAAACAGCAGACGTGCCCATGCCAGGTTTCACTGTCGCCCACTCACCAAATTCA
CAACTCACTGCAAACAGCATACATGATACAAACAATACAAACTCCAAGGCAAGCACACAACTTGACCATT
AAATGCAGTCAGCCTTGTAATTGTGATTTAGAAACCGAGGTCTTCAGAGTTCTGATCAATAAGCAAATCA
AGTGTTTAAAATACTTTGTGCTTTTATTACAAGATCATGACATAGTCAAAAATTAATCTTACAAAGTAAC
TGAGCTCATAACGCACATGACATTTTTTCTTCCTGAGCTCTATGTGAATTCTTTCCTAAATTGCTTATCT
TGCATAATTTTAATTGGATCCCAGAACGCCATGACCTTGATCCAGCAGCTACAGTATCTCAGTGCTGTCA
TCTACAGTTATATATGGTACAGTACCTTCCAAATCTGTGAACCCTGGGAGATCAGAACTGTGTGCTGTGC
AGGGCTATTTTTCTTATACCCAAACATTTTCTTATTCAAGGTCTTCCAAGAGGGCTCTGATTGCCTTGGA
AGGTCACCAAGATAAAGATCCCACTCCGGTAACTAGATGAGTCCCTCATAAACTGCACTGCTGGCCAGCA
AGCAGTTACAAGTGATACCCTGGCTTCACTATTAGCGTATGAGAATGTAAGCATGGCTGGAAACATGAAG
CATGCCTTGAGATTACTGCCACCTCCTGTGCATAAGTCAGGAAGGTCACTCCAGCACTGAGCAATGCAAG
AGACAACACTGCAAATTCAGAGGATCTCTGACTCCAGTGGTACTGTGTAGCTGTTACTTTAATGGTACTG
TAGCTCTCTGGAACAAAACTCACAGCCTTGTAAAAGTCACAAAAGCCTAGCCTTCAGTACAAAGGATTCT
TACAGAAAACTGATCTTTCTCCCTTGAGATCACAAGAATATATTTTTTAAATGAAAATCTGCCAGTTTTT
CGAGATAGCAGAAAATTGTAACATTTGGATGTATATTGGGCTCTGTACTGTTTAGTGTGGTAGAGCTTTC
ATGAGGAACTTAAAAATAGTGACCTTGTGCCTTCTTTTCATATACACACGCTGAAACAGTCCCTGCAGAC
TGAGATACTTGGCCATGGAAACAGCAAGGATACAAAAGGCCTTCATCACACAAATGCCTGAGCCATCAGG
CTTGCTGCTATAGGGCCAACAGCTTGGAAGCCCACACAGACTGAGATCCCAACTCCTAAGCAGAAAGCTG
GAAGTACTTATTTCCAGCACTGCTCACAGACACTTTGCCAGATAGCTGGGATCCCAGTTCTGAAAGTCCT
GGGACACACTCCTAGGATGCACAGCTCCTTCATGCAGAAAATCCTAGGCCAAGTGGTCCTGGGCTTGCAG
CCAGCAGTTGCTTCAGTCTGTTCCTGTGAAAAATGCTTCATTTTGGGAACCTCAATGGAAAGAAGGATAA
ACTGAAGACCTCTCATGATTGGAGCTGTGGCCAGCTCCACAGTCCAACCTGCATCTCAGTTCCTTTTAAG
ATATTTTGGTCTTTGGAAATAGTCAGGCACCAAATGCCACCAAGCTGACATTTTCAAGGCGAGAATCATC
AGTTGCAGAGGGGAAGACTAGAGGAGGATGCACAGAGCTTTGCCTCACTGAGAAACTGCAGCCTCAGCCC
ACCTTTACTCTTACGAAACGACAAGCTCTTTTATGTTAGCCCAAGGCCACAAAGCTGCCTGCCAGGCTTC
AGCCTGACAACACCTGAAGACCCAAAGTCTCCTCAGCAGTGCATCCCCAAGCACCACAATCCTGTGGGCC
CAGATGCAGGTGTCTAAAACTACAGGCCAGTGCCCTCTGCCAGGCAGCAGCACGCTGTGCAGGATAGGCA
GCGCTACAAAATGGCAGCCAGGGCCCCGGCCCACCATGACCCTCACAGCAAGGCTGGCTGTGCAGCCCAC
TGGGAAGCAGCGTGTGGCTTCCTGACTGAATGTCACCCCTTGATCATGTTTACTGTTGACCACAGGCAAC
TAACGCTTTGCCGGGCTCCTGGAAAGGGGTATCAAGGCAAAAGCAAAGCAGCTGGGGTGGCAGCTGTGCT
CACTGCTTCCATACGTCACTCCATTTTTGGTGGGCACAGAAATTCCAGGCCCCTCTCCAATGAACACCAC
CTTCACTACATCTTGCTTTTGCTCTATTCCCTGCATCTCAGCAATGAACTTGGGGGGGAGAATACTGTGA
TGCTTTTTTAAGTACTGCTTTTCTTGTTCCGGCCCACTCACCATCAGGGCAACAGTCTTTGACCTGCCAG
GAAGCCTCAACAGTGGCCACACAGGCTCCTCAATCATCTTCACCAAATCCTCCAGAGAAAGCTCTGGCAG
CTCTGCCTGCACAAAGGCTTCAGGAGCAAGCTCGCTGTCAGCAAGCCTTCAATTTTTCCTCTTCATCTGG
TTTCTGCCACAACACACATCCATAAAGGTTTAGTCCCTGCTGTGGTAGTTTGGTGCTTGCAAACTGTAGG
ACACCAGACAGAAGATAAATGAAGGCAACCTTTCCCTTCTGCCTTTTCTTTTCATTCTGAAACTCACAAA
GGTCAGATTTGGATTTAATTTTGTCCTGCGCAATGTTTTGGCTTGGTTCGTATTTATTCCAAGTGAGTTC
ACCCATTTCTTCTGTAGAAATAAAAGGTCATGAAACCACTGAGTTCTCTCCCTTCTAAAGGGGGCACTCC
CTCCTAGCGAGCAAATTACCAGTGAAACCAAGGAAAAAAAAATAAGCAAAAAATGTGTTTTGTTCCCACT
GGGCAGGTGGAACTGCAATCATAGTTGAGTGTAATTAGGAAATGTGTAAGGATGCACTTCAGATGCCACT
ACTTTGCATCAGTTTTTAAGCAGTCTGTTTAATTTGATTGATGAACTCAAGGTAAGAAAAAAAAACTTTT
AATTTTTTTTTGCTTATTTATTGAAAAAAACACCAACGTTGTCCTTCTTTCTGCAGTATTTATTTGTCTA
TGCAGCAATAGGAACCACCCAGTTTTGGAGAGTGGAACCAGTTTTGGAGAGGACAGAAAAGGGAGGATTG
GATCACTTCATACATAAAATCAATCCATATTAGCCCTCAGCTGATATGCACGTTAAGAACTAACACATAG
GTTAAGAAGGAG
>MSTRG.1190.1 gene=ENSGALG00000052222
GCCAAGAAACGTGGGAAGTAAGGTTCGTACCGTGACAGTGTCAAGTACGGCAGGAGAATATCAAACTGCC
TGCTGCCGTGTAGAAAAAGGGCGCTGCCAGCAGATGGCAGCAGAATGGAAAAATAAGCACATAGGGATGA
GATAGCGGACAAAAGAACTGAGATTTCTAGCAGCTTAGTTTCACTAGCTGTTTTTGACTATGCAAGTATT
GCCAGGCACGCCAGTTCAAAGTTACTTCTTAAACAAGGATTTTTTAAGTAGACAAATATTAACCATGGCC
CACCAGAGATGAGAAAGCTTCTCCATCTAGGGACAATGAGGCCTGGTCAGGAAAGTAGATGACCTGGTTC
TGATCCTGCCAATGTCTGCTGTGTGCCTGGCTTAGAACGCATTTCATGGTCAGTGGAAAAAAATGAGGAA
GAGGAGGGTGTGGCTGCTGCTTAGAGAAGTTGGCTGTGCATGCAGGGACTGGCTTTGGGGTTGTGATCCT
TCAACCCACAGAAGGAAGACTTCTCCTAGTGAAATCAGAAGAAAAGTAGTGCTGGAGCAGAGCACTTGAA
CTTGGAGAACTGGAGTTGTCAGTCACTGCTGAAGGTACAGGAATAGTGGATGCCTCCCATTGTTGTCGCT
GGGAGCTGGCAGCAGCTGTGGCAGGGGGAGCGTGCGGAGGAGCCGCCAGCCGCCCGCTAGTGTCTCAGCC
TGGATGTAGCCCAGATTTGTGAAATGCACAGCAGTAGAATTTGAGTTTTCAAGTGAAATAACTCTTCCTT
GTCTGAACCGTCCTTCAAAATGCGGGATTAGAAGTTTCCTACCACATCATCTTCAGGACTCCCAGAAAAT
TCTTCTGCAGCTTGTGGCTGCCCGGAAAAGGATGTTGTAGTAGTCTGGCAAAATGAACTCAAGATGCACA
AGAAGAACATACTAGAGACTGATCTGCAAGGTGTTCAGGTTCACTGATAAGATGCAAACCAGAATCTGCC
TGTTGGTTATCTTTCCAGACATGTTTCAGAGCTAATAAGGGAGACTGACGAGTACCATGACTTCAAACAG
AAGCATTTTGAGAAATGACCTAGGGGGAGCCAAGTTACAAGTTGAACTCTAACCAAGTTAGAAGAGGAAA
TAAGTGAAGATTGGTCATGTATGCAAAGAAAATGACAAGGTTTTGTCTCCCGTGGATGCTGGCTTCACCC
CATTTTTCCCATTGGGATCTGCCAAACTTCATTTCTGCCCTTGAGAGCTAGGAAGCACAGCCCAGGGTGA
GATGCTGCTGCTGCTCCCACAGCTGTCCATGTCACGCCCGGCAGCCATCTTAGGCTGGACAGAAAGCCCA
CCAGGGCCAGCACAGCACATCAGCTGATTAGGGGTGCCCCCTGGGCTGAGGTGTGATGGGATAACAACAA
CGGAAAGAGAAATCTGGTGCTGTGAATGGCCCTCTGAGAAAATTGATTATGCTATGAGCAGTGGAAGATC
CCATCGGTTGCTCTGAAACGTGACCTACCTACTTTGAGGTGAGATCTGTTTTGTTGTAAAGCATGGCTTT
AGTTTTTCTGTGTGTATCATGGATTCTTGTCTTTAATTTGCAGTTAACAACAAAAAAAAAAAGTTTTCCT
TAGTGAAGAGAAGGCTCCGGGGAGACCTCATAGTGTCCTTCCAATACTTGAAGGGAGTACCCCTGTTTAC
AGGGGTAGATAGTGATAGGGCAAGGGGAAATGGTCTTAAACTGAGACAGGGGAGGTTTAGGTTAGATATT
AGGAGGAAGTGTTTCACACAGAGGGTGGTGATGCACTGGAACAGGTTGCCCAAGGAGGTTGTGGATTCCC
CATCCCTGGAAGCATTCAAGCCCGGGCTGGATGTGGCTCTGGGCAGCCTGGTCTGGTGGCTGGCGACCCT
GCATATAGCAGGGGGGTGAAACTAGATGATCTTTGAGGTCCTTTTCAACCTAGGCCATTCTATGATTCAG
TGATTCTAAGTTAGCTTATTAAGTTGGAGTATTTGTTTGAAATTTTATTTATTATATTACAGGTATGGAC
TGATATCATAGTTTTTGTCACTTATTTGGATTTTTCCTGAGTGCGATGTGTTGCAGTCCATCAGACCAGG
TGGTGGGGAGTGAGAGCACCCTCAACCTCTAGTGTTGGTGTGAGGTTACAGTACACTAGTGGCAATTTTG
CTAGTCATATTAACCAACGTCTGTGTAGTACAGTAGAGTACATTTAGTTTAGCCATTGATTCAGTTGTGA
GGTACTGTCCTTTAGAAGTAGCATGTTGCTTAAGTAAGCCGTAACACTTTCTGACAGTCACCAAATTCTT
GGTTCAGTCTTATAGATTTACCCATGCAGAACTTGGGAAAGTCAGTAAGAGCAACTGAGCTGTTCCACAC
TAGGATAAGAGAGGAATACCTAGAAGGCAATGCAGAACAAATCCCTCTAATTCAGCATTTATTCTCTAAG
TCACTGTGATGCCTTTCTTGAAGTGACAAAACTGGTTTGTTAAGATGCAGTCGTGTCAGAGCTGGAAGTA
CAAAAGTGCATTTATTAAAAATGAATTCTGTATCCTCTTCCCTCTTGTGTATCTTGTCACTGACATGACT
CCACACACTGCAAATCTGTGAAACTTTTAAAACATGAAACTAGAGCTCATTAAGCAAAATGTCAACTGGT
GTATAGCAAACTCTTTCAGAATGAAGACTGATAATTTTTGTCTCCAGAGTTTTTTGTCTTCTAGGTCATC
ACCAAGCCATCCAGCTTTCTGGGAATATAGTTTGTGGTTTCTGTGATCGGAGTCTGACTGTCCTTTGGGG
TGAGGTAGTAGGTTGTATAGTTTTAGGGTTATGCCCTGCCTGTCAGATAACTATACAATCTACTGTCTTT
CCTGAAGTGGCTGTGATATCATCGCTGGATATGCCTTCAAAATGCAAAGCAAATATATTTCAACTGTAAC
ATTCTCTGGCTCTGTATTACGTGTTGGTTTTGATTCTTACGAAAGAAATGTTCTCAGAGTGTTTCAATTC
CTCTATCGTTTGGATTGGAAAGCGATTTCCTTTTTTTCATCTTCTCAGAGAAAGCGGGGTGTGAGAGGGC
CCAGAGGTACAACCTATGCTTATGCTCAACTTTCTCCATCTGCCAGTGTGCTCTCAAGAGTGGCCATTTG
GAAAAAGGTGATCCATTTCTTCATTGCTTTGTGGCATTCGTGTTATACCAATGGCAAGTGCCACTTCTTC
AGCAGTTATGTAAATCCACCTAGCGTAATTTGTTTGAGGAAACTGACAAGTGATGACTTGGATAGTAATA
CAAAGAGGATGTCTCATTTTCTGCCCTGGAACCAGTAAATGCTTGACCCCTAAGTGAAGAGATTTTTTTT
AATCAGTTTTTGAATTGTGACTTAATATATGTTTTATTACATAATGCAAATTTGGGAAGGAGAGTGCTTT
CCACTGCAGTTGTTCTGCCTGTAGAGTCACCCCACCAATTCTGATGGACTTCCAGGAAGAAATCTGAGGA
AGGGCTGACAGGACGTAATGATGCCCTTTTTGAAAGTAAGAAATGTGGGCTAGAAAGTGTGTAGGGAATC
TTACTTATGGTAGGTGAAATGTTAGTTTGCTTCAGAAGATCCGCCTGATGCTCTAACAGGATGAGGTAGT
AGGTTGTGTGGTTTCAGGGTAGTGATTTTGCCCCAATCAGGAGATAACTATACAACCTACTGCCTTCCCT
GATAGGCAGCGTAACATCAGTGTCTTAATTCACAGAAAACCAAGGGCTAAAATAGACATCTGTGACCAGC
AAAGTAAGTCTACATTCAATTGTTGTTACCCTGTCCCTAATACCTCTAACTTCAGTGTCTGGCATTATTT
TTAATAACTGCCTACAAAATAATTATCTCTTTTAAAGTCTCTATAGGGAAAAATTTGAATTAAAAAAAGT
TTTGCTATTCAAAAGTTTGTCTGTTCTTGATTTGTTTTGTTTCTGGTTCATTTCAGAGGAATGAAATTTT
CAGGGAAATGATTCCAAAAATGCTGTGGACTTGCATTCAAGCTGTTCATATTTCCTGGGCATTTTAGCTC
GAATGCAACAAATTTTACTAGCAGTGCACTGTTTTTGTTCAGCCCTCTGTCCCTCTCAGGAATCTTCCTG
TCTTTTACAAATAATTGTCACGCAATGCTCTCCAGCAGATCAATTTTATAATGCAAATAAAAAGCTGTGG
TGATGAAAATCAGGGGCCGGATTGAAAAGACACAGACATTGATTTTGTATCAGCACTTGCTCATAAGCAG
TCTCATTTCATGGCGTTTAAACAGTCCTGAAAGTGAATTTGCTGACTATCTAAAAGGCACAGATTGTACC
TGGAAAATCATGGCCAGGGAATGTTAGTTGAGTCCATTAAAGACATTCTGAAATACAAACTATAGTCTTA
ATGCAAGGGGAAAAAAAGAAAGAAAAAAAAAAGAGAAAAACCACCCCAACTGTGGAAATCATTCTTCTAC
ATGCAAAACATTTCGGGAAATGAGAATGATGTAAAACTGAAGGATAACTTAATTTCAGAGGTTTCAAGCT
GGTTACATAGAGTCATTTGTGTGTATTTTAATTATACAGCATCTGATTACTGTAAAATGGAATATAAATT
TAAGGTTGTCATATGTGTAGCTAGGCAAGCCCAGACATCCATGGTTAGAGCAAATAAACTGATACTACAT
TAAGCAGCAGAACTGGGTATTTCATTGCTTCTCTCGTCCAAAAATATGGCACGTATCTGGACACTGAGGG
TTTTTGAGGTCAATGAATACTTCAAAACAAGGCCATTTGTTAATACCTTTGTTAAACAGTTAGGAATGTT
ATTCAACTTGTGTTCATAGAGATAAAGGCAGCTGGTAGAAGAAGAAAAATTACTCTGTGTCTGAAAAACT
CAGGAGAGTAGGCGATAATGTGGCTGGTTTTAATCTGCTCTTCTCACTGTTTAAAGAGGGTCTCTTAAAA
AAAGATAAAACTGCTGTAAGGATAGTTGCCATGCTGGCCATGTTCAATGGCTCTCGGACATGCATTGCGA
ATCCTGAACTCTTTCTTCTGCTGGAAATGCAGGCCCACAGCTGCAGCAGAAACATCTTAGATGACTGTGA
GTAGTGATTGTGCTGTGTGAAGCTTAAAACATGCTGCTCCTCTCCAAGATGCAAAACTGGCTGGAAATTT
CTTGCTTAGTTTTACATTCAGTACATACGTAGCAAATGTTCCATACCGGTGAAAGGCATAAGAAGAGGGA
AAATGTTCTCCACATTCTACCACAGCCTGTTAGATCTCATCCCTGAAGTCATTTTAAAGTCTTCTGGCTC
TGTCTGGATCAGCGTTGTGTTCTTGGTAATGAGCTGTGAGTTTTCAGATTCTGGTCATCCTGGCAATCCT
ATTAAAACAAAGGGCCAAAAAAAAAAATCCATGGTGTTTGCTTCACTAGGTTCTACATGTGCCTGTACTT
AGCAGTGTGTGAGCCTGCAGTTAATCAGATCTGTCCCTAGCAGTAGGTGTCATTACAGCTAATGGGAACT
GCAACAGAAACTTGAAAGCACAGCTCCATGGTGCCAGATGTTTTTCAGAATTGTATACAGAAAATGCTTG
TATCAAAACAGAAGTAGTAGCTTCAGCTGGAATTCTTATTAAAAGCAAGGGTGTTTTTTTAAACACAAGA
CAGTATTAGTTCTTTCTGAGGTCATGCACTGCTCTGTGGCACTCATTAGGTGAAAGCATGCAATCATAAG
CTACGTAACATGCGATTTTATAACCTATGTGTGCTTAAGTTTGTTATTTTGGGTTTTTTTTTAGTGTAAC
AGCACTAACTGATGAGCAGAAGCTGAGTATCTCCAGGAACGAAGCCTGTACACTTGGTTATAGCAGACCA
GGTGAAAATCAGTGCACGCAGGACTTTCTGTGAGGCCAGGATTTTCATAGAATCATAGAATGAATCATAG
AATGGCCTGGGTTGAAAAGGGCCACAATGGCCATCTGGTTTCAGCCCCTCAGCTATGTGCAGGGTCACCA
GCCACTAGACCAGGCCTCCCAGAGCCACGTCCAGCCTGGCTTGGACTGCATCCAGGGACGGGTATCCACA
ACATCCTTGGGCAGGTGGTGTTAGTTCTCCTTTTCTGCCTTGGAGAGGGTGTGTTTTTCCTGAGACAAGA
TCAGTCACACAGACAATAAAACCATCAATCAAATTTCTGCCGTGAAGGCTACTGCTCACAGGTTTTATAT
TTCTGCCTCATGGATGTGTGGAACATTACACATCTTCTATGAGCCCTTTCAACGTGTGCTGTGTTTTTCA
GTTTTACTTTAACATGCAAATCTCCCTATTCTCCTAAAACAAGTGCCCAACACGAAATTTTTGTCTCAAT
TTGATAAAAGACTAAAAGAGATGAAAATGTTTTCAGACCAGCTGGATAACTCTGGCAAAAGTGTGTGCTG
CTAGCTGTAAAAACTTGCACTGCTGCTGTGCATGGGTGCCACGAGGTGCGCGCTGCGAGGCTGTACCCTT
GGGGCTGCCCTCAGAGGGCAAAAGCCTTGAAGACAGAAGTAGTTCCTGAGATCTTCCCTGAAAGGGTGAA
TTACAAAGGAGATTTATATAGGGAGTGGATCCAGAAATGCAGTAAGACCATAGCGGGTATGCCAGCCGGT
GTTACAGATTCAGCATGACATACCGAATTGCTATACAGGAGTCAGAGAGAGCTAGTGAAAAATGCCCGCC
TTCCTTATGCTTGCAGAGCTTCCCCACCTGCTCCTAGGACTGTGCTTCAAACAGGGGACAAGTATTAAAT
GAGAACTAAATTTCTAGGAGTCATCTGTGATAATACACACCGTTCTGAGAACTGAAGGTCTGAATGTATC
TTAATTACCGTGTGACTGTGCACAGCAGTTACCTTAGAGATGTCACAGCAAAAAGCTGTTTGGGCTTGGA
GATTTTCTGTAACTAATGCTATACAGTTCTCAGAATATAAATACATGCTAATTATGGGAATAATGGTAGT
AAAGATTACTAAAGGAATCATTTCTGTTGTGGAATACATAAGCAAATCAAAGGTGGGAAAGTGTGGGAGG
GACAAAAGCCAAGTATCACCAGCTCTATCTGGCAGAGAGGGGCGGTGTTGCACAGCCTCCAGTCATGGCC
ATGAGCTCCTGGTTGCACTCAAACACACTGTCCTTTGCAGTGCTTGAGCCCATGGGAGGGCCCAGGTCCG
TAGCTGTGCTGGCATGGCTCTGATGAGCGTGGCTCTAAGTGATCTGAGGGGGTACCCAGCTAACAGCTTG
AAGTAGAAAAACTGAGGGATAGGAGATGTGAAGATACCTACAGGGATCTAGGGCTCAGTGACTTAGATGT
CCAGATCATAGATGAAAAATCAGTGCTAGCACTGCTAAAAAGGCAAGACAAAGGCATCAAATAAACTAGG
CCAAATGTCCCTCTGATTGTCAACCAGATCTGTGTTCCTAAGTTACTTTGGCACTTTTGTTTAACAGTTA
TGATTGCCAGTTGTACTCAGTATTTGATCATAGGAAGGCTTTTGTCTGGTTGTGGAACACTGCTCAAGCA
CTGTCTCCGGCACAAATCAAAACCAGATGAGTCACCAGGTTAAGAGACAACCAAGTTGTAACCACGTTGC
CTGATGTGGCTTATTTTTGTGTTCCAGCCAGGGCCTGAAGCTCTTACTAGAGATTTTCCCTGTCCAACTT
GCATATTCAAACGTAAGCAATCATAGTTCCATCCTTGGGGAGCCCAAGTGAGTTTTCCCAATGCATACAA
AGGCATTAGCCTGTTAAAAAGGTCTCTCAATCAACTGAAAGTGTGCAGCAGTTTGCATATTAGTGCGTGT
TTTTAATTAACACTTGGAAGAGAGAAATACTTGATGCACTTAAAAGTGACACAAATAAAAGCACCTTTCA
TATATTCTCATTGTAAACATCTAAAGTGAAAATAAAGTAATTTCTGATCTCATGGAAGGCAGTTGGTATT
TACAGATTTATTTATAGATTTATACAGGTATTTATAGATCATTCCAAAAGTAAGGCCTCCTATTTATTTC
CATGGATAGAACAATAGAACTGTTTGATAAGAGCAAATTCTCAGCTACAAAACACTATCTTTCAATATAG
TCATAACCATTAGCTATGCATTTTCATCAGCGATGAACAAGAGCCTTCATGTTGTGTTCATAAAAATCTC
CACCAGTGGAGGTGACCCACTGTTTCACAGCTGCTGTGAAGGTGTTGTAGCTAGGAAAATGTTGCCCATG
CAATCCATCTTTCATCAGAGCAAACAGATGGAATTCAGAAGGTACCAGATCTGGACTGTGCTTTGAGCAT
GGTAGGACAGCCTAGGCACGACTGGCAGTGTGCTGCACAGTCTTCCAACTGGGGTTATAGTCTTAACAGT
GTTGCAAGATAAAGATCGTTTTCTCTGGCCTGACTTTGGAAATTCAGGCCTTCAGCTTAGTCAGCGTCAC
AGTGTAGGAGGCAGTGTTGATGGTGTGTCCGTGTTCCAGGAAATCCAGAAGGATCACCCGTTTCCTATCC
CAGATAGTGTACATCACTTTGCCTGCTGAGGGCTGCATCTTGACCTTTTTCTTTGATGGGGGATTTGCAT
GTCACCAATCCGTAGAATGCTGTTTTGACTACTGTTAGCACTATGTCCTGTCACCAGTGAGGATGCAATC
CAGGCAACTGTCACCTTTGACGGTGTGTTGGTTCAATGGGTCCTGAAAAACTTGCATACGGTGTTATTTC
TGTTCCTGTCTGAGTATTTGTGGGACTCACCTGGCTCAAACTTTGCAGTGTTCCAACATTGCCACCATTG
TTTCCTACACATTAAAGTTGATATTCAGCTCGATACACAGTTCCCTGATCATAATCTGCCAATGGACCTG
GATGAGCTGATGGAAACGCTCTTCATTTCGTGGTGTGACAGATATGCATGGCCATCCAGAATGTGCCTTT
CTTTCATGTCACTGTCACCACTGCTGAAATGCACCACCCACCGCCTCAATGTGCTCATACTCACCGTTTG
GTCTCCAGAAACATTCACCAAGTGTCAGTGAATGTCAATGGGTGCCATTTTTCTACATGGAGGAATACAA
TGACACACCTTTGCTTCAGATGTACTTCCATGTCAGATGCCATTAGGGCTGACTACTCCTCTGCTGTCAT
CTGTCACATGGTAACAAAATGTAATGGAATACTGACAGGAAGGTTCAACCTCTACTGCCAAACCACCAAC
ATCCACCACTGATTTCATGGTCCAACATAATAGAAGGGGAGGCATTACTGTTGGAACAGCTCTGGTAGCT
TTTGTGAAAACTGGCAGCTTAATCTTTTTTCTGTCACACACCTGGACAGGTTTTTCAACCATCTCAATTT
TGCTGATGAAAACATTTCACTTCTTGTGAGACTGTGGAGAGCAAACCCTGGCTTGCTGCGCCCCATGGCC
TGGAAGCTCCAGGCCCATCTCAGCCGTCACAGCCTCTTCTGAGCAGGTGACTCCCAAGTGGCCATTACAC
GCTTATCTCTCTGGATTTAACCTGAACTTGGTACCTTCTACATCTGCTAAAAAGATGCCCTATGAGCTTG
ACCAATGGGGTTCCAGCAACCACTACTTGAAAATCAGTTTGGAATCCCATAGGTCCTATTCTTATTTAGC
CTTGGCTTGCTGTTGCATCACAGTGACCTCCACTGTGGCTAGATATGCGAGACATAGACTAATAATTTCT
TTCTCTCCTGAAGTTTCAACATGTCCAAAACCTTTGGTTATATTTTCTTTTCTTTTCTTTTTTTTTTTAC
CATTTTACCACAAGTAAAATACAGTGATTGATGGCCCAGAGTTTAGTGATTTAACTTTTGTTTCTTCAGA
AAATCTCACTGACATTTTGAAGTTCGAATGGACAAATTAGTTTCCACTTCATTCCCCTTTGCATTTCATT
AGCTTTCCCAAAACTTAAGAAATTTTCAGGCCTTCCGCTGTAGCAAAATGAGAACTTTAAAATTCATTAA
GCCTTAGATATTCAGTATGCTGTACCAAGTGACAGAAAAGGAAATAAGAAAAGTGATCATTCCCAAGTTT
CATTAAAATTTGTGCAGAAAGAGAATATCCTTCAGAAGTGTTCCATGCTTGAAAGAAGATTTTCCATATT
AAAGCAAAGGAGAATGTGTTACCCAGTGTATGGCGCTGTGTCTGTCACTCAAGCTAGTCCAAGTTTCTAA
TGATTGAGCTGTGTGTGTTACTTTGAGTAAGTGAACGCAAAATAAGGAACAGTTGTTTCTAATGTGAAGC
TAAAACAGCTACAGAAAGTACCCTCAACTGGAAATCGTGTGTTCCTGTGTTCAGCTCCTTGAACTCTGCC
AAATATGTGCAGCTGGAAGAAAAGAAGTGGTTTGACTGTCCGTGAGCCAAAACACATGGTGGTTAGTTTG
TGCGGGTGATGCCAAGTGGAGGTAAGCATGTTGGAGCACATGAAGGGAACAGGGCAGGAGCTGGTTTCGG
CCTGCTGTTGCACACTGAGCACAGCGCTCCGGCGTCAAGCAGCAGCAGGCCCCATTCAGCAGCCTCTTTC
CACCAAAGTAAGCAATGGGACGAGGTGCACATTTTCCCAATATTTGAAACGTTCTTTGGTCCTGCTTAGC
TGCACACTGTGCTTTCTGTCACAAAAAAATAATAAAAACACTCCGAATGTGGTGGTCGTTACTGCAATCC
CAATGCAATCTAACTTCACTCGCCTCATGAGGTCTCTCCTCCGATCGTAGTGAATTTGTGAGGGATCAGC
AGAGGGAGAGGACCCTCAGAAGGGAGGAGAAGGCTGGCAGTGCTGTGCTGTTACTGATGTGGGAGAAGCA
GCACAGGGAGCTGAGTTTGCAGTTTGATCCCTGTCCCTAAATACTACTGGAAGTGGGCAGACCCAGAAGC
AAATTGCTCTCCAGCAAACACCATTGAGCTGCTGGTGACAATCCTAAGCAGTGGCCATCCTGATATTGCT
TGGTTCTGGGTGGGCCTTGTCCAAGCTTCACAACGCTGAGCACAGCCTCATAGTACTTGATGGAAAACAC
CACTGGTAAGAAAAATAGAAGGGAACTATGAGTGATAAGGAATGTCCTCTAATCCCTTTTAGGCTTTTGT
TGGAAATTACATGGCCGCCTCTTATGCCTACGACTCTTCCAGGCATCTACCCATCCGCATCCCTCAAACA
CACCCATCCTTCTTCCCCTGCCTCCAGCATGACACCTCTAATTCACCCCCTTCCCTAAAATCCAGTTAGC
TGTGATTCTATTTTATCTTCTTCGTGATGAGCCCCAAGCTTTGCAGCAGGAAGGCAGGCTGCAGTAGGTG
GGCACGCTCCAGTAACAGGGCTGTCACTGCAGCAGGGCCGAGGGTGGATGGAGGATGGAGGAAGATGGAG
ACTGCTCTCACCTCAGCCTCCGGTCCTACTTCTCCCAGCCGAAGCTCCACCATGCTGATTTACGACTGCT
CCTGAATGCCTTGGATGGAATTATAGCCCCTTGTATTACATAGTGCCTTCTCTGTTACTCTTGCTGCACG
CCATAGATTTACGGTGGCTTTTAAACCAGACAGTGCATGAAGAAATACAATCTTAACAAAACATAGAAGG
GACCAAGGGAGGTCAAAGTGTGGGAGCTGAACACCCTGTGGTGATCCAGGATTTCCCTTTATTTACAGCT
CACACCTTTTCCATTTCAAGTGGATTTTGGCTGTCTCTGACAGCTCTAACCAATGGCTGGGGAGGAATCT
GCAGTCAGCTGTGCTGAGAGGCTTTGCCATTAACAGGTTAACCATATCCTGCATTTTCTGTACTTTTGAT
GCTGAAGGAAAATAATTTATGATAGGCTTTCATAGAGAAGTGGAGCAAAAGCTGTGCCTGACTTCCTCAA
TATGATGGTGTGACAAGAAAACTAATGCTGAAAGACATCCAGCAGTCCAAATGTGCACCTGCTCCTGCTA
GCTTCCAGAGCAAATGCTGTCTCCAGTTCTCTGATATATTGCACTGCAAGCTCTTCCTAAAGCACGGGAA
GTCAGACCAGATCAGGCCTTGGATGCTCCTTGGAAATTTCACTGGCCGGTCGTCCACATCTGAAGCACCT
TATCTTTGGAGATCTGGACTCTAATGGGGCATAAGACAGGAATCAGAACTGATGGCCAACAAGAAACTGT
TCTACCACATGCAATGCCTCAATGTGTTGCCCTAGAAAGCTGAGGCTCAGGTCTTCTCCTGAGGTACATG
GTATCCTCCAGAATGGTATTGAAGGAATGGTGAGTGATGTAATATTTGAGGAAGGGGAGATGTGTGTCCT
TCTGGAATCCTCTTGTTCTCCACCTCTGTGTTTTCCAACCAATTACTTAATTCCTCATACTGTGTCCTCA
CAGTATGTGCTACAAATGGTGACATCAAAACCAATATATATTGCAAATGCTAACATTGCAGCAGGCTTTG
CAGAATAATGGCTATATCAATCCTTACTTATAGTGTACTTTGAATATAGTGTCATTAGTAACAGAACATC
TGCCAAAACCTCTCACAGTCTGAACATGCTACCTCCTATTTTTTTCAATATTATGATTGTATTTCATCAG
AAGATCCTATGTATTTGCTAAGTGGAGTTTCACTCAGTTCAGTCTTTGATTGTTCATGACGTGGAGAAGG
TGAACAGGAAACAACTGTGTCCTGCCTCATGTAGCAAGAGACCTAGGGAATGGCAGGTTCAAAATGCTCA
AAAAGAGATTTTTCTTCACAAGCTCTTATGATTAAGTAGTGGAGATACTCCTTTCTGTTGAGTACACCAT
GGTCCTCCCTGGCAAGGTCAACAGCAGCAGCTTAAAGAGCAGTGTGAGAGAGAGATGTATGTAAATGGCT
GCAGCAGGTGTAGCACTCCTGTCTCAGCTCAGGATGGCTCCTCCAAGGGTTAGAGGCTAATTTTGAGAAG
AGGCTTTTTCATTTTAATTTGAAAGTTGTGAAAGGCTTTTTCATGGTAGGAGCTCTATCTCAAAAGAGCT
TCTTCAGGAAACTCTACGGCACTTGTGTTCGTCTAGGTGCTTTTCCTTTTGATATGGTTGTTTTGCAGTA
GTGACTTGGCTGGAAAAGAGGGTTTTTGGAGGTGAACGTGGTGAGGATAAATCTCAAAGCTACCGCAATT
TGGGAGGCATCCCTACTTTGTTTAGGAAATAGACTTGCAACTAAAGGCCATCTCGAGTTGACAGCAGACT
TTGCGAGGGGTGAAAGTCCCTTGTACAGTGTGCTTCTGTACCTGTAAAAAATCGGGTGCTTGATTTACAC
AAGAGTCATGAAGATGTTCCTCTGGTTCTGTACTTTCCATCAGGAGCCTGTTGTCCTTGCACTTGGTTTG
TGCAGTCAATTAGAACAATTCCAGTGGGACACATAATTCAGATTCTGTAATAGAATGAATGCACAAAGTC
ATTGCTTAAACTGTACTGCAGCAGCACTTCTTGCTGCTGCTATGCACATTTAATAACAAAAGGTCAAAAT
ACTGCATCAACATAGAAGGAGTCATTTGATGTCTTTATCTGTAGAACAGGGATAATATTCTTTGCTTATG
TTCCAAGACTTGCTGCAAATTTGAGGACAGAAAAACTGAAGATTTTCTTTAGTATTGCTAAGATAGATTG
TGATGACTGTCAGATACTGGTTAAACTGGAGGGGCGGAACTTTTTATTCCTGCTGTTGCTGCATACCTGA
CAGTTGGAGGTGAATGCAGCCTTTTGTTTCCTACACAACAAAAGGTTCAAATATAAACCATGCTACTGAT
AAAATAAGAACAGAAATTGCAGGTCAGTTCTAAACTTGGAAAATGCTCGGGGTTTTTTTTGTTTTTGTGC
TGGTAAATCTACATTCTCATCATGTGGAAAAAACCCAGACTCTTAATACAGCTTTAGTTTTCTACTTTAT
AGCTACAAGCAGAAAACAGCCATGAATCAATAACGGGGGCCTGTAAACACTCTTCTGGCTCTATAGCCTA
CTTAATGTCAACCAAGAGCTGCAGTAAACCACAATTCCCCAGCTGCAATAAATGCTACAGGCTCCAGAGC
AGAGCACAAAGTTTAATTAAAAGTAATCTGATACATATAAATCCGCTGACGCAATCTCTCACTCTTGCAT
CTGAAATATATATAAGGCTCTTCCTGGAGACATTGGATGATTTAGACTTCAATTTCACTTAAGAAGCCTC
TCACATAATACTATCCAGTGAGTCTCTGTGCACACAGCATAAAGACATCCTGTTAACTAAATGCATTGAT
CTCCCTTTGCTTTACATGCCGAGTGTATCAGCTGTTGAGTTATTTGGCTAATTTAAGAGACTTGGCAACA
TTTTCCCGTGCTCTAAATAGCCAGACATCTCTGAACTTTCAGGAGTAACTACATTTGGCAATTAATGGAT
AATGACAACACTGCTGTAATGTATTATCTTTTGGCAATAAGTAAGCTCAGCAGTTTTGAGGATGTCTCAC
TAATGCTTTAGCATCAGACAGACTCTGCTCATGTTAGCTGTGTTTGACAAGATGTTCTGTTGATGTTTAA
TGATACACAGCCCCTTGCTGATTTGCGTCCTGAGTCTGTCCTGGCTCTGCACACATCGTCCTTCTCTCCT
CCCCGTGCACCGTGGCTGCCTTATGGAATCACAGTAAAGTCTGGGTCAGACAGCCTCTCTGGAGATCACC
CGGTCCAAACCACAGACACAGAGACTTAGGTTAGGTCATCCTGGATACTGTCCAGCAAAGTCTAGGATAT
TTCCAGTGAGAAAAGTGCACACCTTTGTTATCTGAGGATGCAAAAGAGTCCCGTTCGCGCCTCATGCTAT
AGTCCTGGCACTGATGGTGTCTCTGGACTAACAGTATATTCATGCTAATTTTTCTGAAACTAGAAAAGGC
AGAGGATGACAACTGCTATGGGACCTGGGAACAACACTTAAGGCTTAGATGGCTTTCCTTTCTCAGCACT
TTTTCCTCAGAAAATAAAAGCATCTAAAAATAAATATTTGTTTTTAAAATAAATAAATATATATATCTGA
AGACACTAATGAGTCCTGTCATAAAGTGTATTAAAGCAGTATTCTAAAGGCAAAACAGCTTCTCACACAA
AATGACATACACGTTTCTAATTAGCTCCCAGAAAATTGGGGTTCACTCATGCGAGGGACCAAATAACATT
ACTTTGTTACTCCGAACAAATATTAATCTCTTCCTCTCATTTTTGTCCATAGTGCTTTTTGTGGATTTGT
ATCCATACAGAGTTTTCGCTGGTATGCCATCCATTCGTGCATTTCTAAGCAAAAGCGAGACATGGAGTCT
TCATGGCCAAAACTTCTCTTGCATTCTTGCATCTGTGGCCAAAATGTAGCTAACTGGATCCATAGAGATA
GATCTTGTATTCATGATTGTTGTGAGAAACCTCCCAGAGCTTATTGAATTAGGGATATCCCAGTCAGCTA
TTGTTAGACTTTAAGAGACGTTTTGCAGTTAGAGGAGGCTTTAAATAATAATAATAATAAAAGCAGAGTT
TCTTTTTATTAACTGAAGCTCTGTTTACATCAGTAAGGATACACAAATCAAAGCAACAAAATGTATGGCC
TGCAGTTAAAGGATTTAGCTTCAAGAAAAGAAAATGAAACAAACCAGAACAACAACAACAAACATTGAAC
AGCAATTATTTATCAAGATATAGGCCTTAAACCAAATTTTGCTTTTTTCATTGCATTCATGGCAGTTGTC
TTGTTATGAGTAGAGTGACGTGGAAGGTAAAGCCAAGGGAAATGAGTTCAAACTGCATCATAAAGAAGTT
CAAATATTCAAGGAACAGTAATATGTTTAAAACACACACACACAAAAGAGAAAGAAACCTGGGGGGAAAA
ATTTCTACTTGCTTCTTCTTACATTTTTTCTTTTTGGATTGATCGATAGAGTAAATGTGGTAAAGGCACA
ATGATCTTTTACACATTTATTTCAAGTCTGTGTTGTAACTAACTAGGAGTTCCTGAAGAGCAGAATGAAG
CCTGGATATACACTAATGGATTGGTATTTGTAATTCATACCCTGAAATGTATCCAGCCTGGTGCTAAAAC
CAAACGTTTAGTAGGCTAAAAGTAATACAAGCCAAGGTACATTTGACAGCCAATAAGATGACGTTTGTCC
ATTTTCTCCTAAAGGAGAGGAAAATTGTGAACATGGAAAATAGAAGCAGGAGGAAGGAAGGACGTAGAGA
GTGACTCAACAGGTCATGAAAATGTGAGGTTGCATATATGCAACATGATCAAGTTGGAAAAATAATCTGT
TGAGCCAGAAGGACAGCAAGATGAACTAGTAGTGGAAGAAGTCTGCTAAGTCAGGAGGTAGAAATCTGAT
GCTGGAGGGAGTCTGAAGATGAGTCTGATCAATCCAGTCTGAGTTTCTCAAAATGTAAATTATTCCTGGC
CAACAGGACACACTGAGGTGTCCCTGCTCCCTGCCTATAACAGGGGGTTGGCACTAGGTCATCTTAAAAG
TCCCTTCCAACCCAAACCATTCTATGATTCTATGATTCTGTGAACTGTATGTACTGGCTTAAAATAATTC
CACGTGAAACAGCCTCAAGACTGAAAATTTGCCTAGAGCAGCATTTGAACTCTCAAATGTGTGAGGTTCA
GCAAGCCAAGTGAGAGCCAGAAGGATCTCCTGCAGTTCAATATTCAACAGATGTTAAAGTTTTTGTGTTC
CCCATGTGCAAGGAGTCATGGAAAAAAGAGTCAAGGGAGAAGAAATTTTAGAAGCATCGTTCCTGACTTG
CAGGTGTAAATGTCCACTGAACATTGAAGTAAATAGGGAAGAAATGGCAAAGAGAGGAATAAGAAAGAAA
CATGGAAGCTGAAAATGATAGCGTTTCAGTACTGTTAAAGCTGTCAGTGTGTATATGAAGATGATAAGAA
AAGAAATGTAATACTGGTTTAATATAACACATCATATTGAAATAAAGAGAATCCGAAGAGAGGCTGGCGG
AAGGTCTGACAAGGTCATCAGAGAGCTCTGAGGCATCACATGGGCAGAGACATCAAAAACATAAACTGGG
GGCTTCACCTCCCAAACTCTGGGAAACCGTGTTTGTTTGCTAGTCTTAGAGCTGAGATTCTGGGATGTAC
ACGCAAGGCTCTCTAGCAAAGACAGAAAGTGAGACACCTGAAATTCTCTGAAATTTTAATGAAGCAAATC
AGTAGGAGTAACAGAAATGAGAAAGAAAAGCACTGATGCTCTAGTGCTCATGACTTACAAACCCCCAAAA
TGAACATCTCAGCGTCTTCCTTCCTTGCTTCATATAAATTTTACGTATTTTCCAAGTACAACAGTGCCTT
CCTACAGAATTTCTCAACTCTACTGCAAGTGTTACTGACGAAACATAAAGCTGCTCTTTGAAAGAAGAAT
TACTTTCCCTTTTGGCACTTTTGAATAACTTCTCTTTCAACTTGGTGTTCTTTCCCCCCCAAGATCTGGG
TTACAGAGCTGCTTACTTCAGTCCTCGGCGGAGGCCTATTTGTATTGGCTTTGATGTAAGCGGTAAGCTT
CTTGGTTTAATTTTAATGTTCCAAGGGAAGAGTTTATTCACAAATGTATTACACAGCATGAAATCTTCAT
GGAAAAACAATGCGTAGTGGATTTGGTTGGGAAAATTATTACAAAAGCGATGTTCTCTTAGTATAAAAAA
AAAACGATGTGTTTTCTTGAAGAACAAAGAGAGTGGGCAAGATGGAAAAGACAGGCTTTGGCTGCAAAAC
AACGTGCAGTGTGTGCCCAGTAGGTGAAGTACACATGCAGGCTAGAATGAGAGCTGCTGCAGAAAAGAAA
TCCTGATTTCCAAGCAACAAGTTCAGAATGCAGCCTGCTGAGCTTGCTGCTTTGCTGTTGTGTTCTTTAG
CAGTGCCCTGTGCAAGATTCTGTATACCTTGTGAGCGTCGCAGTTGACTTTTATTATGCCTTTTAACCCT
CTGTGGTCATTTGCACAGCACCGGCAGCACAGGTCGTATTTAAGAGCAGCGAGACAGTGCTGTGCTCGAG
GCTGGGCAGCTCCCAGGAGTGTCGCTGTGACTGTAAGCCCTGCTCCACTGTCAGCCACCCTTTCTTCACA
TAGGAATTCTTGCCAGCAGTGAAAGTGCTGAATATACAGGGG
>MSTRG.1190.7 gene=ENSGALG00000052222
CCTCCCAGTACCGGCACACCGCGCAGCTCACGGAACGGCCGCTCGCCCTGCCTGCCTCTCTACTACAGCT
CCGTTCCCGTGGCTGTAGGTGTCCGTGCCGCACGGAGCGGGGCTCCGGTTCCCCCCCCCCCGCCTCCCCG
AGCACTCTGCGACGGCCGACACGGGGGTGTGCGGCGAGCGGGGGCCGTCTGCTCCCCGCGGCGGAGGGGA
GAGGGATGTGTAGCAAAACGCTGCCTCTGGGACAGCCTCCCATTGTTGTCGCTGGGAGCTGGCAGCAGCT
GTGGCAGGGGGAGCGTGCGGAGGAGCCGCCAGCCGCCCGCTAGTGTCTCAGCCTGGATGTAGCCCAGATT
TGTGAAATGCACAGCAGTAGAATTTGAGTTTTCAAGTGAAATAACTCTTCCTTGTCTGAACCGTCCTTCA
AAATGCGGGATTAGAAGTTTCCTACCACATCATCTTCAGGACTCCCAGAAAATTCTTCTGCAGCTTGTGG
CTGCCCGGAAAAGGATGTTGTAGTAGTCTGGCAAAATGAACTCAAGATGCACAAGAAGAACATACTAGAG
ACTGATCTGCAAGGTGTTCAGGTTCACTGATAAGATGCAAACCAGAATCTGCCTGTTGGTTATCTTTCCA
GACATGTTTCAGAGCTAATAAGGGAGACTGACGAGTACCATGACTTCAAACAGAAGCATTTTGAGAAATG
ACCTAGGGGGAGCCAAGTTACAAGTTGAACTCTAACCAAGTTAGAAGAGGAAATAAGTGAAGATTGGTCA
TGTATGCAAAGAAAATGACAAGGTTTTGTCTCCCGTGGATGCTGGCTTCACCCCATTTTTCCCATTGGGA
TCTGCCAAACTTCATTTCTGCCCTTGAGAGCTAGGAAGCACAGCCCAGGGTGAGATGCTGCTGCTGCTCC
CACAGCTGTCCATGTCACGCCCGGCAGCCATCTTAGGCTGGACAGAAAGCCCACCAGGGCCAGCACAGCA
CATCAGCTGATTAGGGGTGCCCCCTGGGCTGAGGTGTGATGGGATAACAACAACGGAAAGAGAAATCTGG
TGCTGTGAATGGCCCTCTGAGAAAATTGATTATGCTATGAGCAGTGGAAGATCCCATCGGTTGCTCTGAA
ACGTGACCTACCTACTTTGAGGTGAGATCTGTTTTGTTGTAAAGCATGGCTTTAGTTTTTCTGTGTGTAT
CATGGATTCTTGTCTTTAATTTGCAGTTAACAACAAAAAAAAAAAGTTTTCCTTAGTGAAGAGAAGGCTC
CGGGGAGACCTCATAGTGTCCTTCCAATACTTGAAGGGAGTACCCCTGTTTACAGGGGTAGATAGTGATA
GGGCAAGGGGAAATGGTCTTAAACTGAGACAGGGGAGGTTTAGGTTAGATATTAGGAGGAAGTGTTTCAC
ACAGAGGGTGGTGATGCACTGGAACAGGTTGCCCAAGGAGGTTGTGGATTCCCCATCCCTGGAAGCATTC
AAGCCTGGTCTGGTGGCTGGCGACCCTGCATATAGCAGGGGGGTGAAACTAGATGATCTTTGAGGTCCTT
TTCAACCTAGGCCATTCTATGATTCAGTGATTCTAAGTTAGCTTATTAAGTTGGAGTATTTGTTTGAAAT
TTTATTTATTATATTACAGGTATGGACTGATATCATAGTTTTTGTCACTTATTTGGATTTTTCCTGAGTG
CGATGTGTTGCAGTCCATCAGACCAGGTGGTGGGGAGTGAGAGCACCCTCAACCTCTAGTGTTGGTGTGA
GGTTACAGTACACTAGTGGCAATTTTGCTAGTCATATTAACCAACGTCTGTGTAGTACAGTAGAGTACAT
TTAGTTTAGCCATTGATTCAGTTGTGAGGTACTGTCCTTTAGAAGTAGCATGTTGCTTAAGTAAGCCGTA
ACACTTTCTGACAGTCACCAAATTCTTGGTTCAGTCTTATAGATTTACCCATGCAGAACTTGGGAAAGTC
AGTAAGAGCAACTGAGCTGTTCCACACTAGGATAAGAGAGGAATACCTAGAAGGCAATGCAGAACAAATC
CCTCTAATTCAGCATTTATTCTCTAAGTCACTGTGATGCCTTTCTTGAAGTGACAAAACTGGTTTGTTAA
GATGCAGTCGTGTCAGAGCTGGAAGTACAAAAGTGCATTTATTAAAAATGAATTCTGTATCCTCTTCCCT
CTTGTGTATCTTGTCACTGACATGACTCCACACACTGCAAATCTGTGAAACTTTTAAAACATGAAACTAG
AGCTCATTAAGCAAAATGTCAACTGGTGTATAGCAAACTCTTTCAGAATGAAGACTGATAATTTTTGTCT
CCAGAGTTTTTTGTCTTCTAGGTCATCACCAAGCCATCCAGCTTTCTGGGAATATAGTTTGTGGTTTCTG
TGATCGGAGTCTGACTGTCC
>MSTRG.1190.8 gene=ENSGALG00000052222
GGCACACCGCGCAGCTCACGGAACGGCCGCTCGCCCTGCCTGCCTCTCTACTACAGCTCCGTTCCCGTGG
CTGTAGGTGTCCGTGCCGCACGGAGCGGGGCTCCGGTTCCCCCCCCCCCGCCTCCCCGAGCACTCTGCGA
CGGCCGACACGGGGGTGTGCGGCGAGCGGGGGCCGTCTGCTCCCCGCGGCGGAGGGGAGAGGGATGTGTA
GCAAAACGCTGCCTCTGGGACAGGTGCCAGCTCCCAGACAAAAGGAGTGGAATAGGCTGTAAAGAGGGAG
GGCGGGGGGGGGGGGGGGGGGGAATTAATAGCCGGCAAAAAATAGGAGCCGCGAGCCTCGGGAGGAGCCC
TGGCGGGAGCGCGCTGCCTTGCCGGCCTCTTCGCCGGGTATTCCCGAGCTGCAGGGCGGAAGGAGAAAGT
TGTGGCATACTTTTTATTCCTGTCTTCTCTTCAGACGTTGGAAAGCGTGAAGGGAGGGTGGAGGGCGCCT
TTTTTTTTTTTTTTTCTTCTTCTTCACCCTCCTCTTACTGAATTATTCATAGTGTCAGCGGTGAAGCCAG
GACTATTAGCATGCATCAGACATGCTGTTTGTCTGTTTGCTAACATTCTTCATTCAAGACTTGTTAACTA
CCAGACAAGCTTAACATGCTTCTCTCTTTCTCCTCCCCTTCTCTCTCCCTCTCTCTCCCTCCCCTCTCCC
TTCCCTTCCCCTCCATGCCACCCCTCGCAGCCTCCCATTGTTGTCGCTGGGAGCTGGCAGCAGCTGTGGC
AGGGGGAGCGTGCGGAGGAGCCGCCAGCCGCCCGCTAGGTAAGGACCGCCTTCCTTCCTCGCAGGCCTGC
GTGCACTTGCGGGGCCGCCGGCTCGCCGCCCGCCCTTCCCGCGGCCGCCGAGCCGCGAGGCGGGGACGCC
GCCGCCCGAGGTCGGTCTGCAGCCCGCGCAGGGGTAAGCCGAGCCCCGCCGAGCGGGGACCGCAACTTGG
GGAAAGAAAGTGCGCGGGCATCGCGCCTCGGCGGGGCCGCCGGCAGCGCGGCGAGGTCGAAGCCCGCTTC
CCTCCCTCTCTCTCTCTCTCCTCCCTCCCTCACTCCCGCAGGGCTGGCCGCGAGGGACGCGGTGCGGCGA
TACTTGCCACCGCCGGCGGGTTTTAGGTTGGACTCTCCCTGCCCAGCGAGGCGGCCCCTCCCTTCGCCAG
GCTGGCGAGAAGCAGCGGGCTTCGTTTTCTTAGCAGACAAAGGTCGATCGCAGCTTTTATTTCTGAATGC
AAATCTTCCAGGACTTGTGCCAGTCTTGCCTTCATTGATTGCAGAATAGCTGCTGGCTTCAATGGCAATC
CCCTCCCTTATTTCTTAAACAGAAAGAAGCTCAAGAAAAGAGACCGACAAAGTTGGGCGGTGCAAGTTTT
TATATCTATTTAATATTTCAGCGTGTCCCAGGCGTTATTAGACGTCGGCGTGCAGAGCAGTCACGATGCG
CCTGGGAACGAGTCCATGGGGTTTTGTGCCATCTGTACGCCTGGGCACCAGCATACCCGTCCTGAACTCG
TATTTTTGAGTTAACTGTGAGATGATCTTCAGTAATTGTATCTCACTGCAGTTACGCATCCCGATTGTCT
TAACAACGTGGATTTGGACATAAGTATTTCCGGGGCTCGTATTTATTTTTTTCTGGTACCTGGGATTGTT
CAGGATTGCTTTATAATTGCCATTTGTATCATCTCTTTTTACAATGATTTTTTTGATAGCCTGCAAAGGT
CCGTAAGTGCCTGTCTCAGCCTGGATGTAGCCCAGATTTGTGAAATGCACAGCAGTAGAATTTGAGTTTT
CAAGTGAAATAACTCTTCCTTGTCTGAACCGTCCTTCAAAATGCGGGATTAGAAGTTTCCTACCACATCA
TCTTCAGGACTCCCAGAAAATTCTTCTGCAGCTTGTGGCTGCCCGGAAAAGGATGTTGTAGTAGTCTGGC
AAAATGAACTCAAGATGCACAAGAAGAACATACTAGAGACTGATCTGCAAGGTGTTCAGGTTCACTGATA
AGATGCAAACCAGAATCTGCCTGTTGGTTATCTTTCCAGACATGTTTCAGAGCTAATAAGGGAGACTGAC
GAGTACCATGACTTCAAACAGAAGCATTTTGAGAAATGACCTAGGGGGAGCCAAGTTACAAGTTGAACTC
TAACCAAGTTAGAAGAGGAAATAAGTGAAGATTGGTCATGTATGCAAAGAAAATGACAAGGTTTTGTCTC
CCGTGGATGCTGGCTTCACCCCATTTTTCCCATTGGGATCTGCCAAACTTCATTTCTGCCCTTGAGAGCT
AGGAAGCACAGCCCAGGGTGAGATGCTGCTGCTGCTCCCACAGCTGTCCATGTCACGCCCGGCAGCCATC
TTAGGCTGGACAGAAAGCCCACCAGGGCCAGCACAGCACATCAGCTGATTAGGGGTGCCCCCTGGGCTGA
GGTGTGATGGGATAACAACAACGGAAAGAGAAATCTGGTGCTGTGAATGGCCCTCTGAGAAAATTGATTA
TGCTATGAGCAGTGGAAGATCCCATCGGTTGCTCTGAAACGTGACCTACCTACTTTGAGGTGAGATCTGT
TTTGTTGTAAAGCATGGCTTTAGTTTTTCTGTGTGTATCATGGATTCTTGTCTTTAATTTGCAGTTAACA
ACAAAAAAAAAAAGTTTTCCTTAGTGAAGAGAAGGCTCCGGGGAGACCTCATAGTGTCCTTCCAATACTT
GAAGGGAGTACCCCTGTTTACAGGGGTAGATAGTGATAGGGCAAGGGGAAATGGTCTTAAACTGAGACAG
GGGAGGTTTAGGTTAGATATTAGGAGGAAGTGTTTCACACAGAGGGTGGTGATGCACTGGAACAGGTTGC
CCAAGGAGGTTGTGGATTCCCCATCCCTGGAAGCATTCAAGCCTGGTCTGGTGGCTGGCGACCCTGCATA
TAGCAGGGGGGTGAAACTAGATGATCTTTGAGGTCCTTTTCAACCTAGGCCATTCTATGATTCAGTGATT
CTAAGTTAGCTTATTAAGTTGGAGTATTTGTTTGAAATTTTATTTATTATATTACAGGTATGGACTGATA
TCATAGTTTTTGTCACTTATTTGGATTTTTCCTGAGTGCGATGTGTTGCAGTCCATCAGACCAGGTGGTG
GGGAGTGAGAGCACCCTCAACCTCTAGTGTTGGTGTGAGGTTACAGTACACTAGTGGCAATTTTGCTAGT
CATATTAACCAACGTCTGTGTAGTACAGTAGAGTACATTTAGTTTAGCCATTGATTCAGTTGTGAGGTAC
TGTCCTTTAGAAGTAGCATGTTGCTTAAGTAAGCCGTAACACTTTCTGACAGTCACCAAATTCTTGGTTC
AGTCTTATAGATTTACCCATGCAGAACTTGGGAAAGTCAGTAAGAGCAACTGAGCTGTTCCACACTAGGA
TAAGAGAGGAATACCTAGAAGGCAATGCAGAACAAATCCCTCTAATTCAGCATTTATTCTCTAAGTCACT
GTGATGCCTTTCTTGAAGTGACAAAACTGGTTTGTTAAGATGCAGTCGTGTCAGAGCTGGAAGTACAAAA
GTGCATTTATTAAAAATGAATTCTGTATCCTCTTCCCTCTTGTGTATCTTGTCACTGACATGACTCCACA
CACTGCAAATCTGTGAAACTTTTAAAACATGAAACTAGAGCTCATTAAGCAAAATGTCAACTGGTGTATA
GCAAACTCTTTCAGAATGAAGACTGATAATTTTTGTCTCCAGAGTTTTTTGTCTTCTAGGTCATCACCAA
GCCATCCAGCTTTCTGGGAATATAGTTTGTGGTTTCTGTGATCGGAGTCTGACTGTCCT
>MSTRG.1279.1 gene=MSTRG.1279
GTATTTGCTGTTATGAAGAAGAGATGAGCAGTGTTGGCAAAATGTGGAGAGAAGACAAAACAGATATTTG
GGAAAACAACTCAGTGGCTCTTCTCTGGATTGCTGTGAGCACAGTAGGCCAGAAAGGAGGATTGAGGGTT
CAGAAATAGATGTGTTAGGAGGGTAGCTTAAGCAATGAAGTTGATTGATGGGATAGGAAAAGAGAAACTA
TGTAGTGAACAAGACCAGCTGTCAGATCTAATTCAAACCTGCCTCAAGGCAAGTCTGGCAGGCATGACAG
GATAAATGACTGCTACCAAGCTGGGACTGCCTACTTTGCCAGCTGTGCCAGTTAGGTGCGAATGTATATT
TTCAGTGTAGTGATGGGTTGGTCATGGAATGTGCTCTGCAGATGAGGGAAGACTGGGAAGAGAAGACAGA
AAGGGAGAAGGGGTGCACAGAGCCCCCACAGAAAAAAATGGGAGTCATTTTAAAGTCGACTACCTAGCAG
AGTGATTTGATAAAAGCCATAGGGGACGTCCCATTGCTGTTATGTGAATAGTTTCCTTTCTCGGATGCTC
TCAGGACAGTTAAACTCTCACTAAACAAGCACTTCTGGCTGTACTGTAGCCGTTTAACTGTGCGGGGTGA
AAGCCACGTCCCTGAGGTAGCTCCGAAGAGGCCTGTGAGTCAGGCCTGGCTGCAAGGGGCTAGTCGCGGG
GGTGTGCTGGGCTGGGATCACCGCCCTGAAGGGCCGAACTGTGGCTGTCGCAAGAGCGCTTGGACCCTGC
AGTCTAAGGGGGCTGCATGGGGGCTGGCAGCTGTTAGATCACCGCCTGGGCTGCTACTGAACACTCTGTA
GCCCCGGGGCTTCCGGTGCGAGCGCTGGCTTCTCGTCCGCGTACCCCCACGTCTGGGAAAACAACAGGCG
GGAGGCGGCGTTTCCGCGGCTTGTCCACCGGTTGAGGCCGAGCCGTCCTGAACAGCGATTGTAACTTCTT
TTCCCGACTCTCACCGCCGCACTGATTTCTGGAGGTGGCCGTGTCCCTTCCGCTCCCGGCACCCCTGCAG
CCAAGCTCTCTCGGCTCTCCTGGCTTTTCCTTCGCGGCCGCCTAGAGTTTCCTTCCTCTGCTCCCGTTTG
TGGGGCAGCCCGCCCCTGCGGGCTTTTTCTTCCGGCCATTGCCCCACGATCCCCCCCGCCTCCTCCCCGA
GCACGCACGTCCCCGAGCCGGAGAGGGCCGATCCCCTGTGGATTTTGTTCACAACTCCGCCTCGGCCTTT
CTCTCGCCTCCCCCTTCTTCCCCCGGCCAGTCCCCTCCCTAACCCTCTTCCATCCTCTACATTAGATGGG
AGTCCCCTCCCTCAGTCGCGTTCATTTCATACCAACTCTCATTCCACGCGTTCCTCGTTTACTCCTTTAA
AACTCCAGGGAAAATAAAAACCCTCTCTTTTCTTCCCAAATTCTGGCGGAACGCTGCCTCCCCCCGCCGC
CGTGCAGTCTCGCCGTCCGGCCCGCCGCTCCGTACTCTTCAGACCTTTACCATGCATGAGAGCTGCTGTT
ACTTCAGCACTTCTGGCCTGATATTAAGGACCTCTTTGCAGAGAGGACAGAAAACAGATGCGAAACACAT
TTCCTTCTCCCTTTTAAATAAAAGACTTCTGCTGAAAGCTGGAGCTCTAGAGTACTCAACTAAGAACAGA
CATCTAGCCTGGGAACATTGTGCCCTGTGACACCAGAAGAAAATAGAAGAGAGAAAATCTGTAAAGGCTA
CAGCCTTTACTAAGAAGAAACACACTAGAAGTTTTTGTCTTACCTATTACTGCCCTGTTAATAAAGTCCA
TGGAAGTTTTCTGAAAATATTCACTAGTTTTGTATCTCTTGACTGGAATATTGCTAAGTTAAAGTTGCTA
ATAACAAATAAAAGTCTAAACAAGCAAATATAATTTAAAGAAGGC
>MSTRG.1284.1 gene=ENSGALG00000014331
CTGCCCTCAACCCTCCCACCCCCACTAGCAACCAGAGCTCATCCCAGCTTTCCCTTACCCACGCGGGACG
GGGCGTGACGCCCCCTCTTTCCCCTCGACTCTCCCCTGGGACTTCCTCACGGAAAAGCGCGGGCTCCTTC
TCGTCCCCAGCTCCCACGGGGAGCCCCGTACACGGGTAGCGCCTGCGTAGGCCGAGACAGCCGCCTCCAG
CGCTGAGGCTGATGTGTAATCGTGAGGGCTGCGCGAGCATTCCACGGCAAGCGGCCCGGTAACAGCCCTA
CCCAAGGGGAAGAGGATAGCCGGCGAGCTGGCGGCCCGGGGAAGGACGCCGAAGGGAGCGCCCACTCATA
GGCCGCTCCGGAAGGCCCCGCACCAGGCTGATACCCCACCGTTCCCCCCGAGTAGCAGACAGCGGCCGCC
GCAGCCACTCGATACCTTGAGAACGCCCTCATCCCGCTTAGGGGTGATGTCCGTCCCCTCCAAGGGAGCC
CCGTCCGCTTTCATCTCCTCCGCCGTCATCCCGTCTGCTGCTGCCACCGCTGCACTAGGAGAGGGCTGCC
TAGTGGAGTCCGCACCAGCCGCCGCACTGAGCTGATGCCTCGCTGCACCTCCGGCTCCAAACAGCAAGAG
AACAAGCACCGCGCACGCCTTCTCTCGTACCTTCACCGCAGCGCGAGCCCGGTCAGTGAGAAGGAGGAAG
GGGAGGGGGAGAGGGAGGAGCCGAGAAGTTTCTAGAGAGGCGGCTGGGCTGCCGCAGAGCGTCCGCCCGT
GGTAGGGGCGGATTAAAGTGCGCGTCGTCCCTTGGGGCGGAGAGACTATTGCCGACTGAGGGTTGTGGAG
GAGTTTAGGAGAGGTGGTTGGGCTGTACCGAGCTGAGACAGTATTTGACTGGTGATGTGCTCGGTTTTTC
CTGCCTGGGTGCCTGGGTCTGCAAGTTTGATTCTGAAAGTCAGTTTGGCACCCCAGAGGGGACAGTCCCT
GTCCGGCTGCAGGACCAGCTGAGGAGGGGGACGCCTTAGGCGCGCCCCGAGGTTTCTCAGAAGGACTCCC
CTTCGTCTTCTGATCACTGCGGGGATAGACAAGGGTCATCAGTCGGCGGACCAGAAAAAAGTGATGTTTC
TTCAATCCAAGATCTGATTTACAAAACACTGTATTTTCCTGAGAAACTACAGCCTAACAGCCCCTTGCAG
TGTCAGAATCCTGCTGGAACAAACTCCTCTGCCCACCACACTGTCATCCAGAATCCCTTACAAGACTCAT
AAAGGTGAACATCTTCCATCCCATTGGAAACACTCTTCTGACTGGAACTGAGCGTTCACCCTGCATGATA
GTATTCTCAGCTTGTCTCTTCTATCTCAGCTCAATTTGGATGGGAGTAATAGGCTCACCTGCTATATTAC
ATCTGTATCTTCACCCATTTGTATAATGTTTTACTGGACATGCATAATGGATGGAGCAGTCCCTTCACTA
TTATGGCAGCCTGAGAGGGTTGGATATGAGAGCAAATATTATTAATTTGGTGATTTTGTGTTAGCAAACA
ATAACATTTAAAGATCTTGAAGGCTGTTATTTAAAAGCTTGCTGTGCTATGCTCTGCAAAATATCCAAGA
GCTGTCCTAACAGGGAGAATGAATTTTGTGTGGAGGAATAGGGTGTCTTGCCATTGGATCAAAAAGTCTG
TTGCTCTTGTATGGGAGGACAGGACTTTTTACATAATACTGCAGCTGTTCTTTTTTGTTTGTTTGTTTTT
GTTTTTGCACTTTCCATTTCTAAATTAATGAAATATTTATAGAGGACAGAATCAGTCCTCTGTATCTGAT
GGCTGTGAAAATTGAAGCACAAAGCAATAAAGTGATACAACCTGCTTTCTAACAGTGAGCACTCCTATTG
CTTCTCAGAACAGCATTCTTGCATCTCTGACTACTCTGTAACCACAGTGGAATTTTTTCCCCATTTTAAT
GACCTCTCAGAAGCATTTTTGCATGCTCCCATATAATACTAAGTGCTTGTATATAACTGGACTAATGAGG
CAAGAGCTCTGAAGTCACAGTAATGCTTTGGTACCAGTGTTGCTCAGATTAGTGGAAGTTGTGAGCAGCA
GGGCTTGAATTTGTTGTCTATGGAGAGCTAACAGTGTAGGAACCACATACTAATGGGATAAATAAGGAGT
TGTTTTGGGGCTGCTCAGCTCTGGACTGTAACTTCAGGGAGTTCCGTCAGCTGTCATGATGCTGCGATAA
ACAGCCACCTGTCCCACTGGGCAATCACCATACAGAGCATAGCCTTAGCTGCTGGCAGTGCAGTGTGACT
TGGGCTCTCATCATTCCCACTGTGCTTTCCTAATAGTGATGAGTCCTGTACTGGCTATTAGTTAGGTCAT
AGTAAATTGGCCTCCCTCTAATTTCAGGTTTCTGTTTCCAACAACCTAGAGCTGCTGTTCTGATGGCCAG
AACAAGTGAGGATTCTCATTTTTCTCCCTCAGAATTTCAGGTGAAGCAGTAGCAGCTACCCTTCTCTCTT
CTCCTGTGGCCCAGCTGTAGAGGTGGGATGAACAGGCTGGTTCTGAGATACATTCCTAGTCCTGTTGCTA
CTTGATTTTAATCTTCAGAATTAGCAGACCTGACACTGAGGGACCACAGTGCAGCAGAGTTCTGCAACAC
AGGTTACCGAGAACATATTGTGTGGGAACTGTTGAATCATGGCCCGAACCACTGATTGATCACCTGAGGC
AAGCACTGAGTAAGCCACGGGAGCACAGGTGAAGGCAATTCACCTGTGTGACCAGAAGGGGTGGAACCTG
GCTCCACCTCTCCTAGACCCCATTTAAGGGCTGACTGCCTCGGGAGAAGGATCTCTTTCTGGAGGTCACT
CCCTTTGGAGTTTTTCTGGGCACCTAAGACATGGGAAGTGCTTCCATTTATTTTTTTATTATCCCTTTCT
ACTGTGATAATCCTTCTAGTTATACAACCTGTAAAATAGCAGCCTAACCATACCGCTCTGCTAATTGTAT
ATTTGTTGATTGTATGCATATAACGGATCAACAGGCATATGTGTTGTGGCATGTGCTGTTCCATCCATAA
AACAAGTTGCTGTTCTTTATCTGTGTTGGGTTGTGTATTTTCTCCTCATGCCTCCTTAATTCTGTGGCCT
CTGCCTCCTACACTGGGGACATAAACAGGATAATTACAAATAACAGCAGTGTCTTGAGTTCTCACTCATG
GTTTGCACAACCTGGTGTGTGTACAGCTGCCCAGGTGATGGACTCTTGCTGTATGTGCTTTGATGAAAAT
AGAGCACTACCACAATTTGTGCTTCTCATGGCCCCACTTAGCATCTTGTTTGGCTTTGGTGAGGCAAGCA
GTTTCCATAGAAATACTCTTCTTGAGCCCATGTTGGGATCTCAGAGGTTCCTGCAACGATTGCCTGGAAC
ATTTCATTTGTCACTGGTTGAGCTAATCTGTTAGCTGGGTCTTACAGGCTGTTATAGTGCTACTGCATTA
AAACTTCCTGACCCATAACAGCAAAAGAAGATTGTCTACACTCATTAACAGAGAACATCTTAGCGCTGGC
AGTTTATGCCAAATGGGAATCTTTCTTAGCAACACAAGCATAAGGGGGATACAAATAGTTGTATGACTGA
AACTGATCTATGCGAAACAAATTTTGCCATACAGGTCAAATGATAAGCAGTTCAAATTGATCTACTGTTG
AAATGTTGATTTATTTTAGTCAGAACAGGAAAGTGTTAAACCATCTTAAAATATAACAAAACATGTAAAT
GTTGCAACTTGTGCAGCTTAGGCCTCTTCTCCTGTTGGATAACATTGCTTTGTGCTGTACAAGCCCAAGA
ATGCTTCTTTGTGGAAAATAAAGGTCAGAAGGTATGGACACTATATACTATGGGTGTACAACTTTTTTGC
TTGTCTGGGCCACACTGAGTGAATGGGAATCATCTTGCACCACATCTAAAATATATAATAATGTATAAAA
TCTCATAAACAGGCATGATAAAATTTTTGAGTTGAATATTAGACTGTAGCTGCATACATAGCAAATACAC
ATGTAATGTATTTAGATCAACTAAAAATGGAGTCCCAAATACAGAGGGGGGGGGGGGGGGGTTTTTTTTT
TATCTCAAAACCTATTCTCAAAATGTTTTTTCAAAACAGAAAGCAAGGCTGCATATTTTTCACTGTTCAC
AGGACTGTGTTTAGCCAGCATATCAAAATGCATGAAATATTTGATGTAGCTTGAGCTTGCCATAGTTCTA
AGTTTTATTTCAAACACTGTTATATTTGAAACACAGCAGATGATATCATTTTCATCTTGAAGCTGCATGT
TTAACTCATTTAAATGAGTGGTCAAATCTGCTAAAGATGGTAAATCTGCGAGCCTTTTTTAATCTTCTCA
TTCTGAGACAAATTTTCCTTTTGACTCCACAAAGAACTTCATTTCATTTCTCAAATCATATAATATTTTT
AGTGTTCTACCTTAACTTAGGCACCTGGCTTCAGAAAAGTAAGTGATGTCCCCATAATCAGCAGCCTTAC
TTTTAAGGAACCCCTGGAATTGATGATGATTCAGTTCCGTAGACTTTATGAAATACAGAGCTTTGATGTT
TTTGAATTACATTATCAATTTTTAAAGCTTTCTCACATAAGTTTTCTTGATGTTTGATGCAACAGTATTT
CATCAAGTGTGATTTTCTGGTGGCAGCTGCATTATTTTCTCTTAATTTTGTAAGTCCCTTTTTTTACCAG
CCATCATTAGGGTGCCATCAGTAGCTTCACCAAATATGTTGACAAAAGTTAAAGAAAATTGCTTGAATGT
ATTTTTTACTGTTTCATACAAATGAGGAGATGTAGTTATGTCTTTTAAAGACACCAAAGAAGCCATTTCT
TCAGTGACATTATATTCATTATCAATATGTATTACAAAAATGGCAAGGAGATTCATATCTGCGCCATCAA
TACTTTATCACTAAAGCAAAAAAAAGAAAAAAAAATAGCAACTTTACTCTCCATATTACTTTTGATAGAT
TTTTCCTTTTTCTTCTATTCACTTGGCT
>MSTRG.1296.2 gene=ENSGALG00000051209
GGGGAAAAGTTCCAAAGTCTTTTGTTCTTGCTAGGGAGAGGAACAAAAATAGTCACCTCAGATTAGGGGT
GCTCACAGCACTGTAGCCATTGTGTAGCCAACCATGAGCTACTGCCTGACCACAGTTCTGGCTGTGCTGT
CTGGTTCAGGGTCCTGCATGCAGGGTAGTATGATGGAGGAAAGGGGGAACTTCATTTCATCTTCTCCCTC
AGGTACACTGGGAAGAGAGCCATTTCCAACATGGTGATTGTGGAAGTGTCCCTACTGTCTGGATTTGTCC
TGGCTGCAAGATCTGGGATGTCTGTAAGAGGCCTGGAATAAGGATGATGATGTTGTGTCAGTTGGACCAT
CCACGCCCAAGGGGAGGGGAGATTGTATAGGAATGTGTTGCTTGTCTCTATCTTGAACAATTTCACCATC
TCCTCCCTTCTGTCACACAGAAACAAGAATACTTACTGTTGTCTCTTACCTTTCTCCTTGAGGATGGTGA
TCCTTCTGGCTCAATTGTCTCAGTATATCCTTGACAGCCACATAGCTTAGGCTTATATACTTGGGTTTTG
CAGGAGGTAAAGGGCCCAGCAGAGAGATCAGCCTGAAGGTGTAAATGCCCCAGATAAATTCACAAGCATA
TGAATAAGAATCTGCTTACACAGGCTTAGATAAACCCTGTTGGGATTTCTCACACTTTGTTTTCCAAAAG
GACCAACTAAATTGCCACACCTGCTCTCCTGTTCTAGCCACATCATTGGTATCCTGTGAGAAGAACAGAG
AAAACCCAAGCAGGTGTTGCCATCTACTTGGACAAGGTATGTATGTGCTACTAGAGAATTTGCAGGAGTA
GAGGACACTGGAAGAGCTGTGTGGAGAATCGTGGACTGGGCTAGCAGAGCAGAATTCATCTTGAAGTCTT
GCCTTTGACTCCGTAGAGTTGTCATTGCCTATCTTCAGGATCACATTTAGGTGAGGAATCAAAAGAGCAG
CTCAAAAGTGAACTGTCATTTGCCTTTCTCCCTCAGCTGAGCCATGTGTCTGAGACATATGTCCTGCATC
TAGAAAGGGAAATTGAAGTGACCAACCTGAAGCCAGGACAAGTCAGAGTCTATGACTACTACCATCCAGA
GGAGCAGGCCCTTGCTGATTATAATGTTTCCTGCATCTGAGGGACATGGCCTGCTCTCTTATTGTCCACT
GTTTCGACCCACAGGAGTTCTACTAGTGGGACATGCCCTAGGATGGAAATCACAGTTTGATATTGGTGCT
GGGGAAGATCTCAAATTGCATTTCAGGACTAAACCCAGCCCATGCCATGCTGCTCACCTTGACAGTCATT
TTTGGGTGTATTCTTTTGGGTGTCTGATTAATTCTGATCGTTATAATCCAGGGATTTTCTTGCTTGTAAA
AAGAAGGAAAATAAAATATAAATCATAAATCTGAGTACTGTGGTGTGTGTTTGTATTTTATGACAGAGTA
TATGTAAGTTATACTTTGGAGGAGAGTGCAGAAGCAAAATTATGCAGAGCCAGAGTAGGTGAACTGTGTA
CTTGGCATTTCTTCCAGCAACTGTTTGGGCCCCAGTAACATCATGCAGACATCAATATGGGTTGAGGACT
CTAGCCCTCCTTGAAGACTGATCCCAC
>MSTRG.1323.2 gene=ENSGALG00000007378
CGTGCCTCGTTGTTGCTGATCCTCCGAACACCTTGAACGCCGCTTGATTCGAGAGGGCATTGATCCCTTT
TTCTTTCCCCGGAGAGAGGAAATTTTCCTTCACAGAGAAATAAGGCTGTTAAGCTGCTGGAAAGAAACAT
TCCCTCCTTTCTGAGGATGAGTCGGGGAGTGGGGCCAAAGGTGAGCAGGAGGCTCTGCAGCAAACCGCAG
GAGGAAAGTTCAGTTCAGCCAAGAGGTCGGCCTGTTTTGCGGGTGCCTGGACACAAGCCTACTGACTGGG
AGAAGAAATGTTTGCTGTGGGCAGGCCATTTCAAGAAGCCAGAGGATATACCAGAGGTCGTCTCGTAAGT
GCCAGTTTCAAAGCTGAGAAAGAGACATTGCCTGCACAGGCATAAGTTATCTGAATGCAATTCCAAAATA
CCTTTTCTGAAGGAGAATGGATTTCCACAGCTGAAAATTTGTATGCTGCTGTGATTGTATCATCCTGTAG
ATGAGATGTGACCTGGAGAATTCTGGATTGCTGAGATGATTTAGATGTAAATCATTTATTTTAGATTTTT
CCTGAAGGGATGACCAGTGTCTATCAGTTGTTTCATTAGAAAAACATCACATATCAATTAATTTTTATTC
ATCCAATCAAAAAAGATCTTTGCAAATATTAGCATGAGT
>MSTRG.1340.1 gene=MSTRG.1340
GCGAGGCCTTCCGCCACCGGAGGGGGGCAGCTGGGAGAGGTGAGAAGGAGAAGGCAGCCCTTCAGGATGA
TAGAACGTCGTGCGAAATGAGAGAGGTGCTTAAGCGCCGATCCCAAAGACATCCGTCTTTGAGCAAAGAA
CTTCCAGTCTGTGTGTCACCAAGCTAGGCGCTGGCAACTTTGCAAGCAAGCCGTGCTCGTGCGTGCTATA
GAGTAGACCCTCCCTGGGCAGCTTGCTTTGGAGCAGCACTCGTCCGTGGTCGCGGCTGTTGCTGCCCGCC
GCGGGACAGGAGCGGTCCTCTTGCCGGCACCCCGTGGCTCTGCAGAGCTCTGGCCGCCTTTGAGCTGAAC
GTGGCTCACAGCATCACTCAGAGCCACAGCGGCTCGGTGTCGATGAGAGTTACAGGGAAATGTAATGCCT
CTCCCCACCATCGGGGTTTGAGTCTCTCGTGTCCTTCCCTCAAACCAACCCGAGCCTACTGGCTCTGCTT
GCTGGCAGTGGGGCTCGCACCGAGTCCTGTGGGTGTGCAGCCTCCAGGCTCACCCGCACCGCTCTCGGCT
GCACGGAGCTGGGTTTTGACGGCACGTGCTAACTTTCATACAGGGCACAAAAGCAGGTATCTCAGAACTG
CAGTCCTGGCAGCTCTGAGCAGCAGGCCGATGCTGCAGTCCCACTGAGACCATGCCTGCATCTTCTCCCA
TTGGATCCTACTCTTTGCTTCAGGA
>MSTRG.1350.1 gene=ENSGALG00000053765
GCAGGTGGCGCCGCTGCACGCCTCTCACTCCCGGCGCGCGGCTCGCGCCGCCCCGAACAACCGAGCGACG
CAGACGGCGGCACTGTCGTCAGCCCCGCGGCAGCGCCCGGCCGCCGGACTCAGAGCCGGCAGGCAGCGGG
AGGGCCGGGTTGCCCGGGGAGCAGCCGCGGAGCCCCGCAGGGGGCACGGGGCTTCGTACTCCGCTGCGGT
CGCTGCCGTACGGCCGCGGACGAGCGCCCCGCGGCGCGGAGCTCTAGCTTAGGCGCTGACGACGCGCAGG
GGGCCCGTAGCGCCCCCGAACGCCACCCGCCGGCCGAGGGAAGGCAGTCGTAAGGCGCCCTCTCTCCTCG
GGGGTCCCCGACGTTCGCGAGCGGCCCCGCGCTGCCCCTGACAGGATGTCGGAGAAACGCGTCGAGGAGG
CGCCGGCGGAGCTGAGCGCCAAGGAAATGAAGGAGAAGAAGGAGAAACTAGAGGAGAAAGCAGTCCATAA
AGAAAAGAAGAAGGAGGTAGTAGAGGATGAAGAAAATGGAGCTGAAGAGGATGAGGAAGAGAATCCTGAG
GATGTGGATGAAGAAGAAGGTGGTGACGAGGATGACGAAGGAGATGAGAATGGGCAAGAGCAGGACGGAC
ATGCAGAAAAACGATCTGCAGAGGAGGAGGAGGATGAAGTGGATCCAAAGAGGCAGAAGACAGAAAATGG
GTCCTCCGCTTGAGTCCTCCCCTCCCATTTCCTCTGTTCCGTCCATCTCTCCTCCTCCATTCCAGCCTGT
GCTTGCACTGTCCATTAGCCTCTGGCTTCACACAATCTCAGATGAGGAAAGGTTAGAAAAGCTCTCAAAC
AGGGAATACAGCAGTTTCCTTCCCATCCAAAGATCCAGCCCATCTATGATGTTCCCCACCTGAAATTATT
CCACCTCCCCACATCCTTCCAGCTGTGCCCCACATTCAATTGAACCTCTTCCCTCAAGAATCTCATCATT
TTTCATCGTGGCCCAATGCGTAACCTTGCCAGGCCTATATGACTGGCTGTTCACGTGGCAAGCACCTCTC
ATTCCTTTTCACTTGCCCTCCCTCTTCACTAGTGTGACTGAGATTCTTGACAGCTTCTGCTCCCAGGACC
TGCTGTCAGTCAGATGTTCTCCCTGAGTCCAAGAGGCTGCGGGCACAGATCTCATGGTGCGTTTTCCAGT
CCTAGGCCTCCTCTCATCTGCTTTCCCGTTGAACCCTGAGAGACAAGTAAAAAGATTACAAGCAAATAAT
GGTTCTGTTAAACCGTATGCAGAGATGGGATTTATCTTAAGCTTTTGTTTTTTCAAGTTTACATGACAGA
CAACAAGCTGACCCTCGTGAATTTTTCAGAAGATAAGGGTTGTTTTTATATATGAATTTCATCTGAACTG
CATATTTTTTTAATTTGGAGGCTTTTTTAAAACAAATCAAGAGAGAAATAAATTGGGGACCAAACTTTGA
TTTCCATTTTTTCTGTTGAGATTCTCTTGTGACCATTTTTTGTAAATTAAAGGCAATATAGCCACAGCAT
TTTCTATGGCACAGACATCACGAGGATTATAGATATAAATATATATATTGTTTTCAACTAGCACTGTAAA
TAAAAGCGTT
>MSTRG.1437.1 gene=ENSGALG00000014901
GCGTTACGTCGGGGTCCGGCCGCAGACACGCGCGCAGCTCGGAAACCCGCCCCCCCTCGCGGCCGCCTAC
CTCACCCTGCCGGCCAGGGTGGTCTGTACGTGCTGCCGGAACTCGGGGTACTTGCCGGCCAGATAACGTA
CACGCAAACATGCAAAAATCCCATTTTCCTGAAGGTGGCTGTCTAAGATCAGAGTTGCTTCTGATTGGAA
GAAGTGTTTACTATAAATAACCTCTAATAGGCATTCCTCTGAGCAAGCAGCAGTGAAAGCTCATCTGGAG
GTGGAGGGCGAGCGAGGAAGACCATTGGAAGAAGCAAAAGGCCAAAAGGCTGTCGGTTGGACTGTCATGA
TGTTGAAAGGACGCTAGGCGGTAGAAGAGACCATGGAGTAGAGGACTGGAAACCTCATCAATCACTACCT
GAGATGGGCGTGTGTGTAATTATCTCGCAGGTAATCAGTGAGTGTGTTACTACCTGTGGAAATAGAATGG
ACTCTGAATCACGTCATCTTGGAAGGACTTATGGTGGAAACATCCCCAGGGCTTCCCGGTGCTGCTAAAT
AAAGAACACCTGACTTAATGCTAACAAAACCTTGTTCTGTTTCTGCGCACTGATTTCTCCTGTTCGCTTC
TCACAGCTACACCCACGACGTGCCAGAATGGCTTCGTTACTCTGAAGGCATCTTTAAAACCTCTCAGCGC
TGTGAATTGCTTTCTGTGTCATCAGTTTGGGCCTGCAGCCCCTCCCG
>MSTRG.1484.1 gene=ENSGALG00000040620
GCCGCACTCGTGAGATGAGGACGGCGGCTCGGCCGCACGGCTGGAGCGAGAGCGGGAAGGGAGCGGCGCG
GAGCGGCTGCATCCCCGGCCCCGTCGCCCCCAGCGCCACTGATCCCCCGGACCGGGCTTCCGCGCCGGGA
CTGGCCGGGGATGCGCGAGTGTGGAGCCAAAAGAGTAGAAGAGGAGGAGGAGGGGAAGCAAGACTAAAAG
AGAAGGGGAAAAGCCTGTGAATGCAGCAGGTGCCTCTACAGGCAAACTGAGGACGCAGTGGACTTTGAAT
GTTAAACACCTTTTTCCTCACACTTAAAGAGAGTTCCTCTAGGCTGCACTCGGACCATTCTTCCAGCTGT
ACCTGCCAGATACAGTGGCCTCCATCTATAGCAGGCCAAAGAGTGTCATGGAAAGAGAGGATGTTTCCAT
GAGGAAATTGGAAAGAAGAAAATCTGAGGGCAGGATGCTGTCTACCCGTCTTCATCCTATGGGAACTGGA
ACATTAGTGTCACTTACTCATATCCCCAAGGCACTTAGAGAAGACAGGTTATATGGAAACATTCTGCAAT
ATGAGGAAATGTAAGTGCATGATAGCTCAAATACCAGTAATAACACTTTCAGCATGTGCTTTATTTTAAG
AAAAAACTGCCTTGTTATGACTGTTTTGCAAATCTATAAATCAGTCTGGCTTTTGAATCTGAAACAGCAA
GCTTAGGCCTGAGACACACATCAGGGCATGTACTGTAACCAGAATAAGCTTCCTCTGAACTAAGGACCTC
ATCAGACAGAAGGATTTAGCGCATCAAGAGCAGTCACAGATAGGTCGTAACTGTGGATGATAACGTGCAC
GTGCACCACACCTCTAACTGTGGTCACTGAGCTGTAACATAACCTCCTCCTGTATCCGAGCAGTAGTGAT
TTTCACCAATTTGTAATCTCTTTACTGTGTCATCGATCTGGCTTCACAATTGATCACTTCCATGTGGACA
ATTTAGAGGCCAAGATCCAGGTTCTGAGTTGCCCTAAGTTGACACATCACCCCCAACAGCTGAAAAGCTA
TCCTGATTTCCACCACCTAAATGTGAGGTCTTGATTTTGGAAGTTCCTTTCCTTCTGCACTGCCTGGGTT
GAAAACTGTTGTATCGTTGAAAAAGAAAATCTTGTTCAACTGGCTAAATGGATTTGTACTCATACTCAGA
AAGAGTCACCTTTAAAGACGAAATCCAAAGCTTAGACAGGAGAACAGCAGCCTTTTCTCAGCAGGATATG
ACTGAGTGGCATTAAAGAATTAACACCACAACTGGTTTGTGGCCTTAATTACTGGTTGCTACCACGACAA
GTGCTTTTAGAACTGCAAAGTCATTGGTAACAGGTCCTTCCTACTTCTGAGGCATGAGAAACTAGGAGAG
CTTCCATTTTTTGTTGGAAGAAGTTCAGTTAAACCCTACCTGCACACAGTCTGCAGATCTGCTGGGCAGC
AGCCTGCACTGCCCTCCCAAGGCACCCTCCTGTTCATGGCTTAGGAAGCAGGGAGAGAGCTGAGTCCAGC
TCTGGCATTTCTCACAGGGATGCAACATATGTTCTCTTTGCTTTTATATATTCAGGAGGGAAAACATTGC
TTTACTCTTGTCAAGTAACACTTGATGAGTCAAGTGGAGCCTGAAATGCTTCACTTCCTGCAAAAATGCC
TGGAAGGGCAGCAGCTCTATCCGTGTAGGCTCAGTGTCTTCCTGGAACATCCCCCCCATGCTAGTGAAGA
CCTACAGCCCCAACAGAAGTAACTAGGATTGGCTTCACAAAAGGATGCTAAAGTAGTTGAAAGTCCCACC
TAACATATAAGCAGAAAGATGACCCTGAGGTTGGGAGGTTCTAAGACTTGGGAGGCCTCCAGCCCCAGTT
TGGTCTGTGACTTTGGGTAAATCACTTAACGAGGAATTCACAAAGGCTAAAAGGCTAATCTCCCTTGTCT
CCCTCTGCCCTGCGAGAGATAATCTTCTCTTGAGGACACTTTAGAGCAGACACCTAATTTAACCATTTAA
AAATGTCATATCTCTTGGGACACGTCATAATTTACAGCCTCATAATGGAGATCCCAGTAAACCCCTAGTT
TCTGGTGGTATTCAAAGGATGAAGCACCACAGACTGTAAGGAGATCTGACAATGCAATAAAAAAGTCCCC
GCAAGCTACAATCTACAGAACACGCGGGGCAAGTGTGTGATGCATTTCTTAACATGCTCATTAACAGACC
CCCAAATGACTGTGTGGCCACTGCTTGTGATCACAGCAGACAGGGAATCCTGTACGACTAAGAAGTGGTA
AAACCCATTCTGCTGAGCCTTGCTCTAAATTCAATGACCTGCTCCAGCATGGAGCTCTCTACGCAATACT
AATGGATGAGAATAATCATTCTGACAGTGATGATTCGGAACAGAGCTCCCAAGTCTTTCTGAAATGATAC
ATGCTATACATTCATCATCACCAGAGAATTAATTTTATTGTGATGAATAGAGTGCAGCAGGCTGTTGTGC
CATGCTTTTTCTTGTCCATTACAGAAGCTCCCTCATAGTTTTTATGAAACTTAAACTGAGGCCTTCAGCG
AGACAAGAAAGATCCTCAAGATTTGTGATGCCATCACGACAGCAGGTACTGTCAGAAAACCTCACAGACA
ACAAGCAAGGAGATAAATCTGAATGCAGAAATTTGGAGAAGGGTCCCTCTGAAATTACAATCTGCCTGAA
ATTCATGCTTCTGAAAACGCCTGACATCATTTCACTGCATTCAGATCTGAAAAGGAGGAAAACATATTCC
TAAACTTGTCCAGATTTTCTAGATGAAAAGCCAGAACTGTCCCACAGACTCAGTACCGTTCTTACAAGCT
GCAAATCAGGGATACCTCTGCATCACTTCTTTTCTGCTCTTTTCTCCTGTCTCCTCATCTTGGTATTTTT
AAATGCCTCTCCTTTTTCTAAGTTGCATCTGCGTCCTGTTTCTGTCAGGGACAGCCCTATTTATAGGTTT
TAAAGCCCTGTCCAGCTGCCTGCCCCAAGCCATGGAGACTCACCCACTTCTCTTGGCAAGAAGCCACAAC
CATTGCCTGTGCCAAGGTGCCAGAGGACCCTGTTAAAGAGGCGCTCCCAGCTTTGGTTTACGCACCTCCA
GTTGCAGAGATCTATCCTAGATCAGTGGTTTTATTAATTAATTCCCCCCAACCCAAGTCAAGAATTTCTT
GTGTTATTTTAAGCACCAACCTATTTCTTTACAGTCCAGCCACTGAGTCCAATCACGTGTTTATCTGCTT
AGACTAAATGGTCATCTGTAGTCAGAAACCCTCTCCCCTAAGAATAGCGTTGTACCCATCTGAGTCTCAC
TTTGTACCAATTTTGATCCTAGTCAAATACGCTGCCATGCATCCCCAGCACCCGGTGCCAGGCAGGGAAA
CAGGGCACTCTCAGCAGCCTCCGCAAGAACTGGCAGACACCAGATTCCCAGTGCCATGCTGGTGATGAGG
GTCAGACAGCACGCAGGTAGGGCTGGGAATGAGAACTTAGGGTCCAAGCCCAAGGATGGGGAAAGGAGAC
GTAGCAGAAGGGGGAAGAAGGACCCTCTCACTGAGAGCTGCAGGAATAAGGTGGCTCTCCAGGGGATGAG
GGATTTTGCTGGTGGCTTTTCCAACAGCTGGTCCTGTCAGACAGCTCCGCTCTGCTTCCGGCATAGTCCT
GCGATCGGATGTAGCAGCAGCACAGCTGCACTGCCCACAGGCGTCACTGCTTGAGGCAGCGGCAGTCTGT
CTCAACCACCCTGATTTAAACTCATCCAAACTCATCAATTTGAATAAACAAAAGTAACCCCAAGGTGGGC
ATACTTGAAAACTGCTCAGGTGAAGCAGTACCTACCAGACAAGCCAATACCCACAGAGGGTATGGAGACA
GGTCGAGTTCCTACAGCTGCCTCTGCCCCATAAGGAGAGCGCTCACCCATTCTCATTCTGGAAGCCTTCA
GAAATGCTCCCGTGTCTCTGCTTTAAGGAGCTGTTTCAGGATGTGTGGATCCCCATACTGCCAGCAAACA
CACCTTCTAACAATATATTCCTCTGAAGAAACCTGTTAGATCCAACAGCTTGCTGAGTGAACAAAAAGAA
CAAGAGCCCAAAGAGGAATGGAAGCGTTGCTTCCTGTGCAACCCCTGAGGATTTGTGCATAAGCCCTGGC
CTTCAGAGACACTTCATTACCTTCCTAATTTATACAACACACAGGTAGTTTTTAAATAAGACAGTGAGCC
TGCCGGCTTCTTCCTGCAGGCAGAGATCAGGGGAAGACAAAGAGCAGGCCGGACAGAGCACCCTGGCAGC
TGCCCGGACAGAGGCTGTTGATGTGCAAACAGCCCTACTGCAGAAGAAGCCTAAAGCCCCAAA
>MSTRG.1501.1 gene=MSTRG.1501
CTGCTCTTATTTCCGTTCTTATTTGTGTTATTATTTTTGTTATTTCCGTTATTATTTTTGTTATTTCTGT
TATTATTTTCGTTATTTCGTTTTTTTCTGTTATTTCCGTTGTTGTTCTTCACGTCACCTAATTTTCTGCC
GTATATTTCTGTTTCTCTGGAGGTTCTTTCCGTTATTTCCATTCTTTCCGTTCTTTCCGTTCTTTCTGTT
CATTCCTTTGTTATTCTTGACCTGTCACCTATTTTCCTGCTCTATATTTCTGTCCCTGTGGAGGTTATTT
CCGTTATTTCGTTATTATTTCCGTCCTTTCT
>MSTRG.1504.1 gene=MSTRG.1504
CCTTATTATTTCCGTTATTTCCGATGTTGTTCTTGACCTGTTACCTAATTTTCTGCCGTAAGTTTCAGTC
TCTGTGTGGGTTATTTCCGTTATTTCCGTTAATTACGTTATTTCCTTTATTTCCATTATTTCTGTTATTT
CCGTTGTTGTTCTTGACCTGTCACTTAATATTCTGCCGTATGTTTCTGTGTCTGAGGAGGTTATTTCCGT
ATTTGCGTTATTTCCGTTA
>MSTRG.1505.1 gene=MSTRG.1505
TTCTTTGCGTTCTTTGCGTTATTTCCGTTCTTTCTGTTATTTCCGTTATTTCCGTTATTTCCGTTGTTGT
TCTTGCCCTGTCACCTAATTTTCTGCCGTATGTTTCTGTCTCTCTGGAGGTTATTTCCGTTCTTTTAGTT
TTTTCCGTTTTTTCCTTTTTTTCTGTTCTTTCCTTTCTTTTTGTTGTTATTTTTGACCTGTCACGTAATT
TTCTGCTCTGTGTTTCTGTCTCTGTGGAGGTTATTTCCGTTATTTCCCTTATTATTTCCGTTATTTCCGA
TGTTGTTCTTGACCTGTTACCTAATTTTCTGCCGTAAGTTTCAGTCTCTGCGTGGGTTATTTCCGTTATT
TCCGTTAATTACATTATTTCCTTTATTTCCGTTATTTCCGTTATTTCCGTTGTTGTTCTTGACCTGTCAC
TTAATATTCTGCCGTATGTTTCTGTGTCTGAGGAGGTTATTTCCGTATTTGCGTTATTTCC
>MSTRG.1506.1 gene=MSTRG.1506
TGTTTCTGTCTCTGTGGAGGTTATTTCCGTTATTTCCGTTATTTCTGTTATTTCCGTTGTTGTTCTTGAC
CTGTCACTTAATATTCTGCCGTATGTTTCTGTGTCTGAGGAGGTTATTTCCGAATTTGCCTTATTTCCGT
TATTTTTTCCGTTATTTCCGTTATTATTTCTGTTATTTCAATTATTATTACCCTTATTTCGTTTTTTTCC
TGTTATCTCCATTGTTGTTCTTGACTAGTCACCTAACTTTCTGCCGT
>MSTRG.1508.1 gene=MSTRG.1508
CTGTCACGGAATTTTCTGCCGTAAGTTTCTGTCTCTGTGGAGGTTATTTCCGTTATTTCCGTTATTTCTG
TTATTTCCGTTGTTGTTCTTGACCTGTCACTTAATATTCTGCCGCATGTTTCTGTGTCTGAGGAGGTTAT
TTCCGTATTTGCCTTATTTCCGTTATTTTTTCCGTTATTTCCGTTATTATTTCTGTTATTTCAATTATTA
TTACCCTTATTTCGTTTTTTTCCTGTTATCTCCGTTGTTGTTCTTGACTAGTCACCTAACTTTCTGC
>MSTRG.1509.1 gene=MSTRG.1509
GTTGTTTCGGTTGTTTCCGTTGTTGTGCTTGTCCTGTCACCTAATTTTCTGCCTTATGTTTCTGTCTCTG
TGGAGGTTGTTTCGGTTGTTTCGGTTGTTTCGGTTTTTTCGGTTGTTTCCGTTGTTGTTCTTGACCTGTC
ACCTAATTTTCTGCCGTATGTTTCTGTCTCTCTGGCGGATGTTTCCGTTAGTGTTTCCGTTAGTGTTTCC
GTTAGTGTTTCCGTTGTTGTTCTTGACCTGTCACCTAATTATCTGCCTTATGTTTCTGTCTCTGTGGAGG
TTGTTATGGTTGTTTCGGTTGTTTCGGTTGTTTCCGTTGTTTCCGTCTTCCGTTGTTCTTCTTGACCTGT
CACCTAATTTTCTGCCTTATGTTTCTGTCTCTGTGGAGGTTGTGTTGTTTCCGTTGTTTCCGTTGTTTCC
GTTGTTTC
>MSTRG.1510.1 gene=MSTRG.1510
TGTTTTTTTCCGTTGTTTCGGTTGTTTCCGTTGTTTCCGTTGTTTCCCTTGTTTCCGTTGTTTCCGTTGT
TGTTCTTGACCTGTCACGTAATTTTCTGCCGTATGTTTCTGTCTCTGTGGAGGTTCTTTATGTTCTTTCC
GTTCTTTCCGTTCTTTCTGTTGTTGTTCTTGACCTGTCACCTTATTTTCTGCCGTATGTTTCTGTCTCTG
TGGAGGTTCTTTCCGTTCTTTCTGTAGTTGTTCTTGAAATGTCCCCTAATTTTCTGCCGTATGTTTCTGT
CTCTGTGGAGGTTCTTTATTTCCGTTCTTTCCATTCTTTCCGTTCTTTGCATTGTTATTCTTGACCTGTC
ACCTAATTTTCTGCCTTATGTTTCTGTCTCTGTGGTGGTTGTTTCCGTTGTTTCCTTTGTTTCCGTTGTT
TCCGTTGTTGTTCTTCACTTGTCACGTATTTTTCTGTTGTATGTTTCTGTCTCTGTGGAGGTTCTTTCCG
TTCTTTCCGTTCTTTCCGTTCTTTCTGTTGTTGTTTTTGAACTGTCACCTAATTTTCTGTCCTTTGTTTC
TGTCTCTGTGGAGGTTCTTTCCGTTCTTTCCGTTGTTGTTTTTGAACTGTCACCTAATTTTCTGCCCTAT
GTTTCTGTCTCTGTGGAGGTTCTTTCCGTTCTTTCCGTTCTTTCCGTTCTTTCCGTTCTTTCCCTTGTTG
TTTTTGAACTGTCACCTAATTTTCTGCCCTATGTTTCTGTCTCTGTGGAGGTTCTTTCCGTTCTTTCCGT
TCTTTCCGTTGTTTCCGTTGTTTCTGTTGTTGTTCTTCACCTGTCACCTAATTTTCTGCCTTATGTTTCT
GTCTCTGTGGAGGTTGTTTCCGCTGTTTCCGTTGTTGTTCTTGAC
>MSTRG.1625.2 gene=MSTRG.1625
GGATGGACGGACAGCACTGTGACGGACAGACAGACGGACACCATTGGGATGGATGGATGGACGGCACTGC
AATGGATGGACGGACATCATTGGGATGAATGGACGTCATTGGGATGGACGGACGGACGGACACCATTGGG
ATGGATGGATGGACAGCACTGCAATGGACGGACGGACAGACGGACACCATTGGGATGGATGGACGTCATT
GGGATGGACGGACAGACGGACAGCATTGGGATGGATGGACGGACAGCACTGCAATGGATGGACGGACAGA
CGGACAGCATTGGGATGGACAGACAGCACTGTGATGGACGGACAGACGGACACCATTGGGATGGATGGAC
AGACGGACACCGTTGGGATGGATGGACGTCATTGGGGTGGACAGACAGACGGACATCATTGGGATGGATG
GACAGATGGACAGCACTGCAATGGACGGACAGACAGACGGACACCATTGGGATGGATGGACGGACGGCAC
TGCAATGGA
>MSTRG.1625.4 gene=MSTRG.1625
CACCATTGGGATGGATGGATGTCATTGGGATGGATGGACAGACGGACACCATTGGGATGGACGGACAGCA
CTGTGATGGACGGACAGACGGACACCATTGGGATGGATGGACGGACAGACGGACACCGCAATGGGACGGA
CAGCACTGCAATGGATGGACAGACGGACACCATTGGGATGGATGGACAGACGGACACCGTTGGGATGGAT
GGACGTCATTGGGGTGGACAGACAGACGGACATCATTGGGATGGATGGACAGATGGACA
>MSTRG.1658.3 gene=ENSGALG00000019211
CCTGCCTCAAGCCCTCCAGCTCCCACCCCCACTCCACTACCTCGGAACACAACTACCTCCAGCGGGATGC
GGGCTCTCTACCCCGAGACAGACCTCTCATTCCTTCGCACAGCCATTCGGCAATCCTGAGTCTGTGTTTG
CCAGCCTCTCTCCCTTGTCTGTGCACACACACACACACACACACACACACACAGCCCTTTGCTTATTTGC
TTGCTCTTGGCTGAGCAAAGCACGGTGCCTGCTCCATCCCCGCGCAGTAACCTGTTGCCTGCCTGGAGGA
CTGGAGGAGAGCCTGGGAGCTCTCCTTCGGCTCCGCACAGCCCCAGCGGGCTCTGAGCGGTGTCTGCCTT
CAATGGCGGGGAAAGGTGTCAGCAGGCTGATGGAGAGGTCCTGATCTAGCCAGACGTTTGCCGATAACGA
AGCTCTTTAAGGAGACAGAGGAATGTGAAGTCACGTCTATGTGTGCCCTGCGCTCTTACCAGCCCCTGGA
TGCTGTTCGTCAGCCGCTGCGGCGAGAGAGAGGAGACCGAGTGGGGGGCTGGGCTTGCATTTGGAACCGA
AGTTTGGATTCTGCAGATGTCGGTGATCCACATGGGAGCAGCCTTCAGCCTCCACCCCTAAGGAATGTGC
CAGAGAGAATCATGGAACGGCCTGGGTTGAAAAGAACCACAACGATCATGTAGTTCCAACCCCCCCTGCT
ATGTGCAGGGTCGCCAACCAGCAGACCAGGCTGCCCAGAGCCACATCCAGCCTGGCCTTGAATGCCTCCA
GGGATGGGGCATCCACAACCTCCTTGGGCAACCTGTTCCAGTGTGTCAAAGAACACAACGGATGCTGATT
TTCTAGCACTCTGCTGGGCCCAGAGGGATCCGTGCTGGGTGTGCCCACTGCTACAGGCAGGGTGCAAGTG
GTGCCCTCACTACAACTAAGATACTTCCAGCAGGTGTTTTTCAATTGCATACCTTTCAGGCTGAAGTTGA
CTGCAGGCGAGATAGACTTTTTTTCAAAAACAGCAAATAAAAAGAGATCCCTGATTTCCAAGCGAGAAAG
CAAAACGGCATATTTGCTGTGATAAAAGATGTGCTGAAACATTTGGGCTGTTCTTTGAATAGTTGTAGTC
CTTCTGTTGATGTAGTTGAACTGGAATGGGGTGAGGAGATGATCCCCAGGCACAGCCTGTTTTTAAGTGC
TTTATTCCCAGCAACTCATGTTATTTAAAAATACTTTCCGCATAGTTTGTTTTTATTCGGTGTTGTTTAT
AAAGAAATACACACCCATCTCCAGCTAGTGTCCTGACCTCATGGGAGTCAGAAGGTCTCTCTGATCTGAT
ACATCATAGAATCCAAAACATCATAGAAGGGATTAGTTTGGAAGGGACCTCGCAGCCCACCCAGTCCCAA
CCCCCTGCCATGGGCAGGGCTGCCACCCACCAAATCAGGCTGCCCAGGGCCCCGTCCAACCCAGCCTTGA
ATGCCTCCCAGTGTAAGTTTAATTGTTTTGCGGTGCTAGCTAAAGGCCACAATGAAGAACTAAGACCCTA
CCGTGCTAAATAAGGCACATAGGCCCAGTACTCAGGGCTGATCTCCTTTGGCCTACAGGGATCGGACACC
CAATGACCTTCCTGCATGTTTGCAGGTGAAAGGCAAAGTAGGAACTCTTCTTAGAGCCGTAACTTCAGAC
TCAGGAAATACACAGAATCATGAAAACTCACGTGGAGGGCATGATAACTCAGATTATCTGAGGGCCCCCA
CCTTGTCAGGATTCAATATATATGCCACATAATTCATGAAGGCTTGTACTGGCTGAACTAAGCCTCCTAA
TAAGTGAACATGAAGCTACTATTTCTCCCTCCCTCGAGCATTTTGCCTAATAACCCTCAATGCTTCAAGT
GAAATCCCTGCGCCTTCCCCTTCCGTGACTTAGTTGGGCAGGAGGCCGATCCAGTTTCCTGAGACAATGT
TGATCTGGAATTATCTCATAGGTTAAAAGCTGGGAGTAGCACAATCTCTTATGTGTCACTATTGTTAGCT
ACTCCTAGCTTTTTTTTCTTTTTTTTTAATCTACTCCAGCTTTTCCAAATAAATTTGGCATATACAACAT
TTTAGCTAAGCTTTTGACTCACAACAAAGGAAGGAAAGATTTTCAATACGTGGAAGCACCATTGTTTTGC
ATGTAACTTTGGATTTATAGCTGCTTTGAAATGTTCATATACTAAAACATGGTGTACGGTTCTTTTTAAT
GTAACGTGAGCTGTCATTTGTATATACACACACATATGATGGATGCCTGAGCCTTGAATAGATGTTCCGG
ATCTCCGCAAACCCTTCATCTGAAAATTACAACTTCTGAGCTGGCTTAATAGATAATGTAGGGTTGTTGT
CCTTCATTTTAGACTGTTCTTGGAGACAGAAAGCTGCACAGTTAGCCCCATTTCACCTTCAGACAGCAGG
TGAATTCCTAAGGAATTAGCCAGATCACTTCCACCCACTGCAGGGACTACCTGTGCTCTGAAAAACTACA
TTCAATCCCAGAGAGGCTGTAGATGCCCCGTCCCTGGAGGTGTTCAAGGCCAGGTTGGATGGGGCCCTGG
GCAACCTGGTCTAGTAAATGGGGAGGTTGGTGGCCCTGCCTGGCAGGGGGGTTGGAGATTCATGATCCTT
GAGGTCCCTTCCAACCCAGGCCATTCTGTGATTCTGTGATTCAATCAAACGGCTTCAATCTTCGTCTCTC
TCCAACCTTGATAATGCATGACCAAGCTCCCTATTTCTGTCCTGAAAAATGTAGCCTGAGACTGAACTGG
AAGAATACCACTCTACAGCAGGGATACAAGTGATACCTCAACACTGCTTGCAGTGCTTCTGTAAACAATG
GGACCATGAACAATTCAGCTGAACAATACAGAAACAAATTCTCTTCTTGTTACTCATGCTGCCGCTACCC
ATAGCTCTTCTGTCTTCTTGCCAACTACTTAATTCCTCTCCCTCCTTTGATCTTCCATTACCAGTGTTTT
GGGGTCATTTCCTTTGTTGATAAGCAGTCAGCTTTTTAATGTTTCCAACATCTGGAAGGACACATGCCAA
TGCTTCGCTCACAACGACCCGTCTCAGCAACATACCAGAAAACCCTACATGTTGCATGAAAGTGCGTTTC
TTCATGAGTACTTCTGCACATCCATTCAGTCCCCTGGATTTCCGTGGTAGAAATTTCCATAGAAACAGTG
ATTTCGACAGCTTTCTGGGATGTTGTACTAGATTCAGCCATTAGGCACCGTTCTCTTGATTTAGTACTGA
GACCAGCACATTACAGAAGGGACTACGTGACACATCATCAAATCATAGCATTTACTGAGTTTCTTCAGAA
TAGTTACTAACTAAAACTTTTCCTCATTTTCTCTGTTACTCCAGAGTCTCCTATTAATTGTTGATAGCTT
CACAGCAAGACATCACTGAAATATATGTGCTCTCTGTATATTTTGTTGTTTTTTTCTCAACTGCCTGGGT
ACATATGATTGCACAATAATATGGAGCTTTTACTTCCCATTAACGTCGGGATTGCGTGATATATAAACTG
CTTTTCTTCTTAACCATGCCATTTGTACCAACTAACATTCAGAATAGTTAATGGGGAAGCTTTATTTTCT
CATTCTAACGAGCCTTGATCTCTATAATATAAATTCAGCATTCTAAAAAAGAAAACAAACCTCTGGCTCT
GATATTCACTCCATATAAGTTTCCCGTGCTGCCCCCAATTCTTAGTTAGACACAGTGAACCTGAAATTTT
CAAATAAGTAAAACACTAAGTGCACATCAGCTGCAATGTTTTGTGAGGTTAGTATACGGGTACATGATCA
TAAGCGAATCCTCCCAGCTCATCTTTTGCATGTCACTCAACTAAAAATTACACAGAATGGGAATAAGACA
CACTCTTCTTGCACAGTTACAGAGAGCCAAGGAGATAACAAATTGTCTCTGATTGTTGGCTAGAGAGAAA
CTGTGACAGCACAAATGCCTTCAGGAGCTGGAATTCACAAAGTGGACTTCTGTGACTGTCTAATCCAGCT
TTCTTAATCTAACAGGCCATATCACTTTGCCTCTCTACATCCTGTTTGAACTACAGCATATCTGTTAGAA
CCACAAACTAATTTTGGTTCTGAGGGACCTCATCCTGCCCCTAATTTCATTTGACTTTAGCTCCTAGTAG
TGCCATTCCAGATGGAAGGGTCTTCTTAAGGGATTTCTGACAGAGGCAATGACTGTGATCAAAGCACCGT
TTAGCGCTCTCTTTGAAAGTTCAACAGATGTGGTATTTTTCTGTATTCTGAAGCTAATGCCAGATCTGGA
GAGCATCCTAGGCACAGAGGCTAGAAGTAAGAAAGCAGAAATACTACATCAACATCACTACTGCCTGATA
TTTCTTTGTTTATCCTTCCAGAGATTGCACTGTTAGTCCTTTTAACAGGGCGTCACATCACATGGAGGGA
CCCAGTTTGATGGATATTCTGCTCATTATTTTTGATTATTATTGATGGATATTCGCCCTCATTATTAACT
ATCCCCCCATCTCTGTATCATTTGCAAGTATCTGTGGCAACTGCGTGTTACCTGCAAAGTTATTAATAAA
CATTCAGCAGTATGCAGCCAAGAAATGGAGCGATCTTGCTGAAAATGTGCAATAACAATTCCTCGTTTAA
AATTACATTTTGAGACATCCTAAGCTAATGTTCTAACTCATTTACTGGGGACCAGATTGTCTCTGGATCA
TTCCGTTTGCTTGATTTAGTGTTATGTGGTCAAGTTAGATGGCTCAAATGTGTCTGAATGCATTACCTTT
AGTAACCACACTTAATATGTCTTTGATGCAATTAGAAACTAATGTGACAAAAAATATTTTCTTCAAATCC
ATCTGATTGACATTAATTACGTTAGTTTTCCTTAATTCATTATTGAAGCAACTCCTATGTTAGTGATTCT
GTTCCTCTGCCTGGGATCCCTGCTGGTCTGACAGGTCTGTAATCACTCTACGTAAGGCCAAATCCAAAAC
AAGGCTTTGGAAAATTTCTGGTACCTAACCGTAGAACTACAGTCTTAAAACCCCTCATTCAACAGCAACT
GGAGACCAAAAGCACACATGTAATGTCAAAGTCAACACAGTTACACTTCTGCTTCTCTGTACACTCAGAC
TGCCCTGAACACATAGGTGAACCCAGGATTCATTAGGTCAGGAGTAAGACCAACAGAAAGCTGACTTCTA
TAGCTTACTCTAAGTCACTGTCTGGGGAAGGGGAAGCCTGCAGGTTATGATTCCTGAAAAGCACAAGCAT
TACATATGAAACAATAGCAATTATAGGACTAGAAAACCAAAGTTCCCATTCTGTATCACTCTCCAGGGAA
AATAACATAAACCTAAAATCTCCATAACCAGTTTGAGAAAGACAAACTGCAAAATAACGTAAAAGCTCAT
CTGCACACCCACAAAGGAGTACAGAAAGGCAGTGTCACGGAGGTAGCCAAATAATATCCTGCTCCGACTC
CTTCGCAGCCCATCGCAAAAGCCATCGGCCCATTGAAATCTCCTTGCACAAGTCCTGTGGAGCACTGGGA
CACAGCAGCAGGTGGGAAGTCAAGTCAAGAACCAAGGGGAAGGACTATCTGTCTGAACCCTTCCCAACAC
TGTTCCAGAGCAGCCCCAGTGCCAGGGTTCAGGCATGAAATCTGATCAAATCAACACATCAACTTTTGGA
CTGAGGGATGTTGCATACTAAGAATATGCAGACCAAGAGCATTTCAGAACTGCACAGGACTTGTTGTGGG
ATGTCTAGGGGAAGAATCAAAGAGAAAGGGAAGGAGCTAGGTGATGTGGGAAGGAACAAGTGTGGGAAAA
CAGAGGGATAAGGAGGTAGTATGCCTTTGGAGCTGGGTGGTGGTGGTACACTTCTGATGGCAAGAACCCA
GGAGAAGCAGGCTACTGGATCTTGTCCAGTATACTCCCCTAATATAAACACCAAACATTTCATTTTGGAG
GAAAGTGCTCTAGACCCAGAGCAGCAGATCACTGGGTAACAGCAAATGGAATTGCTGCCATGTTTTTTAG
AATAACTTTGTTTGTTCTTTCTGAGGAACTACTGTATCTTGGAAAGAAGGTCATTGCCATAAATCCTGAA
TGAATGAAGAAGCATTAGTGGCAGCAAAGTTCCAGGCAGTTTTTAGATCTGCATCAACCACATTTTGAGA
CATGAACTCCATACACTGATGGGAAGGCACAGGTCCCCAGTTCTGGAGCTGCGTTTCCAAGGCCAGAGAT
CTAAAAGTCAAGGGTTGGCATATTGAGTAATTTAACTGAATTAAGTACTTTAGTGAAAAAGTAATATATA
AACATTGGCACAAACCTTGCTTTTATCCCCTGGAATGGCCCCAATGCTACAAAAGTTATTTACAAATCAG
CATAAATGGTCTAAAGGTCTCTTTTGCCAGCTAAGATAAACAGCAGACAGTTGCATAGTTAAAACATGAG
TTTCCATTTCAATCACAGGGGGATTTTCCCAGGGCCGAGGCCAAGAACACTGATGACACTGTGCTCCAAA
GATGATCTCTTCTCTCTTTTTTCCTCTTCCTTAAGCTTGCGTAGGAAAATCCTTTCTCTCCTCATTGCTT
ATGAATTTTATTTTCCAACCACACCTCTAGCCCTAGGAGAGCTATTATTGCAACCTTGTCTTTTTCAGAG
TTGATGCACACGTTATCTGATTTTTTTTAAAGGATGGGCTGTTAAAGGGTGGGTCACAAAACTGCATGAG
AGAAAAGAACACGGTGTGAAGAAAACTGAAGCAAACATGCACAGATTCACTCCTAGCAACAACTCACACA
GTAATACAACAGTAATATTCACCTTTGGGGACAGAAAACTAGACTCTGCAGAATTCCTATTTAAAAGATA
CGAGTTATTTCTTGCAGTCTCTCTTGAGAGATTTGGTATTAATATATCAGGAACTAGCCTGGGATATAAA
TGATTTTGCACAAGAGCGATAGTGACTTTAAAAAGTTATTCTCATTGAATTCACATCAAGGTTTTATATG
TTTTTAGCAATGTGATTGGCTCTTCCTGTAAATTTAACAGCAAATCTATTAAGTGGTTCACAAACAGCAT
AAAATAAACTGTTTCATTGGATTTGAGCAAGACTGAAGAGCCTCCAGAAGACTAAACTGCATCAGCCTTT
TTTAACCGTCTGAGAAACCAGCCACCAGTGAGATGCAAAAGCAATCTGATCTGACCTTATCTGCCAG
>MSTRG.1699.1 gene=ENSGALG00000042771
CGGGCGGCCATCGCCCGCCAGCCCGCAGCTTGTCGCGCAGGTCTAGTCCGCCGCCATGCCGGGGCCTGTA
CCTGCGCTGGAAGTCCCGCTCGAAGGGGGCCAGCCTTAAAAGTGAAAACATTGTTTTGAAGAAAATAGCT
GGAATAGGAAAAGTATTTTTATCAAGTTATCTCTACATCTCCAAGCAAGTAATACTGTGCCTCATTATGT
CTATGTGCAAAACGAGGAAAAAAAAAAAAAAAAAAAACCAAAAAACACTAGAATGACTTTTAGGAGACCA
AGGAGAAAATTCAATCCCTCTTTCCCCCAGTGTTGCTTGATTTGCCCCATCTCCTGGACCAACTTTCAAA
TAGAGATGTTCCTAGAACTTATCCTGGAATGCATTGTTCTTATGAGGGAAGTCTTTAAAATACATTCTAA
AGAACGCACTGTGTCTTCCGGAAGTCTTCTGGAGAGCAGATAAACTGAAGACATCCATCAGATGTGAAAC
ACAAATAGTTACACTCCAACTTCCACAACAGATTCAATCTAAAAAAGAGAAGAGAGACTTCCTAAAGTCA
CAGGAATCGCAAGGAAAATGCCTTTATCATCACAACAAGGCTCAAAAGTCTAAGCAAGCTAATCCAAGCC
CAAAATATGTCGTAATCTGTGGTAAATAATCTTGAATAAGTACAAGATAAAGACAGACATATTGAAAGCA
CTGTATGCATTTTTGTTACCAATAGGAAAAGAATGTAATTTCAACATGGGTTACACTTTTACTTCTGAAT
GTTATTCTCCCCCATATCGTGAACAAGAATGGAGATTAAAAAATAGAAGTCACTCACAATATCATAAATA
AAGTGTGATAGTTTGTTAATTTGTGTGTAGTATAAGTGAATGCATGTAAAAAGAACTAGAGATTAAAATT
CATCCTTTTGCAGTGTGAAACTGGTGGCAGACTTTGAAAACAATTTACTTCAGTAATAAATAACAAACCA
GACA
>MSTRG.1699.2 gene=ENSGALG00000042771
CCTGTATCGCTTGGGGGTACCCGCGCAGCGTCCCCTGGCCGTCCCGAGAGGCTCCACCGCCGTTGGAGCG
GCGCGAATCGCCTTGCCCTCGCCGGGGCCGGAAGCGGAGCCGCGCCGGCGCGGGGACAGCCCACCGCCGC
GGGGAGGGGTGCAGCCACCGCCCCCCGCCCGATCCGGCGCCCCCAGAGGCGGGCGGCCATCGCCCGCCAG
CCCGCAGCTTGTCGCGCAGGTCTAGTCCGCCGCCATGCCGGGGCCTGTACCTGCGCTGGAAGTCCCGCTC
GAAGGGGGCCAGGTGGCATAAAGGAATTTTTGTAAGCAGGAACAAAGGAAAAGGACCTGATCCTTTAGCC
ACCCCAGGGAGACAGCTGATGGTGTATTTGCAGTTTGAGGCCTTAGAAGAGTTCTCAGTGATGTCCTTAG
AGCTTAGCTAACAGATAAGAGTTTCCTATAGTTCATTTCCTAAGCTACTTCCTGCTGGTCTACAGTATTA
CATCCATCCGTCTCATCCTCCGGGCTTCTTTGTGTTGTTTTTTCACCTGCCATACCTAAAGGCACACTAC
CGACCTCATTTAATCCTGAAGAGCAAGGATGCTAATTGAGTTGAAAATGGTAATGATGCATCTAATTTTC
TCATGTCTGTGTGCTCCCCCTCCTTTCAGAACACCTGACAACACCTGCATCCCAGAACAAGGGCTTCAAC
ATGTATTTTCCTGTGTTGCGCCCAGCTACTCCCTTGACCTATTATCTGTGGCAAGTTACAGTGAATCAAA
CATGATTCCCTCCACATTTCTCTTCATTCTGTTTCTGAATAAGAGCTGATGTATGCTCAGGACATTTTTG
TATTTGCTGCCACAGTTAAAGCATAATTAGCTACATGAAAAAGAAGGGGGATTAACCACCTCCACTTAGC
TGAGACATTGTCACCTTTATACTTAAGGCTGCTATTTGGTTTTTCAGGTATTTCAATTGCCAGTCAAGGA
GCAGTTTAAGTCTGTAATATAATAATACTTGCAATTACTAGTAAATAACATTTTACAGCGTTAACTAGCC
TGTCCTTACAACATCCTTTCCAGGCAGGCAAATAAATGTTATTATCCTCATTTTACAAACACATTGATTA
AGTGACTTGCCTAAAGGCCACACATCAATTTCAATGTCAGCGCCAAGATTAGCACAAAGGAACTTCTGCA
TTGCAGTCCCAGGAAAAGGGAAAAAAAAATATCTGTAATATTAAGTGCATCCTCCCCTAAAACAAGCAAT
CACTTTTCAGACGCTCAGTCTAAATAGTGTTTACCTGCTTTGCATCCCCTTAAGTCCTGTGCTCCGCCCA
CCTGTTAAGTGCTGCTTGTTAATGACTCAAAATGGTTCCCAGCCTGCCGCTAGTAGGGGAAGCTTTTCCT
TCACTTGCTAGTTTCATCCCAGTCGCTGGCAGGTGCTGTCTCAAGAACCTGCGAAGCTTCCAGGCTTACA
GCTGAACCTGTGCTTAGACAAGTGAGGAAGGCTTGTGCTGCTCCTTGAAGGGCAGCCTCAGTATGATCAC
GGATTTGAAGCAGCAGCAGTTGCAGCAGGAGCACGATTAGGAAGAAATTAGAATGATCTTCCACCATTTA
ATAGATCGTTGGCCTCTCCAACCGAGCACATTTTCAATTTCTAGGCTGTGTACAGCCAGCACAGTTGTCT
TTCCTATTGCTGCTGTAGCTACTGTTTGGAAATTGTGGTAGCTGGAAGGCAGTATTGGAAATTGAGCCTT
CAGCTCTAAAACACATTAACATCTCTAGTCCTCAATCTCTTGAGCTACTAAGTAAATTGCCCTATTTCAA
AGCACCTGCTTTTATATTTGGAAGGAATTTTGGTTTTGATCGTTTGTTTCAGACTGAGGCATTATGTCTC
TGTTCCTTTCCTGACTGATGAGCAATGCAGACCTTACTGCATACGTGTATTTTATGACGTGTGGAAGTAT
AGCAAGTAACACTGTAGTACACAAAAATCTATTAAACACTGTAGAATTTCCAACGTTAAAACCCTGCTAT
GTTTGCAGGCAGTTATTGCTTAGGGAAGGGAAAAAAAAAAAACAAAACAAAAAAACCAGCAGCAATTGCT
TGCTCCCCACCCCCCACCATAACATATGTTTCCTACCTGTAAAGACAAAACAGAGAAAGTCACTCCAGCA
CTTTCAGCAGCTAATTAAGGCCATTCATGTGTTAAGGGTGGCAATGTTTTCTCCTGACTTAGGCACTGTT
TACAAGATCTTCATGACTCAACTTCTAAATGTGACAGAAAACCAAAATAATTGTGAATCTTTTGAACTTC
GGTAGCATTGTTTGTCAGTGGTTTCACAGATCTGTCATTAAAGCCTACGGCATCATTTGCAAATCCCTTA
ATTTGACCTAGTCATTGAAACTGATACTGTGCCAATGTCTGAAAGCAGATACATTGAAAAATTGTCCAGC
ATTTATGATAGATACTGGTATTTCAGACCAGAGTCCCAGGCAATTAATTATATTTTTAATAAGCATACAT
AACAAAGTTAAATTTAGAAGTAGACTTTGAAATGGTTGCCAAGTTTTTAACTGAAGGTCATTTGTACTTT
TTTATTTTTATCCCAGGTGGAGAGAGTATGCATGTCTAGATACTCAAACGAAATGTGTAGACTTAAGTAC
AAAATACCTCAAATATTAGCCACATTAATTACACGTTTTTTTCTTTCCCTTTGAGAGATCATTTCTTGCA
TTAAAAGAACAATGCTCAATTGATTGCTTGCAAACCATCTATAGATTGCAGTATCAGACACATTCATCAG
GTTTACGCCTGTCAAATTTTTATGTTTGTTTTCAAATTTTTAACAGCAAAAAATAAAACATATTTATAAA
TAAATGCTTAACTGTGTTTGTGTTTTTGGCAGTGTATTGGCTTGGCTTCTACGCATCTCTGTCATCCTTA
CTCTTCCATATCAAACTGTGTCACTTAAAGAGACACATTAAACCGTAATAGAGGGGTACTCTTGCTGGTG
AAAGAGCAAATCGTGGCTTCATGGCCATAGATGTGATTGAGTTCTGAAGCCTGATAAATATTTTATCATG
ACACAATTTCAGATGCTCAAGGGCTTCACAATTTTAATTGTGTTTTAATTATAGCACCTCCGTTCAATTA
TGTTCTCTGCCTACTTCAGATATAAGTACTTCAGTGTTTTAAATGGTATTTTGGCAAAACTCACCTGCAA
GGCTGCTGCAATATTCGGGGTGTGTCCTGTAACCTTCAGCAGTAGTTTTGTATGTAGTTTTACACACAAA
TATATAATCAAGAATAAAAGATGAGGAAGTACTACGAAAAGCATTAAAATAACAGAAGATCATGTGTTAG
CATGAAAATGGCATGTTTTTCTTCTATTTAGCTTTGCATTCTGCAGTACAAGTAGTACTAGTGTTTTGTG
AGGCATGTTATGCTGCACAGCATGAACTTCATTTGTGATTCCTTAAGTACTACCATGAACACGACTATTG
AAGAAAATAAGTTTTCTTATAGTTACTTTTGTTCTGTAATTTGTATTACTGCACTTCTCTTAAACTCTAT
AGCACCTCATTGCTAAAATTAATTAATTAATTAAGAATTAATTTTGAGTAGGCACTTGGATTCCAGTCTG
CTAAGGGCTTAGATCCATGCTTATCTTCTCAAACTCTTAACACTCTCACTGC
>MSTRG.1699.3 gene=ENSGALG00000042771
AGCCACCGCCCCCCGCCCGATCCGGCGCCCCCAGAGGCGGGCGGCCATCGCCCGCCAGCCCGCAGCTTGT
CGCGCAGGTCTAGTCCGCCGCCATGCCGGGGCCTGTACCTGCGCTGGAAGTCCCGCTCGAAGGGGGCCAG
AAAGAATGTGAATTGAACACAAGTCTTGAAAAAGTCACTAAACTCGTGATCTGATCTACCGTTCTGGACC
TTATATGACCATCTACTGAATTTCTGGCTTTCCACTGATGACAACAAACACCTTTGTAAGTAAAATTAAC
ATAGTGCTCGTACCTTAGATTTTGAGGTGAGCAATGCCAGGGACATCTGCAGCCACAGGACAGGTAAAAC
ACTTCTATCCTCCTCCAGCAACACATCAGAATTCTTGGTAATTAAGAAAGGCTAGAGAATACATATGTCA
GCAGATCTATGTGGTTTTGTTTCCACAGGAATACCTTATCCTTCATTTTATTTTGCCCCTACTAATTCTT
TGCCTCAGCACACAGAAAAATAACTGCACAACTGCAGTTTCAGATACATGTTACAATCCTGCCTTCTGCT
CAGTATAAAATATTTTTACTCACCTCCCAGTGTGCAGTCCAGTGAGAATAAAATACATTGCTAAGAAATT
ATTAATATATGCAACCTTACTTGACTTTCCTTTTAGCTGCTGAAATAAGATACTTAATTTCTTTACAAGT
CTGTGTGGATAGATGTCTAGAGTTTATGAACTGTCAAAAGTGTGATTTAAGGATAACTAGCAGAGCTGCA
AAGCAAACAAGAAGCTGCTCAGCACTGGGTAGTGACAGTGCTTGTTTAAAATCTGTTTAAGGATCCACTG
TTCCTATTACGATGTACAGTGCATCTGTAGAATTTTTCTTACAGAACAGGCATCTCCAGGGCATTATTAT
CACAAAGTTATAAATAAAGTACAGAAAGTTTTCAGTATATTTTCAAAACACATGGTACTAGGAATAGATT
AAGGAGTTTACTATTCGTGATCAAAGACAATAGCTAATGCTGCTGTAGTGGTGGTGAACAAAAGCAAATT
TTAAAATGCTCTATTATTTCATGCTTTAAAAAAAAAAACAAAAACAAACAAAAAAACAACTCAGTATCAT
CTTAGAGGTTATTTTTTCAAGAACTAATAAAAAATACAATGTAATTATTTTAATACTTAATTGTCACCCA
ATCTGGTAATGAAGGGAAATAAAAAGCATTAAGTCTTTCAGAAACTTTTTCTCCACATATTTACTATCTT
TTCTATAAATTCAGAATCTGGTCTGTGCACTATTTTTGGACTGTAAGCAATCCACAGATAATCTGGTACT
AGCATTCATGTCTGGAAATTTAGTATCTTTTGGCTTGTTTGACTGAACTTGCATGATAGTCCTGCTGGAT
GTGGGTACTTAACACATCACTAGTCCTGTTCAAATATTATTCTGCGTGATTTTTCTCTGACTGTCACTAA
AATTCATTCTTTCTGTAAGGCTATGTCGACGGTTTACGGGCTGGTCTGGCCCGGTTCCATGACTAGTGGG
GCGGAGGGATTTTTTTGCAACATCCGTGCCTCCGGAAAAGAGAAACAGGGGACCCCCCCCC
>MSTRG.1699.4 gene=ENSGALG00000042771
CCCACCGCCGCGGGGAGGGGTGCAGCCACCGCCCCCCGCCCGATCCGGCGCCCCCAGAGGCGGGCGGCCA
TCGCCCGCCAGCCCGCAGCTTGTCGCGCAGGTCTAGTCCGCCGCCATGCCGGGGCCTGTACCTGCGCTGG
AAGTCCCGCTCGAAGGGGGCCAGGTAGGGGTCCCGCTCTAGCAGCTCCGGTAGCTTAGGCGCCTGCGGGC
CTTGCGTGCCAGAGGCGGCCATCTTGCCACCACGGCTCGGTAGCGCCGGGCACGGCCGCTATATACCTCC
AGGCGGGGGAGGGGGGGGTCTCGGCGCGGGGCGGGCGGGCGGGCAAGGAGCCCACTGCCTCTCACCGCCC
GGCGCCGCCCACCGGCGGGGGCAGCCCCGGGACCGAGAGCCGCCCGCCTCCGCCGCCACTCCCCGCCCGC
CGTGTGCCTCGCGGCCTTGGGCGGGGTGGGAGGCCGGGGCTGCGGGTGGTCCTGGCCGCGACGCTCGGGC
TCCCTGGAAGGGGCACGGGGTGCGAGCGCTGCGATAAATTCCTCCGCCGCTCGGCGGGGCGCTGGGCAGC
TCGCAGTCGAGCGCAGCGACGCGACTCTGATGGCATCCGTGAGCTCTCATAAAACGCTGCGTGTGTCTGG
CAGAATGCTGCTTCGCGGGGGCCAGAGGAGACCTGAACAAAGTAGAGTGAGTTCAGTGGATCCTAAAGCA
GCTGTAAATGCTGAATAGCACAGATAGATTATGAGGGACAGGGTATCAATCAGTGTGTTTCATTTTTGGA
TAGGCCTCCAGGTATCCAGGGTAACTCTTTACCAGCCTGATCGTGGCTGTTGTCCAGCACTTTTTTTAAG
ATACATACTGACAATGTGTATTTACAGGCCTCTTTTTGGATACATTTTAGCCACAGGTTATAAACTTTCC
AGCACTAGGGTACTTGGCATTGCTTCCACAACCATCTCCCAAGATTTCTGTCCGTGGTTTGTAACTCATC
TCCCCTGCCTTGGCTTACTGTGGATTTAGAGTGCCTTCCTATTCTGCTGTCAGGTGACAGCCTGTAACAA
ACTACAGCAGTTCATTTATAGCTTCTCCAAAAATTGGCTGCAGTGACAGTTTTCAAAATTATTTGTTTCA
TCAAATGGTATGCATTTAACTACGCTGTATTTCTTTCCTTGCAGCAGTTTATAACTACACACAAAAAAAT
CCAAGTACTTTTGTCTTACAGAGAACTAAAATTGTTCTCTGTCCTAAGAATCAGTGGCTCAGTATCTGGA
TGGAGATCAGTAGTAAGCGGTGTCCCTCAGGGATCAGAACTGGGATGAGTGCTGTTTAATATCTTCATCC
ATTACATGAACAGTAGGATCAAGTGCACCCTCAGCAAGATTGTGGAAGATGCCAAGCTGTGTGGTACAGT
CAGCACATCTGAGGGATAGAATGCCATCCAGAGGGACCTAGACAGCTGTAAGCAGTGGACCCAGGTCAAC
CTCATGAGGTTCGATGAAGCCATGTGCAAGGTCTTGCACCTGGGTCAAGGCAACCTCCTCTATCAGTACA
AGATGGCAGTGAAGGAATGGAGGACAGCCCTGCAGAAAAGGACTTGGGGGTACTGATGGATGGGAAGCTG
GACATGAGCCAGCACTGGGCCCTCACAGCCCAGAAAGCCAACTGTATCCTGAGGTGCATCAAAAGAAGTG
TGATCAGCTGGTCAAGGGAGGTGATCCTGCCCCTCTACTCTACACTGCTGAGATCTTACCTGGAATAGCA
TGTCCAGGTGTGGACACGCTCCTCAGTACAAGAGAGATGTGGACCTGTTGGAGGGTCCAGAGAAGGGCCA
CAGAAATGATCCAAAGAATGGAACACCTCCCCGTGAGGACAAGCTGAGAGAGCTGGGGCTGTTCAGCCTG
GAGAAGAGATGCCTCTGGGGAGACCTGAGAACAGCCTTTCAGTATCTAAAGGGGGGCTGTGAGAAGTAAG
GGGACAGACCCTTTAGCAGTGCCTTAGCAGGGTCTGTTGTGATAGGACAAGTGGAAATTATTTCAAACTA
AAAGAGGGGAGACTTAGACTGGATATAAGAAAGAAGGTTTTTTACAATAAGGCACTGAAACTGGTTGCAC
AAAGAGGTAGTGGCAGCCCTGTCTCTGGGGACATGCAGGGTTTAGACTGGACAGAGCTCTGAGCAACCTG
ATCTAGTCGGTGTCCCTGTTCACTACAGGGAGTTGGACTAGATAACCTTTAAAGGCCCCTTAAACGATTC
TAGGATTCTGAGAAATTGTTACATAACTTGCCTCGGTGTCTACCATTTCTTCAGTCTCAGTCAGGACTGA
AAACCTGTTATATGCCTCAGAACTGTCTGTGTAGCAGTGATTCCCTTGTCTGTGTTAAACTGAAGTTTAA
TAACTCTATCTTATTTCTGACATCATGCTATGCACATTATGTTTTCTTTTGCAAACTGTCTCTGACATTC
CCATAGTTATCTGGTTGGGCAAGCAAAGAGGGGAGCAAATCCAGCTGTTAATCAAGAGCCAGGAACTTGT
TTTTCACAATAGCTAGCGTTTTACCTGTACTGCTGTTTGAGGCTTCCAGCTGTAATGGAGAGGTTGCCTG
CTGCTCACGAGGAAGGAGGGGGGAAATCCCTGCAGTCTTTGAATATACTACCATAGGAAACAGGAGCTTC
ATTTTAAGCACAGTCTGTTTGGTTTTCTTAATTATCAGAAAGCTCAACAGGTTCAGAGTGCCATTATTAG
CTATTTGGCATAGACACAAGAGAGAGATTTATAAATTGGCATTAGCAATTCATGTAAACAGTAGGAATAT
TGCTGTGACTTCGAGCTCCCTGGAGACAGAGACCCTTTCTTAACCTTTGTTTGTGAGATTGTAAGCAGAA
ATAACACAGTACCCAGACTCGCATCCAAGCATCCTTGAATGTCAGGAAGTTAAATTCTTCAAGTAGCCCC
AAGTGCTATATTTAATACCTTGTGAATTGGGAAATTGATAACCATTCTATTTGTATCCATTCATGTTCAA
GTTTACAACTGAGGTGTGATTTTATCTGCCTGCTCAAAGACACAAAGGCATATATTACTGTGATCTATTC
CAGTGTGATCTGGCTGAGACTCTAAGGCTGAATTTGGCTCTGAGGACATTGCCATTTAGTCTTCTACCTA
GAGGCAAAAAAAGGGCACTCGAAACAATAAATGTTGTTGCAGTAGATGAATGCTTCTTTGTGTATTTGTC
TGACATCCACCCAAAGATAGCAGCTGCCAGTAGAGATAGGAAGAAGGGGTGGATGGTAATAACTGCTCTT
TTGGGGGACAGTAATGGATCTTAAAGGACTGGCATCTGAGGCATGTGTCTGGCACCCAGCTACCACCAAG
AACAGAGTATATCAAACCACTCTAAATTTGTCTTTCAAAGGATGTTTATTATTAAGTTGTGTATACTTTA
AAATGTTGCATAGCAGTGCTATGCAATAACTAGTTACAATTCTTATAATAGTTTCTGTACGAAGTTCAAA
AAGAAATCCAAGTTTTGTATTGAAGAACATTCAAGAACTGACTACTCACGTAATGCACTACAGCAATTTT
CATTTTCTCATATATTGCTCTTACTTGCAAAAGTAGACAGAGATGCTAAACTGTAGGAACAGGGTTCTTT
CTCTGAAGCACTGGTTCAAATTCTTCCCACCATCCTGGCTCTCAGATTGGCCAGAGACCACCTCATGGTG
TTAGCTGGAGCCTGCAGGGAGACAGACAGGACAGTTGTCAAGGGTACTGTGTAACTAGTTTTCCTTCCAC
TATAGGCATAAAAGGGGCATTGCAAACATACAGTACATTTCTTAAATATCACTAATCTACATAGTCTTTA
CAGGTAGGTCAGACATTGGCAGTTGAGATTATACAAGTTTTTTATTCCTGTCTTTGAGCTTTCCAAGGCT
CTGCTGAGATGCAGAAGGAGGAAAAATGGGCAGTGTTGCACAGTTGCTGAATCTCAGCAGCATGTCAGTT
CTTTAATTAAAACATTAAAAAGTTTTGCAGTTTTTGTAAGGATTCAACTATTAATTAATTACTTAGGAAA
AATAAAGGATATAACATTGAAAATTACAGCAAACATTCCAAGAATCCATTAGTCTATCCCTTAATTAGTT
TATGGTTTGGGGGGTTTGTTTTTGTTGGCTTTTTCTCTGTCAGTTTGTTTTAGGAAATTTATTATTCATT
GAGATTGTCTTTTTAGGTCTTACCATTGCCCTCGTATGGTAACAGGATCTTTAAATAGAAACACATCTTT
AAAGATCAAAAGTAATCTGAAATCTAAACTACTAAAAAGCCACTTTCAGAGTTGTCAAATTCCACTAAAT
GCTTTTGATAGGAATGCTATTTGCACTTAGCATACAGAACCAAAATCACACTGTAGCAGCATGAAAGCAC
TAGATAATGGCTGCTTTTTGCTTTCATGTTACTGAAGTATTACTATGATCTGGTGTCCCCATGGAACACC
TCCCTTGTAAGGACAGACTGAAAAAGCTGGGACTGTTCAGCCTGGAGAAGAGAAGCCTCTGGGGAGACTT
GATAGCAGCCTTTCAGTGTCTGAAGGGGGGCTGTAAGAAAGAAAAGGACAGACTCTTTAGCAAGGTCTGT
GGTGACAGGACAAGGGAAAATGGTTTAAAACTAAAAGAGTGGAGATTTAAATTGGACATAAGGAATTTTT
TTGCAATAAGGGTGGTGAGGCTCTGGAACAGGTTACTCAAAGATGTGGTGGAGTCCCCATCTTAGGAGAC
ATTCAAGGACCTATAAAGGTCCTTTCCAACTTAAAAGATTTTATGATTCATTACTACTTAGTAAGAATAT
TTTACTTCATGTTATTACATCACTTCAATAATACTCCATATCTTTTTGTTTGTTTTGCTTTGGTTTAATC
TCTTCTTTGTAACAAACAGATAAATATTTATAATTTAAATAGCAGTTTAATTACAATCACATATAAGGTT
AATTTTGAGTTTTCTGAGTTAATGTTATCCTACTTCAGCTGGAATTATGGATTAATGTTTCTCAGTTTCC
AATGCCCTTCGTTTTTTGGTGTCTCTTTGAGTTTTTTGTTAATCTCTCAAAATTCTCCCTGGATGTTGGA
TTCAGTCTCCTAATTCCACTGAAGAAACATTTGATATCTGATTTTAGTTTAACTAACCACTCTGTGCAGA
TATTTCTCCCATTCTGCATGATCAGCTTCTACAGCAGGGCTCTCATATAAGTTCTGGTTTCCACTGCTTT
CATATTTCAACTTCTTTGTTAGCACTTCATTCTGTTTGTGTATGCTTAATCAGAATAACCTTTTAAATTG
TACAGATTTCAGCTTGTGCCAGTATTCAGTCTTTCTGCATTATGTTCTCTTCTCAGGCAACATCCAGGCT
TGTCATTTTCCAATTGTCCATTCATTCCATCAGGACAGTAGGCCTTCCCCAATGATCAAATTGTAATTTG
AAGTCTGTAAAGGTGAAGTGTAAGCCTTTTTGGCTGCAGCTGAGAGGTATGAATAGCCTTTTTCCTTATG
TCAGTCTTCAGTTAGCAATCCAGTAGAGGCCTTGTTGGAGATGCTCTTCCAGTATATTGAATCTTTTCCA
GTTTCCTCACTATATGTTTGTGCTAAGTTCAGCTGCTTTCTTACTACACTATTTCTTACCACTGCATATA
TGCTTTGCTGCTGCATCTTACCTTGTCATATCCCTTTTGCCATGTTTCCCTAAGAAGAATGTTTGAGTGT
AAATACTGATAAAAATAACAGTGTTACAGCTTCTGAGTCATCTGCTCACTTTGGTATTTTTGATTTTGCT
GTTTATTATCTATGATGGCTGACATCGCTTCTCCCCTCATATATGCAGCTAGCTCATTCCATGTTGTTCT
GGTATCTGCAGGCCCTAAAACTGTCTGCACTCCAGGCCATCCCTATAGCTATTTAAATACATCTGTGTAT
TTAAACATTCAAGGCTTGTTAATTTCTACTGTGCTGCCATGCACAAAACACTAAACAGAGCCTGACAACT
TTTTCTGCTTCTAATATGTCTCTGCTTTCTTTTGGCTTATGACCATCATAGTGGTATAATCATTCAAATT
CTGGTCTTCCTTCTTAAATCCAGACAGTGTTATGCATCCACTCATAATAATCAGTTTCTAGATCTTTTGA
AAGAATCTAGAAAGAATTTTGAAAGAATTTGAAAGAGCCCAAAGATTTAGTCCCTGCTTAATACCATTTC
CTCACCTCATCTATTTCTTCCAAAAAAAATAAAAATGGATAGATTTCCTAGGAGCAGAGTGGGAATGTCC
AGCAGGGGACTGGGTTTGTTTTTGTCCTACCTAAGAATCACAGAATTATAGAATCATTAAGATTGGAAAA
GGAAACTAAGATCATCTAGTCCAACAGTCAACCCAACACCACCGTGCCTTCTGAACCATGTCCTCAGAGC
CTTGGTTCCCCTGTCAATGGTCTTGTCCTTCACTAATCAGCTATAAGAGAAACAAAGTCTCTGTTCAGCT
GATTCACAGGAAGGGAGCAGACACAAAGATCTCTGATCACCTAGGGCTATGATCAGAGGCTTTTAAAGCA
ATCTTTGGGCCTCCATCCAGTGTCCACCTAGTGTCAGTTTGCCAGACTGCCACATTTTCTTTCTCAGATT
TTCAGCAGCTGGCATCCACCACAAAGACTGCTGCCTATCTACAAGAGATTAGTACACTGTAAATGAGAAA
TGCTTCAAAAAGTCTTCCATGCCTTTGTCCTCCTCTATTAAAACTTAGTCTCACAGACCACATTGAGATC
ATCTACTGTTATTTTTCTGTTAGTCTTTGTCTGGCTCTTTAACCTTTGCTGTTAAAGCATTGGTTTATGC
AAATAGAGAGATTTCTTCATTGATAAGATTGTTATCCAAATTATTAGTAATCTTTGTTTTTTCCCTCTTT
CCCTGTTTCAGCTGCACATTTAAAATACTGAAATGCTCATACAGTTCACAAATTCTCTATTGCTTCTTGG
CCTGTGCAATCCTTCAGCTGTCTCCTCAGTAACTCTTATGTTGTCTTCTGTTTCAACACATGCACAAGAA
AAACTCACAAAGGATTCCATCCTGGGAGCTGAGTCATTCTCTAAATCAAGAACTGTCATTCTCTGTACAT
AAAATATTCCTCTGCAGAGCTTAAGGGCAAGTATTACATATATGATTTTATGTTGATTTTTTTTTTTTTT
TTGCTTTTCTTACATTAAATTACTTGCTTATCTGACTCAAAATACCACATTATTTAGCTGTACACGCCAA
AATTTTCTTTGCATTCATATAATTACATAATGTGTTACATAATGCCAAAATGTTAGTCATTCTTGTGTTC
TACTTACTTATTTGATAGTCATTTCAAAAAATGCACTCACATTTTCACTGGTTTTGTATTTACACCTAAT
TCCCTTGAACTTTAACTACTTTCCTCCTATCTGGGAAACCTCCAGTCCTTGAGGAACATGATCTGTACAA
TCAGATTGTTAGTCCAGTCACATCTCTAAAAGACAGTCATGGTGAATCGCAATCTAGCTTTAGTCATCTG
AGATAGCTAACATTTAAAAGAGCTGACTAACAGTGACATGTATTAGACATGGAAAAAAACAAGACTGACT
ATTTATTTCTTACCCTTTTCCTAGCACTATAAAGTACCTTACACATTCTTTGTGTTTTTAAGTAAACATT
TTAAATTAAAAAAAAAACTAAATCTTATGTCTGTGATTGCCAAAAATAAATGCTTTAGTAGGTTGAAACC
ACTCTAGCACTATAAGTTATTAACATTATGCTTTTCCCTGTTTATGTCCAAATTGATGTGTGGGTTACAG
CACTGAATGAGATTTATACAAAGATTTCTGAACACCTCTGTCTTGAGTTTTATTATACTGCGTGAAATAA
AACTCTTCAGCTGATTTCTCCAGCATAATTCTTTTCATGCGTTAAAAATTGTCATGTTAGCTCTGTTTTT
ATAAATAATGCCTTTATTAAATTTGTAATCTTCTAGCCTACTACCTTTTTATTCCCTTTTCTTTACTTGC
TCACATACTTATCACTTTTTCTTTCAATGTGTTTTGTTTTGTCCTTTTAACTCTTTGTTTTACAGTAAGT
CTTATTGCGCTGCTTTCCTTCAGGAATTTATATCTGCATAGAAGAAAATTGAGCCTCATGCCAATAGATG
AGATAGACTTTATGGCTTCTCCATGATCACACCACATATTGGTAAAAGCATGGAACTGTGAAATATGAGA
TGCAAATGTCAAAATATTTCTTTGTTTTTGTAAGGAGTTGCACAAGGAGTCATTCCTTTTCTGTACAACA
AAGTATGGGTATTCATAACTGTAAAAAAAGCCACGCTACCAAGAATAGAAAAAATAAATGCCATTTGTTG
TTTGTTGTTTTGTTTTTCTAATTTCCTTTCTGTAGAATGTAGCATCAATATTCTCAAAAA
>MSTRG.1699.5 gene=ENSGALG00000042771
CCACCGCCGCGGGGAGGGGTGCAGCCACCGCCCCCCGCCCGATCCGGCGCCCCCAGAGGCGGGCGGCCAT
CGCCCGCCAGCCCGCAGCTTGTCGCGCAGGTCTAGTCCGCCGCCATGCCGGGGCCTGTACCTGCGCTGGA
AGTCCCGCTCGAAGGGGGCCAGGCAACATCCAGGCTTGTCATTTTCCAATTGTCCATTCATTCCATCAGG
ACAGTAGGCCTTCCCCAATGATCAAATTGTAATTTGAAGTCTGTAAAGGTGAAGTGTAAGCCTTTTTGGC
TGCAGCTGAGAGAAAAACTCACAAAGGATTCCATCCTGGGAGCTGAGTCATTCTCTAAATCAAGAACTGT
CATTCTCTGTACATAAAATATTCCTCTGCAGAGCTTAAGGGAATTTATATCTGCATAGAAGAAAATTGAG
CCTCATGCCAATAGATGAGATAGACTTTATGGCTTCTCCATGATCACACCACATATTGGTAAAAGCATGG
AACTGTGAAATATGAGATGCAAATGTCAAAATATTTCTTTGTTTTTGTAAGGAGTTGCACAAGGAGTCAT
TCCTTTTCTGTACAACAAAGTATGGGTATTCATAACTGTAAAAAAAGCCACGCTACCAAGAATAGAAAAA
ATAAATGCCATTTGTTGTTTGTTGTTTTGTTTTTCTAATTTCCTTTCTGTAGAATGTAG
>MSTRG.1713.1 gene=ENSGALG00000044391
ATGTCGGGGTCGGGGCGGGCGGGGGAGGCGGATCGGACGCTGTTCGTGGGGAACCTGGAGAGCCGCGTGC
GGGAGGAGATCCTCTACGAACTCTTCCTGCAGGAAGACTACATATTTAAGACTGATCTTCAAAGTGCTTG
AGCTTGTTACTTCTAGAGCTGTAACTTCTAGTTCTTGAAGATCCAGACCTCCTCATTAGGCAGATAATCT
GAAGACTGGATATATGCCATTTTTAGAAAAACTGCAGTGTAGTGCAGAACAACAGAAAAATGCCTTAGAG
CCAACTCAAGTAAAACCAAGCACGTTCAGAATGTCACTGAAATCCCCTCTTAACAAACAAACAAAAAAAC
CCCAAC
>MSTRG.1731.1 gene=ENSGALG00000040001
CTTCTGGGCTGCAAATGCACACTGCTGCTTTAGTTGCTGATAGAATTGCAACTCTCCACCGCCGTTCCCT
ACAGTGTTTTGTAGTTAATGTTGAGAAGATACTGGGAAAAAACTTGTTACATCTCTGAATGATGGCCCGC
TGCTCTGGGTTTGCTGATGTTCCTCTGTTTCAGCCTGCGAATGCTCAGCACTTCCAGTAGGGGTCAGGAT
GACATTGTCAGATATTTTGTAAACGTGCTGACCTGAATACGAGCCTTCCAACACTCCTTATTCGCACAGA
CAAAACCTTAGGGTGGGTTTTGCTTGTTTTACTTTTTAATATGCAGATAAAGCATGGTATAATTATGTTT
GTTTCCACGGGATTTTAGCAGCAACTTTGTAAAGTTTGATGACAAATGTGTCGAGTTTCTTGAGAAACGG
TGAAGGTTGGGAGTAGAGGAAAGCAGTGGGAAGGAGGTGACCCTGAAGAACTAACGCTGCTATCGAGACG
GATCTAACAACGCAGTCTGGGCTCTGTGCCAAAGGCTGGTATTTCACAGCAGCGACCGCCTTACAGATGA
GCTGTGGGAAGCAGGAGGGAGACTCTCTTAGGGTGCCACTACTATGGAGACACAGCTGGGCTGAACAAGA
TTTGCTTCAAACGACAACAAGAGAGACAGAAAGTGTCTGGTTCGACCGCTGCCCAAGCAGGCAGTAACCA
GAAGAGCTAGCAGCCAATCCGGCCATGCTGCACTGTTCGAAACCAGCTCTACATCCCAGCCAATCAGTGA
CATCACTGGCCTGGAAAGTGACGTTTTCTGTAGATGTCAACTTCTGTCTGGTGTGATGCTCTGTTCTTCT
GGTGATGTCACATGCAGCACTGAGTAATATTGGTAAATGGAAGAGGTCTCTTAGAATAAGGTGTCTGCCT
ACCAGTCAGTTTTGCAGCGGGATCATTTGTATCGCTTCACTAACTGCTGGGCAAGAGAAGCCAATTTTGG
GAGCATGCTCATTGTGATACCCTCAGTGATTACTGTTTCAATACATACTCGTCAGGGCTGAGATTGTAAC
TGATCAGTGAAAGAAAAAAATTCAAAAGAAAAAGGAAACTGAAGAAGTTAATTGTACCAGAGCAGAATCC
AGCGAAGCTGAACGGCTTCCCGAAGAGCACTGAGTTTTCTATACCAGATTCTGCTCCAGTGGCTAGGACC
TTTATGGCTGCTGTTTCTTTTGCTCTGGGCTCTGATGGAAGAAAAAAAAAAAAAAAAGCCACCGTGGATC
CCGTCCCTAAAGTAGAAATTTTCTTTTTCCTTCTGCAAACAAGGCTAAAGATCGGAGGAGAATGAATACG
AAAGTAATTTGGGATCGTGGTTGTGCCATTAAAAGTGTTCGGCTTCAGAAAGAAATTGTTTGGGAAATCC
AATTATTTCTTCTCACTGTATCGACAGTATTTGAAAGTTGTGTGTTCTTTGAGTAATCTGGTGCAAGTGA
CAACAATCTCCGCATGCCAGTATTTTCTACAGTTTATGGAGCGAAAGCTTGCTTTGACATTGAAAGGAAG
AAGCTTTTGCTAGCAGTCTGTAGAAGGATTAAATGTTGAACGTGGGGAAGAGGCAAAAAGTGAATACACG
CCCAGAGGTTATCCTTGCATCGAGAAGGGCTCTAAAGTACTCTGTAACCTAGGGCCCACCTGAACAGGAG
GACTGAAAGTATAAAGGGGAAATATTGCAATTAGAAACCCCTTCACATGCATTTAATCCTTCTTTAAGGC
ATGAAAGGAAATAGAATCAAATCGTTACTGTACGAATCTGCTGGAAGAAGCAGGTTTTAACCCATTTTTA
GACGCTTCCTTCCGATGCATTGTAATATGGCTACTTGTGAGTCAAGGCAGTGAAGATTTTTGCTGTGCTC
TTTTCTTTTTGCTTTCAAAAGTTAAGGACTGTAAGAAAAGTCTGTTCAGTCAGCTGATACATTGTCTTGA
ATGTATGTATGTGTCTTGCCTGCTTATTTGATCTTTTCTGCCCCCTACGTGAAAGTGCCTTGTGTTTATT
TGGGAGGGAGGAGGGGTTGCTGATTGGGGTGGGGTGGTGGGGGGTGGTTGCTTTTTGTTTTGGTTTTGGT
TTGGTGTTGTTGTGTGTTGTTTTTGTTTGGTTGGGTTTTTTTTTGTTTTGTTTTGTTTTGTTTTTTTAAT
AATAGCAGTGAAAGTTTTGCTGACAGCAATTATGACTACTAAGCAATTCAGATTATTGGAAGACGAATTC
TACTGGATCATATCAGACTTTTCCTAGTCCCTGAGACCCTAACTTGTGAGGTTTTGTAGCAACAATCACA
AGTCAGGCTCTTGGGACCTAGGCGGAGGGGAACCAGCAGCTTTGGACTATGATTGTTTCTCTGCAGAATT
TAGAGAGCCAAAGGAGCTTTCCCTGTCTGGAAGGGAAAAAGGAAAATAGACCTTTGTTAATATATTGGAA
AATATTCCAAATGTTAAGCAGCAGACCTGTTCCTAAAAGAAAAAAAAGCTGTTATCCTTTGTGCAGCTTT
AGCATGCTACCTGTTTGTGTTTAGAAAACTGGACTGGATGCAATGTAACATTTACTATTAAAATTTAAAC
TGAATGCCAGTTCATACCTCAAAAAAGAACCAAAAGAACAACAACAAAAAATCAAAAACAGACAAACAAA
CAAAGAAAAAAAAAACCTACCAACCCACCAGGTACTAAAATATACCAAAGGTTTTCAACCATAACATAAC
ATTATCATTACAGACATTTCTGGTAGATGATTATCACAAAGTGTATTTTCAGCTGTATTGCTACAGCATT
TAACTAACTTTTAAAACATAAAGCACGAATGCTGATGTTTGAGGCCTAGAAAGCATTCATTCTTTTGATG
GTTAAGTAATGATTTCAGTCTACAGGAAAACTGTTGCTTAGCTTTTCCTGTAATACGGGACAAAGACTGT
TTTATAGTAGTTACCATTATTTTTCTTTGTCTAAGTGAGGACACGATATCACATTTAAAAATATTGTCTC
AGTTTAAATTTTAATCTGATCGAGAACATTGGTGTAAAAATCATACTACAGCATTAATATCACTTCACTC
ACAGTCACATTCTGTGTACCTGTTAAATTTCAATGGAGTCGGCAGTACTCTGAGAATAGGACTCAGCCTC
AACCTTCTTTGTCACTTTTTGCATTTTTCCTCCCACTGGCAACAGCATACTGTGTTTTAGGTTGTCCCCA
ATATGCTAAGTACTTCACTGACTTTGCATAGGAAGATTTACAGGGGCATGAGTTGTTCTGTGCCATTCAT
TGCTCTTAAACTTCTGATCTGTCGTGCATAGTTTGATTTGTTTTTCTTAACAGTTTATAGGTGGGTTAGT
TCTAATTCATTTTTCTCTTGTTTCCTGTGTCTAAACCAAGATGCTGCAGGACCTTGTTGATGCATCAGAC
TTCACTGAGACAAAGGCTTCATACAGATCAGGCATCCAAACTATTTGTTCATTTCAGAAGTGGTATTTTG
GCTGCAGTGTTTTTTTTCCACTTGTGTGGGAGGAATTGTGTTTTATTGTAAGCATCAATACTTTTGTTAA
AATAAATTGCTCTTATCTCTTAGAGTAATACTTTTTCTTGTTGTCTTGTTTTATTAAGAGGCAGAAACTA
TGCGCTGTACGTAGCTTTCAAGTTGCTCAAGGTATAATTAGTGCTTAAATAGTCATAAAAATAGTCTTAC
CAATTACAATGATGATACAGTTTCTGTAAAGATGCTGTTCTTTCCACCATAAACTGTCAATCGCACATAC
TCAGAACACTCAAAAGAGCTACTTGCAAACATTCAGTCATGGAGGTAATTTCTTTTTATGCAGATGTGTT
ATTGAACACCACTGACTTCTATTCAGACGATGTTAGAAAAATAGATCTGAATTTGTATGTGAAAAACTAA
TTCACTCAGATAGGTGCTACGCCAAGAAAGCAGTTTGGTAGCAGCTGATATGTATTATGTGTAATACTCA
TAGTCCTGAAAAGGGTGTATTTAAGGCACTGCTCAGGTGAATGCACTCTGATCATTCAAGTTACATAATG
AGATAAAACCATATTGCGCGTAGGTATATGCATATTGGTATACAGTTTAAATTATGCACAGAATTTGTCA
AAATAAAAAACCTAATATATTTAATCAGATATACGATGTGCACGTCTGTAGATATGAAAGACTGTGGATT
GCATTTATTTTTGAGTCAGCAAAATTTACCTGAATGTGCATAGTTCATATTAGGTATTTATTTTGGTTTA
ATACTGTATTGTATAATGCATGTGAAACTATAGTATGAAATGTCCATCTCTAACAGTGTGAAGATTTCTA
GTACTTTTTTCTCTGCAGTGAGAGTGAAAATGAAATTAACCATGAGAAACTCCTACCTGTCTTATTTGGT
GCTACAGCAAAAGCTGTGAATACACAGTACTGCCTCTGCATCACTGCTTGAACTGGGATAGCTCTGGTGC
CTCCTCTCTGCCCATAGTACTCGCTGCTGCCCCTTGCCATAGAGATGAAGAAGCTGGTGCACTGTCTTCC
TTTTTACCTCCTTCCTCTTTTTCCCCCGTTTCAACACAGCAAAACCAACCTCTACTGCACATTAAACTCC
TTGTGATGGGGCAGAGGTAGATGGAGGGAAGGAAGAAACCAAGCCTTTGCTCGGGTAGAATTGCCACCAT
GATCAACACATTTCCCCAGCCCGGGACTATGCGACAGTGCCTGCAGACACCTCACAAAAAGCAGTCTTAT
TTACACTTTGTCATTGTATGAAAGCTGTATATGTTAGTGAAAATAAATGGAAACATCACTGGTAGACTAC
GCATAGCTATATATGCAGAATTTCAATATACTTCTATTTCTATATGACTTTTTGCTCTTCCAATACAAAA
TGCTTCTAAATGCTACTTAATACGTGATTTCAGAGTAATCAGCTTGTGCTACAACAAAAACAAAAAACCA
AAACACAAGCTCTTGCAAAGGGGAGAGAGAGCGAGGGAGAGGGAGAGAGAGAGAGAGAGAGAGAGAGTGA
AAATGATGTGTGGTGCATACAAAAAAGGAATGATATTAACAATTCGATGAATTCCTAGTTGGTAGACCAG
ACTGAGCCAGACGCATATATTAACGGCTGTCTGCTGCTGATGTGAGCCTGCTCAATGCGGTGGAAATGAA
GGATCACCTAGTCTCTGACACCAGCTTATTTGTACGTTTTAATTTTAAAAAGGAAAATCACTGTTTTACA
TAAACATCTTAACCCCTGCATGATTTTCTTTCTTTTTTCCTCCCTCATATTGTTTGCTAATTTACTGTCA
ACTTAAAGTGCTGTTTAGCTACAGCCCAACAAAACATCAGTCAAAAAAGAGAAGGAAGTATTAGCTTCTC
TTTTGTCTGCCATGTACAACTGGTTTATTATTATGATAATTGTCTACTTTAATTTTTAGTCTTCAAGAGA
GATGCAACAATTTTCCAGAATTTCATTTCTGAAGTGTTTTAAGTTTCAACAAGATACTATTCATTTTAAA
TCTAAGCCAGAAAAATCCTTTACAGCTCAGGCTAAGGTGATTCGATCAATACTTTTTTTTAACCCAAAGA
TCTTTAGCGCCTTAATAAAATGTTATGTTTATGGAACAGAATTTCTATTCAAACCATTTAAACACTAGGA
TCCATTAATATAATGTTGAAGACTGTTACATGAGTCGGGGGAATTCCAATCCAAGTTAATTACTGCTGGA
ATTAGAGGAGCAAATATTTTACTCAAAGTTGTACAACAAGAGTCTACAATTATCACATTTCAGAGCATTG
CTCTACACACTTGATGAAAAATGTCAATGAAATTTAACATAAGATGTTACACATTTCCATGGGTAATGAA
AATCGGCACATTCACTATTAGCTAACAAAGCATTTTCGGTGCGTTAATATGCACTGCAGCAAAAATTTCT
GTAGGCAGCAAATGTAGCCATCATTTTGATTTGCCCATAGGATGATTATACTCAATTCCTGACTGGATAG
TTAATTTCACACTGAAATGCAGCCATCTCTGCACAGAAACTGTCTGTAGTGCACAAAAGAAAAAGAAGAA
GAAAAAGAAAAAGAAAAAAAGGAAAAATAAAAAAGGAAAAAGAAGATCCACCATCTAGGCTAGCTAGGTA
GTCATGCAGAGATGTGTATCAGAAAAAATATCTGGAACCCTATAAAAATGCCAGCTGAAGCTGTATCACT
CACAAAATAGTTTTTTTTTGTTTGTTTGTTTGTTTGTTTTTGTCCCATGTATATAAAATGTTCATCACCT
CATTTTTCTTTCCCTGATACTTAAAATAGTTCGTCTTCAGAGTTTGTTGAGTGCTGCATTATTCCACCCT
CCAGCACCACCAGAGTTATTCAGAGTTATTCTTACCCAATGAGTTATATTCTTACCGGCACCTAACTGTA
TTAATTTTTGTGCTAAGCTATGTTTTGCTTACAGTGCCTGAGTAACAACAGGTGGATGGACTATGGAATC
CCATGAGAGTAAGTGAACATAAGATTGTTAAGATCAGCAATGCTAAAATGATTTTATCTGTATAAACATT
TTTAATCTAATAAGTAGGATTTAAAATAAATCAGAGAATCATCCAGTTGATTACACAATAAAGTTTATCT
GGTTGGCTTTTGGGATTGCTATCATTACTCCCATTCTTGCTAATTTAGGAATTAAGGATTACTTAGTAAT
TGCATGGTAAACTAGATACAGTAAACGATCATTTGAATAATACAAGTATCCTACAGGGGAAAAGGCAGAT
AATATTCTATACTTTTCTTCTACTTGTGAGTTGTTACAAGCGGGTTCTGATTTTCTGCTAGGGACACATA
TTTATTTAAGTGGCCATGCAATCCAATAAGATTGTGCTGTGCGGTTTAAGGCTGGTAATTTGGGCTATGG
TTTTTGGGAGGTTTTCTTGCACCACCCCCACCCCCAGCCTCTTTTCTTGGATGTGTGCGTGTTGTGCATG
GGAAGGTATGAAGGAAAAACAGCTATTCAGCAGAGACATGTTCCACCCCTTTAATTAAGCTTTTCCTGGA
>MSTRG.1731.9 gene=ENSGALG00000040001
TCTCTTCTCTTCTCTTCTCTTCTCTTCTCTTCTCTTCTCTTCTCTTCTCTTCTCTTCTCTTCTCTTCTCT
TCTCTTCTCTTCTCTTCTCTTCTTCTTTTCCTTTCTTTTCTTCCAAAGGGAGGAAGATTTTCAAGGGATG
CAAAATAATTACCTTTTCCAAAAATGTATTTTGCTGGTAAAAGAAATGTTTAGAGATGAGACTAATAATT
AACAGAATATTGTTTTATTAGTATTCATTTATGTCACTGTTACTCTGGGAATGGGAGAATAATCTGCAGA
TACTAAAGAGAGCTCAAAAAATAGTTTTCCCTACATGTCAGGGGAAGATGTTTGGTGTTTTTTCGTGCAG
CTCAGTGGCCATTTAGTGAGGAGCAAATTTATGGTTTTTAAAGTTGAAAGTTGCTGCTGTGAATCACTAG
TTAAAGTAGAATAAGAGTATAGAAGACAATTTTAAATAACTGAAACCTGTAAGAGTTGATAGAGGTAGAA
GTTACAAACCTGTCATCTGGTATTGTTTGCCTCTTGCTGTTAGTTCCCACTGAATAACATAGAAGTGTGT
TGACTCATTTGCTGAATTTAAAGAATGAAGCCATTGTAATGGCATTGCTTGTCAGGCTGAACTGCTTTAA
ATTTTGAAAAATTCAAATATAATCAAGGCTTGATATACTCCTTTTATATGGAAAAAGGCCGTGTGACACT
TCTCTTGCAGGTGGATTTATTTAGCGAATCAGTCTGTCACTTCCACGTTGCAAGGTCTGAGTATTTCTCC
AGGTCTGAGGACTTTCACAGTTCAGTAGATTAGAGCTTGTTTGTAACCCAGGAAGGCTTGAAGTTTTCCA
GCTGAGGTCCACAGGAGATTTTCATCATTTATTTTTCAAATAATTATATTTAGAGTGTCCATACCCATAC
AGAAGTATGCTTCTATCTAACTAGAAGCAATTACAAAATAAAATGAAAAAATAGAATCTCACATTTGCTG
AATAATGGCTTTATATAGCCATAGTCGTTGATGCATTTTATATCATGTAGGACACAATCACTTTTAATTA
TGTTTTATCAGAATCACCTAGAGGAGTGCCTCCCCAGATGTATTTCAAATACCTGATTTCAACATTAGGA
AATTTGTTCTACTTTTCTCTCTTCGAAAAGTTCTGGGGCTGGTGGGGTCCTTGCGCTCCCCTGCAAGCTT
CAGGGGCTGACTGTATGAGGTAGTTCATATACAGATAATATTAGTTTCCTTGCAGCAAAGAATTAAAGTT
AAAAATTTCACACTGTGACTGATGCTACTGATACTGTATGAAGTGTTCTCTGAAAGTAATGCTTCCTATT
TTATTATGTTGGCCCATGATGTCAGAGTCAGATGGTGGTGGTGTGGCAGTAGAGGTTGAACCTTCCCACC
AATATTCTGTTATGTTTTGTTGCTGTGCGACAGATAGTAGCAGAGAGGTGGCCTGACAAAATGGTTTCTG
ACATGGAAGTGCTATGGAGCAAAGGTGTACCACTGAACTTGTTTATATAGAAAAAAAAATGCACCTATTG
ACATTCATTGATGCTTGCTAAACATTTCTGGAGACCAAACAGTGGATGTGAGTGCAATAAGGCAATGGGT
GGTGCATTTCAGCTGTAGTGACAGCAACAGAGGGTCACCTCCACTGGGACAGATTGTTACAAGAGCAGCA
TGCAGGCTCTTCTTCATCGCTGGCAAAAATGCATTGCTAATGGTGGTGAGCATGTTGAAAAAAGACTGTT
CTGTAGTTGAGAATTTGCTCTATCAAATAACGTTATTGTGCTCTTTGTTGCTGTTGTAGTTCCCAAATAA
ATAGGAGGCATTAGTTTTGGAGAGAACTACGTACATAGTGTGGAATTTGACCTTTGTGAAACAATTGCAA
AGTACATTTGAAATCATTGTAATAATATCCATGGAAAACAGAGAGGAGTTGAGAAACAGGAAAGTTTTAC
TGAGTATAGAATAACAACAATGCATTATGCTGTTATCTTATAACCTTCTCTACCTTCCATCTATCTTCCA
CCAGTTCCTTAAAATAGGTTATTACGGTTACCTGCTATTTCATTTTTCCCACCTGGTAGCTTTCTTAGCA
ATATCCAAAGCAATTGTCTTTCCTCACAGACACTTCATATTCTTTTCTTACTGAGATCATCTGTGCTTGT
CTTGTCCATACTCTTACCCTGGCACGCGCGCGTAGGCAGCATTGGAGAAGTACACTGAGCAAGGAGGGCT
GTGGATGAAACCTATTATGGCCATTTTTTTTATGTTAAATAAAGGACTGAAAGTTTTCATTTTACCTATT
ACAGGCATCTAATCCACTCGCACGGAAGTATATTTTTTAAAATGCACTGCAGCTTTCCCTTGTTCATGGA
GAACACAGAAATATTAAGAAGAATTTACTCAATTTCCTTGGGTGCTGTTCTAAGCTGCAGTTTTGGACCC
AGGAAAGGCAAAGTTAAGGCTCATACAGGAGGATTTCAAGTAGTAGTTAGAGTGGAAACTGTGGCTTCTA
CATTCTTTGAACCTCTCTCATAGTTCAGAGGAAACTGTGCCTTTCAAGATATCATTGCAATCATATAACC
AAACATTCCTTTATGCTTGGATACCTGTATCTTCTCCTTGGTCAATGCTCAAGGCTATATCCCTTCCAGA
ATGTACAAGTAATTTGCTTTAAGATAATACTTCATGTCAAACTTACTTCAGAAAAAATAAGGTATGCTTT
GGGGGTTATTTTAAATGTAAATTTAGCATAGACTTGTAAAGATTTGTTTAGCAGTCTTTTCTTTTAATAT
GTGCAATAATTTTTTAAGCTGTCTCGTTGCATACACTGTTGGTATCTTTCAGCCAGCTGGTGGGTTCCAA
GGCAGAGAATATCACATGCGTGCATCACATAGGTTTCTGATGCTCTTGCAGATACTGCAATCCCTAGAGA
GACATGGTCCTTTTCTGGGCTGTGATGCTTAGATATAATGATGAGATGTTCTGCTTAGGAATTCAGCGCA
CAACATAGACCTAGCTGTGGATCGTGCTGCTCCACCTTTTTTTTTTTTTTTTTTTTTTCATAAGTAATAG
ATGTGATATGTTTCACAATGATATGTTTCGTCTTATGTTGTTGCTCTCAGATTGCACATGTGAGAACACA
CCATCTAGAAAATGATTTACAAACATGGATGCAGTGTCTGATGGCACTTTATTTGTGAAGGAAAAGGCAT
ATGTTTGCCTTGTGGTGTGTGCTCATACATCAAAATCCAATGAAAAGTGCACTGAGTACATCAGTGATAA
GCATGTTACCAAATTAAAAAAAAAGAAAAAAAGAAAAATGCTATATGCTATATGGAGATAACACAATTTA
TTGATTCTCTCTGAATGACTGATGGCTATAATGGACATTATGAAAATCGTAAGCCAGTCTATTTTATCTT
TGTAAATAATTGACTAAGAACACAGTTCTAAATTGGATAAGTGGAATGAGATATGTGCAAAGAGAGAACT
GTAGAAGTAATTATATGTATACAGTACAAAGCAGTCTTTTTTCACAAAGTTAAACTTCTTCATAGTGTCT
GAAAATCAGACGTGTAATTTCAGGTTTTATTATATTGTTGCAACTATCCTTAGCTCTACCATAGTTTTCA
CTTCAGATGTATTGTAATCTCTGAGGTCCTTCTTTGCATTTTGTATAACGACTGTTAGATGCTTATATCA
CATTTATTTGTAGGCTTGATGTATTACCAGAGTGTTGCTAATATCTTATTTACAGTTCTGACCACTTTGA
GCAGCCTTCTGCGTGATTCTTCCAGGAGTGTCTAGTCTTTTCTCCTCTGGGTGTATCTTCTATTTTGTCT
GTCTGCAATGCAGTCTTAAATTTTTGCTTCTGATAGTTTTTTTTAATTCAGTATTGCATATTTCTACATG
GGTGCATGGGTGTATAGGAAGGTTAGTGCGCAGGCTGAAGATGGGGACCCTCGATGTCATAAAGAGGTGA
CTTTGAGAGACTCACACGTCTCCTGGCTCCAAACACATATAGGGCCACCTATATCCAGCCAAAGTTCAGG
TTACCACCAAATGGAGAATTCTATCTCTTTCCAATGGCAAGCATTTTCACCAGGCTTCTGAGCTGGCTCT
TAGTTTGTGTACCTGTTTAATGAACTAGATCAGACACTGATCCTGCTGCAATCTGATCTTTTATTTCTCC
AGGTTTACTTTTTGGGTCAGATTCCTAGTCTGCTCTACGATGCAGCTGTAAGATGCAAATGTCAGCACAA
GCAGGATGGAGGAGCAAATGACTGAGGTCAGGTGGGAGTGCAGAAAGGACCTCTTCTGGCAGGTGCCCCA
ATGTATGCTGCAGATTAAATGTCCTGGGTTCCAAAACCAGGGAGAGCCAACACATAGGAATGGCTGCCTT
GCACAGGGGCAAGAGTCTGCCAAAAACGTGATTGGCAACATCATTCATCTTTAAATGGCAGGAGCTTCTG
GCTCCCTGTTCAGTTTCTATTGACAAGCTCTATCTTAAATGTGGGAAAGGTATGTGACAACTGACAACTC
GGCTGTAGAAAGTTGCTCATCCCCACTACAGAGCATTCGGTGGTACAGGTTACAAAAAGGACTCTGGGTA
ATGTAAACTGCATAATTAAGCACTTTATGGATGATAAGCGTAATTACCCAAGCCCCCAGGTAGAGGCAAC
CATAACATTTGCCAAACAAAAATTCAGGTAATTGGAAGATCTGGCTGAGCACATTTAGAAATTTGCATGT
CGGATTTAAGAATCTCTGATTCAGTCCTTCTAGCAGATTTCTTGTTAGATTTCCAATTGGGAGTTTTGTT
CGGTAGGACTTAGGTTTTCAAACAAATATATAAAAAAAACACTGAAGTTTTTGCCTTGGGATCTGCCATG
GGAGTAGCATTCCTGGATAAATCAGGATATCTTCTGTACTGCCAACTGTGATGTGAAAGATTTATGCGAG
GTTCTCTAAGCAACTGAAGTCACCTTACTAAAACAGGTAACACCTCTGTGCAGGGTCTATTTGAGACTGT
GACTCAAAGTCACCCTGATCTAATTTACCTGAAATCCTGAGCATGCAGATAGTGTTACAGTTGGGGTCAT
AGGTGATGTCTGATTTGTATAATAAATCTTAATCTGTTCAGTAAAAATGGAGGCAAATAACCTTAACAGT
ACAGAATCTGAACTAGAAAGGACAGCTGATGGCAAAACAAAAGAACTTTGATAAATGGGTGGTAAATAAA
TTTTGTACTGTTTAATTGCATAGTTGATTTTGAAAAAGCTGAAAATGGGAAGCATTGCAGAAGCTTAACC
ACTGGTCAGTTGCAACTTACGTTCTGTCACGTTTAACTCCCTTTTGTGATATTTTTATTGTTAGGCAAAA
GCTAAACCATATTTAGGGATAAATACACATCAGATACTGAAGACAGAGCTTTCTAGAAATGTTGTAATTA
AATGCAGACTAAGTGCTTTTCATTCTAGAATGTTTACATAAATCTATATATGTTAGTGTATAGAAATGCA
CATATAAATTCCTTAAAGTTTGCCCTGGAGCGATGTAGCAATTACCTGGTTATGATTTTTACATGTTAGT
TTTTGCAGATGATTTATCTGATTTATTTGGCTATTAAAGGCATATTTTCCTCCTTTCTTCTTCTTTCTTT
TTTAATGCTTTCACAACAGAACACAGATAGCATATGTAACAGTGCATTCCTGTAATTATGAGGGGGGAAG
CACAGACAGGAGCAGACAACAAGTAGCAAGAGCTGAAGGTGAGGTAGCTACTCATTTCATCTGCAAGGAG
GAGGTGGTGGGGAACAGCATGAAACCCGGGCAGAGATGTGGCCAGAGTGGCAACTAGAAAGGATATTTTT
ACCAGCATTGTTTCAAACCAACTCTAACAGTAAGTATCAAAAAAGGAAAAGAAGCCACTGTGGTAGTGAA
CCCTGGATTGGTTTTCGAAATACTTCTTAATAATGTGTGGGAAAGGAACTGCATCTTTACGGAAGCAATT
GGGGCATGTTCTGAATGTGTCTTGCTCACCTGTTTGGGTGGAATTAGATGTCCAGTGACACTTCTTGATA
TGTTTTGTAACTGGGAGTTCATGGTTATGAATTTGCAAATAAAGCAGCATAGGAACTTTCCGTGTTGTTG
AAGTACTTTGTTAATGTGGCCTGTGCTAGATATGAAACCCCTCCTTTGTAAACTCAGCTGAGTGCTCGTT
CCATCCGTTCTTTGTCTGAAAAGTAATCAAAGATACAGATTATATAAGGCTTTAATATTCATTGTTATTT
ACCTCTGCAAGATTCAGCTGGTATGCTTTGTGATTGTTTTTCCAAAGGAAATGATGCATTGTAATCAATT
TACTGTGTGCAGTTTTAAATGTCAGGAACATTTTTGTTACTTAGCAGACTCATTCAGAAAGGGATGATGC
AGACTTTTTGAAATAAGTCTATTTTAAGGATTAACTTCTGAGGTTCAGCATGTCTCAGCACAGTATATGC
TATCTTATTGTTTGCTCTCTGAATTTAAAGTGGAGTGGTGTTTTAGGCAGTATTTAAGATGCGTGAATTG
AGGTATATTTTGACATTTTATTTCATTCCATCACTGTTTTTCTGACTGTTCTCTTAAATGCTGTGACTGT
GATCACTTTTGAGTATTGACACTGTTTGAAAATTCTCCGGAAACGGTAAATATTTCCTTATTACAGAAAT
ACATATTTGAGCGTATAATTCAATTAAAATGTCATAATCATAAAATGTTTAAAAAGCAAACTGTTCTTTG
CACTGATTTGAAAAACAAAGAAGTTTTTAAATGGAACTCTACGTAGCTTTTGTAGATACTTAGGCCTCTC
TTCACTGTTGGTTGAGTTTATTTAAAGAGCTTTTCTAGTCACCTTTGAACCCAAATGATTTCTCCAGATG
TACAGAAGTGAACAATGTAAAAATCTTGCTGCTTCAGCAGAACAGGATCCAGCTGGCAGGGAACTGGATC
TGCAAGTCATTGGTTACAGCTGTGTTTCGATTTATGTGATGGTTGAAAAAATAAATTACTGGATTAAATG
GCTAGAAAGAGGACTCTTTGTTTAGCCCTTGTGTGGGGACTGAAAGTGTTTATGGTGCTGTTTTCTGCAG
AGCCTTTGCGAAGTAAGCTGGACAAATAGACTTATTCAAAACTTCTCCGAAATGTTGCGCATTCAGCTTT
ATTTCTTTGTAGAAGAAACTGCATGTTTTTGTGTAATGCTGTCAGCCAGCAACCGTTTTTAAGGTCTCCT
CGCCTTTGAGAGTGGCAGTAGCATTTTAGCGATGTCTCTTAGGCATTGCAGTTTATCACTGGAAGTCAGT
TTTCTTTAGTTAAAGGTTCTTAAATGCAATTCTTGGCATGCACACAAATACTTGTAGGGATGCTTTCAAA
CTCATAACTTTTTAATAGGTTTAATATTTCAACTTTGTATACCGCTTACCTTTTGCTTTACATAATAATG
TTGATGTAACTGTAAATCTGGTGCACAATAATTTACAGAGTAGGCACAGTGAAATCAGAAACTAATGCCA
ACTGTTTGGATTATCGTGTATCTTATTTTAAAGTTCTAATGATGTATGTGAATAATTTTGTTGAGGTGGT
GATTGTGTCTTATTATACAATTCTGCAAAGATTTACATGCTTAATTTTATCAAACCGCTCCACTGATCTT
GCCGAGGCTGTATTGTGCATAGAGCTCTTCATAGCTTTGTTGGAGATTTTGCAAGGAAGTGTGTCAATTT
TTTGCACCTTCTTTCTGAGGGCACTGTCCTGTGAGGTCCGGTGAGCTGCCTTTCCTACTGAACGTAGTTT
GAGTTGAAGGAGTTCAGATGTCAGTTCTTGCTGTAGAGTCCCAACTCCACCGAAGTCACTGGGCATTTTG
CCACTAGCTTCTTTTACACTACAATTTCACATCTACAACTGGATTTAAATGCCTTTGCTTATAATAAATA
TCACAAGACCCACAAGCGATTTGTCTTAAGTAGTGCAACTGCCTGTGAAGTGAGAGGATACCAAATGTGA
ATAAAAGGTTTGATACCGGACCAACAGTAGTTTTAAAGGCTGCTTGCGGATGCTATGGAAAGATAAATAG
TAGCATATAACTTTCAGTCACAACAGACAGCGAGCATATAGTGCATTTTTTAAAGCTTTAGCTGGCTTTC
AGCATAATAGATTGCAAAGCCAGGAGCTTTTCAGCACTTACATCTGTTTATTCAGCAATATTTCCTAGCA
ATTATTTTAGGCTGACCGTTTAGTTTCATTTTACAGCCATAAAGCAGTCAGTAGCTGTAGCTGGGTATCA
GTTACGTTCTATTTATTAAAACATCTCTAAAACAGTGTATAAACATGCACGATTCTGGATATGATTAGAT
CCTAATTGTTGTTCTGTTGAGATCTCATTACTTTTCTGAAAACATTTTGCACAAAACATTTGCAAAGGAT
TGCCTTTATAAAATCCTACAAAGCGCTGACCAAGGAGAGCTAAATACCAGAACAGGAGTTCTTTTCCAAG
TCAAAAATGAAATCAGACAAGTTGGCCAAATTCCATCATAAGCCACCCTCAGAAATACCAGAGAGAGGCT
TAAAATATTTTACATAGAATATTTTGCCTCCCCTCCCTCCCCCCCCCTTTTTTTATTGTTGTCCCCAAGC
AGCATTATTACTTTGAGAACCGTGCGACAGAAAGTCGTGGTGATGCAGAATAAATAACCATAATGTATCA
AAAGCAGACAAAGGTGTGATTGATCTGTCTGGAATTGGCAGACTCTTTCGCTGTGTCAGGCTGTTTCTTT
GATCAATGAAGGTATAGCCTCTGACCCTTAAAAAAAATCAATGAGATTGATTGAAAGGAGAGAGAGAACT
ATGAGAATGCAGGACAGCTTTAACCTTCACTGTCTAGAAAATTTAAAATATTCCAGTTTTGCAGGCATTG
AGCCTGCTATTTTGTGTTTTCTTATTAAGAAGATTCTCTTTTCCCCGGTCCTCTTTTGAAACCTCTTAAA
ACAAGGCTGTCTGAATGTTTGTCAGAAATGTTTCTCTTCACACCACACTGTTAATTAAAATGGGAGGGCT
TCTGTCTATAGAACAGACTTTTACCTTTAATTAACAGAATAATTTCCTTTTATAAACTCTGACTCTTATT
CAACATACATGTAACCAAGAATTGGTGCTCAGGAAAATAGTTCAAATAATTTTAGAGAGAATATCCATCT
GAATAGTTACTTGAATTGCCCTATTTACAGGAGCAAGCCCACTGTCAATTGCAACAAAAATATGGAACTT
CAGGGAATAAACAACATATTTCGATGAACCTGTTCCATGTAATCTTGAGTTTTTATCAATTAGATATTAT
ATACTTATATACCTATATTTTAAGGAAATAGTGAAAATGCCATATCGGAAAATTTAGGAAGTTAGAGTTT
TAAAATACTGCTCAGGACCAGACTGAAAATGCAAATGTGCATGTTTGTTCAAAATCAGTTATATGAACAA
TTGTTACTTTGTTTTAATATCAGGCCCTTTCTTTTCTTTTAGTGATTTCCTTTCAGTAATAGTGCAGATT
ATCAGTACTTTTAATACTGCTTAATCAAGTGGGAATTTCAGCCAAGTACTGTTACCAAAAAACAAGGTAA
ATCTGAATGTGATGTTTCTAAATAAGAAATGGAGAGGTAGATTTCTGCGATGGATCAGGGATGAGATAGA
TGTGAGATATTTCTGGAGTCTTTCTCCCTTTGATGTTCTTACGTAGAGGCGAAAGAGGTATCAGGGACAA
TCAGATACGGCATATGTGCAGCTGCTGGTCACTCTGACCGCCTCCTACCTTAAATGCTACAGTTAAGGAA
GCTAAAATGTTTTTCAGATGGGTATCCATTTCATGTGCACTGTGATGAAGAAACTTTTTCTTCTGGCAGA
AGAGGGATGGGGTGTTACCTTCCCGTTGGAGCGCACAGAAAATAGGAAGATGAGAACTGCAAAAGCAGAA
TGTTTGATACTGCATTTTTCCCTTCATCTAGGACACACTGTGATTCTGCTTAGTTCTCGTCATCCCATTC
CTTTAAGATTACTTTTTGTTATTATAGAGAATCCTTATCATTCGTACAAAGTTTATGTTAATCCTGCAAA
TCACTTTATTCTTGCTGTCTAAGAGACAAAAGGCTCATCCTGTGTTTGGGTGGGTTTTGGCCCCTGACAT
CCACATCCAGCCTCACCACTCGTCCTTGTCTGTCCACAAGTAATAATCCAGGAAATACTTCTTTATATCT
TTTTTTCTTTTTCTGCTGCTCTCGTTCCTTTCTTCATGTACACAAGCCGCATCCTTACAGTGTGGATGTG
AATGCTGTCCCCTGGTGGATGATGCTTAAAGTCTGAACTGCTGCCTGCAAAACGGAGCAGCACCCTTCAG
CTAGCAGCTCCATGTGCCGTCTGGTGCATTGCACTCATTTTGCATTACTAGAGGACAGTATTAAGGTTCT
TTTGTATCTCATCCCACTGTCAGCTAAACCTTTCCCAGAAACGATGTGAAGTTGAGGTAATTTTTTTTCC
ATCTGCGAGGGGTCAGTTCCTGCAACAAAGGAGTTCCTGGCTGAGGTATAAGCCTGTTAAAGAGTGTTGA
TGCTCACAGCTGAATCATTTTGGACACCAATATTTTATATTCCCACTAGTGACAACAGCTGGATAGTGAA
ACACAGCAATCAATCTCCAGTAATAGCCCATCCTGGCTCAGCTGGGGCAGCCCCAGCATGGTGTGGGTGG
CACGCAGCCCTGCCCTGGCAGGTGCCATTGCCCAGATACATCCCCTGGCCTCAGCCTCTGTAGGGAAACA
CCTATGTGCTGCCTCTGTCTCATACTCACTCCTAGCACTTCCAGGAGCAAAAATCCCTCCCCAGAATACC
ATTGCCATGGCAGAGGGGCAAGTTCTGCTATCTGGCACTCACAGCACCGCGTAGGCTGAGGCTGTGCACT
CACTCTCTCCAGCTGAAAGGCAGCTTCATGGTTAAAAAAGGTATCATTGTGCTTGGAGTCTGAGGCAGTG
GGTACAGACAGAGGTGGAACTGTAAATGTAATGGGCTTTCTTTCACTATTAGCATTTGAGTCTATCAGCA
GAATAAATCTGAGACTGAAATTCTGCATACTTGCCACCTATCTAGCAGGACTTGGATTCCTTCTTCCCTC
CTAAAAATGGAAAGAGGGATATGTGACAATTGCTATGGCATTTTTATGAGCAGCTTTTTGATCTTTTCAG
GACTTACTCAGGAATAAAAGTTCTTAAATCAATGAAATGCAGTCTTTAGACAGCAATATTTATGTGCAAG
ATTTTAAAGTGGCACTGCTCGTATTTAAAGCTGTTGGCTCTTTTCTCCATACATTGTGTGTGGATTTACT
GTGTTGTGAATACACGAGGTGGATGCTTGGACAATTCCATGAAATTTGGCCACACATACAAACATGTCTT
TACAACTTTTTTCACACTTTTCCTCAGCTGGAAATAGATTTTCCTAGTGTTTGATTAACAAGGAGTGAGT
TGTTCCTAACTAGGTTGAGGGCAAGAAGAGCTGTGTGGCATTGGATTAGTGGAAGAAGCGAACAGCTTCA
GATTAATTCAACTAGTCTTCTATTTGTAATCTCCAAGGAAACAGCTGAGTTGAATGTTAATTAAACAGCA
GTCTTTGATCCACCCAGCCACTCCCGGAGGCATGATAATAATATATAAGCGCGCACACAGCAAATATATA
ATAGGTGCATTTAAAGGAGTGCATCTCACCTTGCCATATTCACACTTGAAACATTATCTGCTGACCAGTT
CTTATGCCTTTTAAATAGGGAAAGAGAAAATAGAGAAAAAGGCTAAGTTAAACTTGGATGATCTGGAAGG
TATGGCAGCACAGCGAGTATGAGTTCCCATTTTGAGGATGTAGAAGGGTTAATGATTAGAAGAGTGGAAT
CAGGAAAGACCTTAAGCCCAGTTCTATGACAGTGGTAATTGAGCTGATTGATTACGACATCTCGTTTCAG
ACGACTATTGATTTAATCTAGTCTGCAGTCCCATTGGTCCCAGAGGTGCTCCCAAGTGAGGCTCAGCACT
TGAACCTGGGTACTCTTCCCTGCTCACCATGTGGATATAAATTTCCAGAATCTGCAGCCATTTATGATTT
TCACTCATCTTTATGCTTTTATTCAAATGCTTCTAATTTCAGCAGTGTAATGTTCTTAACCACTGAAGGG
GCAGAGGCTGGGAAAACGAGATAGCTCAGATAGAAGAGGTGGATGTTTTTTCAAAAGAAAAAGAAAAAGA
AAAAGGAAAAAAAAAAAAAAAAAAAAAGGCAGAGAACCAGGGCAATGTGTCTAGTATTTGCATCTGTTGT
TTCTGATTCGCAGAGCTAGCAAAGGCTGCTGTTGGAGGCAGTCCACAGAGCTGGGCTATCAGTAGGCAGT
TTGCTGTACGCGCACGTTCAATTATTAAAATAGTAGACTTTTTTTTTTCTGTCTGATAGCCATAGCAGGG
TCATGACATTAATTTATCCAGGGTATTGTGGGTAACTATACAGAAAAAAAAAAAAGCATAAAGGGCACAG
ATGCTGGAGCAGCAAAAAATGGATGGGTCTGAGCAAAAGGAGATTAAGAGGCGATGACCAATCTAATGTA
CGTATAGCAGTAAGAAGCCGGCATCCGTCATAGACTATTGATGGCAATAAGTATTTTAAGCCATGCTGTG
CATGTGTTAATTTTTTTTTTATACCTCAGTAAATGCTAAGCTGAATGCTGTAATCCTGTATTTTTTCAGT
TTCCCAAATCTGATTTCAGTCTCGCTTTTCTTGTCTCATGCTTGGCGCTCTCCTCTCGCTCTCTGTCTCT
GCCTGTGGGTGTGTGTCTGTCTCCGTCTTCGCCTTTCACTCAGATCACAAACTTGAATGTTTCCTAATTG
TCTACTTTCTTCTGTCCTTTCTCTGAGACATTAATTATCGCTACGACGACCGCTCATAATCGTGTATGAA
CCGGGCTCAGGGCGGGCACCCGGCATGGTGCCTTCCCTTGGGATGGTGTGTTGCTTTCTGCAGACCCCCG
GCAGTGGGTGTGTGCCCTTGATGCTGGCTGCCAGAGGGCCACCATGGTGAGGCTGGGGACCGCCAGCAGC
CTGGCACCGCCCGCCTGAGTCAGCCCAGGGAATTGGCTGGAGAGGGGCCATCACCTGCCCCCCTCTGGTG
CACAGCCTCTGTGCTGCGAGCCACAGGGCTGTGGCAGGGTCTGGAAAATAATTCACAAATACCAGTGGCA
TAAATCAGGAAAAACGGAAAGATTGTCAGTGCCGTAAGTCACTGTAGTACCTTGTCTTAAGAACAAAGGA
ACAAGGTGGAAATGTACGCAGTAAGCGTGCACTGTAGATTCTCACAGCCTGTCATACAACCTGTGCCTCT
GTCACAGTTTGCAGCCTCCGTGCTTTGTTTTGGGTCGGACGCTTTATATATTCCTCTTGAGTTTGTGTCT
GTGGATGTATTTGATGCACGCGTGTATGCACAGACCGCTCTACCAGCACAGCAAATAACATGCAGATAAA
TACACGAGTGTGCCTCAATCACGCATTTTCGGTATTTTTTACCGTACCGTGTGTTTGCAGTGCCATTGTT
CTCTCACAGTGCTCGCTCGGACACATGCAGCTTCTACTTCTTTCTCATTATTATTATTATTTTTAATTAA
AAAGTCTGAAATAAAAAATAAAAAAAATAATAAAAAAAAAAAGAAAGAATTGCTTAGTCCAGTTAAATAC
CAACTGGAGTCTGGGAACGTACAATTTCAGCACAGTGAATGGTGATTCAGACCCTGGCAGTGTTTTGGCT
ATGAGACAATTCCTACTTATAAAGAGCACAATGAGGAGGGGAGATAGCATTAATTTTAAGGAAGATTAAT
ATTAGTCTTTTTAATGATCACGGCTCTGTGAAGAAAAGAATCCTTATAGCTGCGGAGAGCTGTTGTGCCC
TTCCCACTAGTATTTATTCAAGCAAAGGAAAAAATGAAGAAGGCGTAGAATAAACTAAGTCTGTTCAAGA
ATTACTGGCATTATTTCTCCCTGCATCACGTGTGAGCTGGGTTGCCTGCTATTCCTGAGGCAGAGGATCG
AGGATGAAAGTCTGTGTGTCAGAGCCTGTTTTCACAACTGCATTTGGAGATCCGTCTTATTGATTAGGAA
AAAAAGGGGGTGGGAATAGGAGTGTGAGGTGAGGGGAGGACCGACCGACTACTGGCTTATTGCAGCTCAA
GACATTTTCTTCCGGAAAGATGTCAAACAACTGAGACACAGCAACAGAGGAAGTAGAAAGGTGGAAAAAT
AAGAAGAGGGACCTTTTGGAAGAAATGAAGGCATTCCTTATGAGAGCCTTGAGGCTTTTTTTTCTTCTAA
CATCTGACCCACAAGGGCTAGAGTGACAGCGTCATGCAAATGCTGCAGTCCAGCAGGTCTGAGAGAGGGT
GGATGCTAGAGAGTGAGTTAATGTTAATGATGAGTGCAGTGAAAATACCAGCCGATACCACCCCCTCCAC
ACACAACTGCTCTGAGTCAGCATCCGCCGCTTTGCCTTGCCTTTTTGTGCGTGCGTGTGTGTGTGCATGT
GCGCGCGCATGTGGATGTGTGTGTGTGCGAGTGTTGGTGACCGTGTGTGTGTGTGCACGGGAGGTAAAGC
CAGTCAGTCAGTGAGAAGCAAAGCTGAACGGCTTCCCGAAGAGCACTGAGTTTTCTATACCAGATTCTGC
TCCAGTGGCTAGGACCTTTATGGCTGCTGTTTCTTTTGCTCTGGGCTCTGATGGAAGAAAAAAAAAAAAA
AAAGCCACCGTGGATCCCGTCCCTAAAGTAGAAATTTTCTTTTTCCTTCTGCAAACAAGGCTAAAGATCG
GAGGAGAATGAATACGAAAGTAATTTGGGATCGTGGTTGTGCCATTAAAAGTGTTCGGCTTCAGAAAGAA
ATTGTTTGGGAAATCCAATTATTTCTTCTCACTGTATCGACAGTATTTGAAAGTTGTGTGTTCTTTGAGT
AATCTGGTGCAAGTGACAACAATCTCCGCATGCCAGTATTTTCTACAGTTTATGGAGCGAAAGCTTGCTT
TGACATTGAAAGGAAGAAGCTTTTGCTAGCAGTCTGTAGAAGGATTAAATGTTGAACGTGGGGAAGAGGC
AAAAAGTGAATACACGCCCAGAGGTTATCCTTGCATCGAGAAGGGCTCTAAAGTACTCTGTAACCTAGGG
CCCACCTGAACAGGAGGACTGAAAGTATAAAGGGGAAATATTGCAATTAGAAACCCCTTCACATGCATTT
AATCCTTCTTTAAGGCATGAAAGGAAATAGAATCAAATCGTTACTGTACGAATCTGCTGGAAGAAGCAGG
TTTTAACCCATTTTTAGACGCTTCCTTCCGATGCATTGTAATATGGCTACTTGTGAGTCAAGGCAGTGAA
GATTTTTGCTGTGCTCTTTTCTTTTTGCTTTCAAAAGTTAAGGACTGTAAGAAAAGTCTGTTCAGTCAGC
TGATACATTGTCTTGAATGTATGTATGTGTCTTGCCTGCTTATTTGATCTTTTCTGCCCCCTACGTGAAA
GTGCCTTGTGTTTATTTGGGAGGGAGGAGGGGTTGCTGATTGGGGTGGGGTGGTGGGGGGTGGTTGCTTT
TTGTTTTGGTTTTGGTTTGGTGTTGTTGTGTGTTGTTTTTGTTTGGTTGGGTTTTTTTTTGTTTTGTTTT
GTTTTGTTTTTTTAATAATAGCAGTGAAAGTTTTGCTGACAGCAATTATGACTACTAAGCAATTCAGATT
ATTGGAAGACGAATTCTACTGGATCATATCAGACTTTTCCTAGTCCCTGAGACCCTAACTTGTGAGGTTT
TGTAGCAACAATCACAAGTCAGGCTCTTGGGACCTAGGCGGAGGGGAACCAGCAGCTTTGGACTATGATT
GTTTCTCTGCAGAATTTAGAGAGCCAAAGGAGCTTTCCCTGTCTGGAAGGGAAAAAGGAAAATAGACCTT
TGTTAATATATTGGAAAATATTCCAAATGTTAAGCAGCAGACCTGTTCCTAAAAGAAAAAAAAGCTGTTA
TCCTTTGTGCAGCTTTAGCATGCTACCTGTTTGTGTTTAGAAAACTGGACTGGATGCAATGTAACATTTA
CTATTAAAATTTAAACTGAATGCCAGTTCATACCTCAAAAAAGAACCAAAAGAACAACAACAAAAAATCA
AAAACAGACAAACAAACAAAGAAAAAAAAAACCTACCAACCCACCAGGTACTAAAATATACCAAAGGTTT
TCAACCATAACATAACATTATCATTACAGACATTTCTGGTAGATGATTATCACAAAGTGTATTTTCAGCT
GTATTGCTACAGCATTTAACTAACTTTTAAAACATAAAGCACGAATGCTGATGTTTGAGGCCTAGAAAGC
ATTCATTCTTTTGATGGTTAAGTAATGATTTCAGTCTACAGGAAAACTGTTGCTTAGCTTTTCCTGTAAT
ACGGGACAAAGACTGTTTTATAGTAGTTACCATTATTTTTCTTTGTCTAAGTGAGGACACGATATCACAT
TTAAAAATATTGTCTCAGTTTAAATTTTAATCTGATCGAGAACATTGGTGTAAAAATCATACTACAGCAT
TAATATCACTTCACTCACAGTCACATTCTGTGTACCTGTTAAATTTCAATGGAGTCGGCAGTACTCTGAG
AATAGGACTCAGCCTCAACCTTCTTTGTCACTTTTTGCATTTTTCCTCCCACTGGCAACAGCATACTGTG
TTTTAGGTTGTCCCCAATATGCTAAGTACTTCACTGACTTTGCATAGGAAGATTTACAGGGGCATGAGTT
GTTCTGTGCCATTCATTGCTCTTAAACTTCTGATCTGTCGTGCATAGTTTGATTTGTTTTTCTTAACAGT
TTATAGGTGGGTTAGTTCTAATTCATTTTTCTCTTGTTTCCTGTGTCTAAACCAAGATGCTGCAGGACCT
TGTTGATGCATCAGACTTCACTGAGACAAAGGCTTCATACAGATCAGGCATCCAAACTATTTGTTCATTT
CAGAAGTGGTATTTTGGCTGCAGTGTTTTTTTTCCACTTGTGTGGGAGGAATTGTGTTTTATTGTAAGCA
TCAATACTTTTGTTAAAATAAATTGCTCTTATCTCTTAGAGTAATACTTTTTCTTGTTGTCTTGTTTTAT
TAAGAGGCAGAAACTATGCGCTGTACGTAGCTTTCAAGTTGCTCAAGGTATAATTAGTGCTTAAATAGTC
ATAAAAATAGTCTTACCAATTACAATGATGATACAGTTTCTGTAAAGATGCTGTTCTTTCCACCATAAAC
TGTCAATCGCACATACTCAGAACACTCAAAAGAGCTACTTGCAAACATTCAGTCATGGAGGTAATTTCTT
TTTATGCAGATGTGTTATTGAACACCACTGACTTCTATTCAGACGATGTTAGAAAAATAGATCTGAATTT
GTATGTGAAAAACTAATTCACTCAGATAGGTGCTACGCCAAGAAAGCAGTTTGGTAGCAGCTGATATGTA
TTATGTGTAATACTCATAGTCCTGAAAAGGGTGTATTTAAGGCACTGCTCAGGTGAATGCACTCTGATCA
TTCAAGTTACATAATGAGATAAAACCATATTGCGCGTAGGTATATGCATATTGGTATACAGTTTAAATTA
TGCACAGAATTTGTCAAAATAAAAAACCTAATATATTTAATCAGATATACGATGTGCACGTCTGTAGATA
TGAAAGACTGTGGATTGCATTTATTTTTGAGTCAGCAAAATTTACCTGAATGTGCATAGTTCATATTAGG
TATTTATTTTGGTTTAATACTGTATTGTATAATGCATGTGAAACTATAGTATGAAATGTCCATCTCTAAC
AGTGTGAAGATTTCTAGTACTTTTTTCTCTGCAGTGAGAGTGAAAATGAAATTAACCATGAGAAACTCCT
ACCTGTCTTATTTGGTGCTACAGCAAAAGCTGTGAATACACAGTACTGCCTCTGCATCACTGCTTGAACT
GGGATAGCTCTGGTGCCTCCTCTCTGCCCATAGTACTCGCTGCTGCCCCTTGCCATAGAGATGAAGAAGC
TGGTGCACTGTCTTCCTTTTTACCTCCTTCCTCTTTTTCCCCCGTTTCAACACAGCAAAACCAACCTCTA
CTGCACATTAAACTCCTTGTGATGGGGCAGAGGTAGATGGAGGGAAGGAAGAAACCAAGCCTTTGCTCGG
GTAGAATTGCCACCATGATCAACACATTTCCCCAGCCCGGGACTATGCGACAGTGCCTGCAGACACCTCA
CAAAAAGCAGTCTTATTTACACTTTGTCATTGTATGAAAGCTGTATATGTTAGTGAAAATAAATGGAAAC
ATCACTGGTAGACTACGCATAGCTATATATGCAGAATTTCAATATACTTCTATTTCTATATGACTTTTTG
CTCTTCCAATACAAAATGCTTCTAAATGCTACTTAATACGTGATTTCAGAGTAATCAGCTTGTGCTACAA
CAAAAACAAAAAACCAAAACACAAGCTCTTGCAAAGGGGAGAGAGAGCGAGGGAGAGGGAGAGAGAGAGA
GAGAGAGAGAGAGTGAAAATGATGTGTGGTGCATACAAAAAAGGAATGATATTAACAATTCGATGAATTC
CTAGTTGGTAGACCAGACTGAGCCAGACGCATATATTAACGGCTGTCTGCTGCTGATGTGAGCCTGCTCA
ATGCGGTGGAAATGAAGGATCACCTAGTCTCTGACACCAGCTTATTTGTACGTTTTAATTTTAAAAAGGA
AAATCACTGTTTTACATAAACATCTTAACCCCTGCATGATTTTCTTTCTTTTTTCCTCCCTCATATTGTT
TGCTAATTTACTGTCAACTTAAAGTGCTGTTTAGCTACAGCCCAACAAAACATCAGTCAAAAAAGAGAAG
GAAGTATTAGCTTCTCTTTTGTCTGCCATGTACAACTGGTTTATTATTATGATAATTGTCTACTTTAATT
TTTAGTCTTCAAGAGAGATGCAACAATTTTCCAGAATTTCATTTCTGAAGTGTTTTAAGTTTCAACAAGA
TACTATTCATTTTAAATCTAAGCCAGAAAAATCCTTTACAGCTCAGGCTAAGGTGATTCGATCAATACTT
TTTTTTAACCCAAAGATCTTTAGCGCCTTAATAAAATGTTATGTTTATGGAACAGAATTTCTATTCAAAC
CATTTAAACACTAGGATCCATTAATATAATGTTGAAGACTGTTACATGAGTCGGGGGAATTCCAATCCAA
GTTAATTACTGCTGGAATTAGAGGAGCAAATATTTTACTCAAAGTTGTACAACAAGAGTCTACAATTATC
ACATTTCAGAGCATTGCTCTACACACTTGATGAAAAATGTCAATGAAATTTAACATAAGATGTTACACAT
TTCCATGGGTAATGAAAATCGGCACATTCACTATTAGCTAACAAAGCATTTTCGGTGCGTTAATATGCAC
TGCAGCAAAAATTTCTGTAGGCAGCAAATGTAGCCATCATTTTGATTTGCCCATAGGATGATTATACTCA
ATTCCTGACTGGATAGTTAATTTCACACTGAAATGCAGCCATCTCTGCACAGAAACTGTCTGTAGTGCAC
AAAAGAAAAAGAAGAAGAAAAAGAAAAAGAAAAAAAGGAAAAATAAAAAAGGAAAAAGAAGATCCACCAT
CTAGGCTAGCTAGGTAGTCATGCAGAGATGTGTATCAGAAAAAATATCTGGAACCCTATAAAAATGCCAG
CTGAAGCTGTATCACTCACAAAATAGTTTTTTTTTGTTTGTTTGTTTGTTTGTTTTTGTCCCATGTATAT
AAAATGTTCATCACCTCATTTTTCTTTCCCTGATACTTAAAATAGTTCGTCTTCAGAGTTTGTTGAGTGC
TGCATTATTCCACCCTCCAGCACCACCAGAGTTATTCAGAGTTATTCTTACCCAATGAGTTATATTCTTA
CCGGCACCTAACTGTATTAATTTTTGTGCTAAGCTATGTTTTGCTTACAGTGCCTGAGTAACAACAGGTG
GATGGACTATGGAATCCCATGAGAGTAAGTGAACATAAGATTGTTAAGATCAGCAATGCTAAAATGATTT
TATCTGTATAAACATTTTTAATCTAATAAGTAGGATTTAAAATAAATCAGAGAATCATCCAGTTGATTAC
ACAATAAAGTTTATCTGGTTGGCTTTTGGGATTGCTATCATTACTCCCATTCTTGCTAATTTAGGAATTA
AGGATTACTTAGTAATTGCATGGTAAACTAGATACAGTAAACGATCATTTGAATAATACAAGTATCCTAC
AGGGGAAAAGGCAGATAATATTCTATACTTTTCTTCTACTTGTGAGTTGTTACAAGCGGGTTCTGATTTT
CTGCTAGGGACACATATTTATTTAAGTGGCCATGCAATCCAATAAGATTGTGCTGTGCGGTTTAAGGCTG
GTAATTTGGGCTATGGTTTTTGGGAGGTTTTCTTGCACCACCCCCACCCCCAGCCTCTTTTCTTGGATGT
GTGCGTGTTGTGCATGGGAAGGTATGAAGGAAAAACAGCTATTCAGCAGAGACATGTTCCACCCCTTTAA
TTAAGCTTTTCCTGGA
>MSTRG.1731.10 gene=ENSGALG00000040001
AAGGCAGAGAACCAGGGCAATGTGTCTAGTATTTGCATCTGTTGTTTCTGATTCGCAGAGCTAGCAAAGG
CTGCTGTTGGAGGCAGTCCACAGAGCTGGGCTATCAGTAGGCAGTTTGCTGTACGCGCACGTTCAATTAT
TAAAATAGTAGACTTTTTTTTTTCTGTCTGATAGCCATAGCAGGGTCATGACATTAATTTATCCAGGGTA
TTGTGGGTAACTATACAGAAAAAAAAAAAAGCATAAAGGGCACAGATGCTGGAGCAGCAAAAAATGGATG
GGTCTGAGCAAAAGGAGATTAAGAGGCGATGACCAATCTAATGTACGTATAGCAGTAAGAAGCCGGCATC
CGTCATAGACTATTGATGGCAATAAGTATTTTAAGCCATGCTGTGCATGTGTTAATTTTTTTTTTATACC
TCAGTAAATGCTAAGCTGAATGCTGTAATCCTGTATTTTTTCAGTTTCCCAAATCTGATTTCAGTCTCGC
TTTTCTTGTCTCATGCTTGGCGCTCTCCTCTCGCTCTCTGTCTCTGCCTGTGGGTGTGTGTCTGTCTCCG
TCTTCGCCTTTCACTCAGATCACAAACTTGAATGTTTCCTAATTGTCTACTTTCTTCTGTCCTTTCTCTG
AGACATTAATTATCGCTACGACGACCGCTCATAATCGTGTATGAACCGGGCTCAGGGCGGGCACCCGGCA
TGGTGCCTTCCCTTGGGATGGTGTGTTGCTTTCTGCAGACCCCCGGCAGTGGGTGTGTGCCCTTGATGCT
GGCTGCCAGAGGGCCACCATGGTGAGGCTGGGGACCGCCAGCAGCCTGGCACCGCCCGCCTGAGTCAGCC
CAGGGAATTGGCTGGAGAGGGGCCATCACCTGCCCCCCTCTGGTGCACAGCCTCTGTGCTGCGAGCCACA
GGGCTGTGGCAGGGTCTGGAAAATAATTCACAAATACCAGTGGCATAAATCAGGAAAAACGGAAAGATTG
TCAGTGCCGTAAGTCACTGTAGTACCTTGTCTTAAGAACAAAGGAACAAGGTGGAAATGTACGCAGTAAG
CGTGCACTGTAGATTCTCACAGCCTGTCATACAACCTGTGCCTCTGTCACAGTTTGCAGCCTCCGTGCTT
TGTTTTGGGTCGGACGCTTTATATATTCCTCTTGAGTTTGTGTCTGTGGATGTATTTGATGCACGCGTGT
ATGCACAGACCGCTCTACCAGCACAGCAAATAACATGCAGATAAATACACGAGTGTGCCTCAATCACGCA
TTTTCGGTATTTTTTACCGTACCGTGTGTTTGCAGTGCCATTGTTCTCTCACAGTGCTCGCTCGGACACA
TGCAGCTTCTACTTCTTTCTCATTATTATTATTATTTTTAATTAAAAAGTCTGAAATAAAAAATAAAAAA
AATAATAAAAAAAAAAAGAAAGAATTGCTTAGTCCAGTTAAATACCAACTGGAGTCTGGGAACGTACAAT
TTCAGCACAGTGAATGGTGATTCAGACCCTGGCAGTGTTTTGGCTATGAGACAATTCCTACTTATAAAGA
GCACAATGAGGAGGGGAGATAGCATTAATTTTAAGGAAGATTAATATTAGTCTTTTTAATGATCACGGCT
CTGTGAAGAAAAGAATCCTTATAGCTGCGGAGAGCTGTTGTGCCCTTCCCACTAGTATTTATTCAAGCAA
AGGAAAAAATGAAGAAGGCGTAGAATAAACTAAGTCTGTTCAAGAATTACTGGCATTATTTCTCCCTGCA
TCACGTGTGAGCTGGGTTGCCTGCTATTCCTGAGGCAGAGGATCGAGGATGAAAGTCTGTGTGTCAGAGC
CTGTTTTCACAACTGCATTTGGAGATCCGTCTTATTGATTAGGAAAAAAAGGGGGTGGGAATAGGAGTGT
GAGGTGAGGGGAGGACCGACCGACTACTGGCTTATTGCAGCTCAAGACATTTTCTTCCGGAAAGATGTCA
AACAACTGAGACACAGCAACAGAGGAAGTAGAAAGGTGGAAAAATAAGAAGAGGGACCTTTTGGAAGAAA
TGAAGGCATTCCTTATGAGAGCCTTGAGGCTTTTTTTTCTTCTAACATCTGACCCACAAGGGCTAGAGTG
ACAGCGTCATGCAAATGCTGCAGTCCAGCAGCTGAACGGCTTCCCGAAGAGCACTGAGTTTTCTATACCA
GATTCTGCTCCAGTGGCTAGGACCTTTATGGCTGCTGTTTCTTTTGCTCTGGGCTCTGATGGAAGAAAAA
AAAAAAAAAAAGCCACCGTGGATCCCGTCCCTAAAGTAGAAATTTTCTTTTTCCTTCTGCAAACAAGGCT
AAAGATCGGAGGAGAATGAATACGAAAGTAATTTGGGATCGTGGTTGTGCCATTAAAAGTGTTCGGCTTC
AGAAAGAAATTGTTTGGGAAATCCAATTATTTCTTCTCACTGTATCGACAGTATTTGAAAGTTGTGTGTT
CTTTGAGTAATCTGGTGCAAGTGACAACAATCTCCGCATGCCAGTATTTTCTACAGTTTATGGAGCGAAA
GCTTGCTTTGACATTGAAAGGAAGAAGCTTTTGCTAGCAGTCTGTAGAAGGATTAAATGTTGAACGTGGG
GAAGAGGCAAAAAGTGAATACACGCCCAGAGGTTATCCTTGCATCGAGAAGGGCTCTAAAGTACTCTGTA
ACCTAGGGCCCACCTGAACAGGAGGACTGAAAGTATAAAGGGGAAATATTGCAATTAGAAACCCCTTCAC
ATGCATTTAATCCTTCTTTAAGGCATGAAAGGAAATAGAATCAAATCGTTACTGTACGAATCTGCTGGAA
GAAGCAGGTTTTAACCCATTTTTAGACGCTTCCTTCCGATGCATTGTAATATGGCTACTTGTGAGTCAAG
GCAGTGAAGATTTTTGCTGTGCTCTTTTCTTTTTGCTTTCAAAAGTTAAGGACTGTAAGAAAAGTCTGTT
CAGTCAGCTGATACATTGTCTTGAATGTATGTATGTGTCTTGCCTGCTTATTTGATCTTTTCTGCCCCCT
ACGTGAAAGTGCCTTGTGTTTATTTGGGAGGGAGGAGGGGTTGCTGATTGGGGTGGGGTGGTGGGGGGTG
GTTGCTTTTTGTTTTGGTTTTGGTTTGGTGTTGTTGTGTGTTGTTTTTGTTTGGTTGGGTTTTTTTTTGT
TTTGTTTTGTTTTGTTTTTTTAATAATAGCAGTGAAAGTTTTGCTGACAGCAATTATGACTACTAAGCAA
TTCAGATTATTGGAAGACGAATTCTACTGGATCATATCAGACTTTTCCTAGTCCCTGAGACCCTAACTTG
TGAGGTTTTGTAGCAACAATCACAAGTCAGGCTCTTGGGACCTAGGCGGAGGGGAACCAGCAGCTTTGGA
CTATGATTGTTTCTCTGCAGAATTTAGAGAGCCAAAGGAGCTTTCCCTGTCTGGAAGGGAAAAAGGAAAA
TAGACCTTTGTTAATATATTGGAAAATATTCCAAATGTTAAGCAGCAGACCTGTTCCTAAAAGAAAAAAA
AGCTGTTATCCTTTGTGCAGCTTTAGCATGCTACCTGTTTGTGTTTAGAAAACTGGACTGGATGCAATGT
AACATTTACTATTAAAATTTAAACTGAATGCCAGTTCATACCTCAAAAAAGAACCAAAAGAACAACAACA
AAAAATCAAAAACAGACAAACAAACAAAGAAAAAAAAAACCTACCAACCCACCAGGTACTAAAATATACC
AAAGGTTTTCAACCATAACATAACATTATCATTACAGACATTTCTGGTAGATGATTATCACAAAGTGTAT
TTTCAGCTGTATTGCTACAGCATTTAACTAACTTTTAAAACATAAAGCACGAATGCTGATGTTTGAGGCC
TAGAAAGCATTCATTCTTTTGATGGTTAAGTAATGATTTCAGTCTACAGGAAAACTGTTGCTTAGCTTTT
CCTGTAATACGGGACAAAGACTGTTTTATAGTAGTTACCATTATTTTTCTTTGTCTAAGTGAGGACACGA
TATCACATTTAAAAATATTGTCTCAGTTTAAATTTTAATCTGATCGAGAACATTGGTGTAAAAATCATAC
TACAGCATTAATATCACTTCACTCACAGTCACATTCTGTGTACCTGTTAAATTTCAATGGAGTCGGCAGT
ACTCTGAGAATAGGACTCAGCCTCAACCTTCTTTGTCACTTTTTGCATTTTTCCTCCCACTGGCAACAGC
ATACTGTGTTTTAGGTTGTCCCCAATATGCTAAGTACTTCACTGACTTTGCATAGGAAGATTTACAGGGG
CATGAGTTGTTCTGTGCCATTCATTGCTCTTAAACTTCTGATCTGTCGTGCATAGTTTGATTTGTTTTTC
TTAACAGTTTATAGGTGGGTTAGTTCTAATTCATTTTTCTCTTGTTTCCTGTGTCTAAACCAAGATGCTG
CAGGACCTTGTTGATGCATCAGACTTCACTGAGACAAAGGCTTCATACAGATCAGGCATCCAAACTATTT
GTTCATTTCAGAAGTGGTATTTTGGCTGCAGTGTTTTTTTTCCACTTGTGTGGGAGGAATTGTGTTTTAT
TGTAAGCATCAATACTTTTGTTAAAATAAATTGCTCTTATCTCTTAGAGTAATACTTTTTCTTGTTGTCT
TGTTTTATTAAGAGGCAGAAACTATGCGCTGTACGTAGCTTTCAAGTTGCTCAAGGTATAATTAGTGCTT
AAATAGTCATAAAAATAGTCTTACCAATTACAATGATGATACAGTTTCTGTAAAGATGCTGTTCTTTCCA
CCATAAACTGTCAATCGCACATACTCAGAACACTCAAAAGAGCTACTTGCAAACATTCAGTCATGGAGGT
AATTTCTTTTTATGCAGATGTGTTATTGAACACCACTGACTTCTATTCAGACGATGTTAGAAAAATAGAT
CTGAATTTGTATGTGAAAAACTAATTCACTCAGATAGGTGCTACGCCAAGAAAGCAGTTTGGTAGCAGCT
GATATGTATTATGTGTAATACTCATAGTCCTGAAAAGGGTGTATTTAAGGCACTGCTCAGGTGAATGCAC
TCTGATCATTCAAGTTACATAATGAGATAAAACCATATTGCGCGTAGGTATATGCATATTGGTATACAGT
TTAAATTATGCACAGAATTTGTCAAAATAAAAAACCTAATATATTTAAT
>MSTRG.1731.11 gene=ENSGALG00000040001
AAGGCAGAGAACCAGGGCAATGTGTCTAGTATTTGCATCTGTTGTTTCTGATTCGCAGAGCTAGCAAAGG
CTGCTGTTGGAGGCAGTCCACAGAGCTGGGCTATCAGTAGGCAGTTTGCTGTACGCGCACGTTCAATTAT
TAAAATAGTAGACTTTTTTTTTTCTGTCTGATAGCCATAGCAGGGTCATGACATTAATTTATCCAGGGTA
TTGTGGGTAACTATACAGAAAAAAAAAAAAGCATAAAGGGCACAGATGCTGGAGCAGCAAAAAATGGATG
GGTCTGAGCAAAAGGAGATTAAGAGGCGATGACCAATCTAATGTACGTATAGCAGTAAGAAGCCGGCATC
CGTCATAGACTATTGATGGCAATAAGTATTTTAAGCCATGCTGTGCATGTGTTAATTTTTTTTTTATACC
TCAGTAAATGCTAAGCTGAATGCTGTAATCCTGTATTTTTTCAGTTTCCCAAATCTGATTTCAGTCTCGC
TTTTCTTGTCTCATGCTTGGCGCTCTCCTCTCGCTCTCTGTCTCTGCCTGTGGGTGTGTGTCTGTCTCCG
TCTTCGCCTTTCACTCAGATCACAAACTTGAATGTTTCCTAATTGTCTACTTTCTTCTGTCCTTTCTCTG
AGACATTAATTATCGCTACGACGACCGCTCATAATCGTGTATGAACCGGGCTCAGGGCGGGCACCCGGCA
TGGTGCCTTCCCTTGGGATGGTGTGTTGCTTTCTGCAGACCCCCGGCAGTGGGTGTGTGCCCTTGATGCT
GGCTGCCAGAGGGCCACCATGGTGAGGCTGGGGACCGCCAGCAGCCTGGCACCGCCCGCCTGAGTCAGCC
CAGGGAATTGGCTGGAGAGGGGCCATCACCTGCCCCCCTCTGGTGCACAGCCTCTGTGCTGCGAGCCACA
GGGCTGTGGCAGGGTCTGGAAAATAATTCACAAATACCAGTGGCATAAATCAGGAAAAACGGAAAGATTG
TCAGTGCCGTAAGTCACTGTAGTACCTTGTCTTAAGAACAAAGGAACAAGGTGGAAATGTACGCAGTAAG
CGTGCACTGTAGATTCTCACAGCCTGTCATACAACCTGTGCCTCTGTCACAGTTTGCAGCCTCCGTGCTT
TGTTTTGGGTCGGACGCTTTATATATTCCTCTTGAGTTTGTGTCTGTGGATGTATTTGATGCACGCGTGT
ATGCACAGACCGCTCTACCAGCACAGCAAATAACATGCAGATAAATACACGAGTGTGCCTCAATCACGCA
TTTTCGGTATTTTTTACCGTACCGTGTGTTTGCAGTGCCATTGTTCTCTCACAGTGCTCGCTCGGACACA
TGCAGCTTCTACTTCTTTCTCATTATTATTATTATTTTTAATTAAAAAGTCTGAAATAAAAAATAAAAAA
AATAATAAAAAAAAAAAGAAAGAATTGCTTAGTCCAGTTAAATACCAACTGGAGTCTGGGAACGTACAAT
TTCAGCACAGTGAATGGTGATTCAGACCCTGGCAGTGTTTTGGCTATGAGACAATTCCTACTTATAAAGA
GCACAATGAGGAGGGGAGATAGCATTAATTTTAAGGAAGATTAATATTAGTCTTTTTAATGATCACGGCT
CTGTGAAGAAAAGAATCCTTATAGCTGCGGAGAGCTGTTGTGCCCTTCCCACTAGTATTTATTCAAGCAA
AGGAAAAAATGAAGAAGGCGTAGAATAAACTAAGTCTGTTCAAGAATTACTGGCATTATTTCTCCCTGCA
TCACGTGTGAGCTGGGTTGCCTGCTATTCCTGAGGCAGAGGATCGAGGATGAAAGTCTGTGTGTCAGAGC
CTGTTTTCACAACTGCATTTGGAGATCCGTCTTATTGATTAGGAAAAAAAGGGGGTGGGAATAGGAGTGT
GAGGTGAGGGGAGGACCGACCGACTACTGGCTTATTGCAGCTCAAGACATTTTCTTCCGGAAAGATGTCA
AACAACTGAGACACAGCAACAGAGGAAGTAGAAAGGTGGAAAAATAAGAAGAGGGACCTTTTGGAAGAAA
TGAAGGCATTCCTTATGAGAGCCTTGAGGCTTTTTTTTCTTCTAACATCTGACCCACAAGGGCTAGAGTG
ACAGCGTCATGCAAATGCTGCAGTCCAGCAGGTCTGAGAGAGGGTGGATGCTAGAGACTGAACGGCTTCC
CGAAGAGCACTGAGTTTTCTATACCAGATTCTGCTCCAGTGGCTAGGACCTTTATGGCTGCTGTTTCTTT
TGCTCTGGGCTCTGATGGAAGAAAAAAAAAAAAAAAAGCCACCGTGGATCCCGTCCCTAAAGTAGAAATT
TTCTTTTTCCTTCTGCAAACAAGGCTAAAGATCGGAGGAGAATGAATACGAAAGTAATTTGGGATCGTGG
TTGTGCCATTAAAAGTGTTCGGCTTCAGAAAGAAATTGTTTGGGAAATCCAATTATTTCTTCTCACTGTA
TCGACAGTATTTGAAAGTTGTGTGTTCTTTGAGTAATCTGGTGCAAGTGACAACAATCTCCGCATGCCAG
TATTTTCTACAGTTTATGGAGCGAAAGCTTGCTTTGACATTGAAAGGAAGAAGCTTTTGCTAGCAGTCTG
TAGAAGGATTAAATGTTGAACGTGGGGAAGAGGCAAAAAGTGAATACACGCCCAGAGGTTATCCTTGCAT
CGAGAAGGGCTCTAAAGTACTCTGTAACCTAGGGCCCACCTGAACAGGAGGACTGAAAGTATAAAGGGGA
AATATTGCAATTAGAAACCCCTTCACATGCATTTAATCCTTCTTTAAGGCATGAAAGGAAATAGAATCAA
ATCGTTACTGTACGAATCTGCTGGAAGAAGCAGGTTTTAACCCATTTTTAGACGCTTCCTTCCGATGCAT
TGTAATATGGCTACTTGTGAGTCAAGGCAGTGAAGATTTTTGCTGTGCTCTTTTCTTTTTGCTTTCAAAA
GTTAAGGACTGTAAGAAAAGTCTGTTCAGTCAGCTGATACATTGTCTTGAATGTATGTATGTGTCTTGCC
TGCTTATTTGATCTTTTCTGCCCCCTACGTGAAAGTGCCTTGTGTTTATTTGGGAGGGAGGAGGGGTTGC
TGATTGGGGTGGGGTGGTGGGGGGTGGTTGCTTTTTGTTTTGGTTTTGGTTTGGTGTTGTTGTGTGTTGT
TTTTGTTTGGTTGGGTTTTTTTTTGTTTTGTTTTGTTTTGTTTTTTTAATAATAGCAGTGAAAGTTTTGC
TGACAGCAATTATGACTACTAAGCAATTCAGATTATTGGAAGACGAATTCTACTGGATCATATCAGACTT
TTCCTAGTCCCTGAGACCCTAACTTGTGAGGTTTTGTAGCAACAATCACAAGTCAGGCTCTTGGGACCTA
GGCGGAGGGGAACCAGCAGCTTTGGACTATGATTGTTTCTCTGCAGAATTTAGAGAGCCAAAGGAGCTTT
CCCTGTCTGGAAGGGAAAAAGGAAAATAGACCTTTGTTAATATATTGGAAAATATTCCAAATGTTAAGCA
GCAGACCTGTTCCTAAAAGAAAAAAAAGCTGTTATCCTTTGTGCAGCTTTAGCATGCTACCTGTTTGTGT
TTAGAAAACTGGACTGGATGCAATGTAACATTTACTATTAAAATTTAAACTGAATGCCAGTTCATACCTC
AAAAAAGAACCAAAAGAACAACAACAAAAAATCAAAAACAGACAAACAAACAAAGAAAAAAAAAACCTAC
CAACCCACCAGGTACTAAAATATACCAAAGGTTTTCAACCATAACATAACATTATCATTACAGACATTTC
TGGTAGATGATTATCACAAAGTGTATTTTCAGCTGTATTGCTACAGCATTTAACTAACTTTTAAAACATA
AAGCACGAATGCTGATGTTTGAGGCCTAGAAAGCATTCATTCTTTTGATGGTTAAGTAATGATTTCAGTC
TACAGGAAAACTGTTGCTTAGCTTTTCCTGTAATACGGGACAAAGACTGTTTTATAGTAGTTACCATTAT
TTTTCTTTGTCTAAGTGAGGACACGATATCACATTTAAAAATATTGTCTCAGTTTAAATTTTAATCTGAT
CGAGAACATTGGTGTAAAAATCATACTACAGCATTAATATCACTTCACTCACAGTCACATTCTGTGTACC
TGTTAAATTTCAATGGAGTCGGCAGTACTCTGAGAATAGGACTCAGCCTCAACCTTCTTTGTCACTTTTT
GCATTTTTCCTCCCACTGGCAACAGCATACTGTGTTTTAGGTTGTCCCCAATATGCTAAGTACTTCACTG
ACTTTGCATAGGAAGATTTACAGGGGCATGAGTTGTTCTGTGCCATTCATTGCTCTTAAACTTCTGATCT
GTCGTGCATAGTTTGATTTGTTTTTCTTAACAGTTTATAGGTGGGTTAGTTCTAATTCATTTTTCTCTTG
TTTCCTGTGTCTAAACCAAGATGCTGCAGGACCTTGTTGATGCATCAGACTTCACTGAGACAAAGGCTTC
ATACAGATCAGGCATCCAAACTATTTGTTCATTTCAGAAGTGGTATTTTGGCTGCAGTGTTTTTTTTCCA
CTTGTGTGGGAGGAATTGTGTTTTATTGTAAGCATCAATACTTTTGTTAAAATAAATTGCTCTTATCTCT
TAGAGTAATACTTTTTCTTGTTGTCTTGTTTTATTAAGAGGCAGAAACTATGCGCTGTACGTAGCTTTCA
AGTTGCTCAAGGTATAATTAGTGCTTAAATAGTCATAAAAATAGTCTTACCAATTACAATGATGATACAG
TTTCTGTAAAGATGCTGTTCTTTCCACCATAAACTGTCAATCGCACATACTCAGAACACTCAAAAGAGCT
ACTTGCAAACATTCAGTCATGGAGGTAATTTCTTTTTATGCAGATGTGTTATTGAACACCACTGACTTCT
ATTCAGACGATGTTAGAAAAATAGATCTGAATTTGTATGTGAAAAACTAATTCACTCAGATAGGTGCTAC
GCCAAGAAAGCAGTTTGGTAGCAGCTGATATGTATTATGTGTAATACTCATAGTCCTGAAAAGGGTGTAT
TTAAGGCACTGCTCAGGTGAATGCACTCTGATCATTCAAGTTACATAATGAGATAAAACCATATTGCGCG
TAGGTATATGCATATTGGTATACAGTTTAAATTATGCACAGAATTTGTCAAAATAAAAAACCTAATATAT
TTAAT
>MSTRG.1751.5 gene=MSTRG.1751
GAGGCATAATGCTGATGTGGCTAGATGAGAAGCCAAGTTCCCACAAAAGCAGAACCAAAATGAAAAGTAT
GGGTAAGAGCAATGACGGACGAAAGTCATGAAAGAGAATAATTTAAAACTGCTGCATAATAGTCTCTTTA
AATGCTAAGGAATTACTTCTGGATAAAAGAAAGATGAAGATATTCCTCTATAGCCTGTCACTGTTGTTCC
CACATACTGTGCAGGCAGTATTATCAAGTATCTGCTTGCCTGTTATATTTCTGCCCTGTTTCTTTCAGAG
TAGTGTACACAGTGAGCAGAACTGTCCCCTACTTTATAATTAAGGCTGTCTTGTTTATGTATGTGAATAT
ATATTCTTTCTACAAAGTACATATATGCAACTGGGCTTTCTCCCTCTATTGAAATGCGAGGAAGGGACCT
GGAAAATTCGAGTAGTTGGATGTGATTGGTGTGGCCTGAACATCCATACCCCGCGTCATCTCATGCAGTA
TTATTACCAAGATGAAGGTACAAGACCACATTCCTTTTCTGCCTGCCATCACAACGTTAGGTGGTGCTGT
GCATTCTCAAATAAGTCAAGGTTCACTTAGCAAATGGTGCTTTTTCTGAAGCCAGCACGATCATTTGCAC
AACGAGGTTCCTATACAATGGATGCAGGGCTAATGCTGTCTAGGCTCAACCGTAGTTGCATTTCAACTTC
TAGTACTTCTTGCTAAAACTTACGCAAAAAACTTAACGTGGCCTAACAACTATAGGTCGGATGTTGTTTT
TTTGTTGTTATTGTTTTTTTTCCTTGTTCTTTTTTTGTTTGTTTGATTGATTGTTTTTAATACAGCCTCT
AATCCCAGTGTGAAAAGATTGGAGGATTTAAAAGGTTTCTTCAGCACATTTGGTATTAATACTCCTGTCC
TACTATCAACTAGTAAAAAATGCAGAAAATTATTTCAATAATGGAAGCAAAAGCATTTCCTACTATATTG
GAATACAAATCAAAAACTATTTCCAGAAGTGTTTCTTTTCTGCCTGATTTTAAGTCTCTTACCAGTTGGG
CTGAGAATTGAACAGTTCATAATTACTGACTGGTAGACTGCTCCAAGCATGCCCCTTGGTCTGTGGATTA
ATAGGTTATCTCTTATGTTTTGCCTTTGTGCTTTGCAGGAGAAAGCCAAACTGTGACAAAATTCTCAAAA
CCACTTGTACTTGCAAATGTTTCCAAATGAGGGACAGCTCACTGTAATTTGTAAGATATACGTCGAACTG
GAGTAACCTCATGTCTTTATTTTCTTTTCTGATTCTAGACTTAAAAGAAAAAGAACCAGGTATCTGTATA
AATGTCACTTTTACTGTCTAAAAGTAATTTTAAGTGTTGGTATGATATGTCAGAAGAGTTGACAGAATAT
AACTATTTGTAAAAATAATCTGAATTGTTACGCTTACGTACTCCAGGGAGGAGTGTGAGAGGGCGCCATT
GAAATTACAGACAAAATGGAACGTGGCAGTGACAATCTCTCTTCAACAAAAAATAAGGAGTAAAATTAAG
TAAAATGACTTAGTTTCTTTTTTTTTATTGTTGTTTTTAATAAATGTACATTCTGATTTACCACAATAGT
AACAAACAAACAAAAAAAATTAACATTTTACAATTTAGTACACAAATGTACTATGGAGAGGTTTTCTGGT
TTTGTTTGTTTGATTGCTGTTTGTTTTCTTTTTTTTTTTTTTTTTAACTTCTAAAGTTTGTGGGGGGATT
TTTTGTTTTTTGTTTTTGGTGGTTGCAGAAATATTTACTATTCTGGTGATGTTAATGCCTAATGTGACAA
AGTTTAATTTATTTAGGCCTCAGGCCTTGCAAGAAAATTTTGTGTGGCTAAACCCATTGCTCATATGGCA
TCCAACTGTGGCATTGCTCATATGGCATCCAACAGTGGAGTCAGTGTGAGCAGGAGGATGGATGTACTCT
CATAGAAAAGCGTGCAGGACTGAGCTGACTTTGATATATACAACGTAGTTACACAGTGACAGTCACATAC
AAAGGCTGTTTGACAACAGTCCATGGTATAGTAAATTTCACCTCCTGTCTTCAGCCTCTGCATTGATGTT
CACCCAAAAAGTGGCTTTCTCTTTATGATGGTATTTATTTATTTAAGTGCCAATCATCAAACTGTAGTAT
AATAATCATGCCATTTTTCTGTTTCCTAGACCAGATAATGGAAATGTATTTGTGCCTTTTGATAGCATGC
CACTTTGCTTTATTAAAGAAAAATCTTCAATAATTTGTCTACAAAGCCTGTTTAAAGTATTTGAAAGCTT
TACCATGACATACATTTCTGCTCAGATATGCTCAAATACTCATTGAAAGTAAACTGGAGACAGTAAACAC
AAAATTGGCAAAAAAAAAAAAAAAAACACTCTTGCAATCACAATTCTAGTGAGGGTCATTGTGGGTGTGT
TACTGCTGAAAAGATTCACGTAGCTGGAGCACATGGGGAGTATGAAAGGGTGTTTTGACCAATTTTTCAA
GTTGAAGAGTCAGATAAAAAGTCTCTTTGGTTTTATTTAGGCACTTAGATATAAAACATTATCATCTTTC
CTCAAATCTAAAAGATGACAAGAAACATATTGATGTTCCTCGAGGAACATATTCCCACCATTTTACCTCT
GGAGTAAAACTGCAGTGAATATTTCTTTTGCAGTCATTTGTGGCCTCACTATCCTTGTGTAACCTGTGGT
TGTGTCTGCTGGGTGGCATTCACTCATGATTAAAGGAGAGGTCTACAGAGAGGTGCAGAAAACACTGCAA
GTAGGGCCTTGGGGGAATCCAGGTCTCGCTGGGGTTTAGGACACAAACTCACTTCAGTGGGGCCTGCATT
TCATCCATTTGTCTCGGTGAGGCTCCACATGTCTTTGTCCAGTTGAGTCATGTAGGTGTAAGCAGAACTT
AAATATGCTATCCTAGCATATTTAATGCTAGCTCCTGCTAACATTCTGCACAGAGAAGGCTTGCCTATAA
GGAGTTTGTAGCGATCAGTAAAACATGGATAAAGATATCTGATCATGACTTATATGTCCAGAATTAAGAA
GAAATAAAACATCTTTCTAAATAGTATGTTAGGATTGCAATGACTAAAACATTCTACAAAGTATTGTTTC
TTCTTCAATCACATTGTTTAACTTCAGATGCTTGTGCTGATCAATGCAAAGCTACCATGGTTAAATGTAT
CATTTAAAAAAAAACGTTCCATCCCCTTTTTCAGATTGTTCCATATCATTCCCTGGAAACCACTCACTAA
ATTTTAAGTGACCTTCAATATTTCCAATGTGAACCTGAGCTAGAAAGAAACCTTTCTTTTAGAAATTTGG
CTTTGGACCCAGTTCCGAGAAAACACAGTTTACTTGTCTATTTCTCCTCTTAACAGGCATTGTGAACCTC
ATGACGTTTGACTTTCAAACTTGAATATTGGCCATTTTTAGCCCAGAGAAATGAAATAAGTATTTATTGC
CATATTTGTATTGGCAGCTTTAAGTCACAGGTGGGATTGGGAGCAGGCAAGATGACCAGCTTCAGTGCTG
ACAGAATTAAGGAAAGGAGAACAAGTGCAAACGAATGGACTGAGAAAGGGCTCAGAAACCAGGAGGCCGT
ATAGATATTGGTGGGCAAGTGGGGAGCTACTAAAATAAAAGAGGCTGCTGCAGACTGTAAAAACTAGAGT
AGGGGTAATGTTAGCCCTGCTGCATCCTTTAAGTCTGCTGTGTGAGAAGACTGTGTTTTTAAATGTAAAG
TACAGAGCTGGGGGAAGGGAAAGTCCCTCCAGATTGGTGGCAGATAGTATAAAGTAATCAGATCCCCCCA
GGAAGATAATTTTGTTGCTCTTGGTGTAGAGTTCTCACTACGAGTTTTGAGCTACATAAAAGATTTAAAC
AAATAACAACAACAAAAAAGCTTTCCTGCTACAACAAGCACTCGGTATGTATTTGTATGCTGTGTACAGT
ATGAGCTAAAGCATACCATATATTGTTTTTGTTATTCCACACGTTGTCAACAGCCCACTTGCGATATATA
CCACCTGAATTATATATTGATAAGTTAGCTACCACTGGAGCTAGTTTGTTTCTTGTTTCAAAATCTTATG
TCCCTATGAAATGCTGTGTATATATATATATCTCTATACTGTAAAAAGAAGTAATATCGCAGATGCTGGT
TTTGTATTTATGAGAGACATTGAAAGTATGGCTTAAAGTATATCAATTATTTGTCACTCTTCACCATTTG
TATAT
>MSTRG.1759.1 gene=MSTRG.1759
GTCTGAGTCTGCGCGGATCCCCCTTTTTGCCCCTGCCCTTCTCTCCAGCGGCGCGACGGTACGAACGGGG
GAGGGTCACATTCCTCAGTTCGTCCCTCTCTCCACACTGTTACTGGGAGGGCAACAGCATTTGTGTGACA
TCCGCATGGAAAATAAACTAATCTGAATTGGAAATGCCACCTGAAAACATCAGGCCAAAGTTTAAGCAGA
CCAATTGTCTGAAAACAGGGGTATTCTACAAAGAAACACAGCGAACGTTGCAGTTCTGAAGAATACGCTG
AACTTCAACCCCAGCTTCTCTACCTCCTCCAGCAATGAATGGCTTAGGAGAACAGTAAAAGGGAGATGTG
GTTAGCCTGTAACAGCTCCTCTCTGCTGCTCCTTCCTCTCTGCACAATCTTCCCTGGCTCTGATGTGGAT
ACCTCTCCTCTCAAATCTGGTCTTTTGTCCTCATATTCCTAGGTATATGGTTTCAATGACAGGACTCACA
TGTTGGCATTGGTACAATAAGCACATTATCTTTGGAACGTATTCTATGTATCAGTGACATAGGAGACCAC
AAGTGTATCATTTAGATATAAAGGGCACTTTGTCTTTACAGAACAGATTGTTTGCTGTAGCATACAAACA
TAGAATCACAGAATCACAGAATCATAGAATCATAGAGTCATTGAATGGTTGAACCTCAGAACAGTTTGGG
TAGGAAGGGACCCTTAAAGATCACAGAGTTCCAACACCTGCCCCCTCCGCCCTTCCCCCCCAAGGATGCT
CAAAGCCCCATCCAATATTTTCATTGATTTTATTTTTTAAAATGGTTTTGTAATAGGGAAAAATAAAAGC
ATGAATTAATTCTATGGAGAATTGCTTTAAATTTGGGGTGATTGGTACTCAGAGCTTCCCATTCAGCTTC
TTACAGCTGACAGAACTGATAGAACTGGCCCTCAGGTTGGCATTAGGTCCATGAGGTATTTATCTATTTT
CTGTGTTGACTCCTCTAGCAATGACAGAGGAAAACATGCACTGAGGCTTCCTGGCTATGTTTTCAGACAT
CATTTCAATATTTATATTTCCATCCTTGCATAATTCATAACAAAACTGGTTTTAGGATTAAAAGACTAGA
AGTAATACATTCACTGAATGCCTTTAACAGAAATATATATTTTCCCATGCTATTTAAAACTTCTTAATGG
TAACTGAAAAATTATCACAGATAAGAACAAAATCAGAAGACTTTAAAAAAAAAAAAAAACACAATTGTGT
CTGACTTACTCATTTGGAAATAGCAACTCTTATTTGTGCATCTCTTTAGTAGATACTAAGCTCTGTGGGG
TGCTTTTTCTTTCCCAAAGGCCTGATACCGACAGAATCAAAACAGTCTAACCACTCCATTAAATGTTAGT
CTTTCATTCCTTCCCATTTCCTCCAGCTATTTTTCTTTGTTTATTCAAGAATAGCTTGGTGCAAATCTAC
AGAGAAGAGAAAAGAAGTTCATCAAAGGTTCCCCTGATTAATCTGTATCTGGCTTCTTGCACCTATATGC
CTAACATACCTGTGAACAGAATACATAGAACAATGCTGCTGTTTTCTGTAAGATGCCCTAGAGAGACTTC
CTGGCCTTCCAACTGTGTGGAAATCTTCCCTAGGCTTCCTTTGTATTAAGGCCCTAAGATAATAACATAC
TCCAAAGAGAACACTAAATTTAAAGTTATGAATTTTAAAGCACTTTGCTACTTTCCTGATGTGTTTGGGT
TCATAGAGACAGAATCTTTCCTGTTGTATGTATTTACAAATTTTGGGGGAGGAAAGATCAGATCACAGAA
TCACAGAATTGTAGGTGTTGAAGGGGACCTCTGGAGATCAGTGCAAGGCTTTTAGTATTTTCTTACTGCT
TTAGAACAGGAGTGCAAAAATACAGGAAGGAGAAGACGAAGGATTGATATTACTTCAAAGTAATCTATGA
AATTCCATAGGCAGCTTGAAAATAATATTCACGTCATAAACATGTTTGCCATGACCTAATAAGCTACATA
GTGCAGTTATAGTTTACTCTTCAGCATTACCCTATAAACCCATGGTACTACAAGTCTCTCCTGCTTAGCT
TTGAACTTGATGAAATAAACTAAGCATTCTGGCAGGCTGGGTCTCAGCTGATTTGTACTCAGATTTATAT
TAAATAACCTACTCATTTCTCTACATCTATGCCTCCCTCAAGCCTCTCCAATTTCAGGCAGAGATGGATG
CAGATGAGACTTTAGGAAAAAAAAGATATTCCCCAAAACAACCATTCATCTAGCAAAGTGTTTCAGATTC
CTCTTGGTGATTCACAAATACAAAATTTCAGTGTTACTAAAATAATCATCAGTTTAGGTGTTGCTCTGTT
TTTCTTTGTGTTAAACTTCCCACTGCTGAAAGGGATATGGAATATATTCATTGGTGGTATTGGGATTCTC
AAAAATGTGCAACAAAGAAGAGACTGGGGAAAAAAAAAAAAAAAAAGAGAATGTAAATGTTTTTATTTTC
TGTTAATTTCTGATAAGAAAATGAGTATTTACCTTCTTAACCAGAGC
>MSTRG.1777.2 gene=ENSGALG00000015813
CGGCTGACCGTTGCCCGGGGATGAGGTGAAGCTGTCGGCTGCCCCGGACCGAGCCATGCGTCGCCACGCC
GACCGCGCTGCGACGGGAGCAGGTCACTGTTGTGTGTGAAGAAAATCATAGGCTACAAATATGGGAAAGA
AACGGACCAAAGGCAAAACTGCACAGGCTGATGAGTCTATGGATATAGTGGAGCCTGTGTGCAAGCATAT
TCGTAAAGGACTGGAACAAAGCCATCTGAAAAAGGCACTGCTGAACGTGGAATGGCATGTTTGTCAGGAC
TGCAAGGCGGACAACAAGACACAAGAGAAATCTGAGGAAGAGACTGATGAAAGCCCCTCGATATGGTTAT
GTCTAAAATGTGGCCATAGGGTATCTCTTGTTTTGTTGTTAATTTCTATTGACATCTTTCAGTGCCTCAT
AATAGAGTGGAACGATAGAACTTTAGTTAGATAGTGATACCTTTTTATTATCATTTTAAATGTGCTACAT
GAGGGATTTGAATTACGTTAGTCTTATGAGAAAGGTCTGCTCTGAATTGCACATGAAGTACTTCAAAGGT
TGGCACAAAGGCATTTAGCAGACTTAAGGCTAAAACGCAATTCTGAGGGTTTACTTTCTATGAAAGTCCA
AATTATTTTTCTAGGAAAAAAATAAATTTATGCTCTAAATTTTTTATTTTCACCATAATACCTCATGCTA
ACATTAGTTTGTTGAAGTTAGAACTCTGCATGCCAAACAATTGGTTGCTTTTGTTATTGTTTGCTTGTTT
TTTTTTCTGTTGCATTCTTCAAGCTGTTCTAACTAGGATTTGTAAATTGGATTTTCAGTCCCCGAAGACT
CTATGTTTATTCTGCTACTTTTCTGTCTGCAGAAAAAATGTCTCGAAATAAAGAGCCATCTATTCATCCT
AATTGGCTGAACATAATTGAATGGTTTTCATTTAAATACTTTCTTTTTACTCTGACTCTTTTTATGTTTC
ATTGATAGTCAACTGGATTTTGTGACGCTTCTGGTTATCAACATTATAGGGCTGTGGCAGAAATTCTCAA
GAGCAGCATGCTTTAAAGCATTACACAACGCCAAGATCAGATCCCCATTGTTTGGTTCTCAGTTTGGACA
ACTGGAGTGTGTGGTGAGTTTGTCAGGAAACAGTTAAGATGTAGCTAGAGGGCAACAGAGGCTGGGATAT
CAGTTGTGTTTTCTTTGTGATTTCGGGGAGTTTGTTAGAAATATGTAAAGTGTTTCCACACAGAGTAGTC
TTTGTTAAGATCTGCTGAGTAAATATTACTCTCTTGTAAAACTCCTAACTAGAATGTTTTTATAATTGAA
CTTAGAAGTGACCAATCAGTAAATGCTGTTGATTTCTTATTTTACTGCTTTTGCTTGGTCAAAATACTGA
CACACAGAAACATGTTATATAGCTCTAAATCTTAATTTTGATCTCTGGTAGAAGCTCCTTTCTGGTGCAA
ACTTAATGAAAAAACTTATTGAGAAAATAAAAGTAATTGTGACCTCCTAATATAAGATGCATTGTTCAAG
AAGTACAGCTGCAGGATTAAAAGATGCTATTGGGTCAGTTAATACGAATTCTGCCTTCCTGGTAACATTC
TCTTCTCTTTAAAGGAACTGTACATTAGTGTGTAATAGAGAACCGTAGCATCCTTAACTGTGCTGTATAG
CAATATGGTATCTGACATAGTTTTGATTTTGCTTGAAGTCACCTTTTTCTAAACTTATCATTCATCATTA
TGTTGTTTTTTTATATCAGACTGTCTCTTTACGTGATCACAGTTAGCACATACATGTGGTGATTAATATT
TTTATCCTATTCTCAATTGGAAATGGACACTTTTAGTAATACATGTATATTACTTATGAACTAGTGAATT
TATTTGTGATTTTAAGTAAGTGTTAAAACTATGATTTTGAGGTACATTTTCTCTGTTGGAAAATATCCAT
AGTTTTTAAGTTAAAGTACTATTGAATGAGAGAAAGTCATTTAGACAAGATAGTGCTTTCTTCTCTTGTA
CTAGCTTGTGTAAGGGGTTAACTAGAGAACTATATATTGGGCTTAAAGTATTGTTATTAATTAGAG
>MSTRG.1799.1 gene=ENSGALG00000036823
GGGGGGGCGGGAGGAAAGGGGGGGGACGGGCTGGGAAGGGACTTTTGTCAGATCCATCGTAACGCGTAAC
AATGACAGCTCTGGGAACAGCTGTTGGGGGGGGGGGGGGAACAACCCCCCCTCCTCACAGCGCTCACGTC
GCTCTGTTCCGGAGCCGCGAGCGAGGCCCGCAGGACGCCCTCCCCGCAGCCCCGGCCCCGCACCCGCAGC
CGCACGCCCCGGGGCCGCTTCCTCCCGCCGGGGCCGCCCCCCCGCGCCCCCCGGCCCTTTGTTGCATTAT
TTTGACACCCGCGTGTTTCCCAGCTGGCCCGGCCGGCCCCATCCATCCGTTAAAGATGTCTTTAAAACGT
TAAGAAGTGAAGCGTGGAAATGTGTTTCCCAACGGTTGCGGGGCTGATCCGTAACGCGTCAATTAGGGAA
ATCCGCCCGCCGACAGCCGGGCCGCCCCCCGCCGCCCTTCGGCGTGTGCCGCCGCTCCGGGACGCGCCCC
GGGCGGAGCACCCGCACCTGTCCGCGGGGACGGGGGGACGTGGAGTGCTGTGTTTGTTTCTGTTCGCACC
CGTTCGATGGACGCGTTTCAGCCCCACGTGCTCTGCCAAAACGCAGCGTGTCTCCCCATTGAGCCAGCGG
CTGGAAAAGCTCCCGATCCTCGCAGGAGGCACCGAAGGGAAGGCTCCGAAATCCCGGAGCTGGTGTGTGT
GATACTTTCAGGATTAGAGACACTCAGGAAAGAGCCATTGCCTGTTCTCATCTGGCTGAAACCAACCGAC
CGACCAACCAACAAACCCCAAACCTTTATTGATGAAGTTTTGTCACCTGCGGCACAAAAGCAGACGGCTC
CGTCTGACTGCAGCCTGGGCTGCGTTCTGTGTGCCTTCATCTCTCGGCACGGCCGCGCCCCACTCAGGCG
CTGCTATTCATTCAAACGGGACGAGCCCCACTGCGCTGACATTAACAGGGACTGGCTTTTCCCGACCTTG
ACATGCCGTCAAAAGAACCTTGGCCAGGATCAGCTCTTCAGTGCAGGTGTGTAACACGTTACCTCGCTGG
AAGAAAGAACTTCAAGAATGCATTTTGAGATGCGTGCCATCATCTTAACAGAAGGCGATTCCTGGAGGTT
ATGAAGCGGTGCGATAGCTGCTTGGTTTAACAGCTGCTCAGCGTTACCGCCGTGTTCCCCTCTTATTGGC
AATGCTGTCTGCTTTTGGCCAAGGGGTGGCAGAAGCACCAGGCAGGAGCTGTGCCAGCTTTGGGCTGAGG
TCCTGGTGAGGACCTTCTCGTGCTGGTTCTGAGCTAAGCAGTGTCTCTGCAGCACCTTTCTGTGGGATGG
GGAAGCTTTTCCAGCTTAGCCTAGGAGCTAACGGGGAATGGTTTAAAACTGAGGCAGGGGAGGTTTAGGT
TGGATATTAGGAAGAAGTTTTTCACACAGAGGGTGGTGACGCACTGGAACAGGTTGCCCAAGGAGGTTGT
GGATGCCCCATCCCTGGAGGCATTCAAGGCCAGGCTGGATGTGGCTCTGGG
>MSTRG.1800.3 gene=ENSGALG00000036823
GCAAAAAACCTCTCGGATCCTGGAAACGCGTCCTGGGACGGAGCTGGAGCACTGCTGCTGGGGCTTTGGG
TGGCTGATGGAGCTCTCCAGGCGTGCGGAGAAAGGCTGGGGACGCTTTGTCTGGAGATGGAGTACAATGA
TCCTCAAGATGGAGAGAGCTCTGCCAATGCAAGAGCATCCTGAATGCCAACCTTGGGAAGTCTGTTGAGG
GAACACTGGGGAAGCAAATGCAGCCTGGCTCCACTCTAGGAGAAAGACAATGAGAAGGGGAAGAAGCATA
TGAATGTAGAAGACTGACTCCCACCTTGCACTATGCTGCATGCTAGGCAGGACCACACATCACCTCCTTT
TCACCTGAGTCAATGGGTGCCACTTGCGGACAGGAACTAGGAGATAGATAGGAAGTGGGGATGAGAACCT
GTGAAGAGATACCCTCTCAACCGAGCCCTGGTATAGACATCCCATGCTGGATGGTGCAGACAAGAGGATG
GACTGACAAGGGGAGACAGGAGTCAGGTCTTACAACTACAAAGATCAGCAGTTGTGGTCCCAGCACCAGA
GTCCCCTTACAGGACAAGGGTGAGTTTTGGTAGGGACAGCCATGGCATAGAAGGTCTTAGCCTGGACTCT
GTCCCCCTGCAGCCCTACAGGCAGGAAAGTTGTCCTGCCTGTAATGCCAACCCAGTGCGGAAGCAAGCCT
TGACCCACTCTGGATGCCCTTGATGGTTACTCCCAAGGAACAAATGTCTCAGCTGAACATCTTGTGGCTG
CTATGGTTTCCAGAGTAGGTTCCAAAAAAAAAAACAGGGACTTGCTTGAAGAGTGCCAGCCTGCACCGAA
GTGGGTTGATTGTCGTGTGGGTCCCAAGGCTGCCCTATGAACAGGTAGAGCCACAGCTAAAAGACTTTCC
CTCCTCCCTGCTGAAAATGTACTCACATGTATTTCTCCTCTCACTTTTTCTCCATACCCAAACGGCATTC
ACGCAAGGAGGGTGAGCTGGGGAAAACAGCATCAATTAAACATCTACTTCTCTGTGAGGAACACTTCATG
TGACAGTGGCAGCCACCTCACCACCCAGCCCTGACAGTCACAACACTGGGGTGGTGACAGGGAGAGACTG
CAAGAGCAGAGGGTCTCCTAGACATGACAAACTTGCCATGCTCTTCTCAACAAGTATGCAGAAAATCAGC
ATGAGATAAGGCATACAGAACAGTTTCTTTCCCTTCTTTCTTTTTTTTTTTTTTGTCCGAGCAATACATA
TCTGCAAAAGATAGACTCAAAAGTCCCAGTATTCAGAACTTCTGCTATGCAGTCGATCCAGCTGAAAAGC
GAACAAACAAACAAACAAAAAAAGAAAAAAGAAAAAAGAAAAAAGAGAGAGAGAGAGAGAAACCTTTCTG
AAATCACACTTAGTAATTTTCCAGCAGATCTACAAAAGGAAGCTTTTATTCTTTTGGTTGTGCATGTCTC
CTCAGAAAGCAAAAGGCCTCATCTGATACCGAAACAGGTCACGCTGGTTATTTAAATTTTGGTTGTGAGA
ACACTTGCTCATGTGTCCTTCCCTGCTCAAGGAATGGTCTTAGCTTAATGAAGCCACTAACTTCGCTCTA
TAGAGCTAAGTGTTTTCTTTTAATTTCTCCTTCGCTCTTGGAAGACCACTCATGCTCAACACTGCACATG
TGCAAACATGTAGAGACAAACATTTTCTTTTCTCTCCTCCCCCGCACCAGCATCTTCTGCCCATATGGGA
CAGATAATCCCTTTTCATATCAGCTCATCTTCTTCTTTCAACACAGTTTCCTTGACATCCCAAATTACAA
CCAAATGGAGGAACGGAGGAATGAGCCTGAAATCAATTTCAGATCACTCAAAAGAAATAGATTTATAGCA
AAGATAAATCAGCAAAACCTTTGAGGGTAGATCCCTGAATTCTTGCCGCAATCCCTGACATATTTAGTAC
CTGTTGATAGAGGCTAAGACAGCACCTAGTCACTGATGCAAGGGGCTGGGACACGCGCAGAGGTCATCTT
CCCCATGGGTGGTGGTGGGATGAGCATCCCTTGCAATGGAAGGGTTTGGGTCAAGAGTGTCTGTAGGAGC
ATCCCCAATGAGGCATGGAGCATCATCCTGTGTGTCCCACGTGGGACAGGTGGGATAAGGGAGGTCCAAC
ACTTGTGGCTGCTTTTAAACACAGGTAAAGGATGCCCTGAGCACCCCAGCTGGATTTTTAGCCCCACGTG
GTTAACAAGAGCTTCTTAAGAGTTATCTAGGAGATAATCCAGAAATTCCCTAACTGTGAGGAACTATAAG
AAACAATGCAATCGCTAGTAGCATTCTGGGGTGCATTAAAAATATTATAGCCAGCATGTTTGATGGAGAC
TGTCTTCGCC
>MSTRG.1823.1 gene=ENSGALG00000034083
TGAAGAGCTCTCTAGCAATGTACATACCCTAAGTACTCAGCACTATTTGATCAGTCAGCGACCCAGCTCC
GACGCTTACCCGCAAGCCCGCTACCAAGATAGCCAGCCGCGACACCGGACAGGAGAAGGGGCTGCCGGGC
CGAGCCGGGCGCTGCTGGGAGATGTAGTTCGCCTTGCCTTCCCGCCCACAACAATGGCCGCCCGCTGAGC
ATTTGGAACGTGCGAGGAGCTGCCAGAGGAATTGTTATTATTTCCGTTGCAGCTTTGGCAGATGCTTCTG
CCCCGGATTGTGCCTTTAGAAGCGTGACACTCGTCGGTGCTGGGTGCAGCCTGCTTCAGGACAGGCATTA
TCAGCCTTCAGCCAAGATGGTGGCATTTAACTTGAAGGCTTTGGAGAATTTCCCATTGCTGATGTACATC
TTGGCAGCTAAAACGTTGATTCTTTGCTTAGCGTTTGCTGGAGTTAAAATGTACCAGAGTAAAAAAATTG
AGGAAAAATTGAAGAGGGAACGTGAAGAGAAATTGAAAAGAGAAGCGGAGAAGAAGGGTGATTAAAGAAT
CTCTCAGATTCTGTGACACTTGGCAGCTTGCTTGGATTCCTTTCCTGGGAGAACGAAGGCTTCCTATAGA
TGAAGGATGTGTCAAAGGAGTAAAACCCTCCAGAGTAACATTCACTTAAACTGTATCTCAACTTTTTGTA
TGTACAGCAAAATATCTAAGCTTCTATTTATGCAATAAAAAAAACATTTGTAAAAAAAAAGTAACGGCCT
TGGTTACTGCTTACTTAAATGCTACAGTTAGAGCTGCTGAGGAGGCAGTTTTTAAAGATTAGCTGCAAGG
AGGAGGCTGATTTAAAAAAAACAAAACACTGAGCCCATTATGGGTGTATACAGAGTTCATGGACAGACAG
AAGGAATTAGAGAGGTCTCTGTGCAGCTTCTTCAAGCAACTACAGGGGTACAAACATGAGGCCTGTGGGC
TCTCTATTGAATCCAAATGAAAAAAACAAAGGTAGGAGTTTCTTAGGGTGGTCTTTTTCAAACCTCTTTC
CATACCTACTACTTACTTCAGAGAAATGCAAATCATAGCATCGGTATGAAAATCTTTGTGGAAGTTTAAT
ACGAGAAGGTTTCTTGTATTATGTTGCGTAGTCTGAGGACTGTGTATGGCTCTCTGTTTACTACTTGGCC
TAGAAAATAGAGACAGTTTAATTACCATTACTAGCCATTCCTGCATGTTCAATAACTTGGAGTCTTAAGG
AGTAAGCACAGTCAGTCATGGTAGGTTAATCAACAGAACAGGTGGTTTGCACATAAACAAAACCTTAGGA
ATGTGCAGCAGTGGTAACAGATATGTTTACCTTCGCGTTTCCTTTATAAAGCACCTGTAGATCCTTGTCT
TTTCTGGAAGTGAAGGTGAATGTGAAATCTGTCAGTAGAGTGGAAGAAAGA
>MSTRG.1883.2 gene=ENSGALG00000022813
GGACGACAAGATGGCGGCGCCCTCGCTGCTGAGCTGTGGGCGGGTAGCTGCTCGCAAGCTGTGTTTTACA
GGCGGTGCGGCTGGAGGCCTGGGGGCTCCGAGGGGCGACGCTGTGCACCCGGCCAGGAGGCTCCCGGACG
CCGCCGGACAGCAAGGCTACAGCAGCTGCTCAGCCTGCTCCAGAAGAATTTGACAATTCTACCTACAAGA
ACCTCCAGCACCATGAATATAATATCTACACCTTCGTTGATTCTCTTGTGGTTCTCTCAAAATTCAGGCA
GCCGCAGCCATCTTCTGGAAGACCATCGCCAAGGCACTGAAAGAACCACAACTAAATGCACAAGCAGAAT
GATAAATTCTTCTATTTAGCTCTGATGTATTATCTGTTATAAATCAATAAATGCATGAT
>MSTRG.1910.1 gene=ENSGALG00000051887
CTGGGGGGAGCGTGGCCGGGAAGGAGGGAGGGAGCGAAGGAGCCGCCTCCCGCAGGAATCCCGGGCAGGC
GGCAGTAGCAGCGGCGGCAGCCGGGACGCGCGGCTCCCCCTGCCTGCGCGGCGGCGGGAGGCGGGTGAGC
ATCGAGGAGCAGCCGCCGCCTCATCCTGCGGCAGCGGCCGGCGCTGCCCGGCGAGCGCAGGTGGCAGTGT
AGAAGCCAAGAACAAAAATTGGCAGAAATTATATTCTGTATACGAGAGAATGAAGAGTATACTCATGACT
AAGCACAGGAACCTGGAAAACCACAGGATTCCTGGGAAGCCACGGAGGATGGGGTGAACTCAGAGCTGGA
GCATGAGGAGTTTTTTGGAACTTGTGAATGGGAAGTTATCCTGGCTTTGGTCAGGTGATCCACAGTGACC
GGTCAGCCCACCAAGAAGATACCTCAGCAACCAGGTGGTGTTGGACTAATGCTGTGGATCGTTCAGCCCA
GACCTTGTAGTTGCCCATCAATCGCTCAGTAGTCAGTGTAGATTCTGTCTTTACAATCAGCAGCTACATC
TGGCTACTGGGTCTCTGATGACATCTCATATCTTCCATCTAGACTGTTTGTTGGATTTCTGTCTTCTCTC
CTTGGTGCAGAGCAAGTTCACAGTGCTAACAAGTTAACGTCAGAGGTGTGGCCCCAAGTAAAGAATTGGA
TATATTGGATGTTGGATCTTCTTTACAGTGGGAATCAGATTAACTATCTGGATGTTTTATATTGGGAAGC
AGAAATATTTTCTGTAGCCTGTTGTGGGGGCTGTAGTTTAACTGGTATCTGTAAATTGGAACTATAAAAA
TAATCGGACTTTTTCACTGAAGAATCTTCAGCCTACCCTAATCAAAGGATAGGTGTTGAAAATGGTATCT
TGTCTGATTGTGTGACTATTGCATAGTAGGGGAGGAAATGTACTGTGAACTGCGGTGCGCACAGCTGCTG
TTAATCAGTTGTGTGGGAAGACTGTCCAGGTTTGGGGCATGAACCTGGCATACAATGTAGATTTCTGTGT
TTGTTAAGCAACAGCTACATTGTCTGCTGGGTTTCCAGCTGCCTGGAAATACAAAGTGGAGGGTTGTCTA
CAATTTTTTTTTTGTCAAGCTGCCTCTCTGCCAATCTTAAATAAGGAAAATAATGCAATTGAGGTCTGTG
GGCTCCCTCACTCCTTGTTCCAGCTCAGGTGATCCAGCTGGTGTCTGCAGAGCTGGGAGCCAGGGTGAAT
ATGAAGCTAGTTAGGAGGAAGGTGGTACAAGAGACTGAAGTGTTGCAGGCATCAGAACTTGAGCAGCTCT
CACGTGGAAGCTAATGCAGGCTGTGTACATAACCATTACCTTGCCTTGGTGATGGCCTTTTTCTTTAAAA
AGTGTGTGTGCTATACGGTTAGGAAATCCTTTTGGAGAAGAGAGTCGTGGGAAACCATGATAGATGCTTC
TATTCTAGATCTGATAAATGTACTTTTAAAGAGGTGCTACATATAGTATGGCTTATAAACAAAGTGCCTA
GAAATAAATGGGGAGGGATAAGCTAATGTCTTGAGTGTTGGCACCAGCTGGATCTCTTAAGCTTCACCAA
AACTAGGATGTTTCACTTGTGCATTATATTTAGCTGAGCAGTGACAAACCAGGCAGTTTCAGTTTGAGAA
GAGGAGGCCTGGAATAGCAGGAGACTGTCCATTCAGACTTGAACTGCAGTCATAGTAGTGAATGGGGAAG
CTTGTTCAGCTTGAGCTTGTACAACGTATGGCTGTACTGCTAACTCTTCAGTGTTGGTATCATGTGTATT
TTGACCATGGACATTGGAAGAGCTGTGATGGCCAAACAATGAAGAAAAGTATGGTTTGGTTAAGCCTGTG
TTTTCTGACTTATCTACAGGTTGTTATAGATCAGCAGGCATCCAGAACTTTGTTTGAATAGCATACTTAA
AGAAGCAGAAGGGTTCCTAAGTGAGTGCTTGTATTAAAAAATTTTTGTTTCTGTTTAAAAACAAATAAAA
CTTCTAGTGGAAAGAACTGTGTCATTCTGTTTACTGTATTGAGCTAGGTTTCCACAAAGTGTTACAGGAA
CTAGGGAACATAATGGTGTTAATTAACACATCCAGTGTAGAGGGTCCTGCAATTCACCTTTTGGATCGAG
GGTTCCTGTAAAATTGTACAGACAATTGCCTACGGACAGTATCTGGAGCAAATATTGATTATCCATTGAA
GGAACTGGATTATCCACATATCTTTGAAAACTACTTGTTAATGTTGAGCAAGTGGTTTGTCTGCTCCTTT
ACATGATTTCCTCAATGCTAATCTGTTAGCATCTATATCTCTGTATAAAATTGGTGAAGACTTGTATATG
AAGTTCATTGTTTAAATTAGTTGGCACTTTCTTGGTTGTGTTATAGATGTTTCTCTCCGTATAGCCTCCT
TCTGAATCTTGACTAGCATACTTATAATATTCATAAAAATGGCAACATATTCCTGTCTGTGGTGTTTATG
AGGCTCATTTAGCTTTAGTTGGAACTAGACAGAACTAAGCAGCAGTTCTTATGGTGTCGCTTTGCTCCTG
TGTCTGTAGTTCAGCTCTTCAGGGTTCATATCAGAATAAGGTAATTCTGCCCTAACTGACTATATGGCAA
ATGCTGTATAGCAATTAAAACATCACTGTAGTGTTCAGCATTAAGCCCCCTCTCCTATTCAGTTTCACTT
CCCCACTGTTTCAGTTAAACTTACAATGTTGAAATCCCCTTTGTGGGCAGGTACTTCTGGTTCCTCTTAT
TTTTTTTGTCATGCTATTTGCTTTTGTATACAAGCACCTTTTAAAACAAAACAAAAACTATTACCTTATT
CTGAAGTTTTTCTGTCATTTTCAGTGTCTAGCATAGCTAATGGAAGCATGTAAAAATGGTTACTCCTCTT
ACCACCTGTTCTTGTTTGTTATTCCTCCTTTTTTCCTATTCTGTATAGATTCCAGAAGTGCAAGGCCTGC
AGTAAGCAGAGTGACTTGTGTACCCAAAGAGGGGAATATGAGACTGACAGTCCAGAGCTGTCCATCTCAT
TGCAGCATCTCTGAAGCCAGATCAACGTAGCGGGTGTTGATAACTGCTGAATTACTCAACCGTATTCCTT
CTCCAAAAGGCAGAGCGTGGAGTTGGGAATTCGAGCTTGATTTTTACTGTTTTTCCCCTGTACAATTCAC
TAAGCAGATAATGGGAGCTAGAACAGTGCCAGTTGATCTGTTTGCTGGAATAGTGGGCTGGAGAAAGATC
TCAGTACTTTCATCTTGTATTTTCTTCTGTCTCTCTGTTCATGTAATACCTTCCCACGCTGATACTTCTT
CCTGTCTTGACTCTTAATTTGACTTTATATCTGTTTAAATCTTGATACCAGGAAGAACAATATTTTTACG
TTCTGGCTCCAGATAACTGCTAGGAAGGCCTCACTGCTTACTATTTCTGTTCTGTAAAGAATACCTCTGA
ACTCTATAAGCACTATTTTCTTGCCTATGCACATTGTTTCTGTGCAAATCAATTTCAAAGAACTGAAAGG
ACATACCTAGTCTGACCTTGATGCACTTCCAGCATGTGCTGCCATATCAGTACACAGTAGTGACACATAC
ATTCTCTAAGGTACTTCAAGCAAAGCTAGAGTCATGAAGCTTCTAATACTGCGATAACAAAATGAAAATG
TGGTTGCTTTAGTGTGCAAAAATGAATGGGTTGTTTCAGTTGCTCAAAAATGTGCATAGACATTCCCAAC
TGGATTGAGCAGATTGCTGAGATCTGGAAGGTTTCTACAGCCTAATTGCCAGCTAATTTTACGTCCTGTA
CACATCTCCTTTCTGAGGCTGTCTGCTTGGGGACTAACTGTGCTGTAGCTGTTTTCCGAGCTCTTCCAGC
ACAGAGGAAGTCCCTGAGAATGTGCCTGTGGAAGGGCAGAACAGAAGGGACGGAATAAGGGTTTTGGAGC
ATTCTCTTAGAAAACCCCTCAGCAGAGACTTGCGCAAGTTGAGTGGAAGAAAAGGTAGTTCTACAGTGAC
TTATACTACTGCTACTCTATCTCAGGAGTGTCCTTTTGACAGTATGCATCTTCTAGTGGTAACTCGGAAG
GAAGAACTGTGCTTCATTTCAAGGAAGTGACATGCAATTGTATGGCTAATATGATAGTTGGTATGGCTGA
TATGATAGTTGCTGTCTATGTATACAGCAGCGTGAGTTTTGTTTCAAAAGGCTTTGCTGAATTGTTGCTG
TCCCTAACAGTTAACCAATGCTATCCTTCTAAAGTAGAAATTTTTCTAGCTGCAACTAAAGTTTTCTTCT
GTGGGTTGCTAAGTAACACCTGCACGCACTGAGTCTTCCATTTTCTTTGAATGCCAGTCTTCCATGCAAA
ACACCTTTCCAAAATTAGTGTCTGTCAAGATCCTGAAAGGTAGTGGTGCTGCAATTCAAGTCAATCATGT
TGCCTGCAGTAGGTGTTAATTCTCCCATCTGAAGACATTTGCAGAACCACTGATACAGTGAATCTCTGAT
TCTTTACAGCTACAAGAAAGCAGCATCTTCTGAGACACTTAAACACTAATTCTGGATAGAAATTGCAAGG
GACTCACCTCTAACATCAGCTTGCTCATCATCACAATGTCTAATTTCAAAGCTATCTTATGTCTAAAATG
CAGAGAGAGGTGGGATGAATGACCAGGTAGAGGACTTCTCACATACACCAACTAACATTTACATAGCTAT
AGATGCTGCAGTTTTTAGAGAGAGGTTGAGTACTAGGGAAGTGCCAGGGGACAAGTTGGTGGAGAGTACT
TGTAATAAATATTTAATTTCTTTAGGTCCGCTCTACCAGAAGAGGAATCAATCCCTTCCATGTACGTAGA
AACTTGGTATACTGTTCAGTTAGACATATTTGTTTTTCCATGCTTTTTGGTTACTTTGCTTCCTCTGTGC
ATGTGTGCTTGTTCCCTAGTTGTTCCCATAGTATGGACAGATGACCTGGGCCTGCTTTGAGAGCAGTATC
AGAAGCTGAACAAGGTGCAATCTCTGCTGAGAGCAGCAGTTGCTGTTATTTTCCATGAGCATGCCTTCTC
TGTTTCATGAATCTCACTTAGGGAAGTACATGCTCAGAGGAAACTGTTTTGTAGACTTATCCAGAGTTAT
CTCAGTGCTGTGTATAATTGCAGTCTTTCCAAAATGTCCGTGTAAAAGGCATTAAAACCACAGCAGCACA
GCCAAGAATACCTCCGCTCTGTAGCTGTGGCCTTTCCAATATTCAAAAAGTGAATGAATGTAAAAGCAAA
CAGGCCCCAGTGCTGCCTTTTGTCTGTGGTTAGCCTCGGCAGCTACTGCAACACGCAGCAGTGGGGTTTG
TCATGGTTACTGCAGAGCTGATTCATTAACTGTAAGGCTAGGAGTTATGACAACTCTTTCTAATGTCTCC
CTCTGTTTACTTTTCTATATATGTATACTGAAAGAGAGGTGTGAAAGCAAGTCGTATGAGTTGCTGAAAA
GCCAATCTCTGCACCTTTGCAGAAGGTTCTCAGTCCTTTCTACCAGGTAGTCCTGGGCCTGACAGCTTCC
TGAGGGGTGTGACTTTTCTGCTAATACCTGAGAGCATCTGAACAGTTATTGGCATAGTTTATGCTGATGC
TGTTTCATACATTTTGGGTTATATTCAGAGTTTGCTTTCTTACTGACTGGAGTTATTGACTTTTAGACCA
AAGCATGTTAAGTTTAAGAATGTTTTTTAACTGAGACGGGAGGTTTGTGTTAGATATTAGGAGGAAGTTT
TTCACACGGAGGGTGGTGACACACTGGAATAGGTTGCCCAAGGAGGTTGTGGATGCCCCATCCCTGGAGG
CATTCAAGGCCAGGCTGGATGTGGCTCTGGGCAGCCTGGTCTAGTGGTTGCTGACTGCATATAGCAGGGG
GCATTGAAACTTGACGACTGTTGTGGTCCTTTTCAACCCAGGCCATTCTGTGATTCATTCTATGAAGTTG
TTAAACCAAACTATTGTGAATATGCAGTTACACCTGGTTAACACCATGTAGCTTAACTGATGCAACAAGA
TAAACAACTAAAATCCTAGGATGCTATTCACGGCAGCAACGTGAAACTCACTGGAGTTCCCTGAGCAGTT
AAGGACGTCAATCATGCACAGTATATCCTACTGGTTGCATAATCAGTCCCCTGAAACTAGTCTTCTCCCA
AGGCCAGTGGGTACCCT
>MSTRG.1910.5 gene=ENSGALG00000050699
GCAGATACATGTCTGTTTTCTACCAAGTTGGAGAATGGAAGACTGAGGGTATAGAACAAGACAAGGGAAA
CACGACTTGAAGCAAAGAGAGATGATGGTGATCATTTGGTGTTGTGCCTGCAGCCGTCCCCAACTAAGTT
TAGGATGGAAATGTAAAATAAAGTTCCAAACCGTCAGAAGCAACTTGTGGAACAACCTCTCAACTGCAGG
AGCTGAGGAGAAGCTGCAGCTCTTTGAGATGACAGTAGGGTCAGAAAACAAGAGAGGCATTCGCTGGTTT
CCTTCCCAGTCCCTAAGTTCTTCAGCTACACCTGTTGTCCTAGGTCTCTTCTTTAATTCAGTTGTCTGTA
GTTAAACTTCTGAAAAGAATGGACAGCTCATCTCAAGGTTTTAACATTAATAGGAACCTGTGGCCCTTTT
GAGACATTTATTCACTAGCCCTCAAGAAGATGGATAAGTTGATAAGTCGATCTGGCTACTTGTAATTTGA
AGTTGCGTACCTGCTTGAAGCTCATGACAAGGTAAAGACCACAATTTTCAAGTATTCTGATATATTTAAT
GAAATCACTTTAATCAAAGCCAAAATATACCATCTTAAGGAAATAAACACAGGATTGTTTTCTTTAAAAA
AAAAAAAAAAAAGCAATAGATGTAAAACAAAGACGAAGATTTATTTGCGCACTGTGAGTGTGAAACTTTT
ATTAGGTCATCTGCCTTTAATTAAACAAAACATTCTTTGTTATCCCCACGCTATTCTAGGATAGGATGTT
TTTGTCAATTTATGGTTTTGTTGGGCTATGGAATATTCCAAACAATTTGAAAATGTGGTTAGATTAGTTT
TCCCTGGGGTTTGACCTCAGTAAACTTATCTTGCGGTAGGACGAGATGGCTTTGCCTTTGTAGTGTTTAT
TACCTCAAGGCAGTTGTTGTGTGTTTAATTAATATAACATGAGGCGGTGTGAGTTTGGGGGGGTGGGCTG
TGTGCTCTGCTCTGTGGGTTTTTCCCCTATCCCAGAGCTTTGAGTCATCCCTCCACGTGGTCCCCCTCCC
CTGGCTGAAGAGGGCTGTTGTTCCGTGGCACCGGAGGGTGGGGGAGAGGCGATTTGAGTCATCTTCAGCG
CTCTGCCATGGCATACGTTTCCTGCCCAGAAGTTGGGATTGGCGTGGCCGTGGCATGCAGCCCCGCAGTC
CTTCCGGTTCTGCCTCATGGTGTTTCCTGCTGCCGCGCGTGGCCACGTGCGTGTCTTCGGGGCGCAGAAA
GGGAGCTGAAGCACAGCGCTCACCGGTTGACCTGCGTGCCGTAGGGGCGCATGGGCGAGGTGAGGGTTTT
AGTAATGCCCGTAAGGCAGAAGCCGTTCCTTGTGTGCCATTCATCTCTTTCTGGAGCGATTCTGCAAAAT
AAAAACGGAAAGCGGTCGGTAGCACGGCAGCACATTCCTTGCTTTTTAAGCAGGCTGAGTCCTTCCTGGC
ACGGAGAGCTACTGTTGATTATTTAATACATTGAATGAGGCATTGAAATTATTCCCTTTTTCTACGGATT
CGCACGCTGTATGGCACAAAGTTTTTCAGAGCAGCGCCGCTCCACCCGCCGCCCTTCGCTTTGAAAGCAA
TTTCCAGCTTACATATTTAATAACAATTACTATTTCTCTACGTAACGAGGAGGGACTCTCCCCGCCGGAG
GTGCCCCTTTTCACTCTCCCCCCTCCCCTCCCCTCAGCGAGCGCCCCGGCGGGGGCAGAGAGCGCGCCGA
TGGCTGCGGGACGCGGCTCGCAGCGCGCGGATTAGCGTAATGTGTGCCAGACATTCCTCCTATTTAGATG
CTGGCTGGTCCTGAATGCGGCCGTGTCTGTGTGAGGCGAGGGAGTTTCCTGCTTTAAATCACCAGCAGGC
TCCGGCTGGGCGTTCCCGCTCGCGCTCGCTGCCCTTTTTTCCTTCCCCCTCAATGAGTGTCCTTTGTGTA
ACCCCGCTAATTCAGAAAATTCTCCGCGGTAATTGGAACTGCCCCGTCACGTGGCCGCCGCCCGCTGATT
GGCCGCCCTTAATTGGCGGGTCGCTATAAGAGCGGCGTGCGGCGGCGTGCGCGCAGCGGCTCCGCTCCCG
GCCCGGCCCCACCGCACCGGGGGGCTCCGGCGGACGGGCGGGGGCCGCGCTCCCACCCTGCGGGGCCGCC
GCCCGGCGACAGGAAGGGCCGCTCCACGCGGTGGTGTTGGACTAATGCTGTGGATCGTTCAGCCCAGACC
TTGTAGTTGCCCATCAATCGCTCAGTAGTCAGTGTAGATTCTGTCTTTACAATCAGCAGCTACATCTGGC
TACTGGGTCTCTGATGACATCTCATATCTTCCATCTAGACTGTTTGTTGGATTTCTGTCTTCTCTCCTTG
GTGCAGAGCAAGTTCACAGTGCTAACAAGTTAACGTCAGAGGTGTGGCCCCAAGTAAAGAATTGGATATA
TTGGATGTTGGATCTTCTTTACAGTGGGAATCAGATTAACTATCTGGATGTTTTATATTGGGAAGCAGAA
ATATTTTCTGTAGCCTGTTGTGGGGGCTGTAGTTTAACTGGTATCTGTAAATTGGAACTATAAAAATAAT
CGGACTTTTTCACTGAAGAATCTTCAGCCTACCCTAATCAAAGGATAGGTGTTGAAAATGGTATCTTGTC
TGATTGTGTGACTATTGCATAGTAGGGGAGGAAATGTACTGTGAACTGCGGTGCGCACAGCTGCTGTTAA
TCAGTTGTGTGGGAAGACTGTCCAGGTTTGGGGCATGAACCTGGCATACAATGTAGATTTCTGTGTTTGT
TAAGCAACAGCTACATTGTCTGCTGGGTTTCCAGCTGCCTGGAAATACAAAGTGGAGGGTTGTCTACAAT
TTTTTTTTTGTCAAGCTGCCTCTCTGCCAATCTTAAATAAGGAAAATAATGCAATTGAGGTCTGTGGGCT
CCCTCACTCCTTGTTCCAGCTCAGGTGATCCAGCTGGTGTCTGCAGAGCTGGGAGCCAGGGTGAATATGA
AGCTAGTTAGGAGGAAGGTGGTACAAGAGACTGAAGTGTTGCAGGCATCAGAACTTGAGCAGCTCTCACG
TGGAAGCTAATGCAGGCTGTGTACATAACCATTACCTTGCCTTGGTGATGGCCTTTTTCTTTAAAAAGTG
TGTGTGCTATACGGTTAGGAAATCCTTTTGGAGAAGAGAGTCGTGGGAAACCATGATAGATGCTTCTATT
CTAGATCTGATAAATGTACTTTTAAAGAGGTGCTACATATAGTATGGCTTATAAACAAAGTGCCTAGAAA
TAAATGGGGAGGGATAAGCTAATGTCTTGAGTGTTGGCACCAGCTGGATCTCTTAAGCTTCACCAAAACT
AGGATGTTTCACTTGTGCATTATATTTAGCTGAGCAGTGACAAACCAGGCAGTTTCAGTTTGAGAAGAGG
AGGCCTGGAATAGCAGGAGACTGTCCATTCAGACTTGAACTGCAGTCATAGTAGTGAATGGGGAAGCTTG
TTCAGCTTGAGCTTGTACAACGTATGGCTGTACTGCTAACTCTTCAGTGTTGGTATCATGTGTATTTTGA
CCATGGACATTGGAAGAGCTGTGATGGCCAAACAATGAAGAAAAGTATGGTTTGGTTAAGCCTGTGTTTT
CTGACTTATCTACAGGTTGTTATAGATCAGCAGGCATCCAGAACTTTGTTTGAATAGCATACTTAAAGAA
GCAGAAGGGTTCCTAAGTGAGTGCTTGTATTAAAAAATTTTTGTTTCTGTTTAAAAACAAATAAAACTTC
TAGTGGAAAGAACTGTGTCATTCTGTTTACTGTATTGAGCTAGGTTTCCACAAAGTGTTACAGGAACTAG
GGAACATAATGGTGTTAATTAACACATCCAGTGTAGAGGGTCCTGCAATTCACCTTTTGGATCGAGGGTT
CCTGTAAAATTGTACAGACAATTGCCTACGGACAGTATCTGGAGCAAATATTGATTATCCATTGAAGGAA
CTGGATTATCCACATATCTTTGAAAACTACTTGTTAATGTTGAGCAAGTGGTTTGTCTGCTCCTTTACAT
GATTTCCTCAATGCTAATCTGTTAGCATCTATATCTCTGTATAAAATTGGTGAAGACTTGTATATGAAGT
TCATTGTTTAAATTAGTTGGCACTTTCTTGGTTGTGTTATAGATGTTTCTCTCCGTATAGCCTCCTTCTG
AATCTTGACTAGCATACTTATAATATTCATAAAAATGGCAACATATTCCTGTCTGTGGTGTTTATGAGGC
TCATTTAGCTTTAGTTGGAACTAGACAGAACTAAGCAGCAGTTCTTATGGTGTCGCTTTGCTCCTGTGTC
TGTAGTTCAGCTCTTCAGGGTTCATATCAGAATAAGGTAATTCTGCCCTAACTGACTATATGGCAAATGC
TGTATAGCAATTAAAACATCACTGTAGTGTTCAGCATTAAGCCCCCTCTCCTATTCAGTTTCACTTCCCC
ACTGTTTCAGTTAAACTTACAATGTTGAAATCCCCTTTGTGGGCAGGTACTTCTGGTTCCTCTTATTTTT
TTTGTCATGCTATTTGCTTTTGTATACAAGCACCTTTTAAAACAAAACAAAAACTATTACCTTATTCTGA
AGTTTTTCTGTCATTTTCAGTG
>MSTRG.1917.1 gene=ENSGALG00000016217
CTCTGGGCTCATATAAGGGCCAGCAGTGAAGGTAGAGCATCTCAGGGATTTAGGCTGCTTTCTAACAGTG
AGTGCTGTCATGCTGGAGAGCCCTTCACCAGTTGGCTGAGTTCTGTTCTTTCTGTATGTGACTATTGGCC
TACTTGGGAATACTTTGCCTGGTATTGCCAAGAACCTCTCAGAAGTAGTTTCATTTCTTCATGAGCAGAG
CAGTACTCAAATGGGTTACCTGATGGGAGTAGATCATACTGGTTTGTTCTAGCCATATTTAATTTTCTCA
TAACTCAATGTGACATTCCTCATGTCTTTTTTTTTTTAACTTCATTTTTGAACTTAATAGAGCCTTTTCT
TGATCTGTCTTTGTACTCTGTGCATTTTCATACAAAAATGAATTTTTTTAATAGTAGTTACTTCAGTATA
TTGTCTGTTGTTGGAAGATTGAACCTCCTTGCAGTCTTTTCATGACAGACAAGCTGGACTGGTGGAGGAA
ACATACTCCCTGTATGTGGCCTTGAGGTTCTTTGTGGACAAAACAGTTACCATTGAGTCACTTTCTCAAC
ACCAGAGTATTTGCTGAACAAATCTTGTTTTCTTTTCTCTGTCTGTAGAGCTCTTGCTCTCCAGAAGGTT
CTTTGCTGTGCTTCAGTGCTCGTATGAAGTGTATCAAAAGCCTGATTTGCTCCATGAAGGTTTTCTGGCT
CAGAAGGTTGTTCCATGGGCTACTTCCTCTCTTGACTATTCGACCTCATCATCAGATACATTCTCTCGTA
ACTTCAGATGCATACTTGTTTCTAAGCACTGCGATTAACAGAGCGTACTGATTATTATTTATGTAGTTAG
TATGACTTCTGAGACGGGTAGCAATGTTTCAGTCCTTCCTAGATACAGTTGAAATCTCACATTCTTCCTT
ATCCCAAGATGTTGTTAGTCATCTGCAGCAATATGTGATTTCAGTCCTTGGAAAAAACAATGGTGTTGAA
AGCTTTTTAGGGGTATCAGCTCAACTTGATCTTTCATTTCTGCTTTTCAAAGTTATTTGCAGCTACTGTC
AGGGGGCTGGAGCACCTCCCCTACGAAGACAGGCTGAGGGAGCTGGTCTTATTCAGCCTGGAGAAGAGAA
GGCTGCAGGGTGACCTCATTGCAGCCTTTCAGCACCTGAAGGGAGCCTATAAACAGGAAGGGAGTAAACT
CTTTGAAAGGGTAGATAACAGCAGGACAAGGGGGGAACGGTTTTAAGTTGAAAGAGGGAAGATTTAGGTT
GGATGTTAGGGGGGAGTTCTTTACAAGGAGAGTGGTGAGGTGCTGGAACGGACTGCCCAGAGAGGTTGTG
GATGCCCCGTCCCTGGAGGTGTTCAAGGCCAGGTTGGATAGGGCCCTGGGCAACCTGGTCTAGTAAATGG
GGAGGTTGGTGGCCCTGCCTGGCAGGGGGGCTGGAGATTCATGATCCTTGAGATCCCTTCCAACCCAGGC
CATTCTGTGATTCTGTGATACTAGCTATAAGCTATTAGGAATAGTGAGGGTAGCAACCACTTCCTTACAA
TGTTGCATGGGTTGTACACATGATGTCTACCAACATTGCTTTAAAAAAGAAGTCATTCAGATTTGTAGTC
AAGATGACACTTGTAACAGCTCAGAGGACCCCTAGCTATAAGGCATCTCCTGCAGCTGCTTGAGAAAAGT
GATAAGACAGAAGCAATGTCAGGTATGTGTAACAAGGTATACATGCTGGAAAAAAAAAAAAAGCAAAATA
AAAAAAGGAATCCAAGTTGAAGAAGCACAAGGTACCATTTTGTGTGTTACAAGATGTAAATCCAGCTCTT
TTATTATTGACGCCTTCCCAGGTTTTAGTCGAGCCGCCTGAAATATGTGACTACTGGGCATATAAGGGAA
AGCAGCATAAAGTAATACAACCTGACAATAGGTTAATCAGGGGAGAAAATAATCCCTTTGTGTAGCTTTC
TGTATTCATTAGTTGTTTTTTTTTTCTGCCTCTTTTTTTCTTAGCTGCTTTTTACTTCATTTACTCCAAC
ACAGAGTCAGAACAAACTGTCAGACTTAAATTACTAAATTACATTTGTGAAATTTGGAATAAAGAGAGTG
AGCTGTACTTCATTTCGCTATTTTAGCAGTAGTTCCATCATTGTCCAGAAGTTCATAATAAAATGATCTG
CAATTTGCATGTTCCCTGTTCTGCCTTCCCTCAAGGTCTGACGAGAGTGGTGTTCAATAATTTGAGTTAT
ATTTTGACAGTGGGTGATGGTCAAGAATAAAACCTTTCTCCTTCCAGAAGGCTCCCTCCCCACCCAGAAA
AAAAGCATTTTCTATTTGTAAGAAAAAATAAATACATGTAGAAGTAATTACTGAAACTAGAACATTTCTC
AAAAGCAATTTCAATTTCTTCAGCATACTGTCAAAGATAGGTTGTAGGGGTTTTTTAAAATCTTAGAAAT
ATCTTACTTAGTTTTTGAGTGGTAGATAAGTCTTTAATAGGCTGTCATGCAGTAAGCATTTGCTGGAAGT
GAGTTAACACAGGAAATGTGTTATTATCATACAGGTATTGCTTCTGTATTAGAAAGTGTTTAAAGACTAA
TAATTATTAAATGCTTTAGTTATAGACTTTATTTAGCAATGTCCTGCCTTACTGCTTGAATCATATAGTC
ATTTTTGTGTACTGCCCACTCCTTCCCTTAGTCAGCTTGCTTTTAACATCTGCTTTGCCTTAAAGGCTCA
GTGCTTGAATTCATCTGGAATTCAAGTAGTAATCTGTAGTCCCAAGAAACGTGTAGTTAAGCGGTAGTTT
CCATTGCTGTGCAGTATGTCAGCAGAAATCATAACATTTCCCTTGAGCACTGAAGATTGTTCCACATTTT
AAAAGGATAAACATGACAACAGCTCCATCTAAACGTGGAAAACCATCAATTTTTATACACAACCATAACT
ATACTTTGAGCTGTTTCATTCAATTTGGAGACAGTTTTGCTGGGTAGCCTATAGATTCTCTAAGAAGGGC
TGATTCTCTGAGCACTGGTTTGAAGAGACCTGCCTGCTGAAGTTGTACCAGCAGAAGCAGCAGCTGTTAA
ACCATCCACCTCTGTGTCATGTTTTTCATGCTCTCTAATGTTATAGTAATTGTCAATATCTGCAATTAGC
TGGAGAAATAAATATGGAAAAAGTACATTTGTCTGGACAGTGTTTCTTTACGGTGCTTTTGTTAGTTGAT
TTCCCCCACCCGGCTACAGGAAATTTTGGCTGTGTCTACTGATGTATATTCCAAATGTGTGTGTGTGCTT
CCACTCATGTTAATAGCTTCAGAAGGTAAGTAGGGTAAGTGTCCGCTCGTCCACTAAGAGCCAAATGTGG
CTGACTGTGACATACTGCCTTCTAAAGAAGTCACCTGTCTGATAGAAGGTAATCATGAGGACCTATCTCT
GCTCTTCAAAAAACAGTGCTTAGTGGGATCTTTCTGCCTTTGTGACCACATGGGAATTTAATACAACTTC
TGAGTAGTTGATAATAAATACTGTGTTTGTTAACAGTCTTGTCTTTGGTTCACATTCACTATCACAGCTC
TTCTGTAACTTTGTAGAACTTGGCAAATGCTGTGAAGGTGGTATTTAAATAAGCGGAACACAGGAAGTTC
CATGTGAACTTGAGGGTGACAGAGCACTTGGACAGGCTGCCTGGAGAGGTTGTGGACTCTCCTTCTCTGC
ATATAGCCTAAGACCACCTGAACACGTTCCTGTGTAACCTACTATGGGGAGCCTGCTTTTAGCAGGGGGT
TGGACTTGATTATTTCTCGAGGTCCCTTCCACCCCATGTGATCTGTTGACTTAATATAAGATGCTGGGCT
AATACTGTTGCCTGATGATTTTCTGACTTTCAAGAGAAAAACAAATAAAGAGCGTTTTTAAAATATCCCT
GGAGTAAATTTAAAGTAAAACGTATAAACATTGAAAGGAGCCATTCACATACTCAGCAAATGATGAACAG
CTATTTTGTTTACTCTTGTAAATCCTGGAACAGAC
>MSTRG.1918.1 gene=MSTRG.1918
GGGGGTGGGAGGAGGAGGGTGTGCTGCCCTGCGTTCCCGGGCGGCGTTGCGTAACGAGGGCTCCGGGCTG
GGGGCGTAGACGGCGTTGAAGAAGCAGGACCTCGCGCACGAGCCGGGCAGAGCCATGCCCGCTCGCCTTC
CCTTGGCTCGGCCGCGGGGCGTGGCTGCCTTGGCAGCACCGGATCATAATGGTTTCTTCGCGCGGTGAGA
AGGGAGGAGGCCCACCCGCAGCCTGAGGGGCCGTTAGGCTGCGGGCAGCGCCCGCACCGAAGGGCGGGTA
GAGGAAGGTCCTCCGTGCCCGGATCCCGCTGCCCTCGCGTCACAGCGGTTAGTTCCATCCGCCGCAGGAA
AGCCGAGGCAAGGCGCGGCGGCGCCAGCGCCCGTTCAGGGACTTTCCCCTCATAGGGGTGGAGCGACCGT
TGGCCCGCCTGCGCCAACGGACGAGCGCGTGGCGGGGCGCGAGGAGAGGGGCGGGGCGGATCCGCTTCGC
ACGCGCCCCTCCCCGCGCCTCACTGACAGGTGGAGCTGTGCCCCGTCTGTCGTCACGTGACGGGGGGTGG
GGAGGAGATACCGCCTCGCGAGAGCGCTGTGACGAAGCTACCGCGGCCCCGCAGGCGTGAGGGAGGGGAG
GGGGTGCGGCTGCCGGCTGCCAGCGGAGGGCTTGGCGGGGCCATCCAGTAGGGGAGCGGGAAGGAGCTTT
ACGGAGCGTTTGATCTAACACGGGGATGATTAACAAAGATGGACAACAGCATTATAGTCACTTTGGGCAG
CTGAAGCTGACCACGTAAGTGCAGCATACCAAGTCAGGCGAGGAAGGGGCATAAAATTTGCCCTCTGAAA
AAAAAAGAGAAGAAACACCCCTCACTTGCAGAAAGAAAATTCTGACTAGGAAATACCAGGGAGCTTGCAT
GAAAAGCAGTAAGACAAACAGATCTGATCTCTATGTGGCCCATGTCAAAATTCCTCTGGATGGCAGCAAG
ACTGGGATCCAACTGGAATCACGCAGATTCAGCTGCCAGGAAACACGAGTAACCTGTGCGCATGACTACC
TTTGTGTTTACACTTCGTGCAGCTTCCAGCAATGCACCTCTTTTTGGGACAGGGCAGTTTTTAAGTCTGA
TCCTCTCAGTGCGCTGCTGGTTGTGCACCCACACAAACTGGGGAACCAGCTGGACACAGATATCACCAAC
TCTTTCTGAGATGTGTTGCAGATGGAGCACAGAGACTCTCAGACTCTAAGATGATATATGAATCCTGAGG
CAAAAGAAGACCTGAACCCAAACAATCAACTGGGGCTTTCACCATCTGACCAACTTCCTCTACAGTCTTA
CTGGATGATAATGAAAAATAAGTGGTTCATTTCACCAATAATCTAATAATACAGAATTTGTATTATATGC
ATATGCGTACACATGCAAAAGATAGAAATTTGTTTGTATTTTTTTAGGTACTATTTATGACCTAATGACT
TTTTATGTAATATATGCACTGCTTCTGTAGATACAAATTATAGATAGACATATGCTTTTAAAATGTGCTA
GTATGACACTTGTATGACATGTCTCTCAATGAAGAATTAATATTTCTTACTTTTTTTCTCCTTTCATTTC
TCATTGCAATGCACAAGAAAGCAGTTTCAGCTTATTTTGGCGGACGTGCACTTAGAAATGTGTAGCGTTT
ATTTGCAGTACTGCTCTCACAAAATGTTGCCATGCTGTGGCACTTCTTTGAAGTTCTTCTCTGAAAGGTT
CTTTGCAAAGGCTGTGTAGGAGGCTTTGCAACCGGGAGGTTTGGAATTGTTTTTCTGAAAATTATTCTGA
AAAGTCTGTCCTTTTCAAGGTCTTGGCCAGGTGCACAGCTATTTTCCTCTTTCCATTTCCTTTAACTCTG
CAGCACAGAATAATAGGCCCTATCTGAAATTTTATATATGTAATGCATTGCAGACTCTGCCACATACTTC
CCTTTTCAGCAGGCTTATTGAACACCAAGGCACTTGCAGTGATTCTTCTGTCAGCCTAACATTCAGTGTC
TCAGAGATCAGCCAAACGTAGGGACCAGTTCTACCACCATCACGCTCATGGTGCTTTTTTTACATTACAT
TCCCAAACGTCAGCGGATCTCTCATAAATTGCTATGATCTGTGTCAAGATAGAGTTCTCAGCATGTGTCT
CATGCTCACCTGCATCACCAAACAGCCTCACAAGGAAGGTGTCTCCATGAATACTGACCAGCCAGCAACA
GCACTGCAGCCAGTCCCCTGAGAGAAAGCTCCCTCCAGTTCTGACCACTGCCACAGAAAGGAGAATGAGA
GCCCCCAACGCACTCCAATGCTATTCTTCATGGGATCTCAGCTCATCACGACACAGAAGAAGAAACACTA
GAAACTGACTTGTAACCAGTGCTCTTCACTCAGTGTTGTCAAGCACATGTGTCACTGGGCTGGTAGATTA
AACCTGTGTCCATAATGAAGAGGAGGAGCCAAGTGGTCCACCAGTAAAGATCCCAGTCTGCTTCAAATGT
TGTTGGTTCCTTTCCTAATGGATGCCACAAATATCCTGCACAGAACACAGCACAGACCACGTTAATGCAG
CACACCAGGGTGGCAGTGGCACTCTTCTAAGGCTGTTCCTCCAGGAAGCTCACCAACATCCTTGCAGGAT
CAGTCTGAAGCTACGCTTTGACACTTTGCCTTTTGCATAGAGAGGCGGCCCTAAGGTTTTTGCATACATT
GATACGTACATGAAAAAGCAGATACTTGCCCTAGTCCCAGGCACTTGCAGTAAAGATCCATAGAGAACTT
GAATAATCATAATTTCTTAGTGCGTGAAGGAGTTCAGACTACAGAAAGAAGACATTTCCGAGAAACAGAT
TTTATAGACTGAGCTGAACAGATTTTTGGCATTATTTGTAAGCCAGTCATTGTTAAGCCTTTGTACTTAG
AAGAGCAATTATGACTCCTTTGGAAACATCCTTAGTTGAACTCTTAAAATAATAAAAACACTCCTCCGTA
AGACCACATTAACATATGGTTTTCGTAATGACAGCACAAACAAATCACCCACTCATCAAACACATTTAGG
AAGAAGACAGGAACAAACAGAGCAAAAATTTTCTAAAGATTACTTAGAGGTCCTGATCAGTCAGGGAAAA
AAAGAAAAGAAAAAAGTGAACTAAACTGAATTCAGGTCCTGTCTATAGGATATTGAATACAGACAAAATA
TGCAACATACAAATAACCAAAATCAAGAATACCACTAAACTTTGTAAGGCAAAGTTTATAGATATTAAGC
TGCAAAACTGTATTTCAAAAAAATGTCAAGCTGTGGATGCCTAGCTTCCTAGTTTACTTTTGAACGTTGG
TGATGCATCATCAGTAAGCAAGAAAGAGACAAGGTGTGTTTGCACCAGTGACCAGCTGGAATACCTTTGC
TGGACTTACCACCCCCCAGTACTTTGCAGGCAAGTCCCAGCCAAACCATAGTCTTCACTACATGCACTGC
TTCATCCCCAGGAGCAGCAGCAGGAACCTGCATCCTTGAAGCACATGTGCATCTTCCTGGGGCTGAGCAC
CGGGAACAACTGGGCTACCAGCAGTGGCCAGCACAGCTCCCGTGCAGCTCCCTGTAACACCATCAGCATG
ACCTCAGTGCAGAGGAAAAGGAGAGCAAACAAGATCCACATTCAAAATGGAGTTTGTAGTCTGACAGACA
CCCGGAGTGAGCCTTCACTGTGAAACGGTTCAAAAAATGAGCATGAGCAAATTCCTCTAAGGAGTGTTTT
TGCCTACGTGTAGTTCTGTTGTTTTTGCTAGCTCTCTTCCACATGAATCTGTGTCTTGTGAATAGAAGAA
TGGATGAGATAACTCCATGCACTCATTTTGATTCCATTTGGGAAAGGGGCCAAGCAGATCTTTCATGCTT
GCCACCCCCCTGGAACAGAATCACTGAACATCCCAAGTTGGAAAACACCCACAAGGATCATTGAGTCCAA
CCCCTGGTTCCGGATAGGACAACCCAAAATCAAACCCTGTGTCTGAGAGCACTGTCCAGACACTCCCTGA
ACTCCGGCACTGGGGGCCGTGCCCACAGCCCTGGGCAGCCCGTTCCATGCCCACCGCCCTGTGGTGCAGC
CCCTGTCCCTAACCCCCAGCTGCCCCTCCCCTGACACAGCTCCATGCCGTTCCCTCGGGCCCTGTCGCTG
TCACACAGAGCAGAGCTCAGCGCTGCCCCTCCGCTCCCTGTGAGGAGCTGCAGCCGCCATCAGGCCTCCC
CTCAGCTCCTCTGCTCTGCGCTGAGCACACCGAGGGGCCTCAGCTGCTCCTCACACACCTTGCCCTCAGA
GCCTTCTCCATCGTTGTAGCCCTCCTTTGGATGCTCTCTAATAGTTTTATGTCCTTAGATTTTGGCATCC
AAACCCGCACCCAGTGCTGGAGGTGAGGCTGCACAGCACAGAGCAGAGGGGACGCCCAGCTGGGCCTGGT
GCACCCCAGGTACTGGGCAAAGGGCCAACCTATTCACTCATTAGAACAGGTCTAAATAATGAGGACTGAA
CCGGAGCTCCTGGTACCATATCCTGACTGTTGCAGAGGTCTGTAGGACTGTGCAGACGGTAGCAGCACTG
GGAAATATGTGGTAATAAAACTTGTGTAGATAGAGCCAGAGTGTCTTGAGTTAGTGGTAGGAAGAGGAAT
TAGGTTTCCTCCTCCAATCCTTAGCCAAGCCATTTTCAGATTTAATCAAGATCAGCATTTCTGCTGCTAC
CAACATTTAGTTCAGAATTAC
>MSTRG.1945.3 gene=ENSGALG00000052407
GTGCCCTCAGCGATGCCCTCCTAAAGCCTCTTTCAGATGAGCGAGCTCATCTCCCGCTGCCCGTTGAATC
CCTTTTCACATCCCGGCCTCTGGACTCCTTAACACTGCGTCCAACCGCGCTGCGCAAGGCCAGGATGAAG
GCAGCCCTTGCTCCTCCCTGAGCCGCTCAGGCTGGGCATGGTGGAAGGAAGGATGCCTGCTCACCCCTCC
CAGCTCCCCAGCACCTGCTTTTCAGGGCCGGACACCTCCCTCCCGGCCCTGGCGCTGGGACGTGCTGCAA
GGAGGTAATGTATGGATGCACGGAGCTCAAGGCAGCGAGACGCCTCCCCGGACTCCTGTCTGCATGCTCA
TGAGCAAAAGGGATAGGAGACAAATGCGGCTCCTTCAAGGTGAAGGGCAGCGGTGGCATGAAGGAAAAGT
AGCCTGTGCTCTGTGCTGAAGCCAGGAGACCCTCCTGAAAATTCACCGCTTTTCATTTTTAATGACGTCT
TAGATGGGAATTTCAGAGCTTGTGAAAACCAGAGGCTGATAAATCTGCAGGGTTAATCAAGAGAGAGCCT
GCCTGCCAACGTATCCAGGTGTCCTGAGCTGCACTATCGCTGCTCTTCCTCACCTTTCTCCCCCTGTGCT
GCAGACACAGCCCGAGCAGGGATGGATGGCTACGCTGCATGGTGCAGTGCAGGCACTGCATTATTCACCA
GGTTTCCTTGGCTCATCTAGAGACTTGACTATGAATTTGTCTCCAGGTCTTCGGCTTTGCAACCCCAATG
TGCCCACCCAGCTTTGCCTGCTGCTGGCTTAACCCTGCCTGTCTGGACCCCGATCCCACCAAGGAGGATA
AAGCAGGGAGAGCACCAAGGTGCATTTCTGCTGTACAGCATCCCAGAGGGAGCAGGAGCTCTTCAGAGAT
GAAAATCTGCTTTGACATGTGAGACTCAACCCTCCATTAAATGAGGAGCTGAAGAAGTCACCTGTTTGGA
CTTTGAAGAGTCATGGTGGCCACCTAACTAACCCTTTTGGTGGGGCAGTTTAATCCCTGAAAGGGTACTG
TGGCCCTAAGCTCCCCAGTCACAGCCCAGAAGCAGCTAAAGCAAGGAGGTGTGATGACTGGGATGGATGG
ATGGATGGATGGATGGATGGATGGATGGATGGATGGATGGATGGATGATTTTAACAGGTACCTTGGAGCC
CAGCATGTCACCAACTCTGCAGTCCTTTGGTTCCAGGTTTCATCATGAAGCCCTTCAGAGACACTGAGCT
GCATGTAGCACCCTCCCTTCCTTATCTGCCTGTCCCAGGGGCAGCTGGAGGACACAGTTGGAGAAGGGAA
GCTCCCAGCCCCACGGCTACCCGGGCACCTTGGAAGAGGGCAGGCTGTACCCAGGCGATAAACGATTGCA
AAGCAGCCCATTAATTCAGGAGCAAAGATACAAAGAACAGCCCACCAGAGCTTCAAACTTCACCATTTTG
CTGTACCAAACCTCCCTTGAAATGCTAATTAAAACGAGCTTGGGGAGAGGAGCCTGCTAACAGGATCACA
GCCTCTCTTGCATCGAGCAATAGACGTGTAGTAGGCATCCATGTTTCCCCGTACGCTTATTTTCCAAGCT
GAGTTGACTGTAAATGTTGCGGTAATGTGAAACCCACAGAGGGAGCGGGATGCAAACACAAAGCAGAAGG
AGACGCGAGGCCTAGTCACGGAGCTGCAATAGAAAAATACATGGCAGCCTTCGGCATATAAATAAATAAC
TGCCCGAAACGAGGGCTAATTAACTTGCAATAAACCGACTTAACCACTTAGGGGCAGCGTTAACACGGAG
TTAACATGCAAAACAAACCTGTGTGTTCTCACCTGGTTAATTGAATATGCGCCCTGAATATTCATGGTGT
ATCAAATAGCGATACGTCCACGCACTGAGTGATGCGGTCTGTCAAAGCCGGGGACGTGAGATAATGGGGG
TAACTCAGTCGCTGCTGCGCAGCGTTAACTTTGATCATTTGGCGCTTCTAAACACATCCATAGATGTAGG
ACTTTGCTGCTTTTCCTCTGTCGGGGTCACGGAGCGTGTTCTATACAAAGATTAAAACCTAAAGGAAAAA
AAAAAAAAAGACATAAAAAAGGGCTTCACTTAAAATAAACAGAAAGAAGATGAAACAGAGAAAAAGCCGT
CTTTGAGAAATGCTGCTCTCGCATGCAGGAGCTGAAAAACCCATTTTATCTCCATGGCCACATTCGGCGT
CACTTTACTTTCACACAATATGTTTCTTCTCTACCACGCATTCAAAAAAACCCCCGGTTCCTTGGATTCC
TCTGAAACGTTTCCTTGCATCATAAAGGAGCTCAGACCCACCGCGGGTGTGTTTACACTCCCGGATCAGA
ACAAGTAAATAAAGGAAAGGGGTTTGGTAGTGAGGCTTGAGTAGCTTCAGGTAGCTCCGGCAGGTGGAAG
CCATGGGGAAAACACCATCATCTGCTGCCCTGCTCAGTGCTGGGGCACAGGGGTGCTGGTTCTTGCAGCG
TTTAGGTGCCCAGTACAGCAGGTGCCCTCTCAACCAGCACCAGGAGCACCGGCTTGCTCAGCACAAGGAA
TGCGATCTGGACCAGGTTCAAGTGTGCCATCACCTTTCTGTTTGAAAGCATTTCCCCACATGCTATCACC
ACAGGCCCTTTCAGGTCTCCCTGGAGCCTTCTGTTCTCCAGGCTGAACAGCCCCAGCTCTCTCAGCCTGA
TCTCATAGGAGAGGTGTTCCACCCCTCGGATCATTTCTGTGGCCCTCCTCTGGACGTGCTCCAACAGGTC
CACGTCTCTCCTGTACTGAGGACTCCACATCTGGGCTCAGAACTCCAGGTGAGGCCTCATCAGAGCAGAG
CAGAGGGATAGGATCATCTCCCTCACCCTGCTGACCATGCTTCTTTGGATGCAGCCCAGGATACGGTTGG
TTTTCCGGGCTGTGAGAGCACGCTGCTGGCTCATGTCCAGCTTCCCATGCAGCAGCGTGGTGTGGGGAAG
>MSTRG.1945.4 gene=ENSGALG00000052407
CTCAGGCTGGGCATGGTGGAAGGAAGGATGCCTGCTCACCCCTCCCAGCTCCCCAGCACCTGCTTTTCAG
GGCCGGACACCTCCCTCCCGGCCCTGGCGCTGGGACGTGCTGCAAGGAGGTAATGTATGGATGCACGGAG
CTCAAGGCAGCGAGACGCCTCCCCGGACTCCTGTCTGCATGCTCATGAGCAAAAGGGATAGGAGACAAAT
GCGGCTCCTTCAAGGTGAAGGGCAGCGGTGGCATGAAGGAAAAGTAGCCTGTGCTCTGTGCTGAAGCCAG
GAGACCCTCCTGAAAATTCACCGCTTTTCATTTTTAATGACGTCTTAGATGGGAATTTCAGAGCTTGTGA
AAACCAGAGGCTGATAAATCTGCAGGGTTAATCAAGAGAGAGCCTGCCTGCCAACGTATCCAGGTGTCCT
GAGCTGCACTATCGCTGCTCTTCCTCACCTTTCTCCCCCTGTGCTGCAGACACAGCCCGAGCAGGGATGG
ATGGCTACGCTGCATGGTGCAGTGCAGGCACTGCATTATTCACCAGGTTTCCTTGGCTCATCTAGAGACT
TGACTATGAATTTGTCTCCAGGTCTTCGGCTTTGCAACCCCAATGTGCCCACCCAGCTTTGCCTGCTGCT
GGCTTAACCCTGCCTGTCTGGACCCCGATCCCACCAAGGAGGATAAAGCAGGGAGAGCACCAAGGTGCAT
TTCTGCTGTACAGCATCCCAGAGGGAGCAGGAGCTCTTCAGAGATGAAAATCTGCTTTGACATGTGAGAC
TCAACCCTCCATTAAATGAGGAGCTGAAGAAGTCACCTGTTTGGACTTTGAAGAGTCATGGTGGCCACCT
AACTAACCCTTTTGGTGGGGCAGTTTAATCCCTGAAAGGGTACTGTGGCCCTAAGCTCCCCAGTCACAGC
CCAGAAGCAGCTAAAGCAAGGAGGTGTGATGACTGGGATGGATGGATGGATGGATGGATGGATGGATGGA
TGGATGGATGGATGGATGGATGATTTTAACAGGTACCTTGGAGCCCAGCATGTCACCAACTCTGCAGTCC
TTTGGTTCCAGGTTTCATCATGAAGCCCTTCAGAGACACTGAGCTGCATGTAGCACCCTCCCTTCCTTAT
CTGCCTGTCCCAGGGGCAGCTGGAGGACACAGTTGGAGAAGGGAAGCTCCCAGCCCCACGGCTACCCGGG
CACCTTGGAAGAGGGCAGGCTGTACCCAGGCGATAAACGATTGCAAAGCAGCCCATTAATTCAGGAGCAA
AGATACAAAGAACAGCCCACCAGAGCTTCAAACTTCACCATTTTGCTGTACCAAACCTCCCTTGAAATGC
TAATTAAAACGAGCTTGGGGAGAGGAGCCTGCTAACAGGATCACAGCCTCTCTTGCATCGAGCAATAGAC
GTGTAGTAGGCATCCATGTTTCCCCGTACGCTTATTTTCCAAGCTGAGTTGACTGTAAATGTTGCGGTAA
TGTGAAACCCACAGAGGGAGCGGGATGCAAACACAAAGCAGAAGGAGACGCGAGGCCTAGTCACGGAGCT
GCAATAGAAAAATACATGGCAGCCTTCGGCATATAAATAAATAACTGCCCGAAACGAGGGCTAATTAACT
TGCAATAAACCGACTTAACCACTTAGGGGCAGCGTTAACACGGAGTTAACATGCAAAACAAACCTGTGTG
TTCTCACCTGGTTAATTGAATATGCGCCCTGAATATTCATGGTGTATCAAATAGCGATACGTCCACGCAC
TGAGTGATGCGGTCTGTCAAAGCCGGGGACGTGAGATAATGGGGGTAACTCAGTCGCTGCTGCGCAGCGT
TAACTTTGATCATTTGGCGCTTCTAAACACATCCATAGATGTAGGACTTTGCTGCTTTTCCTCTGTCGGG
GTCACGGAGCGTGTTCTATACAAAGATTAAAACCTAAAGGAAAAAAAAAAAAAAGACATAAAAAAGGGCT
TCACTTAAAATAAACAGAAAGAAGATGAAACAGAGAAAAAGCCGTCTTTGAGAAATGCTGCTCTCGCATG
CAGGAGCTGAAAAACCCATTTTATCTCCATGGCCACATTCGGCGTCACTTTACTTTCACACAATATGTTT
CTTCTCTACCACGCATTCAAAAAAACCCCCGGTTCCTTGGATTCCTCTGAAACGTTTCCTTGCATCATAA
AGGAGCTCAGACCCACCGCGGGTGTTATCCCGAAGTCGGATGGAAAAAAAGCCTGGAAGAAGCGAGATGG
AGCCGAAGCGGCAGCTGGAAAGTATGGAAGAGATGTTTCTGCTTTCCTGGGGCGCCTTTACCCTGAGCTG
CAGTCAGAAACATGCTTTGGGGAAAAAATGCTGAACTCTTGACTGCTGTTAATAGCCATGGGCAGGATAA
TGGCTGTGAGAAGGGTGTGCTTCCTGCTGGGACAGGGACAGAATGAAGCGCAGTTCACTGGAACTGCGGT
CACTGACACGGGCTCAGAAGTTCCTTATCTCTCCCGGCTGTAATGGGGCTGGGGGAGAGGTGAGACACAT
AGGGCAGAGAGGTTGTGAGAAACTGAGCAAGACCCCAAAGGATAGCGTGAAAAGAAAGAGCCAAGTAAAT
GCAATCCTCGGTTCCAATCAGGAAAGTTAGGAAATGAGATCTGAAACACCCTCCTGGGAGTCTGGTGTGT
GCTGAAGAAGCACGCTGAAAGAAATTCTCATGCAAGCCGTGTCACTGTGATTGTCAAAGAAACTGAGCCC
TCACTCCTTTCTTTTGTGGCAATTTTCTTTCAGACAGCTCCTGTCTTTTTTTTTTTTTTTCCTTTCCCCC
CATAATAGAAATGGATATCCTCACAT
>MSTRG.1947.3 gene=ENSGALG00000034279
ACACAGAGTCTACCCGGGACCGTGACAAGCTGGTCACAGCATCCCACCCTCTGGGTACTCAGCTCCCCCA
GGGCTGTGGGGCTCCCTCCTGCTCGGCTGAGTGTGTCTCTGACAGCGACCTCTGGTCTGCAGGCTGCTCC
TCATGGCTCCCCCAGCTGCAGGACCTTCCTCGGGAGCAGCCCTGATGCGAACGGCTCGCTCCGCTAATTG
CTAATTAGTCTTACCACTCTTTCTCTGCCAGAATGCCTCCCGGTGAAACTCATTCATTAAGAAGCAAAAG
CTAGGAGACATAAACGTGAGATGCTTGCAGCCTGCTGATGGACGTTTTGCAGTAGGGAGAATGCTGGATC
ACTAATCATTCCCTTGGCATATCAGCAATGCACATGCCACCCAACGGGAAGGGTGGGCAGATTTCTGCCT
GGCTGAGTGCAGCGGTGCTGCTCGCAGCCCCTGAGCCCCAGCAGTGATTTCGCGACCCGCGGGAAGCGCT
GCTAGCTCGTACCTCTGGCCTGCCACTGAATGGATTGCCAGCATGAGGCATGGAGCCTCTGGGAGCTGTG
CGGGAGGTGAATGCGAAAGCAAGCACAGAAGAAAGTCAGGCTCCTGCAGACTTCAACAGGCACGCTTCCC
TTCCCACAGAAGAAAAAGCTGTTACTACGTAGAGGCAACGTTAGAAAAATCACACAGAGCACAAAGGGAA
GTCTACCTCTGGGTTTTTAGCGCCGCTCCAGTTCCTGGTTCAGTTTTGAATGGAGATCTTAAGCGAAAGC
AGCAAAACACCAACTGGCTGGAAAATTGGCCATGAAGGAGCGCAGTTATTAGGAACCAGATGCTTCAGCC
GAGAGGAAGCAGGATACGGGAGGCCTTCCAAAAGTGGGTTACCAAGGGGCCTTAGAGACGGACAAGCACC
AAAAGCATCAGTTATCCACTTGAGCATTCGCATGTGTTTGCTTAGGGCTTTGAGTGGCCTGCAACCACAA
GACTGGGATTTGGGTTCCTCTGTGCAGCCTCTGAGATTTCCACACATTGCTGAGCTGCTTTTCTCCAGGT
CTTGGGAGTGTCAAGACTAGAGAAGCAAGTTGTCACTGGGTGATCATTCATACCAGACACATCCCCCAGT
GTGCTCGAGGGTTGCATATGCCTATGCTGCGTCTGTGGGTAACCGTGGAACTTCACATACAAGCAGAACC
ACCTGGCTCCTTTCAAAAGACAAATAGCACATCAAAGCAGATTTTTATCATCATTGTTACACTCTCCGGC
CCCCCTGCGAGAGGATTTTCATGCTGTCATTTCAGGGATGAAATAAATTTTTTTGGG
>MSTRG.1949.1 gene=ENSGALG00000037064
AGCATTTTCCAGCGGTTTCTCTAGCAGTGAGGTGGCGAGAAAGAAAGCATAGCAGCTCAGAATATAAGGA
GGATTAGAAGAGTGCATTGCCTAAGAAGGCATCCTCGTCCTGTTTGCAGCTATGTCAAGAGATCCCACAC
ATAGAAGTTTTCTGTGCCCCACGTATGAGCTCTTTCCCTTATGCAAGCAAGCCAAGACAGGACTGGCGTG
AGTGGGATGGAGGTTTTGGGACCACACCTAGCTCACAGAAACTTGATTTGGAGCCAGCTGTGGTGTACGC
CAATAAAACCTGCAATCAGTGACAGCTTTCATCCCAAATGTGTCCGGGCTGACTTCCCTTTCAAAATAAT
GGAGGATGAGACTGCAAGCAGGTATGTAAGCGGGCTTATTAAAAAGACGCTTCAGAGCACAACTCTGGCT
TTTGCTATGAGACAGTAGGCCGTCCAGCACAGGGTGAACTCCCAGGTGCACCCACTGGAACAAAGCGTGC
AGCTAGGGGATGAAGGAGGCTGGATGACCAAACACCCCTTCCTTGCCAAAGAAGGGGTGAGGAGGAGGAT
GCACACCCTGCACTGAGAGCCACCGTCTATTTTATTTGCTAATGACTGAAACCTGTGGCAGACTCATACC
CCCGATAGGATCTCAGAACTCTGGGCTCAAGACTGGAAGTGGCTGTTGCGAAAGAGCTGGGAGAAATGTT
ATGGTTCTGTTGTTTATTCATGATGAGTTGCAGGTTTTAGGTCAGAGAAGAACGTCACACAATTGAATTC
ATCTGCAAGCCCATGGATGAGGATAGATCTCCTGCTTTCTAATATAAAAAATTCAATGGTGGCAGCTAAA
ACTTAAACAGCTGATTATTTTTTGTTTCCGGTTTCCCATCAGGTCTCTCAGTGAAACACTACTCCCACAC
TCAGTCTCCCGAAAGCCTCCATATTCTGTCTCTTTGGTATTAAAAGAGATGCGGTGTTCTTCACTTCTGT
CCTCCAGTATAAGCAGCTGTCAGGACTTCTGCAATGTGAGGCGCTGGCACAGCTGCCCAGAGAAGCTGTG
GTGCCCCATCCCTGGAGGCGCTCAAGGCCACGTTGGATGGGGCCCTGGGCAGCCTGAGCTGGTGGGGGCA
GGTGTTGGGGTGGGTGGGCTTTGAGGTCCCTCAACCATTCTATGATTCCATGATTTCTGCAATAAAGATG
CAAAACCAAAGGAGAACAGCTGCAAGTGAACAGTGGAAGACACACGATGCTTCAGATGCTTCAGGCTGCA
ATAGCGGAAGCCCACACTGCCCCAGGAATCACCTGAGGAGTTTGGGCTTTGCAAGGCTAGAAGAGAGACC
AACAGTAGACACACAGACAGGGGCTGTGGGAAGTATTCAGCAGGCAGCGCTCTCCCTTCAGGATATCAAA
AGAGTGCAATTCTCATCATTGTCTGAAGGAGATGCATTACCAGGGCTCTAGCTGCTTCTGCTGCTGATGG
AAGATATGAAAGCATTTTTCACAAGCTATGCACATGCCCCAGCCATGTCCCCACTGAGTAAATGCTTTCA
CTCTGCCTAATTCCTTCTCACAGTTCCCACAGAACATGGCATTTTTCACTGCCTCACCCCAACTGTTGTG
CAGCATCATTCTGTGCTTCCAAACATCTGACACGTCATCTCTGTGATGGATGAAAGTGTTTGCACAGATT
ATGCAGGTGCCTTGGAGGCTCTGGAGCTAAAGCCTATCTAGCTCTGAAATTGTAAAGCGTGCTCTATGTT
CCTGGAGATGCATGTAAAAATGAGTGCATTCTAAAGCTGAACCGTGTTAAAATTCAAGTGGAGCACGACT
TCTCTGGGTGACTCACACCAGCCACATCATTTGCTTCCTCCACTGAACGCTATCAGGTGTTCCAGTTACT
ACCAAGTTCCTCCAGTCCGGAACACTGAGGCTCTGCTTGCCTATGGAAGCCTTTTGCTCCCCTAGCACTT
GTTAATCTGCAATACAAAATTGGCACGGGGCAGTTTTACATAATCTGGCTGTAAAATGCAGCTTCAATGG
CAAAGCAATAGATAAAACCGAAAACCTCAGTCATGGAGGGGAGCCCAGAGGAAAGTGTCTGGGGACAGCT
CAGCACCATAAGAATTACCTGTGGAGAAGAAATGTTTGCATGTCCTCTCCATCCCGGCTACTTGAAGTGC
AGGGCAGTGGGAACACTGTGCAGGCACTACAGTTGTACATCTTCACTGACCTGGTGTCTGTCTTTCGCTG
TCCTGGAAAGCCATCAACTCCCTTTTGCAGTTCTCCTTTTAGGAACAAGGTGGTCCTTACAAAACCTGAA
AGTTCCCCAGGATATGGAGGAAGCAGAAGAAAAAGAATGACATGGAAAAAAAGAACTGATTATGAGGGAC
AAAAATGAAACAAAGGGAAGACATGCTGATGGGTGCTCTGCCCCACAGTGTGGGAGGATGAACTACATGT
TCCAATAAATGTACTATCTAAATTGTCAGAGTTCTGTGCCCCTTTTCTTAGCTTTGGTTTTCTTTCTTTT
CCGGTGTACAATACGTGCAGCACTGAATTTTGCAGTAATGTATGTCACATGAAATTGTTTACCTGAATAC
ACAGTGCAAAAATTGCAGGACTCGACCAGCAGATAGGTTTGTAGAACCTGTGATTTTTATGTAAAGAGTT
GTAAAATCATCTCTGTACAGAGGACTGCATTTCGATATAGTGTCCCTTGTATAGCTTAGAAAACCATAAC
AATAAACAACACAATGTACAGCATGCATTTTTTCAAACTATTTTGGGTATGAGCCTTCATTTTGCATAGC
GTGTAGCTTTAGGCTATATTACATTTTTTCCAAATGAATCCATTTTTTATTACACAAACCCATTAACATT
GCTTTCTACATGTGTGCTTCTGTGGATTTCCCTTAAAAACAAAAAAAAAAAA
>MSTRG.1968.1 gene=MSTRG.1968
GCTGATGGTATCTGTCTGTCTGAGACTGGTAAAGAATGCATTGTCTCAAATCATCACGAGACAATCGAAA
CGCTTTGTGGACTGTTTTACATTTGAAAGCATTTCTTTCGAGCTGTTTGCCTTCGAAGGGGAGGGCCCAA
GAGCGTTTTCTGGCTGAAGACTTGCCCTGGATGCTAATGTTTCCAGCCTGATAGAGGAGACTGGGAGGTG
ATACCATTGTGTCCTGTGAAGGCAAGATACAAGCTGGCATCTCCTTGAGTCCTCCTTTCTCTGCCGATTT
AAATTTGCAAGGCATGAAAACAGGAAAAAGAGTTCCTGCTGGGATCCCCCGAAGCCAAAAGCTGTCAATT
CAAAAGAGCAGGCTCGACCACTCTGGACTATAAGTAAGAGTATGTACTTTCGTCATAGTTAGTCGACAGC
TTAGCACCACAGCCTCAGACAACCCACCACTACCAAAGATCAGCAGCACCAAGACATCACTGGATAGAGA
AGTGGTGAACCGTTTTGCTTTGCTGTGTTTGCATATGTCTGTATGTCTATCTGTCTCTCTTTCCCCACTT
TCTATCTTTTATCTTCTTTTACTCCTTCACTCTTCGTAGTAGCCATTATATATTGCCTATTTATATATAT
ATATATTTTTATATATATATATATATATATTGCCTTACCTGTAATGCAACTCGGGAGACAGAAAAAGATT
CCGCTCTCTCAAAACCCACAGGGTGGGATGAGACACTAGTCTTAAAACATTTTCTATTACTTCCTGACTC
CTGAAAGTGTTTATGTACCAAAGAAAACAGTCACTGGAACATGAACTCCTCCACCCCAGGGAGTTGGTGG
ATCACTAACCCTGGAGGTGTTCAAGGAACGTTTGGACGTTGTGTTGAGGGACATGGTTTAAGTGAGAACT
ATTGGTGATGGGTGGATGGTTGGACTGGGTGATCCTGTGGGTCTTTTCCAACCTTAGCGATTTGGTCATT
CTATGAATATATAGTACTTTGGCAGAGATGGTAAGTTTACTTCTCTGGAGACAGAAGACTGAAAGTAAGA
GGTTGTAAGGACTGTCTGATTTCTTCTTTAAGAATGAGTTTAATGAAACTCTGTTGTCTGAGCTTCATCT
CAATACTGAACTCAAAATGCAAGGTATGTGCTTCAAAATCACAACATGGGAATTTACCGAATCTCTCCCT
TGAATAAACAACTTTACAACAACTGGACATCCTAGAGAAAAAGAAAGAACAGCTTTATCCTTTTCCAGAT
TTCTCACAGTCCTGAGGAG
>MSTRG.1972.1 gene=MSTRG.1972
GGTGTCTCCTAGCAACTTGGCTGAAAAATGAACATCCAGCAGGGATGCTCTGACTGCTACGTAAAACCGT
GTTTCTCTTGATGAGGCTAACTCAACCATCTTCACTGCTGTCCTCTGCACTAAATGTTGTGCCGTACTGT
TGAAAGCGCTTCTCAAGATCAGCATTAAAGGTATAATCTTTTAAAAAGACTGCTGTTGTTAGTTGTAAAC
AATCACTCCTCTTTGAGATTTCACAGGTACTGTGACCAAAGCTTATATGGAAAGTACTTTTCAATTGACA
AGTGGGACACGGTGACAGCACTGCAAGATCTACACAGGCAGTAAGCCTGAAGGGGCTGTAATTGGAACAG
TAGAGTTTGGCCTGCTGTATTTCACCTCAAGAAATCAAAGGAGCAGTTGAAGTTGGATTTCTCCATGTTT
TTATATTCAGATATCAACTCCACTCTGCTTTGGGTGTGAGAATACCTCTGAGGTTGGACTAGCAAGTTCC
TGTACCTGCCTCTGGCCTTAAATGATTAAAGGTGCTGAACAGATGACTCTTGCGTGGTTGAAAAGCACTA
TAAAGAGCTGAGGGGGCTTGAATCTTGCTTTTTTTCTGATCTTTTCCTTTAGC
>MSTRG.1974.3 gene=ENSGALG00000016266
CTGGTGTTGAGCTAAGTGAAGCAGCAGTGCATCAATATCTTCGCTGGCATCTTTGGGGAGCAGCAGCAAG
CTGCTTGAATGGCAAGACCCATGGAAATCTCTTCAAGAGAGGCAAGGGCCTGATTTGATATTTGCAAGTT
TTGTGCCTTGACAGTGATCATCATGGACAGCGTGTTCTTAACAGAGGACAAAGCCAATTCTGTGTATAAA
AGATACCGAAGGGCCAACAAATTTTTGGAAGAATTAAAGCAAGGTGACATAGAACACGAATGCAGAGAAG
AAATCTGTACCTATGAAGAAGCAAGAGAAGCATTTGAAAATGAGGAAAAGACGGTATGTTTTGTTGTATA
TATATAGATGGGGGGTGGGGTGTCTTGGTATTAATTTTTGGGGTATGATGAATGCTTGTGTGTTTTCCAA
CGTTACATTAGATTTGTTTTCCTTTTTGACTTGATTCTTTAAGTAATTGAGGTACGCAGTGGAGGTGGAT
AGACCTCACAGCAATAAATTCAGAATCTTTTCTCCAAATTAAAGCTAATTTCAAAGGAGGGAAAGTCTCA
GAAAACTTTGCTCATAATTTTATGCTGATTGACAGCTTGGGGAGTATTCACATTCCTTTTCTTCCAACTG
TCATTATCTGTTCTCTTTGGCAGCACTACTTACCCAAATACCATGTGTCCTATCATCACACACTTAATCC
TAACCTACAAATTACAGATAATATTATTTTCCTTGGTTGAAATGATGGAGCTGTGACTGTTACAGAGGAT
GTATAGGAGCAGAGGTCAGAAGTCTTTGTTTATCTCACACCTTAACTTATTTATTGAATACGTTCACATA
AAATGAGTGAGCAATAGAAATATCATTCCACTTAAAATAGGAACTATACA
>MSTRG.2016.2 gene=ENSGALG00000050891
CGAGGAGACCCCGGGGTTTCCCTAGCAACAGGTGGGAGCTGCGCGGCGCCGGGGCTTCCCCAGCGGAGCT
CACCGCACGCCGGCGGCGGGGCCGGGGCTGCCCAGTCGGGCAAGGCCGCGGCGTGCGGCCTCCTCCGCCC
TACGGGGCACGCTGGGCGAGGAGCTGCCCCCGGCCCGCAGCGGGAAGATTTGTGCCTGAAGATTGAAAAG
CTGTGTCCTTTGCACTTTGCAGGTGTGAGTGAGCTACATAAAACTAGTTCCTCTTCACAAAAAGCGTCAT
ATCTACAAGTGAATATCTGCTTTTAGGACATGTGCCTTAGCGGGGAAACCACCCAAGGTGGTGGCTAAGG
CCCCAGGAGGGCTGTCCTTTCCTCAAAGATAGCGGCTGGAGCATCCCGACTCTTGAGCACAAGGCAATTC
CTGGAGAACACATTTTGCAACTCTGATGATCAAGAAATTCAGCTGGGGTCTATTCCCATTTTTCAAAAGG
TCCACTGAGATGTGGATTCTATATTTCTGCAGATATATGTGGTAGTACTGGAATTTTGACTCCTTACATA
CACTGTGTATCATTAATGTCTTTCACGAAAAATGTGTCAAGAAAGAGTGTAGAAGAAAACAGATGAACCA
GCCTGAGTTACTTCATGGCCTATCCAAGGCTTCATCTCAAAGTCAAATTGCAGCAATTCCCAAAGTCAGC
TGAGTAAATTTCAGTGGGTTCAGCATATTCACCATGAATATCAGAACTGCTGGATTCTTGTGTCTCCTCA
TGGACTGCATTTGACAATGCAAAAACAACAACAACAACAACAACAAAACAAACAAACAAACAAACAAAAA
ATCAACAGAAGTTTTTCCTGCCTCTTACATTTCTTCTCCCGTTTCTCTCATATCTACAAATATGTGAATG
CAGACTGAAGATTTGCCCTCAGATGAGACACTTCTTGGATCTCTCTCCTTTGGCCACTGTTTTCATAACA
AATATTCTACTTCTGCTCAATTCCAAGGCTATTTTTTCTCTTTATCCATCTGCTTTTTCTACTGTCAGGA
GTAGAAGACGTCAGGAACTTACTTTGCGGTACCACACATTTGAATTGCTGACTTTGCAGTGATAGTACTT
GTGAGATTTGTAGATCAGTTTTATGCAGTCATTAAGTTGATTGCTGTGAAAGTTTCTGACCATTTGAATC
TTCACCAAAAGCAACCTCAAGCCCATTACTCATTAACTGCATTTGCTTTATAGCACCTATAGCTAGGAAG
CAACAATGAAGTATACTGGGAATTTGAGTTCATTCCTCTTGCAAAAGACACTGGAACAACTTTATCCTGC
TACATAAGGCCTGTCCCTTCATATACTCTATCAGAACTGAAATAAACCCAGAATGTGCCATGCACTTTCC
ACATAAGAATGGGACGTCCCTTAGCGTTAGAACAAGGATTCTAACCAGCCACAAAAAGTTTTCTATATTT
AGAAAAGACACTTCCAGACCTGAGGGCTTTTTTGAAGAAGTCTGTCTTGGAAAATCGTGGAGAGTCTGCA
GGAGATATGGGGAACCTTTTTGGGTTTTTTTTGGCTTGCTGTTAAGCTGGGTCTATCTTAAGGCACCCAT
TAGAATTTGATAGGGCAGATGAATGAGCATGCTGCTAGAACACCTGAATAGGGAATATTAGTGAGATAGC
TTAGCAGGAGCGTGGATGAGAAAGAGACCAGGTCACAGTGACAGGGGTGGTAACACTACTGAGTTTCCTG
AACAAGAAATAAAGCTTATGTGTCAAGGTCTGCATGGTTTTAAACACTCTGATTGTATGGAACACTTCTT
TTTTTTCCTTCAGCTGTTTTAATGGCTCTATTAGCACTTGCCAAATTTTGAATATTGTTCATTTACAATA
TTTGCAACCCACCCCCCTGACTCTTTTACAGCTAGTCTAATACATGCCGTGTGTGTATAATTGCCCATTA
TTCCATTGAAATTACAGGCAATCACATCATGTGCATTATTTTAAATGTATTGTCATCACATGTGCCATAA
ATTATCAGCTTTGGAACTACTAGCTGCATGCTTCAGCAACAGCGGGATTACAGGCTGAATACGATGTGGA
ATATGACATAAATATTCATGCAGAGACTGTACTCATGTTCATGAAGCATTTTCAGACTTGAGGACTTCAT
CAGTTGCCAGCATTTCTCAGAGATGGGAACTACACAGATAACTCCCTGGACAATTAATTATTCATTCATT
TTGCATAAGGAAAAAACAGTCTTCAGGCTTAGTTTCATCCATTGTTTAAAATGCATGCAGAAAAAGCCTT
TCCTTCTGAAGGAGGTGAATAGCAGATGAGAAGCTTCCTGGAAGACTGTGCATCGTTTCTACCCACACTG
AATTGTGTGGGTTAAAAAAGGTTTGTATCAGCAATGGGGGACAGCCACCAAAGCAGAATTGTCAGCCCTC
TGCTCTTTGTGGTTGTTGTCCAAAGGTGGCTTTGGTAGAAATATGACAAATAAAATGAAGATAGATTTAT
GAAGTTTCAATAATCTGTCATTTACCTTCTTGTAGTGTTAAGTTGGAATGGTACTACTGTCCCCAAGTCC
ACACATGAAGGAAGCTGCAAAGCTTGGCACACTGACTGACATGAAGCAGGAGTCTCCTTGTGCAATCACT
AAATGTAGAGAACCTTCACTGTTACCAATTCAGAGTCAGCCCTACCGAAGTGTCTGACTGCCATGTATTT
CAAGGGGAATTATACCTAAAGCAGCACAGCAATCCTGAGCTAATCTTGAGGTTTTACTTCTCTTTTGGCC
CACAATAGCTAACAAGGATATAGTAGACCATGATCATGTACATGTCAATAAAGTACTTAAAATAAATAAT
ACTATGATCAGATTGTCTATCTGAAGATCCATGTTAGGAGAGTGTCCATATTTTGGGACTGAAATGGAGA
TGCACTCTGGAGCAAAACTGTATGTAATTCATTGTCCTTTCTTTCCTGTGCAAAAAGTTATGAAAAGACA
AAAAGTTTCTAGTAGGTATGACTTCCACTTCAAATGGGGCTCTAGACAGTACAAGAGGCAAAAATAAGGC
TGTTCAGAATCTCCTAAATGGTTTCAGTCTTTCTCAGCCTGTCTAAATGCCTATGTGAGACATCATCTGC
CATCTACCTCACTGACAGGAAGGTTTGATATCAGGCTAGGATTTTGAAATGTCCGCTAGATACAATACAC
AGAAGTAGAAAGGATCTAGATCACCATTTTATCTGCATTCTGTAAATCAGAGCTTAAGTATGTGTAAAGC
GGAGCATCATTCTAAAGGCCTCTAATTGTATTGTAATTTTAGTCAAGAGTGAGCTTGGTAGCAGAATTGG
TCTGACTGGTCAACTCAAGCAGCTAATAGGAAGAAAAAACAGAAGTTGGTAAATTATGCAATTTAGTTTC
AAAAATGGGGATGTACTGAGCTCACTTGCAATTTCTGCCTATGGTGGAGTGCACTGTGATTGCAGCTGGG
CTACCTGCACATTCATTAGTACAGAAATCAGTGCCCAGAGGTGGAAGATCTTTCCCCATTGCTGCTATAG
GCAAGATACAGAAGTGAGAAATGCTCTCTGGCTTGTCAAGAAGAAACTGTTTTTATCTATCCCTTGAAGG
TGATCAGCATTTTCAGCTGGTTGGACAGCCCATTTGTGCCAGAGCAGTGCAACAGGAACAAAGCATGACT
GAGAGCTCCATGCAATACAGTGCTGTTTAAAGCTTACTTTTTTCATCTTCCTTGACAGCTGTTTTCAAAG
GCACGCAGAATGGACATTGCTATTTTACCTGTCAGTTCTGCTAAATTCCTGCTAAATTCCTGCTAAAATT
GTTCCAGTAACTAATTGATTTTCATAGAATGTGGCATTTTCTTTCATCCACACAAGGAAGTGGGCTTCTG
AGATACAGCAGAATTCCTGATTTGCTTTATCTGTGCAGTGGGCAGAAAACAGTAATGAGGAGACAGTGAT
TTCAAGCCAAATCTCAGTAGAGGACAGTTTTTGGTTGTAGTGGCATCTATGTTAGCATGAGTAGCATAAG
TCCACCCTGTGACTTTACCTCATTCCTATAGAGATGACTAGGAGTTTACCACTTTCAGTGAGCCCTAGTG
ACTGCTGGACTAACTTCTATGGAAGCTGTATGTGGTTCCCACACAACACACGTGGATGATACCATATTCA
CACTTTGTCTTGAGACAAAGCAGCATGTCAGCATGAGGCTTTCCTTTAACTAATAGTGAAGATCATAAAT
TCTGTTGTTTACTTTTATGGAAACACTGTGAGAGCTCTACAGACCACAGCAGTGAGGAACCTCACCACAG
GTGGGATATGCGCAGTGCTGTGATGAGCATGAATGGGCTCATCCAGTACTGCAGTGGCCAACATTCCCAG
CATAAAAAGGGAAATCAGGTTGCTATTAACTTTTCTAGTACTTCTAGTAGTATCAGAGGTCTCCAGGGAT
GGGGCATCCACATCTCTGGGCAACCTGTTCCAATGCCTCACCACCCTCACTGTAAAAGGCTTTTTCCTTA
TATCCAACCTAAATCTCCCCTCTTTTAGTTTGAAACCATTTCCACTTGTGCTGTCACCACATATCTTGCT
AAAGAGTCTGTTCCCTTCTTTCTTATAGCCCCCCTTTAGATACCGAAAGGCCACTATCAGGTCTCCTCTG
AGCCTTCTCTTCTCCAGCTCAGCCTGTCCTCATAGGATAAGTGTCCCATTCCTTGGAAAATTTTTGTGGC
CCTTCAAAATCTGCTTGTGGATATGTTGTGGTGGCAGAGAGTAACATGCCACTGATTTTCTGAACTTGCA
GTGGTTACTGGTAAATCTTTTGTCAGCTTCCTCCACTGGCTGAGAATGGTGGTTTTCATGATTTCTGTAC
TCAGCTGATTTATATTTGCATGCTTTCCTTCAGTGTTTTAGGAGAGGATCCAAATCCACACATTCTTATA
TAGCAAAACCAGCACTTACAAGAAGAGAGTAAGGGAGCACACACTCCAAAATCTGGACTACTTGTTTCTT
CTGGTTGTCATTTACTGGACAGACCACTTTTGGTTAAGGTGAGTGATCCATAGGTCTATCTGTTGCAACG
ACCCTAAAATGCCCAAGGCATCATACCATATGATATCATATCATCATATCATACCAGGTGCTGCAGCTGC
CTCCCTGATCCTAGCTTATCTCCTTGTCCCAGCTGCTCTGCAAGGTGAGCAAAGGAGCAGCTGGGGAACC
TCTGCACTGTATGAGGATGCCTTCATCCACAAAGGATACCTTTAAGTGGGATGTACCTTCAGACTAGGAA
TGTTCTTGTTTTGTTGACCAGGTCAGATTGGCTGGAAAGTGGCCTAGCTTGAACATGCAGTGGTAGCAGA
GCAGGTAATCAAAGGCAGGGAAACTCCTTGGAGAAACAGGGCTGACAAGTAAAGGGGTTGTAACCCCTTG
TTAATGAGGCTACCAGTGCTGTAAAAAACACAGGGAAAAAGAGACTCAGAGCAGCAGGAAACCAGAGGAC
AAACATTTTATACCTTTTCCTGTTATCTTGCTATATAGCTTTGATCCTCATACAGAAACCAATGGGGGAA
AGAAATGGCACCAGAATGGCAGAAAATCTATTTCACCCCCTCTTTTCCTCTTTTCTAATGTACTCTCCAA
TACACATATGGCAAACGTATAGAACAGCAACAGGAAAGAATACAGATGATGACTGAAAGAAAAAGGGACT
GCACTAAATGCTGCCCTGCTCTGTGCCTCCCTACTCTGAGAAGTAAAGTGACTCACTGTGCATGATGATG
TGCATCACACCTATTTTAATCTCAGGATTTCAAGATTTAGGTTGAACTCTTTGATTTCATGGAAATCTTG
GGGTAAATCGAAGACAAGTCCTATGTATAGGGAAAAGAAACAGGAAGGGACTAATTAGAGATGAATTTCT
TTCAAAGACTGTTCTACCCAAATATCACAGAGAAATGCATTAACAAAAGAGATGTTCTATCAAAGGAAAG
CCAAAGTGAGATCATAAAAGAAATGTTTTATATAAGATCAGTAGAAACATAATTATTCTCAAATTTGCTA
TAGAAACAAGGGAAAGAACCTCAGATGAGACATAGGAAAAAAAATGTACCTAGTAATCCCTGAGAGAATG
GTAACTGCAGGTACATCAGGGCAAGAGAGTTTGCCTCCAGCTCAAATCTTTTCTAACCAACTTTTCCCCC
AAGCTGTCTCAGGGTTGTCAGCACACGCTGCCTATCTGTCACTGATTCAAAAGCTGGTCAGAGACTTTGC
CGGTGCTGATGATATACTCAAAGTTATGTTTGTAGAAGGTGAGGCCCACACCATGAAAATAACATTCCTT
CAACTCTGAGTTTAGTCAACCCTTACAGCTACTGGGAATCAGAATAAGCAATGCATCGTTTTTTGGAGGA
ATAGCTGTGATAGAGGCAACCACATGAGTCATGTGGCTTATGATGGCTAGACAACAAATCATAGTTTATC
AGCAGCTTCCTCAAAAGCAGCACAGGAACTGCTGGGTAATCTACAGCCTGTTTCTCTAAAGACACCCAAT
GATTTTTTCTTACACTGTGGACTGCTTACAAAGACTTTCACACTACTTCACATGGATCCATCTCATACTC
AAATTGTTGGACCTTATTTTTACACTGAAACTCACTGTTCTGAGGCAGTGGTGTATTTTAATGTTTTAGG
GCTTTGGTGTGCTCAGCTGAAGCCCCAGCTCCTTAGAGTTATGACTAGAATCACTTGGTGATTTTCTATC
AAATGATGTTCAATGGACAATTCTAACTACAGCAAACAGTTTAGATGTCTCTGAAAAGTGAAATAGCTCT
TCTAATCTTTGAGGTCAGTATAATTTCTAGCTCCTGAAACGAGTCACTTAGTCACAAGATTTGACGTTTC
TTGTGTATTGTTTACAAATTCACTAAAGCACAGATATACACACAGATTCACAGTACTTCCAATCTACATA
TCAGTTATGTAGAGGAATGCTATTTTAAACTGCACTGAAGAACAATTACATATATATATATATATATATA
TGAATGGCCCTGCAAAATATCCTGGCTCATAATTTTATACAGTTTGGTTCCAATTTGAAGCTGTTCTGCT
CAGTTAACAAGCACTAGTACTAACGCCTAATTCAAAGTCCACTTGAGGCTATGAGAAAGATAGACTTGGG
TGAGCATTTTTGCTGGACCAGAGTTCACCAACACCCCAGCATTACAAGTGTATAATAAATATGAGGCAGA
ACTGGAGCAGCATTTGCATCTAAAAATGTTTTCAAGTTAGTAGGCTATACTCATTGTTCCCAATGCCCTG
TGTTATTTGGATAAAACTACTGATTGTAATCAGCCTGCAAAGCCTTCCTGAATATAGGACCCCGAAGCAG
CATGGTTATTCTATACTTTAAGTGCCTACTGGAGCCATCTGTGAAAATCACAGCCACTTTTGTGCCATAG
TCAGGTGAAGAAATTTACAGCAGCTCTTTTCTTAGGCCTCAAGGTAGGGTAACTTTATTATCAAGGTGCC
AGAACCAGACTCACAACTAACATCTTGCACTTCCCACAGTAGTGGTCCATGGCTTAAGGGGGAATCTGAG
CATAAGTAAGAAGCTATTGGAACAACTGTTTAACTGAGCCTGCGGTCCAACATATTGATAGTTCACCAAA
CATTATCATAGTTGTCACTGTGGGGCAAGATAAGGTGAAATACACAAAGTATTGTTGATTTTTAAAGGTC
AGCACACTCAAGGTTTAAAATAACTGTGGGTGGAATCTTCTGGATGTTCACAGAGATTTCTCTGAGAAAG
GGATTTCTCTGAGAAAGGGATAAACCAAAAATGTGGCTTACGTGCTCTTAACATAAGATACCTATGTCAG
TGTTCTCAATGCACGTAAAATTAGTCTGTTAGCACAACCGCTCATAACTGCATGTTCTTCTTTGTATTTC
CAACTTTGAATTAGCCTGTACTTCTAAAAACTTTTCTTCAAATGAATGTCAAATATATGAAACTATTTGA
TGGTGTATTTTATTATCTGTCCGCATTGGAAGTGATGTCACTTGGCCTTGTGGAATGGGATTGTTTTGAA
GCAACCAATGAACTACATAAGCTTATAGCTTATCATCTGCACTGAGGAAGGTGAGAGAGATCCAAGAGTC
AATAGCTGTGTCTGAAATTCTCCTTCTTTTTATTTCTTATATGGGCAGATGATAAGTTTCACTTTACTGT
CCTACTGTTTTTTACTAGATTGACTAAATATATTTCACCTGGTTAAAAAATGCTGTTCATTGTATGCATT
AAAACAGATAATATCCTTGGGGTTTTCTTTTGACATAGAACAGATTTGAAAAAATCAGAGTATCTTCAAC
ATAAATAAATTATAATTTGTTTATTGTACTGCACCAATTGGAACAGGCTGCAATAGAGGTGACAGAGTCA
CCATCCCTGGAGGTGTTGAAGAAAAGGGTAGATGATGCACTGAGTGAC
>MSTRG.2040.1 gene=ENSGALG00000016541
CCCCCGCTCCTTTCCTCCCTCGGGGGGCAGCGGCCGCCGGGAGCCTTACCTGCGGCGGACATGGCGGAGG
GGGCGGTGGAACGCGAGGACCCGATCGGCCCGGGGGTGCGGCGGAGCGGGCCGGGTCTCCGGCACAGGCA
GGAGTCTATCCAGATAATACATTGTGAAGCCATTATCCATTCATAAGGAGGTAATTAAAAGTAAATGTCT
TCAGTCAGTGGAGCTGGATAACTTGCATTTCAGAAATTAAGAGAAGTGCTGAAGAATTGTTATGACCAAT
AATGCTGGGCACTAGAAAAGTTTCAGGGGGATGTTGTCAAGCTGGTAGTTAAAAACACAATGGGGACAAG
CTGGGTGGACAACTGGTCAGTCTGTCTTTAATCCAGAAATCAGAACACCTAATACATTCTTCTGTCAGCA
AATAAAGAATTAAAGGAGAGAAATGTAATTAATGCAATTCAAATAGCATAATGGAAATCAGTGCTAAGCT
TGCAGCCAGCTCTTGGCTGCCCTTTTCCCCAGGAGCTGCCTGGTTAGGGGGATGGTCAGGCTGAGAGAAA
GTTCCAGCTCCAAGAGGTGACAGAACTAACAGCATAGCAGTTGGGAGATCAAACTTATAAAACTAAGTAA
GTGTAACACTGCTAATTGGGGATGCGTGACATACCCATGATCCAGAAAGTACCTGATTATTGGAAGCGAC
ATTTAAGCACCTAAAAACCCCCGTGTTCACGTGAAAGCTTCAAAACACCTGTGTGGGTGGCTGTCCAGTC
CTGAAAATGCTGTTACCTTTTTAACTGATGATGCTAACACTGCCCCGGTGCAGGCGTGCATTGTGTTGAT
ATCTCTGGGTCTGAATGGTTGTCATCCATCTTCTGTGCAACGGGCTCTTGGAAAGGGCTGGTCTTGGAGA
TTCGATAATGGGAGTGTTCCTCATTGCCAAGATGCACTCTCACAGTCTGAATTTGAAACTGGTACTAAAA
CAGCAGTTATGGCTATTGCTTCCCTTTACTGGAATAGCACAGTGGTCAGAAGCGTGTGTGGGTAGTGGGA
ATCCAGCCCCACACACTGCAGGGATGGGGAAAGCAGCCTCGCACCACCCCAGCACTCCTCCTGTGCTGCC
TCCCCAATATACAGTGCTGCTGTGGGTGCAGCGAGGAGCCAAGTGCCAGGAAAAGGCAAATTGAGAAGAT
GGATGGCTGTAATCTAGTGACCAGACCATTGGGGAAGTACTTTGCTTCCCAGATGTGTAAGTGTTACAAA
GAGCAGCAGATGAAAGCACCAGTAGTACTCCCAAGAGCAGATGCTAACATCACTACTTGAAAAGAATTCT
TACATTTGTCTCTTTTCTGAAATAAGACTGGTGTGGTGGATGTGGAAATGAAGACATTCTTCATGTTTGC
TAGTTCAAGGAGAATCCCATTTGATTCAGTATCTGCACTGAATTGCCAAGCCTCTGTAAATACCACAGGT
AAAGCCTGGAGGTAACTTTGTTGCGGGGATACAAATGTGTGTATTTGAATTGCACCCTGCAGAGAGAGTC
CCAGTGTTTTTGCTGCAGTGTCTGTGTTACAACACCCATGTCCTTTTTATCTTCCAAACAAAAAACAACC
CTTTCACACTCTTTAGTCTTCCCACACACATTCTCTGGACAGCATGATAGCAGTTTGGCTCTGCTGAGCC
AAACACTGCAACCTGAGAAGAGCTTGTGTATGCAGTGATAGTGCTTATAGTATCTGGTTTGTATTATCAC
TGGATGGGTTTGACTGTGGTATGCTATGTACACATAACCAATGGTACATGCCAAAGCCTGGATTTTGGAA
AGACAAAAGTCACTGACTTCACATACATAAAAAAAAAAAAAAAAAAAAAAAAAAGGGTATATCTTATGAA
GTCTAATGTTTAATTTTCTTCTCACTGAGCACAAAAAAAACCAGACAAGTGTGCAGCAAGCAGATAAGAA
ACAGACTGTGTCTGCCTCTGTGGGCTAACTTCTTCCTACAGTTCTTGCTTATCTGTATTTCTGGATTGGA
AGAGGTGCATAATACATCAGCTGATGATCTGCGTAACCATTTAATACTTGACCATCTGGTTAAAGCAAGT
GTTACGTAAACTGATTCCCACTTGGAGACTACTCTAGTACCACACCCATGGGGAAATCTTCATATCTTTG
CAAGGCATGATTTCAGATAGCTCAGCTGCATTCCCCAAGGCTGATTTTTTCCACACTAAGGCACTAGAAC
TCTGTCTTTCAGCTTTTCTTTCCACATGCATTTTTTTAAGAACTCATGTACGGGGTTGAAAAGCTACTGA
CAGAATGACAGATGAAACAAAAGCTGCTTCCCTTCCCCCTCACCTGCAGGCATGCAAGTTTAGAACATTT
AGAGCACCTAGCTTCCAGGCCCAGACTTCTTGATCTCCCAGGAACCAAACTGACTTAAGTTTAAGGGAAA
ACAAAGATTAAATAGTTTGCAGTGTTTAATGCCCCGAGTCTTACTTTTGGAAATACCATACTTCTTGTTG
AGTAGATTAGAGTTCACATTTCACGACAAGCAAAGGGAAGGTGTGATTTAATTGCAGTCACGTTTATTTG
CAGTTTCTATACACACTTTCTAGGTAATCAAACTTTTCCGACACATTTTTGAGAGGGGTTCACAATGAAA
CTGTCACCGTTTTTACTAAAAATAAATACAAGACTTAAAGTGTTGCACAGCTCTAAAATATACAAAGGCT
TGGATTTAATGTAAACTTTGAAAACATTTTACAAAAGAAACCATCTTTGCAACAATTTAAAAAGTTCATA
TTTACAAATATTACAAAAATACAAAATGGATGCAAGTCCATAAACCATTGTCTTTTCTGCCAGCATGAAC
TGGTGCTAGTACCAAAATAGTTACACTGTAACCTTCTTAATTTTTTTTTAAATTCTTTAAGTCATAACCT
ACAGTATTTCTCTATATCTGCCACCACTGCAGCAAATGCACTCAATCACTGACCTTTGGCAAAAGCACAT
ATATGCTTTATTTGCTACAACTATTCCATCTCCTCTATGCTGCCACAAGAAAAAAAAAAAAAAGAAAAAG
AAGAAAAAGG
>MSTRG.2152.1 gene=MSTRG.2152
TCCTCTAAGGAGCACAGATGGACAAGGCCAGGGGCAATGAGAGAGAGATAAGCTGCTGCTAATGGCCGGG
AAATGGTCTTTTTGTGTGGACTTATCTCAAAGAAAATGGCCATCTCAGGAGGTATGCACATGACTCTTGC
TCAAGCACCCAGGAATGTCACGTAGGCAGCAGAAAATGGAGGATAAAAGAGGGTCCAACAACCACGGCTG
GGTGGAGGCTGATCTCTCACCGCAACACAGAGGCTGATCTCTCATGATCTCTCACCACGACACAAGCTTT
CTGCCTTCAGATCCTTCTCTACGGACCGTTTGCTGACGGACTTCCCTGGGCCTGCTACCTGAGACCTGCT
GCTTCCTCCCTGACCTGCACCCTCTCGTTGCCCAAGACCGGCCTCGCTGCTCCTGCCCTTCGGCCTCGGA
CCGTCGGAACGTCGTGCAACGGGACTGCTGCCGGATCCTGGTGGTGACTATCCCCGCTTTACGCAATTCT
TGCCTCTTTCTATCTTTTCTATCGCTCGCCTTCCCTTCCCCATCACCCCAATCCTTAATAGTGTCCGTCC
TCCCCTTTCTTCATCTCCCTTATTAACATTTGTAATAAACTGGTCGGACCAACATTTGAACCGTTGTTTC
TTAATCTCACGCCGGGCA
>MSTRG.2155.2 gene=MSTRG.2155
CAAATGCAAGATGGCACTGGAAAGATTGTAGTTGTTGTACTGCTGACTGGGAGAAATTAAGATTGTAAAT
GTTTTAATACCAATTTTTTCAGCTTCACAGTCTGGACAGTTGCTGTTACCTTCTAACCTGTAAAACAAAG
CACTCACTGCAACTCATGGAGGCTGTCCATAATTCACAGTGCTTTTCCCACTGGCTACTCTTTCTGGATC
TCCCTACAGAACAAAGAAAAGGCAAGCTGTGTCTGATGATCTTAGCTGCTTACTCAAGTGCTTTTTTCAA
GGTACATTTTTCTCCTTGCTTACAGTGAAATCTCTGTGCCTGTCACATCAGTGCCTTTAGCATTTCTCAG
TTTTGAAGTATATACTATTCCTGGCCTGTGAAACAGAAAAAGAGCTAATGACCTTACTGGAGCTCTGCCT
GAGCACCATTAAGTGGTGTGACCATTGTTCTAGATGCCATCAACTTACATACTGAGCATTTGGCTGATAT
ATTTTATATTTCTTAAGCAATCTGTAGGTTTCTTAAGTCCTAAGTTGCAAGAAAACTGCAATGGGATTCC
GTAGTTTAACAGAATCCTTCATTCTTCACTCAACAGCTTCAATCCACCTGAGATGTTCTAAGTATAAGCT
CAGGGTTGATGTTCAGCTCATCTAGGTCACTTGCTAGATGACTATCTAAAACAGGAAAAAAAACAAAGCA
TCCCCTGGAGAGGTATTTCCTGACTAATGGTGAGGGTGGTGTTGTTTGTTTGTTTTTCCTCTCTTTCTCT
TTTTTTCTCTTTTCTTCTTTCATTGTTTCTTTTCTTTATTGGTTTGTTTTCAATCCTTCCTTCCTCCCTC
CTTCTTCTTCTCTCCCCTTCTTCATCATCAACAAGCTCAAAATTGTCTAAATTCCTTTGCTATTGAGTCC
AGAAGCTGCAAACTATTGTTTCAGGCATCTCCACACTTTGCTTTTGGGTATCCTTATGTACCAATAATGG
AGGCCATGGAAGATGTGCAGAGAACCAGCTGCCTAAGACACAAAACTTTCTCCAGCTAATGCTGTGCAAA
TGTAGTGATATTTGTCAATAGATATGAGAGGACTCAGCATGATTCTTGTGCTAACCTTCTCTTTGTAGAA
TTCATTGCTTGTTTTCTGTCCATTAATGAAATAATTATTATGCATTTCTAGATTTAATGCTACTGAAGAA
AAACAATCATCAAACTGATGTGTTTTTAAGGAGCTATAGCCATGGTCTATGACATTGGTTGGATGGTCCC
TCGCCTTTATTAGGACAGAACATATACTTGGTGATACTAACCTACTCCAGCTCTCCAGTTAACATCTGAT
TGCTAGTTCAATTACCACTTCCCAGAAGACCAAGATTGTGCTGATTTAAATTTTATTCTGATAAATTTAG
TAAATATCAAGGACAACACTGTAAAAATATGACTAATGCCAACACTTTCTCATCCTCTTTTATTTTCTTT
TAATGTCTAACTCTTATTTTTCTTCACTGCTAGTAGTGAGTGCCGCTAGCAGCATTCACATCTAATTACT
CAGAGCAGGGCACAAAGAACAGAGTGTTCTCGTAAGGCATTGATTATCAACTTCTATAAAATATTTACTG
TGGATTTCCAGAAGATATTTGAGGAGGAGCCAGCAGATTGAAACATTGATTCATGCATAGCGGTCGGCCT
ATGATGCTCCTTCACTAATGACTTAACACATTGCCGTGGTGGCTCACCACAAAAGAAAACACAAAGGAAC
ACAAGAGAAAACAATGTCAGAAGAGCCTTTGTCATTTGTTTTCATATAGGGTCTGCTGAAAGCAATGGGA
AATAGAGATGCAGATTCACCAACAGAATCTATCACATCACAGCAGAAATATTCTGTATCAACTTCTGTAG
GGGGGGTTGAAAATTTTACTTCCATATGAAAAAGCATGGTGCCATCAGTCTTATGGCATATTTATATATC
TATAAGAATTTCAGCCTATTTGTCTTTTTCAGGGGTTCCAGTACATAAGACAAAAATAAAGGCCTTCCTT
CAAGACTCAGTGACCTTAATACTTTTGCCTTTTCTCTTGGGATTCATGGTTTTTTTTTTCTGGAAAACAG
AGATTCTACTTGTTGACAATTGTTTTAGATGCTAAAAATAAAGCAATGTTTTTTATCTAAAACAAAATGA
TGCTTTAACAGAAAAAAAAAAAAAAGTCTCCACTTGAACTACATTTCTTTGTCAAATTTAACAGTGAATT
TTTGTACCGTGTACCTGTTGTGGCGTACTGAAAGAAACATGCTTCTTCGTAATACTGTCTAGGACTAAGA
CCTAAGTAAGGGATAAACATTGTTCTAATCAATCCAATTTACCTAGCAGCTGTTCCTTTAAATGGCTTTG
GATTGTGACTGACTTGCAGCAAGCACTTGGCTAATGTTTGTTCACATTCCTCAAGAGAGATATCCAATTC
CTGTGATCATGCATTCCTTTCTACAAACTTTACTTTCTTTTTCTTTTTTTTTTTTTTGTTGTTGTGAGTC
CTCAATTTGGTGTCTGAATGCATCTGGAGTCCTCAAGGGTTTTCCCAGAATATATGTGAAATTAGACAAT
AACATTCATCCAACTCTGTGCTTCAGAGTTGGACACATGAGAATACTCTACTTTCTGTCAAGGCAAATAT
TCTGATCTTCTAATCATTTGCTGCTTATGAAGGACAAAGTAAGACAGCAGAAGAGCTGTGCTTATGTTTA
TTCATATGCCTGGAACAGTGTTTCTCAAGGACTGAGTCAGGCAAACCAGGCAGTGACACAGTCAGTTATT
TCCCAGATATTCTTTTATCCAAGTAATGAAAGCACTGGCCAGATGAGCCACAACAGCCTCCTTGGTGTCA
TCAAAACACTCAACTTTACTTGGAAGCCTAAGCAAGCCTGCAGATCATCTTATAGGGGAACTCATGTACC
CCCCTAAGTAATTTCAATGGATTCTTCACGGCACTTAATATTCTATTAATGCTGCTTTACCTTCTTGCAG
CTTGTGGTACTGCTTGGGAGGGATGAAGCTGTACTAACACAGTAAAAAGGATAAAATACCCACAGTGAGG
CTGGTCACTGCTTGTTACTGATAATATAAAAGAGAATGCTTCTAGGTCTGTCTGTGTCAAAAACTTCCTC
ATCAGTCAAGCCACTTGACCAGAGGGCTTTAAGTTAAAATATTCTTTAAAGCAAACAAGAGGAGCTTTGA
ATCATGTTCTGGATGGGTTGATAACACATTGATTGATGTAAAAGCTTAGGGAGAGCAGATTTTTATCATA
CATACTTAAAATGAGAGGCCAAAATTTCTAAATTTTAAATGGATAAAAAGTCTTATACTGACAACATATA
TGAAAAGTATTGCTGACAAAGGAATGTGGAAGAGCATGCTAGAGAGATCCTTCTGTTCCATATGGACAGG
CCATATGGGATCTTTAAAATCTGAGCTCCTATGAAATTTGTGGAAAGCTGATAAAATAATTGTGTGCAGT
AGAGTTGCATAGGCACACCAGGGAAGTAGGACACTGTCAGAGTGCTCCAAAGGGAACAAAATTTCACAAT
AACACTCTACAAAGCAACACTCCTCTGAACAAGAGTGGAAATTTTGTGCAGAGGGATTGCAGTATCGGTC
CCCCATACTCTCTTCTGTAGTTTTTAAAGAGTCCTGTGATTCTATTGTTATTCATGCTTATGTGAAGCCA
GTGTGGTTGTCACAAGTAGGAACACAAGACTGGAAGGAACGAGTCCAGTCTGCTGCTATCACAAGTAATC
ACCAACCACTTCATTCAATCCAACTTTGAAATCTCAATTACTCTTCAAAACATTTATTCCAACTTGACTA
CATGTGGATATTTTTTATTTTCAGGTGAGTTCAATTTTACGAATCACATAAACTCTGCCAACTATGTGCC
AAATTGAACTTTCTTACAGAACAAAAATAAAATTTTAGATTTCTAATCTTCCTTCCTAAGTTTTTCTTAG
GGGTGTGTGATTTCTTTGCTAGCAGTGCAGCTTGTGATGTCATAGTGAAATGAAAGTACGATTCTGTGCC
CAATGTGCCTTGAATAATACAGGTAGCACTAGTACCGGTTCGTCATTCTAAGTTAGATAGCCATCCTAGT
GATCCCTCAGACTGACTTAACCAGAAAAGTCAAACACCTGTGTGCTTCATCCCAAGTTCTCAATGACTTT
GCCCTATCACATCCATTCCACTTTTCTTTGTGTTAAAGAGTAGGGCTGTGCATCTAGAATACTATTTATA
TTCGTATTTTGATCCCAATATTTGTATTTCTGGATACAAATAAATACACATTGTCAGAAAATGCAAGTAC
TGTGTGCATATATTGGTGATTGTCTTTTCTTATGAGAGTTGAGAATTTAAAGCAATAGAAACAGACATTT
GAAAGTCTTTGTAATTGTAGACACACAGAGTAATTGTAGACAACTTCTTATGGGGTTTTACTGAAATGAA
TATCAGAAGATTGTTTAAAAACATTATCTACAATCAGTATGAGTAGCCAGTAAACTAAAAGATTTGAAAC
CAAGTTCTACTCATGGGGATCATGTAAAGTGGGAAGAATATACTTTAAAATTTGAAAAGAAAATCAGAAA
TAAGCTGTGTCTGTAATACAAACTGCTCAAATAGAAATACTTCATGATTTAAAAGCTGTGAGTAAACTTG
TTTTCAAAACTTTCCCATCCAACTTTTTCATTAAATGGAAAGCTAGTTCTATGGATTTGCTTACACAATT
AAATTTACTGACAAAATTACACTCTGTGTTTTTACAAAAGTAATTTCTTTGCCAGTCACTTATTTTTTAA
CATGAATGTGCCCTTGGTTTATCCTCTTGGAATGCAAGTAAATTCCTGCCTCTGTAAATTCTTTGCAACA
GAAGTGCCGGTTCTCAACCAGCTCAGACTGTGAAATTCTTACTCCTTTTCAGGACTGCAGTCCACAGTAA
AACTGAAGTTGACAGCTGAGCCACAGATAAAGCAGAAACTACACGGATTTCTCTGGAAGTGCACCAGGGA
TTTTCTTGTCAGAGCTTTTTATATTTTATTTATGATCCTAACACAAAGACAGTTTATTCTACAAGACATT
TTATTTCACAAAGTATGTAAGCCATGTCAAGAATCACATTATGCTGTCCTTGTGAGACCTCTCAATGCCA
TCTGGAGAAATGTATTTTTTTACGATTATGCAAAGTCCCACTTTGAACATGCCATTTATGTCAGCGACTT
TTTTTTTAATTTGTATTGCTGCCCCAGTTCTTTCAAATTAAAGAAATTTGTTTATTATACAACTTCTTAA
AATAACCATTTGATACCATCCCAATTTTATTTTCCCACTGCAAATGGATAAATTATACCATTTACATACT
ATATTAAATAAAGGAAAATCCCTAGCTGCTTTAGTGGACACCGTATATTCTACATTTCTACATAAATCCA
GGCTGCAAGAAGCAGAAGTATTAACTTTGAATAATGAAGTGTGTGACTGAGTAATAGGTTTGCTATTAGA
GAGCAGTTATATTGTGATTCAACTGTGTGTGTAAATATAGGAAGATACTTCGGTGTAAGAAAAAGAAAAT
AAGCAAACAAACAAGAAAACCTTTTAACAAATTTCCATTTCTAGCTCTTATTGTAATGTAATGTGTACTA
GACGTTCCAAATGCCTAACCACAATCATTTCAGTAACTAGTGGATACCAGTTTTTTATATTTTTTTTACT
CTTCTTATCTGTTACACGTACAAATAAAAAAAATTCTATCTGTTTGTGTTTTGTATCTACTGTGCAGTGG
ACAGTTATCTCCAAAAGGGTGAAAAAAATGGGTTCCCTACAAGGTTCTTGTTCCTCTGAGTTGTTCCTCT
TTGGCCTTGTACAGTGCCAGTTCACAAATGGAGACTGTATGGATAGGAAGGCTAAGGGACTGAGATAGTA
AGCACAACTCTACCTAGTAGTTTCAGCCCAAGGGTAGCTACTGTATGTGTGTTATGTGCCTACACCCATT
TGCTTAATGGAAGCACTGAACTCATTAGTTCTGCATGTGTAAAACAAAACCAAACTAAAACTGATAATAA
CATTTAGATCTTTACAGTACAGGAGCTAACTTTACACATCTATGGAGAAAATTACCATAACAGAG
>MSTRG.2205.2 gene=ENSGALG00000030526
CAGGCACGGTACGGGAGGCTTCGCCGGCTGCTGCTGTCGCGACACGGGGCCTCTCCGCTTCCGTCAGCAC
CGCACGGCCGGGCCGGGAGCCCAGCGGCAGGCTGAAGCTTTGTGGACATGTCCTCGGATGCAAGGAGTTT
TTTCCCCTCTAGAAAATATGGGCAAAGATAACACCAACTGGTTGTAGTCCTGAGTGGTTAAGCTCTGCAG
GTCAATTGCAGGATCAAGATGTGGACAAAATGGCTGGGAAAAGGAAGAAATTTATCTCTTTGTCATGGCA
GAGTGTGGGAAACATGACAGCAAAAATATTTTCCTGTAAGATCACAACAGCATTTCTTTCTTTAATTATT
GCAGGTAAGTTAATTGGTGACTATAGAAAGTCTTATTCTGAAATTTTTCACACAAGTAATACTGTTGGTG
TTTTGTACAAATGGCTGTGAAAGTCAAATTTATGTGGATATCAGTCAGGTTTTTTAAACAGTTCTGAAAG
CAGAAACCTATCAAACATAAAATATGACATTTTATATACTCACTGCATCACTTAAGTTGGAAGACACCTC
TTGAGAACGTTTAATTCATCC
>MSTRG.2211.2 gene=ENSGALG00000054182
GGGGAGAACAGTTAGTGCTGATTTCCATTTGCATAAATTTTCATATATTTTGGTGAAAATAATAGACGGG
CGGAGAGCGGGGCTCGGCGGAGTCAGTGCGAGGGAAATGCGGAGCGGGGAGAGCCGTGCCGGAGCCGAGA
AGGCGCGCTGTGCCCCCGTCACCCCATTAAAACCCCAAATGAACGCCCAACCGCATCTCCTCGGTGCTGG
GAGTGCGCTCGGCCCACTCTGTTCTCCAGCCTCGTTACATGGGTTTCTGTCTCTCCTCAGCATCCCCTTG
AATGGCATCTACTGCACATAACTTTTCGGACCACAAAGCTGAAACACTTCCTGTGACTCAAATGGCTCCA
GCACAGCTATTTCCTAGAAGACATCCTCCCTGATTTCTTGTGGTGCCTGTTAGATTGCTGAAGTTGCAGC
AAAGATATGGAAAAGACAATTGAGGTCTTATTGCTCCTGTTGGAAACTTCTGCCGACTACAGCAAGAGTT
GGACTGGGCCCAGAGAAACCAGATACATACAAGTTGCAATGAGTTGGCCACACAAGCAAGGAAAATCACA
GATAACGGATGCACACAAATTAGTAATGTACCTTTTAGGTCATCCAGTACAGCTTGCTGACACATTGAGA
TTGTCTCCTATGGCATATTTTTGGTTGCTTTGGATGACTGGATTAAATGTCCTAAGTAATGCCATTTACT
TAAGGAGAGATTGTGCTGCCCAGTATATCCTGTTAGAAGTCTTTTTTTCCTTTCTTAACATCATCATATT
TCTCCCAGTTTTGTTCCTTTGCAAACCTCCTTATTTCCCTTCTGCGATGCTATTTTTTCTCCAGTGTCTT
TAGACTAATGTGATGTTCCATTTAGTTAACATTAAGTCAGTTCATACCTATTTAGATCATTTAATCTTTT
CTGATAAATCAGTCCTTTCAGTCTCCTGGTTATTTTCTCATCTCCTCTTGTCCCACTCCTGTCTGTCAGT
AGCTTTTTTAGCTATGATATTTTAAAGATGTGGTGCATTTATCTGAACTAACGGCAGGTTGGGCACAGAC
TTGAGCACCCTCAATACCTTCTCACTGAAAACCACTCAAGGGAAGGCCACTGGCACTCTGTGCAAACAAG
CAGGCAGAGCATTCTGTTCAAACCATTTCCTTGGTATCACCTGTTTTACTGATCATCAACAAAAAACATT
TAAACATTTAGCCTAGTGATTCAAAAACCAAACATGGGTCACTATAGATTAATTATATTTTTTCATAATG
CTAGGAAATATAATGGCAGAGAGGAAAATACATTTGTTGTTGATATTTTCAAACTCTTGGTCGTGGATAT
CACAATCTAAAATTATGGAAGATGTTGTCTTGTCTAGTAACTATATTTGGGTGCCACTGGAGTACACTGT
AGAAAGTAATTATATATGTAGTCACAAGCGTAGCTGTTCACGTCAGGCAATAAATTCTGATCAACAAACA
ACACTCCTTTAGTGCTAAATGAAATCTTGGCTGTAATTGACTGTCTTTACCTTTGTGTTCTGTTGGATTG
GAGGAATATCATTTTAATCTGCTCTCTTTAAATTTTCATTAAGGAACGTTTCAGCTACCTGCAGCCTCGT
CTGATGATGTTTAATGATATAAGCTAGCACGTTCTTCCGTGCACCGGCAGGGGCTTCTTTAAATTGGTCA
ACCGTACAGAACATTGTTTTCGTGTTTAATGTACTTGGAATCAACCTTTTAAAATAATGATGTCTCTACA
GACAGTTTATATACGTAGCACACACACATATGTGCATGTGTATGTATGCATATATACGCGTAAGTGCACA
CATACATAGAGAAACACTGATCCTATTCACCTTCTTGAAAACATTTCAGCTAGTATTAGCATAAATGTGC
TGTTAAGTTGGCAGTGTTATACATTTTTGTTGGAGTTTACTTCTGTAACCTAAAATCAAGCAGATAAGCT
GTGAAACTCATGCAGCTGATGACATAACGCTGGGATCTCATGATGCTGAATCTCATATTTCTAGGCATAA
AGGATGGATGTTCCTTTCTGGAATTATTATGCTGCCTATTGCAATATATGTTTTCTTGTTTTCATGTGGG
CACTGAGATGTTCAAACCATTAAATGTATATGGTATAATGAGTCCTGTGTTCCTTATTTATTCTAAAGAA
GGCATTAACTTTCTATGGTTTTTTTATTGTATGATAATAAAGCCAACTACTCTAAGAATCTGTGATGAAC
ATAGCAATAAGCTGTGACAATATGCATAGTTACATTTAATGCCGATGTCCAAATGTACATATGTGCATAT
AAATAAGCATATATGTATATTCAAGCACTCAAAGATAGGTACAC
>MSTRG.2212.1 gene=ENSGALG00000048602
ATGGGGAGCGGGAGCGCATCGCCCCACCTCGAGCCGTCCCTGAGCCTTCCGAGCTCTCCCAGGAGGACAA
CGGGGGGCGGACGGCGCCGTCCAACCTCCCGCAGCCACGAGCACAGCGGATCCGGCACGGGAGAGTTCGG
GCAGCGCGGAGCGGTGCGCTTCGGCCAAGGGTGGCACCGGGATCCCAGCGCAGTGCCGCACTCCGCGCGG
CCGGGCTTTACGCACAGCGCAGTACGCGGGAGGTGTCTTTACGTTTAACGTTTTAATTTGGACATGCTAA
TTAGGCTGTGGGTCTCCACGGTTCTATCGGCGGATAGCTGATCGCTTCCCTCTGCGAGGAAGTGACTGCT
AAATACATTTCCCGGCCCCGATCTCCGTTCCCAGAAGCCCGTCTAGCAGAACCGTCCCGTCGGGCGAAAC
GGACCTTTAATAATGGAAGGCCGAGGGAGGTTCTGCGCAGCGGCGCACCGCCTCGGGCACGGCCCCAACG
CGGCCCTCTGCAGCGGAGCCATCGAAATAACTCCGTGCCCAGCGAACTTGTTGCTCGCTTTCAGCTCCTC
CGCTCACCCCGGCTCGGGTCGGTGCCAGGCGAGGGGCAGAGGCAGCCTGGGGGAGAAGCCGCCGCTGTCG
GGGTGAGAAACTTCCCGGGCTCCAAAGCCGCCCGCTCTGGGCGTCGAGGGGCAGCGGCCGCTCCGCTGCT
GGGAACTGCGCCCTGGCCATGTGTTTTTCCCGTGTGGAACGTTGCTCGCAAGTGCGGGAGGTGGAAAGTT
TTGTTCACGTCATTATCTCAAAGCTTTCCCCGCGCGGTCAGTGGACGCAGAGGCTTCACTCCGTTTTCCG
AATGAAAACCCACGGACGCTTGATGTGAAAAGTGCATGCTCCCGTGGGCCGTGCTTTCCCCGATTACTTT
CTTTTTTCTTTTTCTTTTTTTCTTTCACTTTCTTGGCTCCGTCCCGCCAGGATCTCTACGTTTACGGGCT
GTACGGTTTCCAGGGCTCCAATGGGGCTTTCCCTGATGGAGGCGAGGAACAGAACTTTCCCACTCGCTCG
GAAACTGCCGAGGATCCGGCGGGGGGAGCACACAAAGAGGCCCCAAATCCCCCCCGGGGCTCAGGGACAT
CCCCTGCAGGTGCAGGACCAAAGCTGCAGGGATGGCCCAAAGCGGTGCATGTGTCGCTCTCGTCCCCTAT
TATGAGCGCTACGGGAGTGAAACGGGGGGTGGGGAGCGGGTTCTTGGGACAGCGGTTCTTGAGCCCACGC
ACGTTGGTGAAGGGAAACGCGGGGCCGTGCGCGCCGTCGGGCTGAGCCAGGGTTAATGCCTGCGGGCCCA
GACACGCTGTGCTCCGGGGGGGGGGGGGTGGTGGTGGCGAGGGGGCTCTGCCAGCTGCTCCCGCAGCGTG
GGGAGCGGGAGGGGCGGAAAGGAGGAGCCATCAGCTTAGGGCACACAAAAACATTTAAAAAAATAAAATA
AAAAAAATATATAAAAAGACTACTTTTCCAGGCTTAACACAGCCATTAAATATTAAAAGTTCAAAAAAAA
TTATATATATATGTATATATATAAAAGACCACGAGTCGTTTTATTGCATCTCCACGGGCTTAAGCGCTTT
ATTTGGGCGATAAAAAATATTAAAACAAACAAATAAATAAATCAAAATCGTGTGTGTAATTGGTGCCCTC
ACTCCCTTGACGGCCTCGGATCCCTCGCAGGTATCGCCCCCCGATCCCGCAGCTCCACCCCCAGCAATCC
CGGGCCGCTCCCCGGGGGTGCCCGCACCGCACCGCACCGCACCGCAGCGCGCCGGGCTGAGCGGGGCCGG
GAGGGGCCCACGGCGCCCCCTGGCGTCCTCCCGCCGCCCCGGGAGCGCTCGGAAAGTTGGTTTTGTGCAG
CAAGCCGTGTCGTATAAAATTAACGAGGACCAATAAAATTAGCTTCCATGTTTCAACTGTAAAAGTCCCC
GAGAAAAGCGAGGTGGTACGGGGGAAGCGGAGGGGCTCTGGTTTGGCTGCGCTCTCTTTGGCCGAACTGG
GGCCCTTTTATCTAAAGCCCAGTGCACAAACATATAGCTTAATGTGACTAGTGTTCTTCCTTTTATTTCT
TTCTCTATGGCAACCAATATGTTCTGCTCAGAAATGTTCCCCCATCAAGGAAACAAATGATCGGGAGGGA
GCAGCTCTATGCGGCATCTGTTCCGATGGAGCGCACAGAGTTAACCCCGCTCAAAGGAGCGCCGGGCGGC
GGCGAGAAGTGGAAAATGAGCGATTCTGCTCCCCCCGCGCGGAAACCGACACCTCCCGGGCCCCCCAGCC
CCCATTGATCTGCCCATCGACCGCTGCCAAAGGACTCATGCGAGGGAATTAGGGTGATGGCGAGGATCGC
GCGTCCAAAAGAGCAGCGGCGGGGGGGGAGGAGGGTGGAGGTCGGGGGGAGTTGGGGGGGGGGGGGGGGG
AATATATCTCTGTATTGAAAACGGTGCGGAAAAATGAAAATAAAGACAAGTCGCGTCACGGGATGTTGAA
GCCTGGAGAAGTTTGCAGGCGCGTTACAGGGCCTACTGCCTTCACCCTACGTTATACAGCGCGGTACCGA
CGGCTCTGACCCCGGCGCTGGGGGGTTCAGCTCTGGCCACGCTGCCCCGGCACCCTCGGGCCCCAGCGAG
GCGCTCCGCTCTCCCTGTTCACCCCACTCCCACCCCCGGACCGCACGACCCCTCCTCACGGCGTTCACCC
CCTGCCCGCCCCCGAGGCGGCAGGTGCCGGCCCGGCCCGCGCCCCCGCGCTGCCCTCCGCACGCACAACG
CGGTGCGTTTTCCAGACCTTTCCTCATCTCTCCCCCCCACCCCCCCCCCGCCCCCACTCCGCCCCCCACC
CACCCACCCACCCACCCCAGGCCCGAGCGTTACAATAATGAAAAGTGAAGCAGCCTCCAGCAGCCTCCCC
AGCCCCGAGGAAGCGCTGTGCCACCCGAGCGCTGGAACCAATCCGCGCTGGATGGAATATTTCACCACGG
CGCAGTTTGGTGAAGATTTTTTTTTTTTCCCCTTTTTCTCCCCCCCCCCCCCTTTCTCCCTCCCCCCCCC
TTTTTTTTTAAGGCTGTCGCCGTGGGTTTTCCCCGCCTTGTCCTAAAGCTGTTGAAAACACCCATCCAAC
AGACAAGAAAAGTAGATAAAAAACGCCAAGCACTCACCGAGCGCACTCCCAGCACCGAGGAGATGCGGTT
GGGCGTTCATTTGGGGTTTTAATGGGGTGACGGGGGCACAGCGCGCCTTCTCGGCTCCGGCACGGCTCTC
CCCGCTCCGCATTTCCCTCGCACTGACTCCGCCGAGCCCCGCTCTCCGCCCGTCTATTATTTTC
>MSTRG.2238.1 gene=ENSGALG00000029970
GCGAGCGGCCGGCGCGCGGTTGGTTGCGGTAGCGGCGGGAGGTTGGGTTGCGGAACGTTGGGCCGCTCGG
CGCGGGCTGCCGCGGCGCTGCCGGTACCGTCCTCGGCCTGCGTGAGGCCGTGCTGAGGTGTTTTCCTCAC
CTGCCGCGACGCGGTGTTGCGTCACCGCGACTGGCAGCGTGGGCTTCCTTGCTTGCACTTGCAGGCAATG
AGTTTCCAAACGTTCGAGCAGCTGCAGTCGGGAGCTCCGTGCTCCGGGCACCACGAGTAGCAGAAATAAT
TTGCTCCTGCCAGAAGCAGCTTATGAGATGGCAAGATGTGCAAAGCCGGTGGGGAATGAATCACAAATCC
ACCCCGACCGCGATCGCTCAGCCCGAAGGCGTCGTTTGGCCGCCCCGTTTACGTGCCAGTATTATGGAGG
ACATCCATTTGCATTAAAATGATGACAGTGTATGGGCCTCTGTGTGTCGTTCTGCCTGAATCTACCTGGG
GGTATTCATGAACCTGGCCACCTCTTCCTTCCCTCCCTCCTCCTAGGGGCGGGATGTGACAGTGCCACAG
CTACGCGGTGCGCTCGTTGAACACCTCCAGGAGCAGTGACTGCATCTCCTCCCTGGGCAGCCTGTGCCAG
CGCCTCGCCACTCTTTCCGAGGACGACTCTTTAATAACCCAACCCGACCCTCCCGCGGTGCAGTGCGAGG
CCATTCCCTCGCATCCTGCCTCTGGGAGAAGAGGCCAACCCCCACCTCGCCACAACCTCCTGTCTCCCCT
GAGCCTCCTCTGCTCCGGACTGAAAAACCCCAGTTCCCGCAGCTGCTCCCCGTAAAACTTGTGCTCCAGA
CCCCTCACAGCTTCGCTGGCCTTCCCTGGACCCCCTCCAGGGTCTCAACGTCCTTCTTGTAGTAAAATCA
GCCTCAAAGCAC
>MSTRG.2238.2 gene=ENSGALG00000029970
CGCGCACGCGCGGTGCGAGCGGCCGGCGCGCGGTTGGTTGCGGTAGCGGCGGGAGGTTGGGTTGCGGAAC
GTTGGGCCGCTCGGCGCGGGCTGCCGCGGCGCTGCCGGTACCGTCCTCGGCCTGCGTGAGGCCGTGCTGA
GGTGTTTTCCTCACCTGCCGCGACGCGGTGTTGCGTCACCGCGACTGGCAGCGTGGGCTTCCTTGCTTGC
ACTTGCAGGCAATGGAGCTCCGTGCTCCGGGCACCACGAGTAGCAGAAATAATTTGCTCCTGCCAGAAGC
AGCTTATGAGATGGCAAGATGTGCAAAGCCGGTGGGGAATGAATCACAAATCCACCCCGACCGCGATCGC
TCAGCCCGAAGGCGTCGTTTGGCCGCCCCGTTTACGTGCCAGTATTATGGAGGACATCCATTTGCATTAA
AACTGATGACAGTGTATGGGCCTCTGTGTGTCGTTCTGCCTGAATCTACCTGGGGGTATTCATGAACCTG
GCCACCTCTTCCTTCCCTCCCTCCTCCTAGGGGCGGGATGTGACAGTGCCACAGCTACGCGGTGCGCTCG
TTGAACACCTCCAGGAGCAGTGACTGCATCTCCTCCCTGGGCAGCCTGTGCCAGCGCCTCGCCACTCTTT
CCGAGGACGACTCTTTAATAACCCAACCCGACCCTCCCGCGGTGCAGTGCGAGGCCATTCCCTCGCATCC
TGCCTCTGGGAGAAGAGGCCAACCCCCACCTCGCCACAACCTCCTGTCTCCCC
>MSTRG.2239.1 gene=ENSGALG00000029970
GCGCAACGTCACAGCCCGGGGTGGAGCGGCGCTCGCGCACCCTGAACGTACGCGCACGCGCATGCACGCG
CACCCCGAACGTACGCGCACGCGCGGTGCGAGCGGCCGGCGCGCGGTTGGTTGCGGTAGCGGCGGGAGGT
TGGGTTGCGGAACGTTGGGCCGCTCGGCGCGGGCTGCCGCGGCGCTGCCGGTACCGTCCTCGGCCTGCGT
GAGGCCGTGCTGAGGTGTTTTCCTCACCTGCCGCGACGCGGTGTTGCGTCACCGCGACTGGCAGCGTGGG
CTTCCTTGCTTGGACTTGCAGGCGATGGAGCTCCGTGCTCCGGGCACCACGAGTAGCAGAAATAATTTGC
TCCTGCCAGAAGCAGCTTATGAGATGGCAAGATGTGCAAAGCCGGTGGGGAATGAATCACAAATCCACCC
CGGCCGCGATCGCTCAGCCCGAAGGCGTCGTTTGGCCGCCCCGTTTACGTGCCAGTATTATGGAGGACAT
CCATTTGCATTAAAACTGATGACAGTGTATGGGCCTCTGTGTGTCGTTCTGCCTGAATCTACCTGGGGGT
ATTCATGAACCTGGCCACCTCTTCCTTCCCTCCCTCCTCCTAGGGGCGGGATGTGACAGTGCCACAGCTA
CGCGGTGCGCTCGTTGAACACCTCCAGGAGCAGTGACTGCATCTCCTCCCTGGGCAGCCTGTGCCAGCGC
CTCGCCACTCTTTCCGAGGACGACTCTTTAATAACCCAACCCGACCCTCCCGCGGTGCAGTGCGAGGCCA
TTCCCTCGCATC
>MSTRG.2305.2 gene=MSTRG.2305
GCCTCCCAAGCTGACAGCTTTCCCATGGTTGCTTGAAAGATCACTTTTCCACAGAAGTGTACAGAATAAC
CACCAGAGCTGCGTGTTTTATATAGACACAAATTGTTAGGCTAACCCAAAAAACATTTACTGGATTTGAA
GTTAGAGAGGGAGAGAACTCCCATTGCATTTTACCTTCACAATGGTGCTGGAACAGTTGAATAAAGTGTG
GCCCCGCTGCCCATATGCCATTCAGCTTCTGTCTGTCTTTTTGTTTACACTGGGAGTACAATAGGAACTA
TAGTCCTTCCAATGCATCATTTATAAGTGTATTCTACCTCTGAATGTACAGACAGAACTGGCTCTGTGAA
TGAGCTCTGTGAATATTGCCAAGACACTGTGCTTTGTTCAGCATTATTCTTCACAATAGATACCACACTT
TGGAAGTAATTTTAAAAAGGGAATCAAAATAGTGGTACTTTTAGCCTTTGTTTCTTTTATACCACACTGC
ATTCTCTGTCTCTCACTCAGCTGCTTCTATTATACTGACAAATTAAATAAACCACTCCATTGCTAAAGAG
GCTTGGGCGGGCTGGGCTTCGTACACTGCCGCACTAGGAAGTTGAAATAAACATTTATCCCGGTCTTATT
CTTAATAAATTTCAGCTAACTTTAGTTGAGCTTTTTTTATTATTATTTTTTTCTAATTTTTAAAATTATT
TTTACAAGCAAATGAAAGAAAGAGAGAAATGGAAAAAAAAAATAAGGAGTGCATCAATTTTTATTTTTTT
TTTTTGCGCCGATCTGCAGCACCAGGGGATGCGGCGTCTGAAGCAGAGGAGTAAGGAGAAGCCCCATGTC
CAGGTACCAAGCCTGCTTTTTTAGCGCCCCACTTCCTAGCAGCGCCGAGAGTTCGTCCCCGCCGCGGTGC
CTCTGGGAGTGGGAACGGGTGAGTTACGGGCAGAAGGACCCGGAGCAGGCAGGGTGCACTGCTGCTTGCG
AACTTCTGAAGCAAACTCTCGGCTCTGTCTGGGAGTAAGCTCCTCTTGCAGCAGGCATAGCTGTGTACCG
TGAAGCGCCTTGACCACTCGCTCTTCAGCATAAAGAAATAAGGGCAGGTAGGGGGGGCTGAGCACAGCGT
GCTGGGTGGCAAGTGCAGATCTGGCTGCTTTTGGGGTCTGTTTATAGGTAGGTAAAGAGTGAGATGTATT
CACCAAAAAATATATTGATCTGTGCTTTGGTTACAAACTCTCGTCTTTAGCAAAGACTCTCCTCTGTATC
TGTGTCAAGGTGCTTTCTGACTTTGGGGCTATTTTCCACTATAAGGCAGCAAGCAGAGAGGAGAATCAAG
GAGCAGATTGTGCTGCCTTGCTTTAGCAAAGAGAAGTGTGCAAGGCCATCCTCCATGCTTGCATACAGAG
ATGTATGTTCTTTGGAAGGGCTCATCTGTATACCCCAGCATTCTTGAAAATGTTGTAAATGAGCAGCGTT
ATTTTCACAAACAAGCTCAGAGCAGTGAGTGCATTGCTGCCCAGATAAGGTCCAAAAAGCTCCTTCTGTA
CTCCTAGGCTAGCAGTGTGCATAACACAGGGTGAATCTTACCACCCCGCACTGCCTTTCCCCTCCTAACA
AAGCAGGTGGACCACAGGCAGAACCCGGAGTAGGGAGAGTTTGTTTGATTTCCAGTTTTGTGTTTGTTCT
AGGCACCTTGGGAAGCAACCCATTCCACCAGAATCGGACCCAACTGCCAAATGCCATCAATGGGCTCTGC
AGCCCAGAGCCCTGAGCTGTGGCTGCAAGGGGATGGGGTAGTGATGATGTCCTGGGGCTGCGAGCGGCCA
GTGCCTGCAGGCTAAGTTGGTGGAGCTTTTATTCAAAATAAAAATCAGGTGAAATTTCCTTCTATTGTCT
AGCCAAATTCTCTTTAATTTGCCCCAAGGGAAAGTCACTTGCCTTGCAGTGCCTTTTTTACTTTTTTTTT
GAGCTCGTCTCCGTCAACATAAATGCCTGGGGGTGCTCCCTGGGGGATGAGTGGGGAAGCCGAAGGTCAG
GGTTACCCACTGTGGCATGACTTTTAAGCTAAAGGGGTTTTTATTTCTCTTGTTTCCATGTCAGGTTTCA
TTTGGGCAGCATTATTCTGAAAGGGTGGGCCTGCTCTTGACAGGAGGGGGTTAAATGGGATTACAAGCTT
TAGAGGCTGTCAGCAGCCACTGCTGCCTGGGGATGTTAAATTGCAATTTAATGGTCAGCTTTATATGTAT
AGTATCAGTGGAAATCTGCTGTTTTCAGCAACTTAATAGGAGCTGTGTTTTCAGGAGGGGACTGTTTTGG
AGGGGGGGCGAGGAGTGGGTTTGCTGGCACTGGCAGCTCCTCCCGCCAGGCAGTGGCCGGGCACCAAGGG
GCTCTTCCAGTGTGTCCCAACTTCCCCAAACCAGCTCCGTGCCTCAGGCAGGAAGAGAGCAAGCAGTCCT
CACTGGAGCATCGGAGAGTAGGGAGAGAGGGCAGGAAGGTGCTGAGGCGAAGAGGGCATGAAGGCACTGA
GGGGATGAGGGCAAGAAGGCAATGATGGGGTTGCTCATTGTGTAGGATTGGCTCCAAAGGCCAGCCACCA
GTCAAACTGCCAGTTGGGGGGGATCTGTAGATGCATGTCTTATGAGTATCAGTGTGTGTAGAGGTGCTGT
GAGGGGCAGAGGGGTAAAGCGTGCTGAGGGGCAGACAGCAAGGCCCCACCAGAGGGCATCGGTATTGTCT
GTTGGCGAGTGAGGGGTCAGCCCGGAATGTTCAGGATTAGTAAATTTAATATCCTGTCAAAATTCTCATG
ATAATGAGTGCTGGCTCGGCTGGCTGGTGGGGCTGGCACAGCAGCCTGGGCGCTGCAGCTCCCGAGATAG
CGCCGCTAATTTATGGGCAGGAGATTGTGCTGTGCTGGCATGGGCCGAGGCGAGAGCGGCTCGGCGGTGG
GGCCTCTTGGCTGCGTGCAGCAGCTGCTAAGCTGGGGAAAATACACAGATCTGGATCATTTTAAGTGATT
CTTATTCATTCCAAAATCCTCCTAACCCCCTGCAATAGCTTGGCTGAAGTGACAGAGGTGGGCTGCGCTC
GGCTTTTCCTCTCCCTCCACTGTGCTTACGAGAGTTCCTCTGCACTGAGGATTTCTGGCTTTAAAAATGA
CAAGAAAGAGGCAGAAAGAGGGAAGAGAGGCAAAACCATGACTGACCGTGTGTGTTGCACTGTAGACTAA
TTTTCGGGAGAGTTTCCTTTACCTTTCGGAGCTGGTAAGTTTAAAACAGCGAACTGGAGGGGAAGATGGG
GACAAAAGAAAGCACAGAGCAAACCAGTACGGTCAGAACAAATAGTAAACTGTGACCCCAACACAGTAAT
TTTTGAGCTGATGGATGATATTTAAAATACAGTTCATAACAGGAAAACAAAAAACAAAAAAGATGGGGGG
AGGAGGGCTGTATAGGGGAAGAAAAAGAGGAGGGGAGAGAAAGTTCCTGTGCACTTTGTTCAAGGTTCTG
CACCTCTCTAAGCAGCTGTCACATCCGTACATTATGGTACATTGAATCTGAATGAGGCTCTCCACATCAA
AACCTTGCATCCATTATGATATCATCTCCTGCTCTAAGCTGTAATGCTTATTAATTCTGCACCCATACTC
TCCAAGCTTCAGCAAATGTATTCCATCAGCCTAGCATTTAATTTAATTAGTACAGCTGGGCTCTCATTCT
CCTTTCTGTGTCAGAGGTATTGTCAGCACGTTCTGCTATAACACAATTACTGATTGCTTTTAGATAGGCA
GAAATATGATTAGGGTATTGGGTGACTGTATCATAAGCCTTATTAGATTCATTTGAAATCTGGAGATAAA
TAGGAAACTTTTATTTGCAGTGTAATGAGATTATGCTTATTAGGCCAAGGCCTCACAACCTTTTGCAAAG
AACATAGTGTATCACTAGGATTATACTCTGGAACCACACTTTTTGCTCATAGCATCCAAGCAATTTCTCA
GCAGCTTTGAGATTTAACTGTTGTAGCCCTGTATGCATTTTAGAATTGTTTTTTGGCTTGGCAGCTCTCT
CGTGTGATAGATGGTGCACACATTCTGCTGTGTTTTCTTCTGCTTAAACCAGGAAATTTTGGGGAATGTG
TTTTGTTCAATGTGAAAGATGTTTGTGTGCGCCACAGCCATGTGTGATTGAGTAAATGCGCCAATACACT
GGACAGAAGAGTTTTTGCTAGTATCAGTCTTTCAGTTCAGACTCTTTTTTTTCCTTCAGTAGAAATCTGC
AACAACATTTCATAATCAACCGTTTTCAGAAGCTAAAAAAATATTGCTGTTAAAATACTTTCTGAGGTTG
GATCTTAAGATAGAAATAACGAGTTAATTTTCTTATGTAAAAATTGCTGGAAAGGCAGCACGTTTCATGT
CACTTTCAGAGACAGTGCATTTAAATCTTAATGTATACATCACAACCTTTTGTATCATACTATCCTGACA
AAACACACAGCATAGTGTTTGAGAAGCAGGAGTTACGTTTTTAAAAGTTCACGTATTATAGGAATTCAGA
ATTCTGATCTGGTAATTTCCCTGTAACAATCAGAGGTACAAACAACCTATCACTGACTTGACAGGTTATA
GAAAGGAGTCCATCAATTTTAACACTGGTGTCAAATTTAGGTTTCATTCTGTTTCCACATAAGGTTTGCT
GCAAGCTCCAGTGGGAGCAAGATTAGGTTCTTACTGGAACCTTTTTCTTCTGACTGGTATTATACTGCCT
GAAAGCATTTCATGACTGAGTGTGCCAAACCCCTAAATCTAGGTTTGTATTCCTCACTGTATCATTTGCT
TCATAGTTAAGATAGGAGAATTTGTCTGGGTGTCAGTATCTCAAGCTAATGATCAGACTTGGGAAAGAAA
CTCTGAGTCAGTACTGTCACAGTCTTTTATTTTGATTGCCTAGCATGGGGACCATGTTCACAACATCAGG
CTTATCTTTGTCATTAGCAAGTTCTATGTTGCATAGCTTGATTCAAACATTTATGATATTTTTAAGCGGG
TATGAGAATCAACTTTGAAGAGCTCAGGTAAGAGTTCTTAAAGATAATGTCTGTATTTCTCTTCTAAGGG
AGTTCTCCAGAGAGAAAGTAGCATATTACCACAGCCTAGTTGAGTCATTTGCCAAAATGGACTGAGCTGT
GGGGTTCCAAGCCCAGTCTCAACTAAGACATCTGCAGTGCTGTCACTGAGTGATTCCCCTCTAGCTGGGA
AATCTCGTGCTCCAGCTGTGTTTTTCCTTGCTGGGAGAGGACTATACATCAGTTTGCAACGCCTGTTAAC
ATGCCTTACGACCCACTGTGTGTATACCTAACCAACAGCAGCAAAAGGTTACTCTAGGAAAATACTTTTA
TAAGCAGGGGACTTCAGTGTTTTGGAAAAAGAGAGGGTTTACTCTTTCATTTTAGTTTAAGGTAAGCTTC
AGCGCACAACAGTGAATCAGCCCAAGTTATACTGCCGGAGAACCAGCTTCACTAGTGTTGAATCTAATAG
CATGCCAACACTGAAAATCCAGTGTTTGCATGATACAAGAGCAAGCTATTTTATTACTGTATATCTTTAT
AAAGAGAGGTGTCACTTTATGTAACAGGCATGTTTTGGAACAGTGCTGATTTCACAAATAGTTTTAGAGG
GCAGCACATTGAGCTTTTTTTCTGTCTACCAAAAAAAAGAAAAAAGAAAAAAAAGAAGTGTGTGAACAAC
AACTCTGTTTTATACTGGCTCCAAAAGCAGCAGAGATGACAAATGCTACAATTTTCCAGTATGTTGCTTC
ATCAAGAAAATATTTTAAAATATGCTGTAATTGCTGTATGTGAGAATGATCTGGTGGCCCTGTTCATTTG
TCCCCCATCAACATCATCCTGATTTGCAGTGAGCAACAGGGTTATTCACATGCTTAGATTACACACATGC
TTCGGTGCTCTGCTGGATCAAGGCCTAATTGACACCCTAATTGACAGGCTCAGTGGAGAGACTGAAGACT
AAATTGGGCTTTGGAAGCTGAAATGTGATGTATGTTTTTACCCTCAGAGGTGGTTTGTCCAGGCTGTGTT
TGAGATGTGTTACCAAATAATGTGTTCCACCTTCTGCTGTAGCTTTTGTTGTATTTCTTTTGTGGCTAGA
TAGAGGACCTCAGTTGCAGGGAAAAATAAAACAAATAAATATGTTATTCCAAAATAATGACATATTGCAT
ATTGTAAAATTGAAACAAACAATATTATCTTTGGTCTTTCTAAGCGAATGAGTTTGTTAAAAGAAATAAC
AACAGCTATTTATTCAAGAACCAGTTGATTAAATGAAAGTGCAACTAATTGTTAGATGTTTGTTTCATGT
AGACTCAAAGGTAGAATCACAACAGAAGTAATTAGGGTAATGATTAAGGTCTGTATTTAATTCAAACCCT
TAGAGAATATTGCATATTCATTCAAGTGAGCTATATTTCCTATTAAAACGATAGCAGTTTCTCAAAGCTT
TCATTTACAGGTATGTTTCTGGCAGTGTCATTTTATATGGTATCATGTCATCTTGTTCTCTTTCTAATGT
GACAGTGTTTGTTATTCATAATGATTGCAATCAAAGGGGAAATGTTACTGGTAATTTGTGTGCACTTCTA
ACCCCCAAATATTTGTAGCAGCCATTTACCTAAGGCATTTGAGAATCTGAAGATAGGAACACTGGGATAA
ACTTGCCTTGATCTCTTTGAAGTATTTACACTGTGCATTAAGATAGACATTTCTATATAATACCAGTGAA
AATGCAGGGAGAGTTGGTATTTACAGAATAATTGAAAAATAGAGGCAATAATAGTGTCCTTTTACTAACG
ATGAAGAAGAGTCTAATTCTGTTTCACATAAAATTTTCTTCTTTTAAAAACTAGTCTTTAAAAAATCCAA
AGAATATCTACAAAAGAAATTTTTGTAGGAGCATTTACTATGGAGAGGTTCTCAAATGGCTGCTTCACAC
TGTAGACTGAAGATGAATTTGTATCGGATCATTTTGAAAAAAATTATATGCTTCATGGACCCAATATCAC
CAAGCACGCACGGTACAAAGTGCCAGCATTTGCTGCTGGGAGATGACACGCACCATCTTTATAGGGCAAT
TGAACTGCTGTGTTCTCCTCCTGGATGGATTTAATGCTTGGATCTAAATCCAGATCCTTGGCTCAGTGGT
GCCAGGTGTTTCCCTTGAACTCCTAAAATGCAAAACCATGGCAGTAAACAGTGTTACTTGTTAAATTAGT
GAGCACCTTTTTTCCCCTATTATTTTGATCCTGCCGTAAGTCCGTATGCACTAAGTATGGGTATTTGGTA
GAAACAAATAGGGCCAAAGATATCTCCGCCAGATTCCTTGGACCACACCACTCACATCGTTAATAAGCTA
CCGTTATCTTTTTAGTGTTATTGTTTAAATAGATACATAGCATACTGGAATTAAAAGTAGCACTGACAGC
AGATTTGTATTGCCCTTTCCTATTACTGTAAAAGTGCAGTAGCAGTATTAGTAATACCTAATTAACCTAA
TTTACTTGTACAACAGTAGAATGATAATAGTCTGATGATGGCATAAACAATTGGTGCACTGTGGAACTGA
TCAAACAACTAAGTGGAGAGGAAAAAAAAGCTGGTACAGTCACACACAAAAAAGAAGTGAACATGAGTTA
TAGGTGGTGGCATTACAATTAAGATAATTGTAGCTCTGCAGTTACAGTTGTTATCTACATTTTTGTTACA
ATTCATGTTTTACACCATTGGACAGAAAATACTTCTTTTGGCACCAAGTGTGATATCCCTTCTTATTCAT
AACCATTTAAGTGCACATTGTTAAATGAGAAATAACGTTACACGGGCTCGCTGTGGAACCAGAAAGGACT
ACTGACATAGCATAGGTGTCCACTAGCAGCCAGAAAACCAGGAGTTACTGATTAAGTCTTTTTGCCAAAT
GACTGTGCAAGCACTGTGATTCTGTTAGGACTTAGCATGATGTTGCTTGTCCACATTTTGGGAAGCATCA
CTAATTAGGCAAAAAATAAATCTTGCTTTCTTTTTGCCCCTCCAGTCAGGTTGGGTAAGCCTCGCTCCTT
TGCAGCACTCTCCCTTCCTTTTAGCAGTGTCCCTCCTTTTAGTCTACAGGAGAGCCGGGCAGGAATATCT
CTGCTGCGTTGAAACAGACTGTCCTGTTAATATTCCTGTAAATCCTCAACAGGTTTTGGCTTCGTGTATT
TGTAATCCTGCAGGCAGATACACTTCTCTCTTGCACACATACATCCTTTCAAACACCAACGTAAGAAACT
ATGTTGTGATTGGTCACTGATTGTGTTATCCCTGCATTTTCTTTGCTCCCTCTCTATCTGAATGGCAAAA
TTAATCATTTTTTGCTGTCTACCACCTTTTTTTTTTTTTTTTTTTTTTTGGATTTACAGTTCAGGGGATG
ATGACAAGCGCTTCCCTTCCTTGCTGCTTTCCTGTGCTATACAGTAAGCAAACAGAAGTCTTAGGACCAT
ATTTCTCACTTTCCATCAGCTGAGTAATCTTTGTTTTCCATTTAACTTGAATCAGAGTTTTTAAATGTGA
CTGTTAATTTGTTCAGAAATGTCACGAGCAATTGAGTTTGCTGGGAGAGGTGTTCTGAGGAGTTCTGTCA
CCAAACTATCTGAGAGTAGCAACATAACCGCTGCTTGTTTTAGTCAGTGATCATAAGCCAGTTCTGTACT
GAATGTGAAATTCTTGAACAGAACCAGCAGTCGAGCTTCAGATGTTGGCTGGAGTTTGAGGATAAAAGTT
CTCTCTTATTGCACAAAACATCAGCAGCATGGAAGATAGTGTTTCAGGTGAGTGTCAGAAGTGAATTTCC
GACGCGAATGGCCAGCTTCACATTAAAGCCCTGAATTCTGCAACAAAACTTCAGATGATGGTAAAGTCTA
AATGAGAGTGCACAGCTCTTATTTCCCTTACAGAGGTAGGACTAAAATAATGAATAAAAAGAATTTGTTG
AAAAAAAAAAAATTGGTATTGAGTCACTAAGATGGTTTTCCCATTTAAAGAATCTTTTTGCTATAAATCA
GTTACAAAAACTATGCATATTCGTTGTCATCTTATTCAATACCAATGTCGGAGGCACCTAATGCTTAACA
GATCTGTCCATTGCTATCTTTTTTAAAAAATCACATACCTTCACATTCCACTAGAAATTAGATAAAAAAT
GACAATGTGCAATTAACAATGAATAAAATGCCCACCTAACAATTCCCATGGAACACTAAGTTCTTTACAG
TATTTTCTAAGGTAAGGGGGGACTGTGAACAGGGACATTTTAAAGGATTCCAGACACAAAGCCTCACTAC
CAATAGCTGTTTTATTTCTTATGACATACTGTTGAGTGTGCTACAAATATATTATATGTGTACTTTTATA
TATACACACACACACCTTATGGATTTACCTAATTTTGAGCTTAAAACTCTGAGCATGTGAGGTAGCACAC
GTGGCATGATTACCAGGTGATACAGTGAATCGCTAGTTCTAACTCAACTATTGATGGTAATAAATATAGT
AAATATTACAGTTATTAGGTGTGTATGCCTAGCAGAAACAACAGCACTCATTCTCTACTCATGTTTGCCC
TTTTCAGTCCCTCAAAAGAGAAAACATGAATTAAAACAGATGAAAAATGCATTCGTTGGGGTATGTCACA
CAGCTGCAATAGGGATAATTGGAAGCTTAAGTCCTAATCCTGCAAACACTTAAGCAGTGCTTAACTTCAG
TGTATGCAGGTTGACTCAAATGCAATTAGTCATTTTTTTAAAGTGCACTTGCTAAAATATATGATAGAGG
GGCAGAAAATGAGCTTTACCTAATAATGAACTGAAACTGTGAGACAGACCTGCAGAACTGAGAGCTAGTC
ACACAGCATTTTATATAGCATATAAGCATGAGTATAAACTATTTGCTTCTCCAGTATTCTTCAAGGATGT
GGAAATTATTAACGAGGCAATATACTTGTGTCCAAAAGAGAACAGTATAGGTAGGAAAATAGAAAGCACC
TGGCAAATAGCAGTATGCTTAAGCTCATCTGTATGCATGCACCTGTAGTATGGTGATTTGTCAGTGAAGA
ATGCTTTGGATGGATGTAGTTATCAGTGTTTGTGCCTGTCATGAACTCACTCACCCTCAGCAAGCTCTGA
GTTTTTTAATGTTATGATATTATTTAATTTTATTATTTTAATCTGAAAGAGCGGCTTGAGATCAGTAAGG
GGATGGTTTTATCTTAATCATCACTCCTTTCTTCATAAACATGCAGATGTTCAGCCTTCTAGTAACTCCT
GTGATGATTTTTTGATGCATGAGGACAATGGAGTGAAGTAGTTTCACCTTAAACACTATTAAAACTGGTA
GCCTGGTTATATTAATATCAGAAGGGCACATTATTGCCTGTGCCTTTTTAGAAGTTGGGAAAACAGTACA
GCTTGGAGCAAGGTTGTTTTTTTCCTCCATTTACTCTCTACTGGCAACGTAACATTAACAGGAACATTGC
TGGGCTTTTCTAGAATTTTTAAATACAATACATATATTTGAAGATATTTTTCATAGCTCAGCTCTGATCA
GTAAAATTGGCAGTTACAGATATCCTTATTTTTCCCAGTAGGAAGTTCCTAACCAACATTACTGTTTCCA
GGAAGAAACCAATGGAAGTTTCAAAATGCTTATATATGTAAAAGTTTTCAGTGTTTTTGATATGTAAAAC
ACTTCTGTGGCTGAAAATTTTTCTGATTCAGTGATTTTTTCTTTGCTACTCATGGTGGAGAAAAGAAATT
TCGTGTTCTTGGGGAACAAGAGGAATTATCTTGATTTTGTTTTATTTCTGTACCTGGGATGCCAGGGGAA
ATGAGCATATCAGTGTTAAGAATTTGATGCAGAGAAAGCTTGCTGTCTGAGAGATTGATAGGCAGGAAAA
GTGGCTTTGCCTGGCCTACATGGAGGCTTGGAGGTGCTTCTCTGGTTCTACGCCTGGATGCACATTCTGG
CTGTCTCAAAGAGATGCCACAGCTGATGTGAGATCACATGTTTCTCACATTGTTCTCAGATGGCAAAATG
TAACATTAACACTAGCATTACTGTGTTGTTTTGTGGGGTTTTTTTTTTCTTTGTTTGGCTTTATTTTTCT
TGTTTTGCTTTGATAGCAGTAGCTCTTCCCCATCTCATCCCTGGCTTTCACTTGAGGGAAATTCAGGTAT
GTAGCTATCCAGAAATCACAGCAGAGTCTAGCCAGGCCTCTGTCTGGATGTCTGTATGGTGCACACATCC
CATGGGCTAGATAAAGCCTGTGAATGCACAGTTGAGACCACTGCACTTTTCCTGCATGGAGTCTCCGTGA
GGTGAAATAGTTTCACATACCTTAGAGAGAAAAAAGTTTACAACATGCTTGTAGGATATACTAAAGAAGG
TATCTCATTCAGTATGTTCTGTGGTCTACTTGGGACTCAGGCTACTGACATTATTTCTGAGGCAGACACT
AGCTAAGGGAAAATACTGGCCTTTGTGGAATAGACTGTGAAAAAGTGGTCACCACTTATGTCCTTTTAAA
ATGGAAATAGTGATGACTCCTGTGCTTTACGCTGTGTTCAGCAGTTCTCTTGTGTTCTGAAAATGCTTTC
ATCGGCATCAGGCAGGTTTTTGACACAACCCATCTTACTCTGAGATCATTCCAGAGAGCAGGTGAGAACT
GTATGAGTCATTTCCAGACCCAGAAGCTTCTCAGTATGTCTTGGGAGCTCTCTTGTCCAAAATAGAGGCA
ATGTTTGACTTTGCACTGTCACCTACAAGAAGATGTTTGAAAGCAGGCAGATAGAGGAGCAGCACCAGGA
GATCTCCCTGTTGGTGAGAAGTCTTCAGAACAGAAGTGGAAGAGACAGGTTCCCTTTACTGCTAACAGAG
AGAAATATGCATGTGATTTAGCCAAACAGTTTTAAATGTCCAGCCAAGTTTTTATATCTTTAAAAATGGA
GATCCTACAGCCCTTCTGGTACATCTACGAAGGAAGAGTTGAATTGTACCCTTAGAAGTACCAATTCCTT
GTCAATTGATATAAAGGAAACCTAGATGATAATCCAAATGGAAATTTTTAGTACAAGTGTAATAAAGCCT
GCCCTTATTGGTCACTTAAACTAGAATTTAGACAGCATATAGATGGCTTGACTTTGACACTCTTTCATCA
CATTCCTTTTCTTTACCTGTCTTTGTTTTAGAGATAATTTTAAGAATGTAAAATACACTTTCCAGACACA
TGGTACAATATCAAAAATTGAATTAACCAATCCAGGTTAGCTGTGAGCTTTTACCCAAAGCACAGAATGA
AAAGCACAGAATAATTTTTTTAGAATTAAGAATGGGAGAGGCGCTTTTTTTTTTCACTGCCCCACTCTGC
TTTCTATTCCATGGTAACGTGAGTTATTTATGACTAAATGCTGTTCCCTTTGAGAGAGATATTTTCCAGG
CAACAAAAATGCGTGTGTGTTTTGTAGTGTATGCACTGTGAGACTGAGATCATGACTACAATGATGCCAA
CTGCACAGAGCACAGGAGCAGTGCATCAGGGCTTCTTCCTAGATGGCAGCTCTCAGTGGAAGTGTCATAA
CAGAGAAGAGGATGTGTCTAGAAGTCAGACAAATGGTAGCCCCAGAACACTGTCCTCTAGTGCGTGGAAA
GGCTGGATTTGTCACCATCCAGTGTTTTCCTAGTATAAGAGCTAAAAGATATTTTTCCCTAACACATGGT
GTGGGCCTGTCTTTCACCTTGCTGGTGTTGCCAGGTTATTCTATCACAAACGTTCAATGGAAGTACTTGC
ATTAAATTGGTCTTCAAAATGCAAGCATAAAGACTTAATGTGAAGTACTACTATAGCCTTGTTGCTGTTA
TACTTTGTATAGCCTTCTTAATATAAATATAAATATGACATAGAACTGTGTGTGTGAGGAAGTACTTAGG
CATTTAATGCAATAGTGCTACACAATGAAAGGCCCATAAACAGTGAACGTTGTTATTACACCTGGAAATC
TGCTACACCTGGATTTCTCAATGACAGTATACGTGTAGATATTGTTTCTTCAGCTTATGAGATAAATGCT
TTCACCCCTTCCCTGAGGATTTAAGACTTTCTAGTACAGTTGCAGTATACAGCATGATAAAGTTCCAAAA
AGTAAACTAAATAAAATTCATTCCTACGTCAGTCCTCTGGGACTAGCTAGGGTCTTAAAACCTGTATGGT
GAATGTCCAGTGAAATTGCCTTTTTACTAAGTCTACCTGTGATTGATAGTTCTCCATATTTTATTTCAGT
CTTTGGTTATATATGACTTTTAATTAATTTAGGGTATGGAAGATAGAAAAGTGAATCCTGAGTTATTCAT
TCTTTCTTGACTATCCTCTTAAACCTCAAGGTGCAACATGAACAATAAGCAGGCTGTTATCTCTGCATTT
CTAGTTTCAGCCAAATACACATGGTAAAATTTTGACTCTTCATACTCTTCATGAAAGAATATTGTTATTA
TTATATGCAAGAAGTCTTTAGGAAAAAAATCTCATTTGAAAAGGTGATGGTAGCCTTTATTTCTAATTAA
AAAAAAAGCTATGAATTCCAGTTGTTTTCCTTTTGGCTGTAACCTAATTGTAATTACTCTTCTGAATTAC
CTGTGCACAATGAAGCACATCCAGGAAAATGTATCCTCTTAAACTTTGAAATTCTTAACCACTGCCATTT
TAGGGACTGGGAGTGGGAAGGGTTACCTATGGATTTCTTTAAATTTCATTCAAGGATGACACTCAAGTTT
ATGCAGTTATTTGTAGAAATATTGACAATAGCAAATAGAGTTCAACAGATTTTGTCCATAGGTGCCATAT
CTGCAATTCAAGAGTAATGCATGGTGAATGCATTTTGTAGCCATTCCTCAATGAAAACAGCAGTGTTGGT
GGCAATATTAAAGTGGTTGGTAAGGATGCCTCTGCCCAGGCCACCACATAGCAACCACTATGTTTCTAAG
GACAAATAGCACTTGTCTGCCCTAAGCAACTGGATAAGAACATGAAAACATGCCTTGTGAGAGACCTCTA
ATACCCATTAGTGTTAGCAACTGTTACCTCAATCATGAATGACACAGCCCTAATTATTAAGGTAATTAGA
AGTTATAACACTGGCAATATTAAAGGGAGAACTTCTAAAGCCCATTAACAATGTTACTTTAAGTGATCTG
GCTGTGAACTGTTCAAATCTCTAATTACATTATACGTCTGTCTTAAAGGGTGATGTAATTAAGTGATGGG
AGAGGGAATGAATATACAGTGACTACTGTGCTATGCTTCATAAGTACTATTTTTGCAGAAACCAGTCTCA
GTTATGTCATTATGTCATTTAGGGGTGGGGATTTTTGCTTAACTGTATACCACATGGTGCTAAAGAATAC
TTATCATCAAAATATGTAAAAATGATAAATCATGGTTTAGTATAATGGTATTACCAAAATTACATTTGTC
TGGCTATCTTATTCGTGAATGACAAAGCCATCAGTGACATACTGATGCCACCTCAGAGAGCACTACAATC
TTATACTGCATTTTAGCAATGAAAGCTGGTTAGAATACAAATACCCTGTACGTCTTACAAGGGAGGAAAG
CTACTTTAGATATCTAAATATTTAAAATTTCTTACTTGGACTGTATATTTTATTTTTTACCTTGTTTCCC
TGAGTACCACTGTGAAGGGTTGAGAAACAAGAAAAGGGAAAAAAATATGTATAAGATGTAAGAAAAATTA
GTAAAAATTTTCTAAAGTTAACAAGAGTTACACTTGGATGAGAACGGATGACGGATTTCTGCATTTTGGT
CCTTATATGTTCACATCGTGATTTCTTATTAAGACTGAATAAAAGAGGAAACTTAGCAC
>MSTRG.2307.2 gene=ENSGALG00000029735
CTATTTCTCAGTCCCTTTCTATCAGCGTGACAACCGCTGGGGGAAAGGCAGTCGGGAGCGGTGATTAAAA
TGGACACAAATCCACTAAAGACTTCCAGCTCTGTGGTGGCGTTTGAAACCTCATTATTTTTGCGGACCTG
CAGCGAATATCCAGGACGTGGCCGGCTGCGGGACAGCGGTGCGGGGCTGCGGGGCTCCGAGCACCCCCGG
GCTCGGAGGGAGCCGGGAGCCGCCCATCCACCCCCGTCCCATCGGGAGAACCCGCAGTCGGGCTCCGTGC
CGGTACAGCCGCCTCCGAGTTTCGGAAGCCAACCGCAGCTCGGTGTGAAACCATCCCGGCTCCGCGGCTC
TTCCCCGGGTCCGGCGTGGAGCCGTCTTTACTCAATTCCCTCAGGCAGAAAAATGCCTGCAGCTATTATC
CAGCCCATCCGCCGGAAAAGAGAGGCTACGGCAAAGCCGCGACCCTTATTTTCAAACGACAAACTGACCA
ACAAATCTTGAATAAATATTTCTTGAAGCTGCTCCTCCATAGATAACAAAAATCTCCATTTGTCACCTAA
ACGTGGGCATTCCGCTGTCAGTGCTTTTTTACCAGTACACCGTAGGAGTGTTGCACTGATTTCCAACCCA
GACGCAGCTGCCATGATACGGTTCCGAAGCTCAGAAGTCAAAACAGAACTGATCTTAAATCAACAGGTTT
TCTCGGCTGCAGCAGTTTTATTAAGTCTAAAAATGAAGTCCAGTGACTATCCTATAATTGCTGTTAAATG
CAGATACCCCCTCCAACTGCGCTGCCATCAGAAATCCCAGCAAGCCATTTGTATTTCTTCCTGTACTTCA
AACATTAATATCATTCATACGGGAAGGGGAACCATTACTGCACGAATGCGAATGATAGACCTGGAAATTG
ACCCTAAAATAATATGGGAAATGTAAACGAAGACGAATATGGTTCTACCGTTTAAAAATGAAATGGGACT
CGTGCTGTAGAACCGAAATACAGAGATGGTTAAAATTGTGTCTTCCATTGGACAACACAGGATCTCATTC
CCGTGACTCTGGTAGAACTATGCCTGATCTACACTGAAGCAAAATCAGCGAAAGCTGTAACATAAAGGCC
ACAGACTACAAAAATCAACAGGTGAAACCTAATGGTATCACTTTACAGAACTCAGCGTTCAGAGTTTGCA
CTGATTTTCTCATCTGATTTCATTTTAGAGCAGTATGCAGTCATCTGATCATTCTCTCTCTTTTTTTCAC
CTTTTCTTGCATCTTATGCTCGTCCCCTTGCTCTGAACACAATCTCAAGCCTGAACCACGCTGTTCAGGT
GCACAAAGCACCTTGCACGGCCAAGGTGCAGATTCAGTTTTTAAGTGTCTTGTGAGTAGAAAATATGGGG
CTGGGATCAGGTCATCATAGAATCATTAAGGTTGGAAAAAACCACTGAGATCACATAGTCTAGCCATCAA
TCCATCCCACTGCAATGTGAGGAAATCATTGAATTTGAAGCTAGTGCTATAAAACGGAGCTTTATCCAAC
ATCAGGCTTTGGGGCTTATTGGAGAGGCTGGGAAAACTCCTTACTGGCAAATGAAGCATTGGGACACTTC
GTCATCGCTGTCACTCACGGGTCCACCAGGACGTGTTACAGCTTTAAGAAGTCAGTTTTTGTCTGGGCAT
CCAAGCACGTGTACCAAAAGGTTTCATTTTTACTGTGACGGTATAAAATTTTTGCACATATTTTATATGT
GTTTGCCTTTATTTATTTGTATTTACTGGGGGA
>MSTRG.2308.1 gene=ENSGALG00000030353
AGGGGGGCGGCGGGCGCGGGGCGGCGGCGGGGCCGCAGTCCTGCGGGGCCCGGGCCGGGGCCCTCCGCGC
CGCTCCGGGGCCGCTCCGGGGCCGCTCAGATGTGCGTCAAGGGGACGGTGCCGTTGACCCCCGTGCTGGC
GCTCTGGTAGTGCTGGGGCAGGGAGTGCAGGCGGCTCTGGGCGGCGGCGGCCGCCGGGTCGCCTCCCTCG
CCGCCCGGCCATCCTGTTATTGTAAATGAGATGAGCTACACGGGCTGCCACGTAAATGTGACATGAGGCT
CGCAGGAGAGCAAAGCATCATCCACTCCAATCTCTCCTTTCATCGGAACGTCCCCCAGAAATTACATCTT
CTCCTCCTTTAATACACTTCGCAATGAGATTAAAACATCACCTTGACACCGTTTCCGACCTTTTCGGTCG
CATCCAGTACTGACTCCAGAAAACAGCAAACGGGGAGAACTGGGAACATCTCAATAACCCCGGTCTGCTC
CTCTGGAAGGCGAGAGTGCCCAGAGGACATAAGTGATCCTCTTGCTCCATCCAGCGCAGCGCAGTGGCCA
TGGGAAGCGTGAAACGAACCCCGGGCGGGCAAAAGGGGAAAGCCTATTCCCTTCCCAGTGGCAGCACTGA
GCTGCCGGGCCGGGCCGGGCCGTGGGGTTCAGAGAAGGTGATGTTCACAGCGGGGTTTTTCACGAACTCA
CCAGCCGCTGCCTCTCGTCACCTGTACGCGGTCACCGTGAGGTGTGACAGTAACACCACCGCCGGTAACG
GCAGCCAAGGGACATCTCACAGCGCTGTCACCGCTGCCCCACGCTCTGCTGGCGATGTGCGCAGGGCACA
GCCTATTCCCAGAGCGTCCCGCTTAGGGCACTCCGCGCGGATCCCAGCGCAGCCTCCGCTCTCTGCAAAG
CCGAGTAGAGGGGATCGCCTCCGCCCCAGCGCTGCCCCTCCTCTGGGCTCGGTGGGAAAGCACCGGGCGG
GCGGCACTGCGGTCTGGGGACAGTTCGTACCCCCACCACGTCCGTCCCTCCGCACACACACGCACGCACC
CGCGCACCCCTTAACAAAGAGTCTTTCAAAGCTCAACCTTTGATGGCAGTCCGCGGGAATCAATGCGATA
AAACGGGTTTTTAATGGGTTAATTGACTGGAGCCGCTATCATGTTTTAACACCTGTTTCTGGAAAGAGAT
GCAGCCAAAAGCCGTCCCCGCCCTGATCGATAGGTGCGCAGCCCCGCTCCGCTGCCTGTTGATCGACCCC
GAACGCCACCGGGAAACCAGAGAGAAAAAAGCCGGGTCGTCTTCATGCACCCTATATGGGACGCGGGCGC
ACCCCGGGTCGGGCAGGGAGGGCACAGCCCCACTCGCACCTCCCCACCCTCGACGCCATCAGCCGCGACA
CCACCGCCACTGCCACCCCCACGGGGCCCCGCAGCGGGGTTCCCCGCTCCGTGGGAGGATGGAACCGCAT
CGGCAGCGCTGAGAGCCCCTCCGCGTCCTCGCTCCGACGGGCACCGGTGTAACAGCGCGGTGTGCTCTGC
CTATTGATTCCCCTGTTTGGCAGCGCCCGTCGGTCAGCCGCAGAGACGCCGACGCTTTGCTCCGAGCACC
TTTGGCTCAATGACACCGCGCACCGCGGTGTCCGTTCGGAACGAGCCCCGCCGCCCCCGGCCCGGCCGCG
TCCCCCCGCCCCGAGCCCCGGTGGGGGGCACCGCCACCCCGTGTCACCGCCGACTGAGGTGATGCGGGCG
GCTCTTCCCTCCCCGCGGCGAAGGGAGCTCGGAAGCCCTCCCATCGCCGCCTCCCCCTCCTTCCACCCTT
CCCAAGAAGGGCCGAAGACCCCCTCAAAAGTTAGAGGCACACTTACAGTTGCTCTTCCAGCTCCATCCTC
CTCCCA
>MSTRG.2373.1 gene=MSTRG.2373
AGTACCCGCACACGTTTCCTGCCCTGCGTGCACACTCAGCGGGCTCACCCACACTTCTCCCGGCCGCGCG
GGCACAGTGAGCGGCCGCTGCTCCGCTGTCCCGAGGGGAGGAAGAGAGGCGCGGAGCGCACCGCCGAACC
CGCTCCTCTCGGGCGCTGCCCCAGCGCTGCTCCCGCGGCCCCACCGCTCCGTAACGGAGAAGCCCCGGCA
ACGGCAACAGCGCGGGGCGAGCGCTGCTGAGGCCTCCCCACGAGTGGGGGCAGAGCGTCCCGGGGGAGCC
AGCGTTAACTCCTCCGTGTGGGCGCACAGCCCTTCTCCCTTGGTTCTCAGCCTCATCCCCGAGATTGAAC
TGCAGTTTTAATGAGAGCCTCGACCGCGCCGGGCGACGGAGGAGAGGAGGGCGGCCCGGGCCGACCCGTG
CCGATAGAGCCGGCCCGGTCGGTAGCGACGGAGCCGGTCCGATCCGTGCCCGTGGAGCCGCCCGGCCGCG
GGCAGAGGCAGAGGTCGGCCCCACGGCGGGGCGGCGCGGCGCGCTGCCGGCACACGCTGCTGCGGTATTG
ATCCGGGGGGAAAGATAAACAGCGAAGCCGGCCCCTGTGTCCTGAATGCTAATGCGCGCGCCTTCCGCAT
TTTAATTGTTGTTCACTTCTTATTTCCACCGCAAACATTCGCCGCCCTCAGCGTGGCGATTCCCCCCTCC
GTCTTTATTTCACTTCGCTCGCTCTCCTTCAGCTTTCTTCCTCCCGTTTTGGTTTCTTTTCTTTTTCCCC
CGACTCCTCCCGTCGGAACCTCGCCTCGAATTTCCCCACCGACGCCGGGGACAGCGGCTCCGCTCCGTGC
CTCGCCCCATCCCCGCGCAGCGCAGCGCCGCTCCCACCGCTCCTCTTCGGGCTGCGCGGCTCAGCCAGCA
GCGCACGGCTCAGCCCGGACCCCCTCCCCCCTCACACCGCTGCTCGGGGACCCACGGACCGCGCACTTAA
GGGGCAATTAAGCGGGTCGAGCCGACGCGTCAGACAGCGAGGAGACGCTCAGCTCGAATTCCCGTCATTA
CAAATGATTTTCACGAAGGGATCTCCTAAAATATGGTCGTTTGTTTTCCTCCTTTACCCTTCCCAGGGTG
TTTTTTAGTCCACGAATGATTTACTGCGGAGGTAACGTCGGAGGACGCGGTTAACAGAGTGACTTATTGG
GGCGAACAGCCCGGGCTGACACCTCCGTGTGCCCACACCGCACCGCTCCGCACCGCTCCGCATTCCTTCA
CAGCGCGGACTCCCGGCCGACATCAAACGACCCCCGGCGAGCGCGGCGGTTTTAAGACACGGGGAAATGA
AAACTAAATACGGGCTTAAAGTATAAAACAAAATTCGGGAGGAGAGGCGTAGATCGCTTCGGTACAATCC
CGCGGGGGCAGAGCCCGAGCAGCCGACTCGGGCCGGAGCAGAAGCGGTCCTTCCGCTGACCGCTATTTAC
TGCCGCGTTATCGCGGCGGTGGTTTTAATTCCCGGTAGGAACGTCGGGCCGAGAGCGGTGCCCGCAGTTT
CCCCCAACGCTCTTTCCCCATTTCTTTGGTGTCGGCGTTACGAGGCTGCAACAGAAGGAAAACGTTTCCA
CCGTTCCGCTTAACGCCCTTCACTTCTCCCCGGCACTTTGGCTTTGAGAGGCTTCTCTCGTCACCGGCAC
GGACGCCGCTCCTCTTTTTCCCGTTATTTTGGGTACGGCGAAGGCGGCTTTCAGCTCCCTGCTCGCCCAT
ATCCCGCTGCCCCCCCCGGCTCCTCCGCAGCCCTCCCCGACCACCGTTGTGCGCCCCGGGGGAGGGCAAA
CCCCGGATGCCGCAGTGCTCCCCCCCTTATCTCCCCCTCCGCCCCGTCCCGGAGCGCTGCTCTGCGCGGG
GGGGGGGGGGGGGGTGTTGCGGGGCCGCGTTTGTCCCCCTTTGTTACTCGAGCATTTGAGAAGAAAATAC
TCTAAAGAAATTAAATACGGAAAGAGAGGATAGAAAAACCAAAGCGAAGGATTCGCTTTAGGAAATAGAC
CAAACGACACCCTACATTAATATATCCGTTCCGCGTCCGCGGACTGAGCCCACGGCCGGGTCAGCCCCTT
CCGAAACGCTCCGCCCGAGCCCGACCCGACGGCTGCGCCCCGTGCCCGCTGCCTCGGCGTTGCTCTGCGC
TCAACCTGCCCTCCCGCTGCTCTCCCTGCGGGGTCCGGCCGTAGGCAGTGCCGGGACGTGCGGCGGCCGC
GGGGTTGCCGTCGGGGCGCAGCTGTGTGGCTCCCATTTTGACAAACAGCGCTCGCATGAGGCGGAGGGCC
ACGGGTTCCAGCCCGTCTCCAGCTCTTCCCCCAGCAGCCGTCAAAAGAATGAATGAATGAATGAATAAAT
AAATAAATAAATAAAAGAGGGGCTAAGATTCCCGTTTTCGGCTTTTATATCCGAGGCTGCGGCTTGGTAA
ATCCGTGGAATTTTTTTTTCTCCGTGTGTGGAAGCTGCCGGCTCCCGCGGACAGGTGCGGAGCTCCCACT
CAGGAGCGC
>MSTRG.2376.1 gene=ENSGALG00000034197
GGAGGGGGCAGCTGAGCCGTGGGAGCAGCACCTGCCCCAGCGGGACGGGGCATCGCCACCATCGGCTCCC
TCGTCCTCGCTGCTATTTTTTCCCAATTGAGACGAACGTATCGCGGCGTCATCCCCGGCGTGAGGCGGCA
GCGAGAGCTCCTCTCACTCCCCCGGTGCTTTGCGGGAGCCGTAGGCACGCAGAACGCGGAGGAGCGGTAC
CGAAGCACCGCGTCTTTTGTCCCTACGGCCGTGCTACAGCGGAGGGAGAAAGGGCGCTGCCGTTGGAGCC
GACAAAGAGCTGCTGTCCCGAGGTGCGTTTCACAGAGGGAGCTGCAGCACCGCACATGTGGGCTTCGCGG
GTCAGAGGTCGGACGGCCCCGGAGTGCGGAGCTCGGCCCCATCAAAGCCGACCGCAGCTCCGTATCTCTC
CGTGAGAGCGGCGGGCGGATGGCGGCTGCGGCGCGGACGGCGCTGCAGTGCTTCTCCCGGCCCGGCTCTC
CCCTCTCCGGCCCGGCCCGGCTGCGGCTGTCCGGCCCCGCCGCAGCCCCGTGGGCAGAGGTAGGGGTGAG
AGGGGGCACGGCGGGGGTACGCGAGGCACTGAACGGTGCCCCCGCCCCAGCTGTCTCCACGTTAGCAGCC
GGCAACGGGAGGGGCTGTTTTAAAGAGAAATTCGGAACGCTTACAGAAGGAGTGTGCTCCCGGCAGGGAT
CTGCGGGTCGGGAGCGGCCAGAAACCTGCTGGGAAAAAATAATAATAATAATAAAAATTCAAATTCAAAT
CAGACCTGAAGTTCTGTCCGCGGAGGAGAGCTCCGGCCCGGCTCCGGAATCACATTCTACCCGGAGAGGG
GCTCTCCGGCGCCCGGGGAAAAGGGGCCGCGGTGCGGGGAGGGGTAAAGAGACTCTCGGGGGACGGCCGT
G
>MSTRG.2380.3 gene=MSTRG.2380
GCGACGATGGCGGCGGCTGCGGCGATGGCGGCGCGGGGCTGGCGGCGGCTGATCATATATACTAAGAAGG
ACATAAAACTGTTAGCGTCCAAGGAAGGGTAACAAAGATGTGGAAGGGTCTGGAGGACGAGACATATGAG
GAGCGGCTCAGGTCCCTGGGTGTGCTCAGCGCAGAGCAGAGGAGCTGAGGGGAGGCCTGATGGCGGCTGC
AGCTCCTCACAGGGAGCGGAGGGGCAGCGCTGAGCTCTGCTCTCTGTGACAGCGACAGGGCCCGAGGGAA
CGGCGTGGAGCTGTGAGGGGAGGGGCAGCTGGGGGTTAGGGACAGGGGCTGCACCACAGGGCGGTGGGCA
TGGAACGGGCTGCACAGGGCTGTGGGCACGGCCCCCAGTGCTGGAGTTCACGGAGCATCTGGACACTGCT
TTTGGACACTGGGTTTGGATTTCGGTGGTCCTGTGTGGAGCCTGGATTTGGACTCGATGACCTGCCTGAT
TCCCAGGAGATGTCACAGCCTGTCAGCAGTGGGAACTGCCTGTCCCTCATCACCTGTGCTGCTCTGGAGC
CCAGAAGGCTTCCGCGCAGGTGGAATCCACCAGATCTTGCAGGACCTGAATTTGGGGCAGCTGAGCGGTT
GATGACCTGAGCTGGATGAAGAACCAGGAGTCCTTGCTCACATTTCAGCTGGACAACCATTTAGCTGTGT
GCAGTGTGGACAGAAAATGCAGGGATGACTTCAAACTTTGACAGTTAATTGATACAGCTGTTGGTTGGAT
TTCATTAGCAGCTTTGTGGTCTGTAGCAGGAGCTAGCAGGCACCCTGGGTCTGGACATCAGTATGTGTCC
CATGGCTGCCACTTTTGTGTCTTTACGAAGATGTTACTGTCCTTGCAGTGCTGCTGTGAGAATGCTGTTG
GAGTATTTGTGCTGTTAGCAGGCAGATGAAACTGACAGTGCTCAGAGCACTTTGCTCACTTGTAATGTTC
CAAGGCCTTTTGGGCTTTCCCTACTTTGGAAAGACTTTTTTTCTTGGAAAAAGTTCCAAAAAACTCCTTC
CAGCTGTTTTGAAGTAATACATTCAGCTGTTCTTTATTTTTTTTTTCTAATTGCTGAAGGCTTCAAGTGT
GCTTTTACAAACAATATTGCAGTAAAGCATTGCATATGAAAACTTCCTTCACCGCGGATCTGTGTGGAGG
GTTCTCTCTGTGCTTAGCAGAAGGAGCATTGCAGCTGGTTGCCATCAGCTACCTGAATGCATGTGTGCTT
CCCCCATGAGCAAGAGGGCTTTTTACATCTGTTTCTTTACGTGGCATGTTGTGGCCAGAAGCATACCCAC
GTGCCTGCACCAGGTCAGTCAAAAGTGACACTGCTAACCTCCTATCTTGGCAGAGTGCTGCAGAGCATGG
AGTGCGCAGTGTGGACGTGTACAGCTTTGGGAGTGCTGCTGGAGGAGTGCTGCTTCAGCTGCTGTGCCAC
TAAATGAGCGTGATGGATTGCTGTGGTGTGGTGAGGCTCAACCGAGTGTCTTCTTGGAAGATAATACGGG
ATTAATGATAATTCCACGTCACATCTTGCTCAGGGACTGTGCGTATGTCATCTACAATTTCTGCCCTTGG
AACAGAAGATATTTGCAGCACTGGGAGTTTCTTCTGTTGTCTCCAGTTGTCATCTTCCCTCCCAAGATCC
TGCTGCTGTTTCGTCTTGTATTTCACGGGACTCTGCTTGGCGAATTAGTCTTGATGATGCTTTTCAAGGA
TTGGACGCTGGAGGGTGCTAATGCAATGAGAGCTGAAATTGTTTTAGCAAATTAAAGGGTTCCCCTTTGT
TACTTGTGAAATAGTTTTATTCTTTGTTGCAACATTTAAATGGGAAGGCATCATCTGTGGTCTAAGCTTA
CCGGCAGCTGATCTTGCCCAATGTGTGTAGTGCTATAACCAAACATGTCAATAAAGCATTAAGTCTGTGA
GGGATTTCTTTCCTGAACCTTTGTAAAAACAAAACAAAACAAAATCACTCATTTTGAGTTCTACACATTT
TTAAGTATGTCTGTCGAGATTATGGGCTTGGGATGAGTTTTACTTGAAATTATGACTTTCTAGTGATAAA
AACACTTCGTCAGGCAGGACTGTTGAGAAACACCTGCAAAACCTGTTTTTGTCCCAAGTCACTTTGGCCC
ACTGAAACCAGTGTGGTCACACTGCTGGCTAGGTGAGCACCTGATCATGGCTCCTGTGCTGGGGAGGAGA
GAGGCGGCTTGAACACCGCTGATGGGACCCTCTGCCTGGGGACGAACCTGGTGGAGCTCTCTAACATCAA
GGTTTGGGGTGGCTATATGTCATATGTGCACTGTACCTGGATGTGCTTAAAGGTGTTCCTGCTGGCCTAG
TGTTATGCTGAGCCGATCTCTGCT
>MSTRG.2439.1 gene=MSTRG.2439
TTCCTTTTAGGATGATATTGCTGCAAATAAGCAGCAGATTGTATTTGGTAGTTCGCTGTTAGGCAGCATC
AGTTGGCTGAATAGTTTGTGCAGCTGTTTTCAGAACAGCATCAGCAGTTATCCTACCCAGCTGCACAAGA
AGGGAGTGAGAACAACTTAAATCAGCTGTTGCTGGAGGATCTTAGATATGGTTCACTTGATGGATCACCA
CTGGAACTGAATGTTCTACTCTTAGGCATTTTTTAGAAATGACTCCAGTGTCCTCTGTCCTGAAGAGCAC
TGATTTCATCACTCCAAGGCCAAATAAGGCACATTTACTTTTTAAATGCTTATCCTTCTGTTCCCTGTAG
GAATATTTCAATCAAAGGTTTTTCTGGCTCTGATATGAAACAATTTATTCCTTGACGGCAAAGAGTATAT
TCAAGAGTCATTTGTATTTAGAAGACTTAATACAAAAATGACACAACAAAGTTTTGTGTTCATACCAGTT
CTGATAGAGGAAAACGATTAAATAAATTCCTAGTACAAGCGATTTTCATTCAGTTGAGGCTCCGGAGAAG
TAGGAGCTGCTTGCCATGTATGAACTAATCTATAACTAGAAGCCTGAGGAGAATCAACTCAATGCCTCCA
GTGACTGCTCTTTCTGCGTCAGGTGGCAACACTGTCACTAAATTAGAAGGAAGAAGCTCCAAGAAATCCA
GCTGAAACCCTGGAGTGCATGTCATCAGGCCATGTAGACTTGTACACATTCCACCATTCATGAGGTGGTC
TTGAACTTACTCTTTGCTTGCAGTATGAAGGATTTTGCTCCCCCACTCATAACCTAGAGGTTCGAGGACA
AAAGAGATATCCCACTCACCAACCAGGAAGATCAAAGAGAATACAACCTGTATTCCTGATCCCTTCAACA
TCTTCCCAAGGAATATAAAGACTCTTCTAATATTCTTCAATATCTTTGTTGAAGTCTTCTATGACTCAAC
TTGAAAGAAGAGGAGTGGAGGGTAGTCCTTGGGTTTTATAACTGAAAACAAATAGATAAATAATTAAGAA
AGAAAGAAATTAAAGAGCCAGTAGATGGATGATTAATCTGATAGACGATTAATGAAAAAAACTATCATCT
ACCCTTTTTTTTACCCAATACTCCAGTACTTGCATGCATTATTTTAATATTATTTTTTACACACAAATCT
GGGGTAATGAAGAGATATATGTTGAAATCCATTTGACACTTTTAATGCACCTGAAGAGCAGTTTGTTTAC
AGTGGGGAGAAATAAGCTGATATATCAGAACTAGTGTTTACTAGTTTGGTCAAGGTGAAACTATTCAGAA
GTATATGAGAAAATATTGCAGTGGTAATGAAAGGAGAGACTGAAAGATGGATAATGTAACATAAACTTTA
ATTCAAAAATATAACTCTGAATTACTTTCAAGGTTTTGAAGCTGCAAATCTAGGTTCTTATTCTCAGTAT
ATTTAGGAAGATTTTAATACATTCATCATCTCAGAAGTGTACAACAGCTACAGACTGTTGGATTCTCATG
TCCAGAATTTTCTCAGTGTTAATAGGTTGGTGCCCTTGCCTAGTCAGCTGTGCTGCACTTATATGTGTAT
GTGCACATCTATGTTTAACTTTTCTGTACGTGGTTTGGTTAAAAAATAACTGCAGCAGAATGACTGAAAA
AAGCATTTAAATTTACAAGTCCAAACAAAAGAATAAAAGATGGATATTAACTGCTACAGGAATGATATAT
GCATTCTTACAAAACTGTACTTTATTACTGATATGGCTTTGCATAGGGCATTAAATAGAACTTTATAGAA
ATGAGAAATGCAAGTACTTAAAAAGTAAATTAAAAAACCTAAAGAGATTTCTGATTCATCACACTATGTC
CTGTTGTGTTTTTTCACTGTTGATAAGCAAGCTGATAACACATTTTCTTTTCTGTTTTTGTGTTTTTTTT
TTATTTTACCCATGTCAAATAAAAATAAAATGGTTCTTCAGATTTTCGAAAAAAAAATACTGTAATTACA
GCAGAGGAAAACATCATGTTCTTTCAGCTTTCAATATTTTTTGAAATGATTATCATTCCAAAATGTTGTT
TTTTTATGTGTTTAATATTTATTTTCTGTAACAAAGGGCATACTTTATCAGGGACTAATGGAAATGACAC
TAAAGATTATAAAAAGAAAATCAGATTATTTTCTCAGTGTCTGCATGTTGTATTGGAAGTATTAATCATT
GAGCAATACAGAAAATTTAGCAAAATTTCTGGCATGAAAGGCTACAAATGGCAATTACCACTGATAATCT
CTATAAAGCTTTATTACCAGTATATATATGTGAGCATACAAAAAGATCACAAGAAGGAAGCTCAATGCAC
AGCAGAGAGAGAAGACCAGATGTCAGTTTTAATCACATTAAAACTTATGCAGCCTTCAGAAATGGTAGTA
ATCTCAATTTCCCTTCTTGCAAAAAGTTCCACTGGATAGCATTTTTATGAGAGTTACTTTCAATTATAGC
TTTAGATAGAAATTCTGGGTGTTATAATTTGCCTTTTTGACACATCTGCTCAATTATGAGTTCTTTGTTT
GTACTTGATCTCTGCTCTCTAGGTAATAGTTTGTTCTGGTAAATCCTACTGATAATACATGAACAACAAA
TTAAGTCCTGGATGTAGTAAGTACTACCTTTTTTTTTTTTTTTCTTCCTTTTTTTTCTTTCTTAATCAAT
AGATTCTTACATAAATATTATGGTTTTATGAATTTGGTTATTGGTACTCCACATCATAACATCATGTAGT
GCACTAGGAGTTAATTCCTTGTTTAAAAAGAAAATAAACAACAAGAATTCTAAAAGATTTTAAAGTTATT
TTTGTTTTAATTATTATTTTTATTTTAATAAAACTGTAGTAAAATCTTTCCCAACCCAGTGTTTCACAGT
ATAGTTACCTCTTACTACATGGAGCGTCACAATTCTTTGGCCTTTTGGTAGTCACTTGATCACAGACTTA
AGTTAAATGCTTATGTATCATTCCTGAATTTGCCTTCATGTTATTGTAAAATACATACATATTTGTCTTA
[truncated: 15,359,134 more chars]
