# Supplementary material for: Novel Insights into the Circadian Rhythms Based on Long Noncoding and Circular RNA Profiling
Source: Int J Mol Sci. 2024 Jan 18;25(2):1161. doi: 10.3390/ijms25021161 (PMC10816401; doi:10.3390/ijms25021161)
Supplement: Supplementary file 1 [file ijms-25-01161-s001.zip › lncRNA.gtf]

21	StringTie	exon	943492	943595	1000	+	.	gene_id "ENSGALG00000043926"; transcript_id "MSTRG.10015.1"; exon_number "1"; class_code "x";
21	StringTie	exon	943970	944603	1000	+	.	gene_id "ENSGALG00000043926"; transcript_id "MSTRG.10015.1"; exon_number "2"; class_code "x";
21	StringTie	exon	1029585	1029665	1000	+	.	gene_id "ENSGALG00000047653"; transcript_id "MSTRG.10022.3"; exon_number "1"; class_code "j";
21	StringTie	exon	1029749	1029880	1000	+	.	gene_id "ENSGALG00000047653"; transcript_id "MSTRG.10022.3"; exon_number "2"; class_code "j";
21	StringTie	exon	1030104	1030232	1000	+	.	gene_id "ENSGALG00000047653"; transcript_id "MSTRG.10022.3"; exon_number "3"; class_code "j";
21	StringTie	exon	1030311	1031106	1000	+	.	gene_id "ENSGALG00000047653"; transcript_id "MSTRG.10022.3"; exon_number "4"; class_code "j";
21	StringTie	exon	2146340	2146843	1000	+	.	gene_id "ENSGALG00000035387"; transcript_id "MSTRG.10066.1"; exon_number "1"; class_code "j";
21	StringTie	exon	2147991	2148097	1000	+	.	gene_id "ENSGALG00000035387"; transcript_id "MSTRG.10066.1"; exon_number "2"; class_code "j";
21	StringTie	exon	2152560	2152768	1000	+	.	gene_id "ENSGALG00000035387"; transcript_id "MSTRG.10066.1"; exon_number "3"; class_code "j";
21	StringTie	exon	2153270	2158134	1000	+	.	gene_id "ENSGALG00000035387"; transcript_id "MSTRG.10066.1"; exon_number "4"; class_code "j";
21	StringTie	exon	3546541	3549784	1000	-	.	gene_id "ENSGALG00000053363"; transcript_id "MSTRG.10111.1"; exon_number "1"; class_code "j";
21	StringTie	exon	3558153	3558243	1000	-	.	gene_id "ENSGALG00000053363"; transcript_id "MSTRG.10111.1"; exon_number "2"; class_code "j";
21	StringTie	exon	3558738	3558859	1000	-	.	gene_id "ENSGALG00000053363"; transcript_id "MSTRG.10111.1"; exon_number "3"; class_code "j";
21	StringTie	exon	3560268	3560358	1000	-	.	gene_id "ENSGALG00000053363"; transcript_id "MSTRG.10111.1"; exon_number "4"; class_code "j";
21	StringTie	exon	3573889	3574123	1000	-	.	gene_id "ENSGALG00000053363"; transcript_id "MSTRG.10111.1"; exon_number "5"; class_code "j";
21	StringTie	exon	3546853	3549784	1000	-	.	gene_id "ENSGALG00000053363"; transcript_id "MSTRG.10111.2"; exon_number "1"; class_code "j";
21	StringTie	exon	3558153	3558243	1000	-	.	gene_id "ENSGALG00000053363"; transcript_id "MSTRG.10111.2"; exon_number "2"; class_code "j";
21	StringTie	exon	3558738	3558859	1000	-	.	gene_id "ENSGALG00000053363"; transcript_id "MSTRG.10111.2"; exon_number "3"; class_code "j";
21	StringTie	exon	3560268	3560358	1000	-	.	gene_id "ENSGALG00000053363"; transcript_id "MSTRG.10111.2"; exon_number "4"; class_code "j";
21	StringTie	exon	3564895	3564987	1000	-	.	gene_id "ENSGALG00000053363"; transcript_id "MSTRG.10111.2"; exon_number "5"; class_code "j";
21	StringTie	exon	3573889	3574123	1000	-	.	gene_id "ENSGALG00000053363"; transcript_id "MSTRG.10111.2"; exon_number "6"; class_code "j";
21	StringTie	exon	5752432	5755296	1000	-	.	gene_id "MSTRG.10212"; transcript_id "MSTRG.10212.1"; exon_number "1"; class_code "u";
21	StringTie	exon	5755512	5755742	1000	-	.	gene_id "MSTRG.10212"; transcript_id "MSTRG.10212.1"; exon_number "2"; class_code "u";
22	StringTie	exon	71617	71764	1000	+	.	gene_id "MSTRG.10264"; transcript_id "MSTRG.10264.1"; exon_number "1"; class_code "u";
22	StringTie	exon	71854	72243	1000	+	.	gene_id "MSTRG.10264"; transcript_id "MSTRG.10264.1"; exon_number "2"; class_code "u";
22	StringTie	exon	139648	140446	1000	+	.	gene_id "ENSGALG00000035976"; transcript_id "MSTRG.10269.1"; exon_number "1"; class_code "x";
22	StringTie	exon	140509	140864	1000	+	.	gene_id "ENSGALG00000035976"; transcript_id "MSTRG.10269.1"; exon_number "2"; class_code "x";
22	StringTie	exon	160216	160535	1000	+	.	gene_id "MSTRG.10273"; transcript_id "MSTRG.10273.1"; exon_number "1"; class_code "u";
22	StringTie	exon	167181	167316	1000	+	.	gene_id "MSTRG.10273"; transcript_id "MSTRG.10273.1"; exon_number "2"; class_code "u";
22	StringTie	exon	161019	161029	1000	+	.	gene_id "MSTRG.10274"; transcript_id "MSTRG.10274.1"; exon_number "1"; class_code "u";
22	StringTie	exon	167675	168028	1000	+	.	gene_id "MSTRG.10274"; transcript_id "MSTRG.10274.1"; exon_number "2"; class_code "u";
22	StringTie	exon	1636554	1636636	1000	+	.	gene_id "ENSGALG00000053970"; transcript_id "MSTRG.10327.2"; exon_number "1"; class_code "j";
22	StringTie	exon	1636918	1636977	1000	+	.	gene_id "ENSGALG00000053970"; transcript_id "MSTRG.10327.2"; exon_number "2"; class_code "j";
22	StringTie	exon	1637073	1637152	1000	+	.	gene_id "ENSGALG00000053970"; transcript_id "MSTRG.10327.2"; exon_number "3"; class_code "j";
22	StringTie	exon	1637973	1639737	1000	+	.	gene_id "ENSGALG00000053970"; transcript_id "MSTRG.10327.2"; exon_number "4"; class_code "j";
22	StringTie	exon	1902421	1902440	1000	-	.	gene_id "ENSGALG00000001693"; transcript_id "MSTRG.10339.1"; exon_number "1"; class_code "x";
22	StringTie	exon	1910910	1911272	1000	-	.	gene_id "ENSGALG00000001693"; transcript_id "MSTRG.10339.1"; exon_number "2"; class_code "x";
22	StringTie	exon	1912164	1912570	1000	-	.	gene_id "ENSGALG00000001693"; transcript_id "MSTRG.10339.1"; exon_number "3"; class_code "x";
22	StringTie	exon	5118675	5119031	1000	+	.	gene_id "MSTRG.10454"; transcript_id "MSTRG.10454.1"; exon_number "1"; class_code "u";
22	StringTie	exon	5126218	5126435	1000	+	.	gene_id "MSTRG.10454"; transcript_id "MSTRG.10454.1"; exon_number "2"; class_code "u";
1	StringTie	exon	61630959	61634024	1000	-	.	gene_id "MSTRG.1047"; transcript_id "MSTRG.1047.5"; exon_number "1"; class_code "u";
1	StringTie	exon	61635018	61635067	1000	-	.	gene_id "MSTRG.1047"; transcript_id "MSTRG.1047.5"; exon_number "2"; class_code "u";
23	StringTie	exon	43009	43193	1000	+	.	gene_id "MSTRG.10483"; transcript_id "MSTRG.10483.1"; exon_number "1"; class_code "u";
23	StringTie	exon	43275	43375	1000	+	.	gene_id "MSTRG.10483"; transcript_id "MSTRG.10483.1"; exon_number "2"; class_code "u";
23	StringTie	exon	44059	44163	1000	+	.	gene_id "MSTRG.10483"; transcript_id "MSTRG.10483.1"; exon_number "3"; class_code "u";
23	StringTie	exon	44883	47061	1000	+	.	gene_id "MSTRG.10483"; transcript_id "MSTRG.10483.1"; exon_number "4"; class_code "u";
23	StringTie	exon	43009	43193	1000	+	.	gene_id "MSTRG.10483"; transcript_id "MSTRG.10483.2"; exon_number "1"; class_code "u";
23	StringTie	exon	43275	43375	1000	+	.	gene_id "MSTRG.10483"; transcript_id "MSTRG.10483.2"; exon_number "2"; class_code "u";
23	StringTie	exon	44059	44163	1000	+	.	gene_id "MSTRG.10483"; transcript_id "MSTRG.10483.2"; exon_number "3"; class_code "u";
23	StringTie	exon	44883	45030	1000	+	.	gene_id "MSTRG.10483"; transcript_id "MSTRG.10483.2"; exon_number "4"; class_code "u";
23	StringTie	exon	45216	47061	1000	+	.	gene_id "MSTRG.10483"; transcript_id "MSTRG.10483.2"; exon_number "5"; class_code "u";
23	StringTie	exon	95019	95493	1000	+	.	gene_id "ENSGALG00000049015"; transcript_id "MSTRG.10487.2"; exon_number "1"; class_code "j";
23	StringTie	exon	111973	112007	1000	+	.	gene_id "ENSGALG00000049015"; transcript_id "MSTRG.10487.2"; exon_number "2"; class_code "j";
23	StringTie	exon	112533	113234	1000	+	.	gene_id "ENSGALG00000049015"; transcript_id "MSTRG.10487.2"; exon_number "3"; class_code "j";
23	StringTie	exon	1659415	1661868	1000	-	.	gene_id "MSTRG.10533"; transcript_id "MSTRG.10533.1"; exon_number "1"; class_code "u";
23	StringTie	exon	1662056	1662304	1000	-	.	gene_id "MSTRG.10533"; transcript_id "MSTRG.10533.1"; exon_number "2"; class_code "u";
23	StringTie	exon	2679644	2680445	1000	-	.	gene_id "ENSGALG00000001283"; transcript_id "MSTRG.10591.4"; exon_number "1"; class_code "j";
23	StringTie	exon	2680577	2680771	1000	-	.	gene_id "ENSGALG00000001283"; transcript_id "MSTRG.10591.4"; exon_number "2"; class_code "j";
23	StringTie	exon	2681439	2681625	1000	-	.	gene_id "ENSGALG00000001283"; transcript_id "MSTRG.10591.4"; exon_number "3"; class_code "j";
23	StringTie	exon	2682524	2682985	1000	-	.	gene_id "ENSGALG00000001283"; transcript_id "MSTRG.10591.4"; exon_number "4"; class_code "j";
23	StringTie	exon	2683333	2683371	1000	-	.	gene_id "ENSGALG00000001283"; transcript_id "MSTRG.10591.4"; exon_number "5"; class_code "j";
23	StringTie	exon	2683411	2684000	1000	-	.	gene_id "ENSGALG00000001283"; transcript_id "MSTRG.10591.4"; exon_number "6"; class_code "j";
23	StringTie	exon	2701867	2702887	1000	-	.	gene_id "MSTRG.10593"; transcript_id "MSTRG.10593.1"; exon_number "1"; class_code "u";
23	StringTie	exon	2703223	2703340	1000	-	.	gene_id "MSTRG.10593"; transcript_id "MSTRG.10593.1"; exon_number "2"; class_code "u";
23	StringTie	exon	2703655	2703702	1000	-	.	gene_id "MSTRG.10593"; transcript_id "MSTRG.10593.1"; exon_number "3"; class_code "u";
23	StringTie	exon	2704208	2704265	1000	-	.	gene_id "MSTRG.10593"; transcript_id "MSTRG.10593.1"; exon_number "4"; class_code "u";
23	StringTie	exon	2704608	2704803	1000	-	.	gene_id "MSTRG.10593"; transcript_id "MSTRG.10593.1"; exon_number "5"; class_code "u";
23	StringTie	exon	2702531	2702887	1000	-	.	gene_id "MSTRG.10593"; transcript_id "MSTRG.10593.2"; exon_number "1"; class_code "u";
23	StringTie	exon	2703223	2703340	1000	-	.	gene_id "MSTRG.10593"; transcript_id "MSTRG.10593.2"; exon_number "2"; class_code "u";
23	StringTie	exon	2703655	2703702	1000	-	.	gene_id "MSTRG.10593"; transcript_id "MSTRG.10593.2"; exon_number "3"; class_code "u";
23	StringTie	exon	2704608	2704747	1000	-	.	gene_id "MSTRG.10593"; transcript_id "MSTRG.10593.2"; exon_number "4"; class_code "u";
23	StringTie	exon	3205759	3205959	1000	-	.	gene_id "MSTRG.10606"; transcript_id "MSTRG.10606.1"; exon_number "1"; class_code "u";
23	StringTie	exon	3233442	3233540	1000	-	.	gene_id "MSTRG.10606"; transcript_id "MSTRG.10606.1"; exon_number "2"; class_code "u";
23	StringTie	exon	5020896	5021085	1000	-	.	gene_id "MSTRG.10677"; transcript_id "MSTRG.10677.2"; exon_number "1"; class_code "u";
23	StringTie	exon	5021189	5021240	1000	-	.	gene_id "MSTRG.10677"; transcript_id "MSTRG.10677.2"; exon_number "2"; class_code "u";
23	StringTie	exon	5055760	5056309	1000	+	.	gene_id "MSTRG.10680"; transcript_id "MSTRG.10680.1"; exon_number "1"; class_code "u";
23	StringTie	exon	5057003	5059053	1000	+	.	gene_id "MSTRG.10680"; transcript_id "MSTRG.10680.1"; exon_number "2"; class_code "u";
23	StringTie	exon	5200709	5200910	1000	-	.	gene_id "MSTRG.10687"; transcript_id "MSTRG.10687.1"; exon_number "1"; class_code "u";
23	StringTie	exon	5201416	5201910	1000	-	.	gene_id "MSTRG.10687"; transcript_id "MSTRG.10687.1"; exon_number "2"; class_code "u";
23	StringTie	exon	5831399	5832876	1000	-	.	gene_id "ENSGALG00000051964"; transcript_id "MSTRG.10750.1"; exon_number "1"; class_code "j";
23	StringTie	exon	5834638	5834747	1000	-	.	gene_id "ENSGALG00000051964"; transcript_id "MSTRG.10750.1"; exon_number "2"; class_code "j";
23	StringTie	exon	5890274	5890538	1000	-	.	gene_id "ENSGALG00000051964"; transcript_id "MSTRG.10750.1"; exon_number "3"; class_code "j";
23	StringTie	exon	5935505	5935559	1000	+	.	gene_id "MSTRG.10754"; transcript_id "MSTRG.10754.1"; exon_number "1"; class_code "u";
23	StringTie	exon	5936756	5936809	1000	+	.	gene_id "MSTRG.10754"; transcript_id "MSTRG.10754.1"; exon_number "2"; class_code "u";
23	StringTie	exon	5938338	5938445	1000	+	.	gene_id "MSTRG.10754"; transcript_id "MSTRG.10754.1"; exon_number "3"; class_code "u";
23	StringTie	exon	5940688	5940738	1000	+	.	gene_id "MSTRG.10754"; transcript_id "MSTRG.10754.1"; exon_number "4"; class_code "u";
23	StringTie	exon	5942318	5942373	1000	+	.	gene_id "MSTRG.10754"; transcript_id "MSTRG.10754.1"; exon_number "5"; class_code "u";
23	StringTie	exon	5942498	5942545	1000	+	.	gene_id "MSTRG.10754"; transcript_id "MSTRG.10754.1"; exon_number "6"; class_code "u";
23	StringTie	exon	5943908	5943984	1000	+	.	gene_id "MSTRG.10754"; transcript_id "MSTRG.10754.1"; exon_number "7"; class_code "u";
23	StringTie	exon	5935505	5935559	1000	+	.	gene_id "MSTRG.10754"; transcript_id "MSTRG.10754.2"; exon_number "1"; class_code "u";
23	StringTie	exon	5936756	5936809	1000	+	.	gene_id "MSTRG.10754"; transcript_id "MSTRG.10754.2"; exon_number "2"; class_code "u";
23	StringTie	exon	5938338	5938445	1000	+	.	gene_id "MSTRG.10754"; transcript_id "MSTRG.10754.2"; exon_number "3"; class_code "u";
23	StringTie	exon	5940688	5940738	1000	+	.	gene_id "MSTRG.10754"; transcript_id "MSTRG.10754.2"; exon_number "4"; class_code "u";
23	StringTie	exon	5942318	5942370	1000	+	.	gene_id "MSTRG.10754"; transcript_id "MSTRG.10754.2"; exon_number "5"; class_code "u";
23	StringTie	exon	5942498	5942545	1000	+	.	gene_id "MSTRG.10754"; transcript_id "MSTRG.10754.2"; exon_number "6"; class_code "u";
23	StringTie	exon	5943908	5943984	1000	+	.	gene_id "MSTRG.10754"; transcript_id "MSTRG.10754.2"; exon_number "7"; class_code "u";
23	StringTie	exon	5957684	5957730	1000	-	.	gene_id "ENSGALG00000051101"; transcript_id "MSTRG.10755.1"; exon_number "1"; class_code "j";
23	StringTie	exon	5959395	5959606	1000	-	.	gene_id "ENSGALG00000051101"; transcript_id "MSTRG.10755.1"; exon_number "2"; class_code "j";
23	StringTie	exon	6092886	6092916	1000	-	.	gene_id "ENSGALG00000051101"; transcript_id "MSTRG.10755.1"; exon_number "3"; class_code "j";
1	StringTie	exon	64528721	64528848	1000	+	.	gene_id "MSTRG.1084"; transcript_id "MSTRG.1084.1"; exon_number "1"; class_code "u";
1	StringTie	exon	64529492	64530091	1000	+	.	gene_id "MSTRG.1084"; transcript_id "MSTRG.1084.1"; exon_number "2"; class_code "u";
24	StringTie	exon	3515221	3517791	1000	+	.	gene_id "ENSGALG00000006598"; transcript_id "MSTRG.10853.1"; exon_number "1"; class_code "x";
24	StringTie	exon	3519415	3520937	1000	+	.	gene_id "ENSGALG00000006598"; transcript_id "MSTRG.10853.1"; exon_number "2"; class_code "x";
24	StringTie	exon	4329467	4329631	1000	-	.	gene_id "MSTRG.10889"; transcript_id "MSTRG.10889.1"; exon_number "1"; class_code "u";
24	StringTie	exon	4331548	4331971	1000	-	.	gene_id "MSTRG.10889"; transcript_id "MSTRG.10889.1"; exon_number "2"; class_code "u";
1	StringTie	exon	3908684	3908817	1000	+	.	gene_id "ENSGALG00000050475"; transcript_id "MSTRG.109.1"; exon_number "1"; class_code "j";
1	StringTie	exon	3943229	3943478	1000	+	.	gene_id "ENSGALG00000050475"; transcript_id "MSTRG.109.1"; exon_number "2"; class_code "j";
1	StringTie	exon	4022628	4022717	1000	+	.	gene_id "ENSGALG00000050475"; transcript_id "MSTRG.109.1"; exon_number "3"; class_code "j";
1	StringTie	exon	4022971	4023043	1000	+	.	gene_id "ENSGALG00000050475"; transcript_id "MSTRG.109.1"; exon_number "4"; class_code "j";
1	StringTie	exon	4024858	4024941	1000	+	.	gene_id "ENSGALG00000050475"; transcript_id "MSTRG.109.1"; exon_number "5"; class_code "j";
1	StringTie	exon	4025872	4025996	1000	+	.	gene_id "ENSGALG00000050475"; transcript_id "MSTRG.109.1"; exon_number "6"; class_code "j";
1	StringTie	exon	4028999	4032253	1000	+	.	gene_id "ENSGALG00000050475"; transcript_id "MSTRG.109.1"; exon_number "7"; class_code "j";
24	StringTie	exon	5533735	5534033	1000	-	.	gene_id "MSTRG.10941"; transcript_id "MSTRG.10941.1"; exon_number "1"; class_code "u";
24	StringTie	exon	5538434	5538726	1000	-	.	gene_id "MSTRG.10941"; transcript_id "MSTRG.10941.1"; exon_number "2"; class_code "u";
24	StringTie	exon	5537915	5537962	1000	-	.	gene_id "MSTRG.10941"; transcript_id "MSTRG.10941.2"; exon_number "1"; class_code "u";
24	StringTie	exon	5538434	5538741	1000	-	.	gene_id "MSTRG.10941"; transcript_id "MSTRG.10941.2"; exon_number "2"; class_code "u";
24	StringTie	exon	5567486	5570240	1000	+	.	gene_id "ENSGALG00000046141"; transcript_id "MSTRG.10943.2"; exon_number "1"; class_code "j";
24	StringTie	exon	5570941	5571000	1000	+	.	gene_id "ENSGALG00000046141"; transcript_id "MSTRG.10943.2"; exon_number "2"; class_code "j";
24	StringTie	exon	5571352	5571404	1000	+	.	gene_id "ENSGALG00000046141"; transcript_id "MSTRG.10943.2"; exon_number "3"; class_code "j";
24	StringTie	exon	5571682	5572453	1000	+	.	gene_id "ENSGALG00000046141"; transcript_id "MSTRG.10943.2"; exon_number "4"; class_code "j";
24	StringTie	exon	5814752	5814932	1000	+	.	gene_id "ENSGALG00000007839"; transcript_id "MSTRG.10958.1"; exon_number "1"; class_code "x";
24	StringTie	exon	5819264	5819302	1000	+	.	gene_id "ENSGALG00000007839"; transcript_id "MSTRG.10958.1"; exon_number "2"; class_code "x";
24	StringTie	exon	6178343	6179109	1000	+	.	gene_id "ENSGALG00000007882"; transcript_id "MSTRG.10968.1"; exon_number "1"; class_code "x";
24	StringTie	exon	6179913	6179986	1000	+	.	gene_id "ENSGALG00000007882"; transcript_id "MSTRG.10968.1"; exon_number "2"; class_code "x";
24	StringTie	exon	6305940	6308900	1000	-	.	gene_id "ENSGALG00000030720"; transcript_id "MSTRG.10984.1"; exon_number "1"; class_code "j";
24	StringTie	exon	6313551	6313738	1000	-	.	gene_id "ENSGALG00000030720"; transcript_id "MSTRG.10984.1"; exon_number "2"; class_code "j";
24	StringTie	exon	6307789	6308900	1000	-	.	gene_id "ENSGALG00000030720"; transcript_id "MSTRG.10984.2"; exon_number "1"; class_code "j";
24	StringTie	exon	6314778	6314908	1000	-	.	gene_id "ENSGALG00000030720"; transcript_id "MSTRG.10984.2"; exon_number "2"; class_code "j";
24	StringTie	exon	6315003	6315135	1000	-	.	gene_id "ENSGALG00000030720"; transcript_id "MSTRG.10984.2"; exon_number "3"; class_code "j";
25	StringTie	exon	60639	61407	1000	+	.	gene_id "MSTRG.10994"; transcript_id "MSTRG.10994.1"; exon_number "1"; class_code "u";
25	StringTie	exon	62943	64669	1000	+	.	gene_id "MSTRG.10994"; transcript_id "MSTRG.10994.1"; exon_number "2"; class_code "u";
25	StringTie	exon	64806	64848	1000	+	.	gene_id "MSTRG.10994"; transcript_id "MSTRG.10994.1"; exon_number "3"; class_code "u";
25	StringTie	exon	72263	72371	1000	-	.	gene_id "ENSGALG00000042733"; transcript_id "MSTRG.10995.1"; exon_number "1"; class_code "j";
25	StringTie	exon	72613	72847	1000	-	.	gene_id "ENSGALG00000042733"; transcript_id "MSTRG.10995.1"; exon_number "2"; class_code "j";
25	StringTie	exon	72986	73811	1000	-	.	gene_id "ENSGALG00000042733"; transcript_id "MSTRG.10995.1"; exon_number "3"; class_code "j";
25	StringTie	exon	151013	151270	1000	+	.	gene_id "MSTRG.10999"; transcript_id "MSTRG.10999.1"; exon_number "1"; class_code "u";
25	StringTie	exon	151392	151421	1000	+	.	gene_id "MSTRG.10999"; transcript_id "MSTRG.10999.1"; exon_number "2"; class_code "u";
25	StringTie	exon	151506	151527	1000	+	.	gene_id "MSTRG.10999"; transcript_id "MSTRG.10999.1"; exon_number "3"; class_code "u";
25	StringTie	exon	496783	496816	1000	-	.	gene_id "MSTRG.11046"; transcript_id "MSTRG.11046.1"; exon_number "1"; class_code "u";
25	StringTie	exon	496869	497830	1000	-	.	gene_id "MSTRG.11046"; transcript_id "MSTRG.11046.1"; exon_number "2"; class_code "u";
25	StringTie	exon	499393	499525	1000	-	.	gene_id "MSTRG.11046"; transcript_id "MSTRG.11046.1"; exon_number "3"; class_code "u";
25	StringTie	exon	612984	613042	1000	+	.	gene_id "MSTRG.11048"; transcript_id "MSTRG.11048.1"; exon_number "1"; class_code "u";
25	StringTie	exon	615934	615996	1000	+	.	gene_id "MSTRG.11048"; transcript_id "MSTRG.11048.1"; exon_number "2"; class_code "u";
25	StringTie	exon	617833	617988	1000	+	.	gene_id "MSTRG.11048"; transcript_id "MSTRG.11048.1"; exon_number "3"; class_code "u";
25	StringTie	exon	618184	618208	1000	+	.	gene_id "MSTRG.11048"; transcript_id "MSTRG.11048.1"; exon_number "4"; class_code "u";
25	StringTie	exon	622800	623242	1000	+	.	gene_id "MSTRG.11049"; transcript_id "MSTRG.11049.1"; exon_number "1"; class_code "u";
25	StringTie	exon	623499	623634	1000	+	.	gene_id "MSTRG.11049"; transcript_id "MSTRG.11049.1"; exon_number "2"; class_code "u";
25	StringTie	exon	624418	624654	1000	+	.	gene_id "MSTRG.11050"; transcript_id "MSTRG.11050.3"; exon_number "1"; class_code "u";
25	StringTie	exon	624677	625145	1000	+	.	gene_id "MSTRG.11050"; transcript_id "MSTRG.11050.3"; exon_number "2"; class_code "u";
25	StringTie	exon	625199	625334	1000	+	.	gene_id "MSTRG.11050"; transcript_id "MSTRG.11050.3"; exon_number "3"; class_code "u";
25	StringTie	exon	625425	625443	1000	+	.	gene_id "MSTRG.11050"; transcript_id "MSTRG.11050.3"; exon_number "4"; class_code "u";
25	StringTie	exon	625489	625772	1000	+	.	gene_id "MSTRG.11050"; transcript_id "MSTRG.11050.3"; exon_number "5"; class_code "u";
25	StringTie	exon	625818	626315	1000	+	.	gene_id "MSTRG.11050"; transcript_id "MSTRG.11050.3"; exon_number "6"; class_code "u";
25	StringTie	exon	624418	624654	1000	+	.	gene_id "MSTRG.11050"; transcript_id "MSTRG.11050.4"; exon_number "1"; class_code "u";
25	StringTie	exon	624677	625145	1000	+	.	gene_id "MSTRG.11050"; transcript_id "MSTRG.11050.4"; exon_number "2"; class_code "u";
25	StringTie	exon	625199	625334	1000	+	.	gene_id "MSTRG.11050"; transcript_id "MSTRG.11050.4"; exon_number "3"; class_code "u";
25	StringTie	exon	625425	625501	1000	+	.	gene_id "MSTRG.11050"; transcript_id "MSTRG.11050.4"; exon_number "4"; class_code "u";
25	StringTie	exon	625615	625772	1000	+	.	gene_id "MSTRG.11050"; transcript_id "MSTRG.11050.4"; exon_number "5"; class_code "u";
25	StringTie	exon	625818	625879	1000	+	.	gene_id "MSTRG.11050"; transcript_id "MSTRG.11050.4"; exon_number "6"; class_code "u";
25	StringTie	exon	624422	624664	1000	+	.	gene_id "MSTRG.11050"; transcript_id "MSTRG.11050.5"; exon_number "1"; class_code "u";
25	StringTie	exon	624687	625144	1000	+	.	gene_id "MSTRG.11050"; transcript_id "MSTRG.11050.5"; exon_number "2"; class_code "u";
25	StringTie	exon	625198	625334	1000	+	.	gene_id "MSTRG.11050"; transcript_id "MSTRG.11050.5"; exon_number "3"; class_code "u";
25	StringTie	exon	625425	625443	1000	+	.	gene_id "MSTRG.11050"; transcript_id "MSTRG.11050.5"; exon_number "4"; class_code "u";
25	StringTie	exon	625489	625806	1000	+	.	gene_id "MSTRG.11050"; transcript_id "MSTRG.11050.5"; exon_number "5"; class_code "u";
25	StringTie	exon	624453	624654	1000	+	.	gene_id "MSTRG.11050"; transcript_id "MSTRG.11050.6"; exon_number "1"; class_code "u";
25	StringTie	exon	624677	625026	1000	+	.	gene_id "MSTRG.11050"; transcript_id "MSTRG.11050.6"; exon_number "2"; class_code "u";
25	StringTie	exon	625823	626176	1000	+	.	gene_id "MSTRG.11050"; transcript_id "MSTRG.11050.6"; exon_number "3"; class_code "u";
25	StringTie	exon	1851954	1852028	1000	-	.	gene_id "ENSGALG00000050830"; transcript_id "MSTRG.11086.1"; exon_number "1"; class_code "x";
25	StringTie	exon	1854812	1855077	1000	-	.	gene_id "ENSGALG00000050830"; transcript_id "MSTRG.11086.1"; exon_number "2"; class_code "x";
25	StringTie	exon	1884437	1884511	1000	-	.	gene_id "MSTRG.11087"; transcript_id "MSTRG.11087.2"; exon_number "1"; class_code "u";
25	StringTie	exon	1884572	1884721	1000	-	.	gene_id "MSTRG.11087"; transcript_id "MSTRG.11087.2"; exon_number "2"; class_code "u";
25	StringTie	exon	1886022	1886160	1000	-	.	gene_id "MSTRG.11087"; transcript_id "MSTRG.11087.2"; exon_number "3"; class_code "u";
25	StringTie	exon	1884882	1885006	1000	-	.	gene_id "MSTRG.11087"; transcript_id "MSTRG.11087.3"; exon_number "1"; class_code "u";
25	StringTie	exon	1885087	1885221	1000	-	.	gene_id "MSTRG.11087"; transcript_id "MSTRG.11087.3"; exon_number "2"; class_code "u";
25	StringTie	exon	1886502	1886715	1000	-	.	gene_id "MSTRG.11087"; transcript_id "MSTRG.11087.3"; exon_number "3"; class_code "u";
25	StringTie	exon	1884885	1885006	1000	-	.	gene_id "MSTRG.11087"; transcript_id "MSTRG.11087.4"; exon_number "1"; class_code "u";
25	StringTie	exon	1885087	1885116	1000	-	.	gene_id "MSTRG.11087"; transcript_id "MSTRG.11087.4"; exon_number "2"; class_code "u";
25	StringTie	exon	1885432	1885578	1000	-	.	gene_id "MSTRG.11087"; transcript_id "MSTRG.11087.4"; exon_number "3"; class_code "u";
25	StringTie	exon	2691413	2692068	1000	-	.	gene_id "MSTRG.11151"; transcript_id "MSTRG.11151.1"; exon_number "1"; class_code "u";
25	StringTie	exon	2693490	2693918	1000	-	.	gene_id "MSTRG.11151"; transcript_id "MSTRG.11151.1"; exon_number "2"; class_code "u";
25	StringTie	exon	2695886	2696970	1000	-	.	gene_id "ENSGALG00000054360"; transcript_id "MSTRG.11152.1"; exon_number "1"; class_code "j";
25	StringTie	exon	2698192	2698278	1000	-	.	gene_id "ENSGALG00000054360"; transcript_id "MSTRG.11152.1"; exon_number "2"; class_code "j";
25	StringTie	exon	2706283	2706657	1000	-	.	gene_id "MSTRG.11153"; transcript_id "MSTRG.11153.2"; exon_number "1"; class_code "u";
25	StringTie	exon	2711785	2712003	1000	-	.	gene_id "MSTRG.11153"; transcript_id "MSTRG.11153.2"; exon_number "2"; class_code "u";
25	StringTie	exon	2712328	2712426	1000	-	.	gene_id "MSTRG.11153"; transcript_id "MSTRG.11153.2"; exon_number "3"; class_code "u";
25	StringTie	exon	2716188	2716236	1000	-	.	gene_id "MSTRG.11153"; transcript_id "MSTRG.11153.2"; exon_number "4"; class_code "u";
25	StringTie	exon	2729040	2729721	1000	-	.	gene_id "MSTRG.11153"; transcript_id "MSTRG.11153.2"; exon_number "5"; class_code "u";
25	StringTie	exon	2706283	2706657	1000	-	.	gene_id "MSTRG.11153"; transcript_id "MSTRG.11153.3"; exon_number "1"; class_code "u";
25	StringTie	exon	2711785	2712003	1000	-	.	gene_id "MSTRG.11153"; transcript_id "MSTRG.11153.3"; exon_number "2"; class_code "u";
25	StringTie	exon	2712328	2712426	1000	-	.	gene_id "MSTRG.11153"; transcript_id "MSTRG.11153.3"; exon_number "3"; class_code "u";
25	StringTie	exon	2716188	2716236	1000	-	.	gene_id "MSTRG.11153"; transcript_id "MSTRG.11153.3"; exon_number "4"; class_code "u";
25	StringTie	exon	2729040	2729165	1000	-	.	gene_id "MSTRG.11153"; transcript_id "MSTRG.11153.3"; exon_number "5"; class_code "u";
25	StringTie	exon	2729524	2729788	1000	-	.	gene_id "MSTRG.11153"; transcript_id "MSTRG.11153.3"; exon_number "6"; class_code "u";
25	StringTie	exon	3182492	3182588	1000	-	.	gene_id "ENSGALG00000047689"; transcript_id "MSTRG.11192.1"; exon_number "1"; class_code "i";
25	StringTie	exon	3182725	3182827	1000	-	.	gene_id "ENSGALG00000047689"; transcript_id "MSTRG.11192.1"; exon_number "2"; class_code "i";
25	StringTie	exon	3194897	3195017	1000	+	.	gene_id "ENSGALG00000049097"; transcript_id "MSTRG.11193.5"; exon_number "1"; class_code "j";
25	StringTie	exon	3195161	3195580	1000	+	.	gene_id "ENSGALG00000049097"; transcript_id "MSTRG.11193.5"; exon_number "2"; class_code "j";
25	StringTie	exon	3195908	3196039	1000	+	.	gene_id "ENSGALG00000049097"; transcript_id "MSTRG.11193.5"; exon_number "3"; class_code "j";
25	StringTie	exon	3682741	3683327	1000	+	.	gene_id "ENSGALG00000037480"; transcript_id "MSTRG.11248.1"; exon_number "1"; class_code "j";
25	StringTie	exon	3685360	3686986	1000	+	.	gene_id "ENSGALG00000037480"; transcript_id "MSTRG.11248.1"; exon_number "2"; class_code "j";
26	StringTie	exon	189884	192557	1000	-	.	gene_id "ENSGALG00000000776"; transcript_id "MSTRG.11295.1"; exon_number "1"; class_code "x";
26	StringTie	exon	193711	193843	1000	-	.	gene_id "ENSGALG00000000776"; transcript_id "MSTRG.11295.1"; exon_number "2"; class_code "x";
26	StringTie	exon	233546	233674	1000	+	.	gene_id "ENSGALG00000038902"; transcript_id "MSTRG.11298.1"; exon_number "1"; class_code "x";
26	StringTie	exon	236854	238359	1000	+	.	gene_id "ENSGALG00000038902"; transcript_id "MSTRG.11298.1"; exon_number "2"; class_code "x";
26	StringTie	exon	523053	523246	1000	-	.	gene_id "ENSGALG00000000436"; transcript_id "MSTRG.11316.1"; exon_number "1"; class_code "x";
26	StringTie	exon	523313	523434	1000	-	.	gene_id "ENSGALG00000000436"; transcript_id "MSTRG.11316.1"; exon_number "2"; class_code "x";
26	StringTie	exon	1648354	1650713	1000	-	.	gene_id "ENSGALG00000051835"; transcript_id "MSTRG.11394.2"; exon_number "1"; class_code "x";
26	StringTie	exon	1650799	1651074	1000	-	.	gene_id "ENSGALG00000051835"; transcript_id "MSTRG.11394.2"; exon_number "2"; class_code "x";
26	StringTie	exon	1665861	1666586	1000	-	.	gene_id "ENSGALG00000051835"; transcript_id "MSTRG.11394.2"; exon_number "3"; class_code "x";
26	StringTie	exon	1666964	1667171	1000	-	.	gene_id "ENSGALG00000051835"; transcript_id "MSTRG.11394.2"; exon_number "4"; class_code "x";
26	StringTie	exon	1666932	1667148	1000	+	.	gene_id "MSTRG.11396"; transcript_id "MSTRG.11396.1"; exon_number "1"; class_code "u";
26	StringTie	exon	1667528	1667819	1000	+	.	gene_id "MSTRG.11396"; transcript_id "MSTRG.11396.1"; exon_number "2"; class_code "u";
26	StringTie	exon	2098432	2098576	1000	+	.	gene_id "MSTRG.11416"; transcript_id "MSTRG.11416.1"; exon_number "1"; class_code "u";
26	StringTie	exon	2099659	2100222	1000	+	.	gene_id "MSTRG.11416"; transcript_id "MSTRG.11416.1"; exon_number "2"; class_code "u";
26	StringTie	exon	2683926	2684297	1000	-	.	gene_id "ENSGALG00000030007"; transcript_id "MSTRG.11451.1"; exon_number "1"; class_code "x";
26	StringTie	exon	2709950	2710504	1000	-	.	gene_id "ENSGALG00000030007"; transcript_id "MSTRG.11451.1"; exon_number "2"; class_code "x";
26	StringTie	exon	2706939	2707064	1000	+	.	gene_id "MSTRG.11453"; transcript_id "MSTRG.11453.1"; exon_number "1"; class_code "u";
26	StringTie	exon	2707947	2708112	1000	+	.	gene_id "MSTRG.11453"; transcript_id "MSTRG.11453.1"; exon_number "2"; class_code "u";
26	StringTie	exon	2708854	2710220	1000	+	.	gene_id "MSTRG.11453"; transcript_id "MSTRG.11453.1"; exon_number "3"; class_code "u";
26	StringTie	exon	2711599	2712738	1000	+	.	gene_id "MSTRG.11453"; transcript_id "MSTRG.11453.1"; exon_number "4"; class_code "u";
26	StringTie	exon	2708961	2710216	1000	+	.	gene_id "MSTRG.11453"; transcript_id "MSTRG.11453.2"; exon_number "1"; class_code "u";
26	StringTie	exon	2711599	2712739	1000	+	.	gene_id "MSTRG.11453"; transcript_id "MSTRG.11453.2"; exon_number "2"; class_code "u";
26	StringTie	exon	3474374	3475230	1000	-	.	gene_id "ENSGALG00000026182"; transcript_id "MSTRG.11479.2"; exon_number "1"; class_code "x";
26	StringTie	exon	3475329	3475419	1000	-	.	gene_id "ENSGALG00000026182"; transcript_id "MSTRG.11479.2"; exon_number "2"; class_code "x";
26	StringTie	exon	3568599	3568871	1000	+	.	gene_id "ENSGALG00000026585"; transcript_id "MSTRG.11488.1"; exon_number "1"; class_code "j";
26	StringTie	exon	3572111	3572194	1000	+	.	gene_id "ENSGALG00000026585"; transcript_id "MSTRG.11488.1"; exon_number "2"; class_code "j";
26	StringTie	exon	3572397	3572512	1000	+	.	gene_id "ENSGALG00000026585"; transcript_id "MSTRG.11488.1"; exon_number "3"; class_code "j";
26	StringTie	exon	3576002	3576151	1000	+	.	gene_id "ENSGALG00000026585"; transcript_id "MSTRG.11488.1"; exon_number "4"; class_code "j";
26	StringTie	exon	3576760	3576884	1000	+	.	gene_id "ENSGALG00000026585"; transcript_id "MSTRG.11488.1"; exon_number "5"; class_code "j";
26	StringTie	exon	3577491	3578924	1000	+	.	gene_id "ENSGALG00000026585"; transcript_id "MSTRG.11488.1"; exon_number "6"; class_code "j";
26	StringTie	exon	4539227	4539324	1000	+	.	gene_id "ENSGALG00000049192"; transcript_id "MSTRG.11537.2"; exon_number "1"; class_code "j";
26	StringTie	exon	4561798	4562235	1000	+	.	gene_id "ENSGALG00000049192"; transcript_id "MSTRG.11537.2"; exon_number "2"; class_code "j";
26	StringTie	exon	5120343	5120766	1000	-	.	gene_id "ENSGALG00000048610"; transcript_id "MSTRG.11565.1"; exon_number "1"; class_code "j";
26	StringTie	exon	5121993	5122113	1000	-	.	gene_id "ENSGALG00000048610"; transcript_id "MSTRG.11565.1"; exon_number "2"; class_code "j";
26	StringTie	exon	5122203	5122481	1000	-	.	gene_id "ENSGALG00000048610"; transcript_id "MSTRG.11565.1"; exon_number "3"; class_code "j";
26	StringTie	exon	5395277	5395815	1000	+	.	gene_id "MSTRG.11573"; transcript_id "MSTRG.11573.2"; exon_number "1"; class_code "u";
26	StringTie	exon	5396042	5396288	1000	+	.	gene_id "MSTRG.11573"; transcript_id "MSTRG.11573.2"; exon_number "2"; class_code "u";
26	StringTie	exon	5395277	5395830	1000	+	.	gene_id "MSTRG.11573"; transcript_id "MSTRG.11573.3"; exon_number "1"; class_code "u";
26	StringTie	exon	5396051	5396276	1000	+	.	gene_id "MSTRG.11573"; transcript_id "MSTRG.11573.3"; exon_number "2"; class_code "u";
26	StringTie	exon	5395277	5395830	1000	+	.	gene_id "MSTRG.11573"; transcript_id "MSTRG.11573.4"; exon_number "1"; class_code "u";
26	StringTie	exon	5396051	5396157	1000	+	.	gene_id "MSTRG.11573"; transcript_id "MSTRG.11573.4"; exon_number "2"; class_code "u";
26	StringTie	exon	5396269	5396306	1000	+	.	gene_id "MSTRG.11573"; transcript_id "MSTRG.11573.4"; exon_number "3"; class_code "u";
26	StringTie	exon	5395277	5395517	1000	+	.	gene_id "MSTRG.11573"; transcript_id "MSTRG.11573.5"; exon_number "1"; class_code "u";
26	StringTie	exon	5395538	5396187	1000	+	.	gene_id "MSTRG.11573"; transcript_id "MSTRG.11573.5"; exon_number "2"; class_code "u";
26	StringTie	exon	5429626	5429792	1000	+	.	gene_id "ENSGALG00000050325"; transcript_id "MSTRG.11579.1"; exon_number "1"; class_code "x";
26	StringTie	exon	5434731	5434822	1000	+	.	gene_id "ENSGALG00000050325"; transcript_id "MSTRG.11579.1"; exon_number "2"; class_code "x";
26	StringTie	exon	5462263	5462311	1000	+	.	gene_id "MSTRG.11584"; transcript_id "MSTRG.11584.1"; exon_number "1"; class_code "u";
26	StringTie	exon	5468553	5468672	1000	+	.	gene_id "MSTRG.11584"; transcript_id "MSTRG.11584.1"; exon_number "2"; class_code "u";
26	StringTie	exon	5468826	5469066	1000	+	.	gene_id "MSTRG.11584"; transcript_id "MSTRG.11584.1"; exon_number "3"; class_code "u";
26	StringTie	exon	5469160	5469349	1000	+	.	gene_id "MSTRG.11584"; transcript_id "MSTRG.11584.1"; exon_number "4"; class_code "u";
27	StringTie	exon	1964778	1965059	1000	-	.	gene_id "MSTRG.11598"; transcript_id "MSTRG.11598.1"; exon_number "1"; class_code "u";
27	StringTie	exon	1965872	1966033	1000	-	.	gene_id "MSTRG.11598"; transcript_id "MSTRG.11598.1"; exon_number "2"; class_code "u";
27	StringTie	exon	1967038	1967069	1000	-	.	gene_id "MSTRG.11598"; transcript_id "MSTRG.11598.1"; exon_number "3"; class_code "u";
27	StringTie	exon	1970200	1970231	1000	-	.	gene_id "MSTRG.11598"; transcript_id "MSTRG.11598.1"; exon_number "4"; class_code "u";
27	StringTie	exon	1970598	1970797	1000	+	.	gene_id "MSTRG.11599"; transcript_id "MSTRG.11599.1"; exon_number "1"; class_code "u";
27	StringTie	exon	1975561	1975775	1000	+	.	gene_id "MSTRG.11599"; transcript_id "MSTRG.11599.1"; exon_number "2"; class_code "u";
27	StringTie	exon	2036365	2036435	1000	+	.	gene_id "ENSGALG00000054455"; transcript_id "MSTRG.11601.1"; exon_number "1"; class_code "j";
27	StringTie	exon	2041383	2041486	1000	+	.	gene_id "ENSGALG00000054455"; transcript_id "MSTRG.11601.1"; exon_number "2"; class_code "j";
27	StringTie	exon	2044501	2044587	1000	+	.	gene_id "ENSGALG00000054455"; transcript_id "MSTRG.11601.1"; exon_number "3"; class_code "j";
27	StringTie	exon	2050786	2050893	1000	+	.	gene_id "ENSGALG00000054455"; transcript_id "MSTRG.11601.1"; exon_number "4"; class_code "j";
27	StringTie	exon	2194632	2194762	1000	+	.	gene_id "MSTRG.11602"; transcript_id "MSTRG.11602.1"; exon_number "1"; class_code "u";
27	StringTie	exon	2194888	2195389	1000	+	.	gene_id "MSTRG.11602"; transcript_id "MSTRG.11602.1"; exon_number "2"; class_code "u";
27	StringTie	exon	2230449	2232350	1000	-	.	gene_id "ENSGALG00000042963"; transcript_id "MSTRG.11604.1"; exon_number "1"; class_code "i";
27	StringTie	exon	2232476	2233554	1000	-	.	gene_id "ENSGALG00000042963"; transcript_id "MSTRG.11604.1"; exon_number "2"; class_code "i";
1	StringTie	exon	69165102	69165931	1000	+	.	gene_id "ENSGALG00000014201"; transcript_id "MSTRG.1163.5"; exon_number "1"; class_code "j";
1	StringTie	exon	69167499	69167571	1000	+	.	gene_id "ENSGALG00000014201"; transcript_id "MSTRG.1163.5"; exon_number "2"; class_code "j";
1	StringTie	exon	69171963	69174732	1000	+	.	gene_id "ENSGALG00000014201"; transcript_id "MSTRG.1163.5"; exon_number "3"; class_code "j";
1	StringTie	exon	69722005	69722041	1000	-	.	gene_id "ENSGALG00000014213"; transcript_id "MSTRG.1168.1"; exon_number "1"; class_code "x";
1	StringTie	exon	69734265	69736027	1000	-	.	gene_id "ENSGALG00000014213"; transcript_id "MSTRG.1168.1"; exon_number "2"; class_code "x";
1	StringTie	exon	69727854	69732010	1000	-	.	gene_id "ENSGALG00000014213"; transcript_id "MSTRG.1168.2"; exon_number "1"; class_code "i";
1	StringTie	exon	69735903	69736027	1000	-	.	gene_id "ENSGALG00000014213"; transcript_id "MSTRG.1168.2"; exon_number "2"; class_code "i";
27	StringTie	exon	3861328	3861832	1000	-	.	gene_id "ENSGALG00000000674"; transcript_id "MSTRG.11686.1"; exon_number "1"; class_code "x";
27	StringTie	exon	3863095	3863228	1000	-	.	gene_id "ENSGALG00000000674"; transcript_id "MSTRG.11686.1"; exon_number "2"; class_code "x";
27	StringTie	exon	3972070	3972503	1000	-	.	gene_id "ENSGALG00000041556"; transcript_id "MSTRG.11699.1"; exon_number "1"; class_code "i";
27	StringTie	exon	3973677	3973728	1000	-	.	gene_id "ENSGALG00000041556"; transcript_id "MSTRG.11699.1"; exon_number "2"; class_code "i";
27	StringTie	exon	5491778	5492133	1000	-	.	gene_id "MSTRG.11754"; transcript_id "MSTRG.11754.2"; exon_number "1"; class_code "u";
27	StringTie	exon	5492207	5492272	1000	-	.	gene_id "MSTRG.11754"; transcript_id "MSTRG.11754.2"; exon_number "2"; class_code "u";
27	StringTie	exon	5555963	5556875	1000	+	.	gene_id "MSTRG.11761"; transcript_id "MSTRG.11761.1"; exon_number "1"; class_code "u";
27	StringTie	exon	5556904	5556967	1000	+	.	gene_id "MSTRG.11761"; transcript_id "MSTRG.11761.1"; exon_number "2"; class_code "u";
27	StringTie	exon	5556511	5556973	1000	+	.	gene_id "MSTRG.11761"; transcript_id "MSTRG.11761.3"; exon_number "1"; class_code "u";
27	StringTie	exon	5557034	5557142	1000	+	.	gene_id "MSTRG.11761"; transcript_id "MSTRG.11761.3"; exon_number "2"; class_code "u";
27	StringTie	exon	5991318	5991638	1000	-	.	gene_id "ENSGALG00000038604"; transcript_id "MSTRG.11786.1"; exon_number "1"; class_code "x";
27	StringTie	exon	6000009	6000675	1000	-	.	gene_id "ENSGALG00000038604"; transcript_id "MSTRG.11786.1"; exon_number "2"; class_code "x";
27	StringTie	exon	6879551	6879731	1000	+	.	gene_id "ENSGALG00000051638"; transcript_id "MSTRG.11833.2"; exon_number "1"; class_code "j";
27	StringTie	exon	6880096	6880366	1000	+	.	gene_id "ENSGALG00000051638"; transcript_id "MSTRG.11833.2"; exon_number "2"; class_code "j";
27	StringTie	exon	6880702	6880811	1000	+	.	gene_id "ENSGALG00000051638"; transcript_id "MSTRG.11833.2"; exon_number "3"; class_code "j";
27	StringTie	exon	7118683	7119971	1000	-	.	gene_id "ENSGALG00000040017"; transcript_id "MSTRG.11855.2"; exon_number "1"; class_code "i";
27	StringTie	exon	7121585	7122995	1000	-	.	gene_id "ENSGALG00000040017"; transcript_id "MSTRG.11855.2"; exon_number "2"; class_code "i";
27	StringTie	exon	7123969	7124035	1000	-	.	gene_id "ENSGALG00000040017"; transcript_id "MSTRG.11855.2"; exon_number "3"; class_code "i";
1	StringTie	exon	70998226	70998431	1000	+	.	gene_id "ENSGALG00000052222"; transcript_id "MSTRG.1190.1"; exon_number "1"; class_code "j";
1	StringTie	exon	70999148	70999238	1000	+	.	gene_id "ENSGALG00000052222"; transcript_id "MSTRG.1190.1"; exon_number "2"; class_code "j";
1	StringTie	exon	71004966	71005041	1000	+	.	gene_id "ENSGALG00000052222"; transcript_id "MSTRG.1190.1"; exon_number "3"; class_code "j";
1	StringTie	exon	71082195	71082340	1000	+	.	gene_id "ENSGALG00000052222"; transcript_id "MSTRG.1190.1"; exon_number "4"; class_code "j";
1	StringTie	exon	71094994	71095086	1000	+	.	gene_id "ENSGALG00000052222"; transcript_id "MSTRG.1190.1"; exon_number "5"; class_code "j";
1	StringTie	exon	71102023	71102100	1000	+	.	gene_id "ENSGALG00000052222"; transcript_id "MSTRG.1190.1"; exon_number "6"; class_code "j";
1	StringTie	exon	71122064	71122229	1000	+	.	gene_id "ENSGALG00000052222"; transcript_id "MSTRG.1190.1"; exon_number "7"; class_code "j";
1	StringTie	exon	71143228	71143319	1000	+	.	gene_id "ENSGALG00000052222"; transcript_id "MSTRG.1190.1"; exon_number "8"; class_code "j";
1	StringTie	exon	71157479	71157590	1000	+	.	gene_id "ENSGALG00000052222"; transcript_id "MSTRG.1190.1"; exon_number "9"; class_code "j";
1	StringTie	exon	71181277	71181375	1000	+	.	gene_id "ENSGALG00000052222"; transcript_id "MSTRG.1190.1"; exon_number "10"; class_code "j";
1	StringTie	exon	71192978	71193174	1000	+	.	gene_id "ENSGALG00000052222"; transcript_id "MSTRG.1190.1"; exon_number "11"; class_code "j";
1	StringTie	exon	71197271	71197357	1000	+	.	gene_id "ENSGALG00000052222"; transcript_id "MSTRG.1190.1"; exon_number "12"; class_code "j";
1	StringTie	exon	71197473	71205094	1000	+	.	gene_id "ENSGALG00000052222"; transcript_id "MSTRG.1190.1"; exon_number "13"; class_code "j";
1	StringTie	exon	71206100	71208830	1000	+	.	gene_id "ENSGALG00000052222"; transcript_id "MSTRG.1190.1"; exon_number "14"; class_code "j";
1	StringTie	exon	71208993	71209125	1000	+	.	gene_id "ENSGALG00000052222"; transcript_id "MSTRG.1190.1"; exon_number "15"; class_code "j";
1	StringTie	exon	71209644	71215886	1000	+	.	gene_id "ENSGALG00000052222"; transcript_id "MSTRG.1190.1"; exon_number "16"; class_code "j";
1	StringTie	exon	71101281	71101525	1000	+	.	gene_id "ENSGALG00000052222"; transcript_id "MSTRG.1190.7"; exon_number "1"; class_code "j";
1	StringTie	exon	71102023	71102100	1000	+	.	gene_id "ENSGALG00000052222"; transcript_id "MSTRG.1190.7"; exon_number "2"; class_code "j";
1	StringTie	exon	71122064	71122229	1000	+	.	gene_id "ENSGALG00000052222"; transcript_id "MSTRG.1190.7"; exon_number "3"; class_code "j";
1	StringTie	exon	71143228	71143319	1000	+	.	gene_id "ENSGALG00000052222"; transcript_id "MSTRG.1190.7"; exon_number "4"; class_code "j";
1	StringTie	exon	71157479	71157590	1000	+	.	gene_id "ENSGALG00000052222"; transcript_id "MSTRG.1190.7"; exon_number "5"; class_code "j";
1	StringTie	exon	71181277	71181375	1000	+	.	gene_id "ENSGALG00000052222"; transcript_id "MSTRG.1190.7"; exon_number "6"; class_code "j";
1	StringTie	exon	71192978	71193174	1000	+	.	gene_id "ENSGALG00000052222"; transcript_id "MSTRG.1190.7"; exon_number "7"; class_code "j";
1	StringTie	exon	71197271	71197357	1000	+	.	gene_id "ENSGALG00000052222"; transcript_id "MSTRG.1190.7"; exon_number "8"; class_code "j";
1	StringTie	exon	71197473	71197867	1000	+	.	gene_id "ENSGALG00000052222"; transcript_id "MSTRG.1190.7"; exon_number "9"; class_code "j";
1	StringTie	exon	71197894	71198822	1000	+	.	gene_id "ENSGALG00000052222"; transcript_id "MSTRG.1190.7"; exon_number "10"; class_code "j";
1	StringTie	exon	71101293	71103053	1000	+	.	gene_id "ENSGALG00000052222"; transcript_id "MSTRG.1190.8"; exon_number "1"; class_code "j";
1	StringTie	exon	71122064	71122229	1000	+	.	gene_id "ENSGALG00000052222"; transcript_id "MSTRG.1190.8"; exon_number "2"; class_code "j";
1	StringTie	exon	71143228	71143319	1000	+	.	gene_id "ENSGALG00000052222"; transcript_id "MSTRG.1190.8"; exon_number "3"; class_code "j";
1	StringTie	exon	71157479	71157590	1000	+	.	gene_id "ENSGALG00000052222"; transcript_id "MSTRG.1190.8"; exon_number "4"; class_code "j";
1	StringTie	exon	71181277	71181375	1000	+	.	gene_id "ENSGALG00000052222"; transcript_id "MSTRG.1190.8"; exon_number "5"; class_code "j";
1	StringTie	exon	71192978	71193174	1000	+	.	gene_id "ENSGALG00000052222"; transcript_id "MSTRG.1190.8"; exon_number "6"; class_code "j";
1	StringTie	exon	71197271	71197357	1000	+	.	gene_id "ENSGALG00000052222"; transcript_id "MSTRG.1190.8"; exon_number "7"; class_code "j";
1	StringTie	exon	71197473	71197867	1000	+	.	gene_id "ENSGALG00000052222"; transcript_id "MSTRG.1190.8"; exon_number "8"; class_code "j";
1	StringTie	exon	71197894	71198823	1000	+	.	gene_id "ENSGALG00000052222"; transcript_id "MSTRG.1190.8"; exon_number "9"; class_code "j";
27	StringTie	exon	7546303	7546805	1000	-	.	gene_id "ENSGALG00000040313"; transcript_id "MSTRG.11913.1"; exon_number "1"; class_code "j";
27	StringTie	exon	7547744	7547873	1000	-	.	gene_id "ENSGALG00000040313"; transcript_id "MSTRG.11913.1"; exon_number "2"; class_code "j";
27	StringTie	exon	7548074	7548183	1000	-	.	gene_id "ENSGALG00000040313"; transcript_id "MSTRG.11913.1"; exon_number "3"; class_code "j";
27	StringTie	exon	7549069	7549410	1000	-	.	gene_id "ENSGALG00000040313"; transcript_id "MSTRG.11913.1"; exon_number "4"; class_code "j";
27	StringTie	exon	7549549	7549797	1000	-	.	gene_id "ENSGALG00000040313"; transcript_id "MSTRG.11913.1"; exon_number "5"; class_code "j";
27	StringTie	exon	7550142	7550311	1000	-	.	gene_id "ENSGALG00000040313"; transcript_id "MSTRG.11913.1"; exon_number "6"; class_code "j";
27	StringTie	exon	7550518	7552051	1000	-	.	gene_id "ENSGALG00000040313"; transcript_id "MSTRG.11913.1"; exon_number "7"; class_code "j";
27	StringTie	exon	7552249	7552758	1000	-	.	gene_id "ENSGALG00000040313"; transcript_id "MSTRG.11913.1"; exon_number "8"; class_code "j";
27	StringTie	exon	7550805	7552527	1000	-	.	gene_id "ENSGALG00000003464"; transcript_id "MSTRG.11913.3"; exon_number "1"; class_code "x";
27	StringTie	exon	7553466	7553539	1000	-	.	gene_id "ENSGALG00000003464"; transcript_id "MSTRG.11913.3"; exon_number "2"; class_code "x";
27	StringTie	exon	7955397	7960247	1000	-	.	gene_id "ENSGALG00000002804"; transcript_id "MSTRG.11955.1"; exon_number "1"; class_code "x";
27	StringTie	exon	7966334	7966395	1000	-	.	gene_id "ENSGALG00000002804"; transcript_id "MSTRG.11955.1"; exon_number "2"; class_code "x";
27	StringTie	exon	7967977	7968423	1000	-	.	gene_id "ENSGALG00000002804"; transcript_id "MSTRG.11955.1"; exon_number "3"; class_code "x";
28	StringTie	exon	983593	983662	1000	+	.	gene_id "ENSGALG00000000629"; transcript_id "MSTRG.11992.1"; exon_number "1"; class_code "j";
28	StringTie	exon	983771	984080	1000	+	.	gene_id "ENSGALG00000000629"; transcript_id "MSTRG.11992.1"; exon_number "2"; class_code "j";
28	StringTie	exon	984381	984731	1000	+	.	gene_id "ENSGALG00000000629"; transcript_id "MSTRG.11992.1"; exon_number "3"; class_code "j";
28	StringTie	exon	999272	999952	1000	-	.	gene_id "ENSGALG00000031679"; transcript_id "MSTRG.11996.1"; exon_number "1"; class_code "j";
28	StringTie	exon	1000726	1000767	1000	-	.	gene_id "ENSGALG00000031679"; transcript_id "MSTRG.11996.1"; exon_number "2"; class_code "j";
28	StringTie	exon	1001601	1001685	1000	-	.	gene_id "ENSGALG00000031679"; transcript_id "MSTRG.11996.1"; exon_number "3"; class_code "j";
28	StringTie	exon	1001787	1001975	1000	-	.	gene_id "ENSGALG00000031679"; transcript_id "MSTRG.11996.1"; exon_number "4"; class_code "j";
28	StringTie	exon	1050677	1050933	1000	+	.	gene_id "MSTRG.11998"; transcript_id "MSTRG.11998.1"; exon_number "1"; class_code "u";
28	StringTie	exon	1050966	1051345	1000	+	.	gene_id "MSTRG.11998"; transcript_id "MSTRG.11998.1"; exon_number "2"; class_code "u";
28	StringTie	exon	1051389	1052160	1000	+	.	gene_id "MSTRG.11998"; transcript_id "MSTRG.11998.1"; exon_number "3"; class_code "u";
1	StringTie	exon	133075	133174	1000	+	.	gene_id "ENSGALG00000051297"; transcript_id "MSTRG.12.1"; exon_number "1"; class_code "i";
1	StringTie	exon	134405	134583	1000	+	.	gene_id "ENSGALG00000051297"; transcript_id "MSTRG.12.1"; exon_number "2"; class_code "i";
28	StringTie	exon	1530007	1530053	1000	+	.	gene_id "MSTRG.12043"; transcript_id "MSTRG.12043.2"; exon_number "1"; class_code "u";
28	StringTie	exon	1530643	1532687	1000	+	.	gene_id "MSTRG.12043"; transcript_id "MSTRG.12043.2"; exon_number "2"; class_code "u";
28	StringTie	exon	2229945	2230344	1000	-	.	gene_id "ENSGALG00000001019"; transcript_id "MSTRG.12078.1"; exon_number "1"; class_code "x";
28	StringTie	exon	2232342	2232494	1000	-	.	gene_id "ENSGALG00000001019"; transcript_id "MSTRG.12078.1"; exon_number "2"; class_code "x";
28	StringTie	exon	3183402	3183635	1000	+	.	gene_id "ENSGALG00000029614"; transcript_id "MSTRG.12151.1"; exon_number "1"; class_code "j";
28	StringTie	exon	3183749	3183979	1000	+	.	gene_id "ENSGALG00000029614"; transcript_id "MSTRG.12151.1"; exon_number "2"; class_code "j";
28	StringTie	exon	3184196	3184357	1000	+	.	gene_id "ENSGALG00000029614"; transcript_id "MSTRG.12151.1"; exon_number "3"; class_code "j";
28	StringTie	exon	3184729	3186831	1000	+	.	gene_id "ENSGALG00000029614"; transcript_id "MSTRG.12151.1"; exon_number "4"; class_code "j";
28	StringTie	exon	3499544	3500484	1000	+	.	gene_id "ENSGALG00000047617"; transcript_id "MSTRG.12187.1"; exon_number "1"; class_code "j";
28	StringTie	exon	3501079	3502428	1000	+	.	gene_id "ENSGALG00000047617"; transcript_id "MSTRG.12187.1"; exon_number "2"; class_code "j";
28	StringTie	exon	3505426	3505506	1000	+	.	gene_id "ENSGALG00000047617"; transcript_id "MSTRG.12187.1"; exon_number "3"; class_code "j";
28	StringTie	exon	3506039	3506090	1000	+	.	gene_id "ENSGALG00000047617"; transcript_id "MSTRG.12187.1"; exon_number "4"; class_code "j";
28	StringTie	exon	3506432	3506493	1000	+	.	gene_id "ENSGALG00000047617"; transcript_id "MSTRG.12187.1"; exon_number "5"; class_code "j";
28	StringTie	exon	3507316	3512752	1000	+	.	gene_id "ENSGALG00000047617"; transcript_id "MSTRG.12187.1"; exon_number "6"; class_code "j";
28	StringTie	exon	3601782	3603020	1000	+	.	gene_id "ENSGALG00000002969"; transcript_id "MSTRG.12198.1"; exon_number "1"; class_code "x";
28	StringTie	exon	3606876	3609937	1000	+	.	gene_id "ENSGALG00000002969"; transcript_id "MSTRG.12198.1"; exon_number "2"; class_code "x";
28	StringTie	exon	3976313	3976453	1000	+	.	gene_id "ENSGALG00000049746"; transcript_id "MSTRG.12227.2"; exon_number "1"; class_code "j";
28	StringTie	exon	3976851	3977253	1000	+	.	gene_id "ENSGALG00000049746"; transcript_id "MSTRG.12227.2"; exon_number "2"; class_code "j";
28	StringTie	exon	3977951	3978603	1000	+	.	gene_id "ENSGALG00000049746"; transcript_id "MSTRG.12227.2"; exon_number "3"; class_code "j";
28	StringTie	exon	4080442	4080548	1000	+	.	gene_id "MSTRG.12243"; transcript_id "MSTRG.12243.1"; exon_number "1"; class_code "u";
28	StringTie	exon	4081258	4081705	1000	+	.	gene_id "MSTRG.12243"; transcript_id "MSTRG.12243.1"; exon_number "2"; class_code "u";
28	StringTie	exon	4386590	4391389	1000	+	.	gene_id "ENSGALG00000043456"; transcript_id "MSTRG.12267.1"; exon_number "1"; class_code "j";
28	StringTie	exon	4391469	4391510	1000	+	.	gene_id "ENSGALG00000043456"; transcript_id "MSTRG.12267.1"; exon_number "2"; class_code "j";
28	StringTie	exon	4391621	4391673	1000	+	.	gene_id "ENSGALG00000043456"; transcript_id "MSTRG.12267.1"; exon_number "3"; class_code "j";
28	StringTie	exon	4391856	4391946	1000	+	.	gene_id "ENSGALG00000043456"; transcript_id "MSTRG.12267.1"; exon_number "4"; class_code "j";
28	StringTie	exon	4392517	4393274	1000	+	.	gene_id "ENSGALG00000043456"; transcript_id "MSTRG.12267.1"; exon_number "5"; class_code "j";
28	StringTie	exon	4410349	4411784	1000	-	.	gene_id "ENSGALG00000042222"; transcript_id "MSTRG.12269.2"; exon_number "1"; class_code "j";
28	StringTie	exon	4411981	4413059	1000	-	.	gene_id "ENSGALG00000042222"; transcript_id "MSTRG.12269.2"; exon_number "2"; class_code "j";
28	StringTie	exon	4978811	4984612	1000	-	.	gene_id "ENSGALG00000050487"; transcript_id "MSTRG.12288.2"; exon_number "1"; class_code "j";
28	StringTie	exon	4993117	4993191	1000	-	.	gene_id "ENSGALG00000050487"; transcript_id "MSTRG.12288.2"; exon_number "2"; class_code "j";
3	StringTie	exon	185370	188922	1000	-	.	gene_id "ENSGALG00000051201"; transcript_id "MSTRG.12307.1"; exon_number "1"; class_code "j";
3	StringTie	exon	189636	190025	1000	-	.	gene_id "ENSGALG00000051201"; transcript_id "MSTRG.12307.1"; exon_number "2"; class_code "j";
3	StringTie	exon	1023351	1023531	1000	+	.	gene_id "ENSGALG00000052155"; transcript_id "MSTRG.12321.2"; exon_number "1"; class_code "j";
3	StringTie	exon	1147100	1147161	1000	+	.	gene_id "ENSGALG00000052155"; transcript_id "MSTRG.12321.2"; exon_number "2"; class_code "j";
3	StringTie	exon	1301842	1301958	1000	+	.	gene_id "ENSGALG00000052155"; transcript_id "MSTRG.12321.2"; exon_number "3"; class_code "j";
3	StringTie	exon	1359248	1359369	1000	+	.	gene_id "ENSGALG00000052155"; transcript_id "MSTRG.12321.2"; exon_number "4"; class_code "j";
3	StringTie	exon	1427508	1428392	1000	+	.	gene_id "ENSGALG00000052155"; transcript_id "MSTRG.12321.2"; exon_number "5"; class_code "j";
3	StringTie	exon	1428510	1432353	1000	+	.	gene_id "ENSGALG00000052155"; transcript_id "MSTRG.12321.2"; exon_number "6"; class_code "j";
3	StringTie	exon	1932199	1940448	1000	+	.	gene_id "ENSGALG00000054854"; transcript_id "MSTRG.12325.1"; exon_number "1"; class_code "j";
3	StringTie	exon	1941660	1944828	1000	+	.	gene_id "ENSGALG00000054854"; transcript_id "MSTRG.12325.1"; exon_number "2"; class_code "j";
3	StringTie	exon	2356286	2359568	1000	-	.	gene_id "ENSGALG00000004455"; transcript_id "MSTRG.12334.7"; exon_number "1"; class_code "j";
3	StringTie	exon	2362630	2362672	1000	-	.	gene_id "ENSGALG00000004455"; transcript_id "MSTRG.12334.7"; exon_number "2"; class_code "j";
3	StringTie	exon	2681986	2682312	1000	+	.	gene_id "MSTRG.12350"; transcript_id "MSTRG.12350.1"; exon_number "1"; class_code "u";
3	StringTie	exon	2682804	2682932	1000	+	.	gene_id "MSTRG.12350"; transcript_id "MSTRG.12350.1"; exon_number "2"; class_code "u";
3	StringTie	exon	2684950	2685082	1000	+	.	gene_id "MSTRG.12350"; transcript_id "MSTRG.12350.1"; exon_number "3"; class_code "u";
3	StringTie	exon	2687398	2687530	1000	+	.	gene_id "MSTRG.12350"; transcript_id "MSTRG.12350.1"; exon_number "4"; class_code "u";
3	StringTie	exon	2688089	2688202	1000	+	.	gene_id "MSTRG.12350"; transcript_id "MSTRG.12350.1"; exon_number "5"; class_code "u";
3	StringTie	exon	2690216	2691528	1000	+	.	gene_id "MSTRG.12350"; transcript_id "MSTRG.12350.1"; exon_number "6"; class_code "u";
3	StringTie	exon	3135959	3136513	1000	-	.	gene_id "ENSGALG00000051135"; transcript_id "MSTRG.12369.1"; exon_number "1"; class_code "x";
3	StringTie	exon	3144237	3144346	1000	-	.	gene_id "ENSGALG00000051135"; transcript_id "MSTRG.12369.1"; exon_number "2"; class_code "x";
3	StringTie	exon	3153662	3153790	1000	-	.	gene_id "ENSGALG00000051135"; transcript_id "MSTRG.12369.1"; exon_number "3"; class_code "x";
3	StringTie	exon	3156946	3157211	1000	-	.	gene_id "ENSGALG00000051135"; transcript_id "MSTRG.12369.1"; exon_number "4"; class_code "x";
3	StringTie	exon	3521684	3522140	1000	-	.	gene_id "MSTRG.12383"; transcript_id "MSTRG.12383.1"; exon_number "1"; class_code "u";
3	StringTie	exon	3522744	3523105	1000	-	.	gene_id "MSTRG.12383"; transcript_id "MSTRG.12383.1"; exon_number "2"; class_code "u";
3	StringTie	exon	3642217	3643352	1000	-	.	gene_id "ENSGALG00000042557"; transcript_id "MSTRG.12390.1"; exon_number "1"; class_code "j";
3	StringTie	exon	3643461	3643705	1000	-	.	gene_id "ENSGALG00000042557"; transcript_id "MSTRG.12390.1"; exon_number "2"; class_code "j";
3	StringTie	exon	3646688	3646763	1000	-	.	gene_id "ENSGALG00000042557"; transcript_id "MSTRG.12390.1"; exon_number "3"; class_code "j";
3	StringTie	exon	3648321	3648528	1000	-	.	gene_id "ENSGALG00000042557"; transcript_id "MSTRG.12390.1"; exon_number "4"; class_code "j";
3	StringTie	exon	3971620	3971640	1000	-	.	gene_id "ENSGALG00000030566"; transcript_id "MSTRG.12400.1"; exon_number "1"; class_code "x";
3	StringTie	exon	3972950	3976828	1000	-	.	gene_id "ENSGALG00000030566"; transcript_id "MSTRG.12400.1"; exon_number "2"; class_code "x";
3	StringTie	exon	4113160	4114154	1000	+	.	gene_id "MSTRG.12402"; transcript_id "MSTRG.12402.1"; exon_number "1"; class_code "u";
3	StringTie	exon	4114242	4116230	1000	+	.	gene_id "MSTRG.12402"; transcript_id "MSTRG.12402.1"; exon_number "2"; class_code "u";
3	StringTie	exon	9458607	9458786	1000	+	.	gene_id "MSTRG.12473"; transcript_id "MSTRG.12473.1"; exon_number "1"; class_code "u";
3	StringTie	exon	9459141	9460229	1000	+	.	gene_id "MSTRG.12473"; transcript_id "MSTRG.12473.1"; exon_number "2"; class_code "u";
3	StringTie	exon	9771753	9771878	1000	+	.	gene_id "ENSGALG00000053842"; transcript_id "MSTRG.12479.2"; exon_number "1"; class_code "j";
3	StringTie	exon	9777901	9778041	1000	+	.	gene_id "ENSGALG00000053842"; transcript_id "MSTRG.12479.2"; exon_number "2"; class_code "j";
3	StringTie	exon	9779239	9779447	1000	+	.	gene_id "ENSGALG00000053842"; transcript_id "MSTRG.12479.2"; exon_number "3"; class_code "j";
3	StringTie	exon	9780238	9780354	1000	+	.	gene_id "ENSGALG00000053842"; transcript_id "MSTRG.12479.2"; exon_number "4"; class_code "j";
3	StringTie	exon	10594556	10595036	1000	-	.	gene_id "ENSGALG00000055124"; transcript_id "MSTRG.12500.1"; exon_number "1"; class_code "j";
3	StringTie	exon	10605438	10605683	1000	-	.	gene_id "ENSGALG00000055124"; transcript_id "MSTRG.12500.1"; exon_number "2"; class_code "j";
3	StringTie	exon	10606223	10611948	1000	-	.	gene_id "ENSGALG00000055124"; transcript_id "MSTRG.12500.1"; exon_number "3"; class_code "j";
3	StringTie	exon	10612114	10612509	1000	-	.	gene_id "ENSGALG00000055124"; transcript_id "MSTRG.12500.1"; exon_number "4"; class_code "j";
3	StringTie	exon	10594567	10595036	1000	-	.	gene_id "ENSGALG00000055124"; transcript_id "MSTRG.12500.3"; exon_number "1"; class_code "j";
3	StringTie	exon	10597185	10597321	1000	-	.	gene_id "ENSGALG00000055124"; transcript_id "MSTRG.12500.3"; exon_number "2"; class_code "j";
3	StringTie	exon	10605086	10611948	1000	-	.	gene_id "ENSGALG00000055124"; transcript_id "MSTRG.12500.3"; exon_number "3"; class_code "j";
3	StringTie	exon	10612114	10612315	1000	-	.	gene_id "ENSGALG00000055124"; transcript_id "MSTRG.12500.3"; exon_number "4"; class_code "j";
3	StringTie	exon	13204810	13209618	1000	-	.	gene_id "MSTRG.12545"; transcript_id "MSTRG.12545.1"; exon_number "1"; class_code "u";
3	StringTie	exon	13209760	13209878	1000	-	.	gene_id "MSTRG.12545"; transcript_id "MSTRG.12545.1"; exon_number "2"; class_code "u";
3	StringTie	exon	16395012	16397998	1000	-	.	gene_id "MSTRG.12615"; transcript_id "MSTRG.12615.1"; exon_number "1"; class_code "u";
3	StringTie	exon	16412224	16413360	1000	-	.	gene_id "MSTRG.12615"; transcript_id "MSTRG.12615.1"; exon_number "2"; class_code "u";
3	StringTie	exon	20063679	20064727	1000	-	.	gene_id "MSTRG.12714"; transcript_id "MSTRG.12714.2"; exon_number "1"; class_code "u";
3	StringTie	exon	20067356	20067682	1000	-	.	gene_id "MSTRG.12714"; transcript_id "MSTRG.12714.2"; exon_number "2"; class_code "u";
3	StringTie	exon	21880330	21881571	1000	+	.	gene_id "ENSGALG00000009811"; transcript_id "MSTRG.12726.1"; exon_number "1"; class_code "x";
3	StringTie	exon	21883277	21885186	1000	+	.	gene_id "ENSGALG00000009811"; transcript_id "MSTRG.12726.1"; exon_number "2"; class_code "x";
3	StringTie	exon	21968526	21968636	1000	+	.	gene_id "ENSGALG00000009822"; transcript_id "MSTRG.12730.3"; exon_number "1"; class_code "j";
3	StringTie	exon	21972155	21972243	1000	+	.	gene_id "ENSGALG00000009822"; transcript_id "MSTRG.12730.3"; exon_number "2"; class_code "j";
3	StringTie	exon	21972739	21972802	1000	+	.	gene_id "ENSGALG00000009822"; transcript_id "MSTRG.12730.3"; exon_number "3"; class_code "j";
3	StringTie	exon	22011906	22012065	1000	+	.	gene_id "ENSGALG00000009822"; transcript_id "MSTRG.12730.3"; exon_number "4"; class_code "j";
3	StringTie	exon	22014102	22014241	1000	+	.	gene_id "ENSGALG00000009822"; transcript_id "MSTRG.12730.3"; exon_number "5"; class_code "j";
3	StringTie	exon	22015028	22022067	1000	+	.	gene_id "ENSGALG00000009822"; transcript_id "MSTRG.12730.3"; exon_number "6"; class_code "j";
3	StringTie	exon	21968526	21968636	1000	+	.	gene_id "ENSGALG00000009822"; transcript_id "MSTRG.12730.4"; exon_number "1"; class_code "j";
3	StringTie	exon	21972155	21972243	1000	+	.	gene_id "ENSGALG00000009822"; transcript_id "MSTRG.12730.4"; exon_number "2"; class_code "j";
3	StringTie	exon	21972739	21972802	1000	+	.	gene_id "ENSGALG00000009822"; transcript_id "MSTRG.12730.4"; exon_number "3"; class_code "j";
3	StringTie	exon	22011906	22012065	1000	+	.	gene_id "ENSGALG00000009822"; transcript_id "MSTRG.12730.4"; exon_number "4"; class_code "j";
3	StringTie	exon	22014102	22014241	1000	+	.	gene_id "ENSGALG00000009822"; transcript_id "MSTRG.12730.4"; exon_number "5"; class_code "j";
3	StringTie	exon	22015028	22015164	1000	+	.	gene_id "ENSGALG00000009822"; transcript_id "MSTRG.12730.4"; exon_number "6"; class_code "j";
3	StringTie	exon	22021390	22021448	1000	+	.	gene_id "ENSGALG00000009822"; transcript_id "MSTRG.12730.4"; exon_number "7"; class_code "j";
3	StringTie	exon	23424085	23428681	1000	-	.	gene_id "ENSGALG00000042511"; transcript_id "MSTRG.12771.2"; exon_number "1"; class_code "x";
3	StringTie	exon	23429146	23430160	1000	-	.	gene_id "ENSGALG00000042511"; transcript_id "MSTRG.12771.2"; exon_number "2"; class_code "x";
1	StringTie	exon	75346170	75347681	1000	+	.	gene_id "MSTRG.1279"; transcript_id "MSTRG.1279.1"; exon_number "1"; class_code "u";
1	StringTie	exon	75362932	75363053	1000	+	.	gene_id "MSTRG.1279"; transcript_id "MSTRG.1279.1"; exon_number "2"; class_code "u";
1	StringTie	exon	75363374	75363674	1000	+	.	gene_id "MSTRG.1279"; transcript_id "MSTRG.1279.1"; exon_number "3"; class_code "u";
1	StringTie	exon	5958206	5958589	1000	+	.	gene_id "ENSGALG00000049441"; transcript_id "MSTRG.128.1"; exon_number "1"; class_code "j";
1	StringTie	exon	5997119	5997355	1000	+	.	gene_id "ENSGALG00000049441"; transcript_id "MSTRG.128.1"; exon_number "2"; class_code "j";
1	StringTie	exon	5998552	6009381	1000	+	.	gene_id "ENSGALG00000049441"; transcript_id "MSTRG.128.1"; exon_number "3"; class_code "j";
3	StringTie	exon	25924177	25932291	1000	-	.	gene_id "ENSGALG00000041015"; transcript_id "MSTRG.12805.1"; exon_number "1"; class_code "j";
3	StringTie	exon	25935981	25936376	1000	-	.	gene_id "ENSGALG00000041015"; transcript_id "MSTRG.12805.1"; exon_number "2"; class_code "j";
3	StringTie	exon	25936933	25938167	1000	-	.	gene_id "ENSGALG00000041015"; transcript_id "MSTRG.12805.1"; exon_number "3"; class_code "j";
3	StringTie	exon	25924177	25932291	1000	-	.	gene_id "ENSGALG00000041015"; transcript_id "MSTRG.12805.2"; exon_number "1"; class_code "j";
3	StringTie	exon	25939375	25939659	1000	-	.	gene_id "ENSGALG00000041015"; transcript_id "MSTRG.12805.2"; exon_number "2"; class_code "j";
3	StringTie	exon	25925034	25932291	1000	-	.	gene_id "ENSGALG00000041015"; transcript_id "MSTRG.12805.3"; exon_number "1"; class_code "j";
3	StringTie	exon	25935981	25936124	1000	-	.	gene_id "ENSGALG00000041015"; transcript_id "MSTRG.12805.3"; exon_number "2"; class_code "j";
3	StringTie	exon	25936192	25938170	1000	-	.	gene_id "ENSGALG00000041015"; transcript_id "MSTRG.12805.3"; exon_number "3"; class_code "j";
3	StringTie	exon	25950709	25950776	1000	+	.	gene_id "MSTRG.12809"; transcript_id "MSTRG.12809.1"; exon_number "1"; class_code "u";
3	StringTie	exon	25950930	25951308	1000	+	.	gene_id "MSTRG.12809"; transcript_id "MSTRG.12809.1"; exon_number "2"; class_code "u";
3	StringTie	exon	26709281	26714897	1000	-	.	gene_id "ENSGALG00000010005"; transcript_id "MSTRG.12819.1"; exon_number "1"; class_code "x";
3	StringTie	exon	26748769	26749002	1000	-	.	gene_id "ENSGALG00000010005"; transcript_id "MSTRG.12819.1"; exon_number "2"; class_code "x";
3	StringTie	exon	26783274	26783470	1000	-	.	gene_id "ENSGALG00000010005"; transcript_id "MSTRG.12819.1"; exon_number "3"; class_code "x";
3	StringTie	exon	26712577	26714897	1000	-	.	gene_id "ENSGALG00000010005"; transcript_id "MSTRG.12819.2"; exon_number "1"; class_code "x";
3	StringTie	exon	26748769	26749002	1000	-	.	gene_id "ENSGALG00000010005"; transcript_id "MSTRG.12819.2"; exon_number "2"; class_code "x";
3	StringTie	exon	26783763	26784227	1000	-	.	gene_id "ENSGALG00000010005"; transcript_id "MSTRG.12819.2"; exon_number "3"; class_code "x";
3	StringTie	exon	27195703	27196283	1000	-	.	gene_id "ENSGALG00000010020"; transcript_id "MSTRG.12829.1"; exon_number "1"; class_code "i";
3	StringTie	exon	27202399	27203216	1000	-	.	gene_id "ENSGALG00000010020"; transcript_id "MSTRG.12829.1"; exon_number "2"; class_code "i";
3	StringTie	exon	27305825	27310801	1000	-	.	gene_id "MSTRG.12836"; transcript_id "MSTRG.12836.1"; exon_number "1"; class_code "u";
3	StringTie	exon	27316827	27316987	1000	-	.	gene_id "MSTRG.12836"; transcript_id "MSTRG.12836.1"; exon_number "2"; class_code "u";
3	StringTie	exon	27322395	27324886	1000	-	.	gene_id "MSTRG.12836"; transcript_id "MSTRG.12836.1"; exon_number "3"; class_code "u";
1	StringTie	exon	75412821	75413753	1000	+	.	gene_id "ENSGALG00000014331"; transcript_id "MSTRG.1284.1"; exon_number "1"; class_code "x";
1	StringTie	exon	75418494	75418664	1000	+	.	gene_id "ENSGALG00000014331"; transcript_id "MSTRG.1284.1"; exon_number "2"; class_code "x";
1	StringTie	exon	75423701	75427664	1000	+	.	gene_id "ENSGALG00000014331"; transcript_id "MSTRG.1284.1"; exon_number "3"; class_code "x";
3	StringTie	exon	30270882	30271056	1000	+	.	gene_id "ENSGALG00000010151"; transcript_id "MSTRG.12883.2"; exon_number "1"; class_code "j";
3	StringTie	exon	30272702	30272796	1000	+	.	gene_id "ENSGALG00000010151"; transcript_id "MSTRG.12883.2"; exon_number "2"; class_code "j";
3	StringTie	exon	30275357	30275409	1000	+	.	gene_id "ENSGALG00000010151"; transcript_id "MSTRG.12883.2"; exon_number "3"; class_code "j";
3	StringTie	exon	30277407	30278500	1000	+	.	gene_id "ENSGALG00000010151"; transcript_id "MSTRG.12883.2"; exon_number "4"; class_code "j";
3	StringTie	exon	31979162	31979402	1000	-	.	gene_id "ENSGALG00000010554"; transcript_id "MSTRG.12931.1"; exon_number "1"; class_code "x";
3	StringTie	exon	31979497	31979755	1000	-	.	gene_id "ENSGALG00000010554"; transcript_id "MSTRG.12931.1"; exon_number "2"; class_code "x";
1	StringTie	exon	75787780	75788898	1000	+	.	gene_id "ENSGALG00000051209"; transcript_id "MSTRG.1296.2"; exon_number "1"; class_code "j";
1	StringTie	exon	75788991	75789032	1000	+	.	gene_id "ENSGALG00000051209"; transcript_id "MSTRG.1296.2"; exon_number "2"; class_code "j";
1	StringTie	exon	75789372	75789847	1000	+	.	gene_id "ENSGALG00000051209"; transcript_id "MSTRG.1296.2"; exon_number "3"; class_code "j";
3	StringTie	exon	38100554	38100788	1000	+	.	gene_id "ENSGALG00000010986"; transcript_id "MSTRG.13025.3"; exon_number "1"; class_code "j";
3	StringTie	exon	38106874	38106979	1000	+	.	gene_id "ENSGALG00000010986"; transcript_id "MSTRG.13025.3"; exon_number "2"; class_code "j";
3	StringTie	exon	38112087	38112225	1000	+	.	gene_id "ENSGALG00000010986"; transcript_id "MSTRG.13025.3"; exon_number "3"; class_code "j";
3	StringTie	exon	38169732	38169914	1000	+	.	gene_id "MSTRG.13029"; transcript_id "MSTRG.13029.1"; exon_number "1"; class_code "u";
3	StringTie	exon	38170194	38170399	1000	+	.	gene_id "MSTRG.13029"; transcript_id "MSTRG.13029.1"; exon_number "2"; class_code "u";
3	StringTie	exon	38175329	38175855	1000	+	.	gene_id "MSTRG.13029"; transcript_id "MSTRG.13029.1"; exon_number "3"; class_code "u";
3	StringTie	exon	38303519	38303546	1000	+	.	gene_id "MSTRG.13035"; transcript_id "MSTRG.13035.1"; exon_number "1"; class_code "u";
3	StringTie	exon	38303638	38304562	1000	+	.	gene_id "MSTRG.13035"; transcript_id "MSTRG.13035.1"; exon_number "2"; class_code "u";
3	StringTie	exon	39751749	39752407	1000	+	.	gene_id "ENSGALG00000037177"; transcript_id "MSTRG.13066.1"; exon_number "1"; class_code "x";
3	StringTie	exon	39766183	39767783	1000	+	.	gene_id "ENSGALG00000037177"; transcript_id "MSTRG.13066.1"; exon_number "2"; class_code "x";
3	StringTie	exon	42945220	42945408	1000	+	.	gene_id "ENSGALG00000011483"; transcript_id "MSTRG.13145.1"; exon_number "1"; class_code "j";
3	StringTie	exon	42950200	42950296	1000	+	.	gene_id "ENSGALG00000011483"; transcript_id "MSTRG.13145.1"; exon_number "2"; class_code "j";
3	StringTie	exon	42952719	42952851	1000	+	.	gene_id "ENSGALG00000011483"; transcript_id "MSTRG.13145.1"; exon_number "3"; class_code "j";
3	StringTie	exon	42953595	42958034	1000	+	.	gene_id "ENSGALG00000011483"; transcript_id "MSTRG.13145.1"; exon_number "4"; class_code "j";
3	StringTie	exon	48064586	48071129	1000	-	.	gene_id "MSTRG.13207"; transcript_id "MSTRG.13207.1"; exon_number "1"; class_code "u";
3	StringTie	exon	48073052	48073387	1000	-	.	gene_id "MSTRG.13207"; transcript_id "MSTRG.13207.1"; exon_number "2"; class_code "u";
1	StringTie	exon	77464056	77464164	1000	+	.	gene_id "ENSGALG00000007378"; transcript_id "MSTRG.1323.2"; exon_number "1"; class_code "j";
1	StringTie	exon	77464820	77464945	1000	+	.	gene_id "ENSGALG00000007378"; transcript_id "MSTRG.1323.2"; exon_number "2"; class_code "j";
1	StringTie	exon	77467120	77467553	1000	+	.	gene_id "ENSGALG00000007378"; transcript_id "MSTRG.1323.2"; exon_number "3"; class_code "j";
3	StringTie	exon	54270256	54270514	1000	-	.	gene_id "MSTRG.13291"; transcript_id "MSTRG.13291.2"; exon_number "1"; class_code "u";
3	StringTie	exon	54270565	54271735	1000	-	.	gene_id "MSTRG.13291"; transcript_id "MSTRG.13291.2"; exon_number "2"; class_code "u";
3	StringTie	exon	59947656	59947972	1000	+	.	gene_id "ENSGALG00000034716"; transcript_id "MSTRG.13371.1"; exon_number "1"; class_code "x";
3	StringTie	exon	59948871	59949047	1000	+	.	gene_id "ENSGALG00000034716"; transcript_id "MSTRG.13371.1"; exon_number "2"; class_code "x";
3	StringTie	exon	59961092	59961463	1000	+	.	gene_id "ENSGALG00000034716"; transcript_id "MSTRG.13371.1"; exon_number "3"; class_code "x";
3	StringTie	exon	59947697	59947972	1000	+	.	gene_id "ENSGALG00000034716"; transcript_id "MSTRG.13371.2"; exon_number "1"; class_code "x";
3	StringTie	exon	59948871	59949047	1000	+	.	gene_id "ENSGALG00000034716"; transcript_id "MSTRG.13371.2"; exon_number "2"; class_code "x";
3	StringTie	exon	59949746	59957379	1000	+	.	gene_id "ENSGALG00000034716"; transcript_id "MSTRG.13371.2"; exon_number "3"; class_code "x";
3	StringTie	exon	61427242	61427344	1000	-	.	gene_id "ENSGALG00000049527"; transcript_id "MSTRG.13386.2"; exon_number "1"; class_code "j";
3	StringTie	exon	61427970	61428056	1000	-	.	gene_id "ENSGALG00000049527"; transcript_id "MSTRG.13386.2"; exon_number "2"; class_code "j";
3	StringTie	exon	61428465	61428632	1000	-	.	gene_id "ENSGALG00000049527"; transcript_id "MSTRG.13386.2"; exon_number "3"; class_code "j";
3	StringTie	exon	61428718	61429122	1000	-	.	gene_id "ENSGALG00000049527"; transcript_id "MSTRG.13386.2"; exon_number "4"; class_code "j";
1	StringTie	exon	77680998	77681692	1000	-	.	gene_id "MSTRG.1340"; transcript_id "MSTRG.1340.1"; exon_number "1"; class_code "u";
1	StringTie	exon	77682453	77682482	1000	-	.	gene_id "MSTRG.1340"; transcript_id "MSTRG.1340.1"; exon_number "2"; class_code "u";
3	StringTie	exon	65593457	65594302	1000	-	.	gene_id "ENSGALG00000048352"; transcript_id "MSTRG.13426.1"; exon_number "1"; class_code "i";
3	StringTie	exon	65596486	65596529	1000	-	.	gene_id "ENSGALG00000048352"; transcript_id "MSTRG.13426.1"; exon_number "2"; class_code "i";
3	StringTie	exon	66050818	66055358	1000	-	.	gene_id "ENSGALG00000055087"; transcript_id "MSTRG.13434.1"; exon_number "1"; class_code "j";
3	StringTie	exon	66086133	66087020	1000	-	.	gene_id "ENSGALG00000055087"; transcript_id "MSTRG.13434.1"; exon_number "2"; class_code "j";
3	StringTie	exon	67245296	67245773	1000	+	.	gene_id "MSTRG.13463"; transcript_id "MSTRG.13463.1"; exon_number "1"; class_code "u";
3	StringTie	exon	67246427	67250508	1000	+	.	gene_id "MSTRG.13463"; transcript_id "MSTRG.13463.1"; exon_number "2"; class_code "u";
3	StringTie	exon	67464245	67465361	1000	-	.	gene_id "ENSGALG00000052255"; transcript_id "MSTRG.13469.3"; exon_number "1"; class_code "j";
3	StringTie	exon	67466323	67466808	1000	-	.	gene_id "ENSGALG00000052255"; transcript_id "MSTRG.13469.3"; exon_number "2"; class_code "j";
3	StringTie	exon	67466912	67466964	1000	-	.	gene_id "ENSGALG00000052255"; transcript_id "MSTRG.13469.3"; exon_number "3"; class_code "j";
3	StringTie	exon	67467175	67467332	1000	-	.	gene_id "ENSGALG00000052255"; transcript_id "MSTRG.13469.3"; exon_number "4"; class_code "j";
3	StringTie	exon	67832298	67833930	1000	-	.	gene_id "ENSGALG00000043047"; transcript_id "MSTRG.13480.3"; exon_number "1"; class_code "j";
3	StringTie	exon	67834041	67834136	1000	-	.	gene_id "ENSGALG00000043047"; transcript_id "MSTRG.13480.3"; exon_number "2"; class_code "j";
3	StringTie	exon	67970264	67974334	1000	-	.	gene_id "MSTRG.13484"; transcript_id "MSTRG.13484.1"; exon_number "1"; class_code "u";
3	StringTie	exon	67975319	67975412	1000	-	.	gene_id "MSTRG.13484"; transcript_id "MSTRG.13484.1"; exon_number "2"; class_code "u";
3	StringTie	exon	68013742	68013892	1000	+	.	gene_id "ENSGALG00000035599"; transcript_id "MSTRG.13487.1"; exon_number "1"; class_code "j";
3	StringTie	exon	68015780	68016884	1000	+	.	gene_id "ENSGALG00000035599"; transcript_id "MSTRG.13487.1"; exon_number "2"; class_code "j";
3	StringTie	exon	68017316	68019305	1000	+	.	gene_id "ENSGALG00000035599"; transcript_id "MSTRG.13487.1"; exon_number "3"; class_code "j";
1	StringTie	exon	77843638	77843972	1000	+	.	gene_id "ENSGALG00000053765"; transcript_id "MSTRG.1350.1"; exon_number "1"; class_code "j";
1	StringTie	exon	77845025	77845132	1000	+	.	gene_id "ENSGALG00000053765"; transcript_id "MSTRG.1350.1"; exon_number "2"; class_code "j";
1	StringTie	exon	77845797	77845868	1000	+	.	gene_id "ENSGALG00000053765"; transcript_id "MSTRG.1350.1"; exon_number "3"; class_code "j";
1	StringTie	exon	77846619	77846700	1000	+	.	gene_id "ENSGALG00000053765"; transcript_id "MSTRG.1350.1"; exon_number "4"; class_code "j";
1	StringTie	exon	77846865	77846929	1000	+	.	gene_id "ENSGALG00000053765"; transcript_id "MSTRG.1350.1"; exon_number "5"; class_code "j";
1	StringTie	exon	77847438	77848395	1000	+	.	gene_id "ENSGALG00000053765"; transcript_id "MSTRG.1350.1"; exon_number "6"; class_code "j";
3	StringTie	exon	75541476	75541540	1000	+	.	gene_id "ENSGALG00000015762"; transcript_id "MSTRG.13567.5"; exon_number "1"; class_code "j";
3	StringTie	exon	75543535	75544276	1000	+	.	gene_id "ENSGALG00000015762"; transcript_id "MSTRG.13567.5"; exon_number "2"; class_code "j";
3	StringTie	exon	76593631	76593726	1000	+	.	gene_id "ENSGALG00000015824"; transcript_id "MSTRG.13597.2"; exon_number "1"; class_code "j";
3	StringTie	exon	76599561	76599663	1000	+	.	gene_id "ENSGALG00000015824"; transcript_id "MSTRG.13597.2"; exon_number "2"; class_code "j";
3	StringTie	exon	76601155	76601339	1000	+	.	gene_id "ENSGALG00000015824"; transcript_id "MSTRG.13597.2"; exon_number "3"; class_code "j";
3	StringTie	exon	76602805	76611277	1000	+	.	gene_id "ENSGALG00000015824"; transcript_id "MSTRG.13597.2"; exon_number "4"; class_code "j";
3	StringTie	exon	76862850	76863002	1000	+	.	gene_id "ENSGALG00000052055"; transcript_id "MSTRG.13603.4"; exon_number "1"; class_code "j";
3	StringTie	exon	76864311	76864363	1000	+	.	gene_id "ENSGALG00000052055"; transcript_id "MSTRG.13603.4"; exon_number "2"; class_code "j";
3	StringTie	exon	76865130	76865199	1000	+	.	gene_id "ENSGALG00000052055"; transcript_id "MSTRG.13603.4"; exon_number "3"; class_code "j";
3	StringTie	exon	76865828	76865915	1000	+	.	gene_id "ENSGALG00000052055"; transcript_id "MSTRG.13603.4"; exon_number "4"; class_code "j";
3	StringTie	exon	76866964	76866989	1000	+	.	gene_id "ENSGALG00000052055"; transcript_id "MSTRG.13603.4"; exon_number "5"; class_code "j";
3	StringTie	exon	76867732	76867778	1000	+	.	gene_id "ENSGALG00000052055"; transcript_id "MSTRG.13603.4"; exon_number "6"; class_code "j";
3	StringTie	exon	76868396	76868533	1000	+	.	gene_id "ENSGALG00000052055"; transcript_id "MSTRG.13603.4"; exon_number "7"; class_code "j";
3	StringTie	exon	76868581	76869945	1000	+	.	gene_id "ENSGALG00000052055"; transcript_id "MSTRG.13603.4"; exon_number "8"; class_code "j";
3	StringTie	exon	80027399	80029086	1000	-	.	gene_id "MSTRG.13642"; transcript_id "MSTRG.13642.1"; exon_number "1"; class_code "u";
3	StringTie	exon	80029766	80029938	1000	-	.	gene_id "MSTRG.13642"; transcript_id "MSTRG.13642.1"; exon_number "2"; class_code "u";
3	StringTie	exon	80804173	80805065	1000	+	.	gene_id "ENSGALG00000015908"; transcript_id "MSTRG.13660.1"; exon_number "1"; class_code "j";
3	StringTie	exon	80807467	80807574	1000	+	.	gene_id "ENSGALG00000015908"; transcript_id "MSTRG.13660.1"; exon_number "2"; class_code "j";
3	StringTie	exon	80807700	80812133	1000	+	.	gene_id "ENSGALG00000015908"; transcript_id "MSTRG.13660.1"; exon_number "3"; class_code "j";
3	StringTie	exon	82334283	82334482	1000	+	.	gene_id "MSTRG.13681"; transcript_id "MSTRG.13681.1"; exon_number "1"; class_code "u";
3	StringTie	exon	82342220	82342330	1000	+	.	gene_id "MSTRG.13681"; transcript_id "MSTRG.13681.1"; exon_number "2"; class_code "u";
3	StringTie	exon	82369736	82372664	1000	+	.	gene_id "MSTRG.13681"; transcript_id "MSTRG.13681.1"; exon_number "3"; class_code "u";
3	StringTie	exon	83705963	83706051	1000	+	.	gene_id "ENSGALG00000053453"; transcript_id "MSTRG.13694.1"; exon_number "1"; class_code "j";
3	StringTie	exon	83733861	83734071	1000	+	.	gene_id "ENSGALG00000053453"; transcript_id "MSTRG.13694.1"; exon_number "2"; class_code "j";
3	StringTie	exon	83734947	83735034	1000	+	.	gene_id "ENSGALG00000053453"; transcript_id "MSTRG.13694.1"; exon_number "3"; class_code "j";
3	StringTie	exon	83735443	83735541	1000	+	.	gene_id "ENSGALG00000053453"; transcript_id "MSTRG.13694.1"; exon_number "4"; class_code "j";
3	StringTie	exon	83741676	83744214	1000	+	.	gene_id "ENSGALG00000053453"; transcript_id "MSTRG.13694.1"; exon_number "5"; class_code "j";
3	StringTie	exon	83706339	83706442	1000	+	.	gene_id "ENSGALG00000053453"; transcript_id "MSTRG.13694.4"; exon_number "1"; class_code "j";
3	StringTie	exon	83733861	83734071	1000	+	.	gene_id "ENSGALG00000053453"; transcript_id "MSTRG.13694.4"; exon_number "2"; class_code "j";
3	StringTie	exon	83734947	83735034	1000	+	.	gene_id "ENSGALG00000053453"; transcript_id "MSTRG.13694.4"; exon_number "3"; class_code "j";
3	StringTie	exon	83735443	83735504	1000	+	.	gene_id "ENSGALG00000053453"; transcript_id "MSTRG.13694.4"; exon_number "4"; class_code "j";
3	StringTie	exon	83742364	83742760	1000	+	.	gene_id "ENSGALG00000053453"; transcript_id "MSTRG.13694.4"; exon_number "5"; class_code "j";
3	StringTie	exon	85708961	85709013	1000	+	.	gene_id "MSTRG.13717"; transcript_id "MSTRG.13717.1"; exon_number "1"; class_code "u";
3	StringTie	exon	85716578	85716703	1000	+	.	gene_id "MSTRG.13717"; transcript_id "MSTRG.13717.1"; exon_number "2"; class_code "u";
3	StringTie	exon	85720911	85721691	1000	+	.	gene_id "MSTRG.13717"; transcript_id "MSTRG.13717.1"; exon_number "3"; class_code "u";
3	StringTie	exon	86758259	86759271	1000	-	.	gene_id "MSTRG.13723"; transcript_id "MSTRG.13723.1"; exon_number "1"; class_code "u";
3	StringTie	exon	86760155	86760963	1000	-	.	gene_id "MSTRG.13723"; transcript_id "MSTRG.13723.1"; exon_number "2"; class_code "u";
3	StringTie	exon	86860209	86860292	1000	-	.	gene_id "ENSGALG00000016289"; transcript_id "MSTRG.13728.1"; exon_number "1"; class_code "x";
3	StringTie	exon	86876736	86877361	1000	-	.	gene_id "ENSGALG00000016289"; transcript_id "MSTRG.13728.1"; exon_number "2"; class_code "x";
3	StringTie	exon	88430746	88431289	1000	-	.	gene_id "ENSGALG00000019894"; transcript_id "MSTRG.13755.2"; exon_number "1"; class_code "j";
3	StringTie	exon	88431861	88431948	1000	-	.	gene_id "ENSGALG00000019894"; transcript_id "MSTRG.13755.2"; exon_number "2"; class_code "j";
3	StringTie	exon	88434619	88434720	1000	-	.	gene_id "ENSGALG00000019894"; transcript_id "MSTRG.13755.2"; exon_number "3"; class_code "j";
3	StringTie	exon	88436446	88436529	1000	-	.	gene_id "ENSGALG00000019894"; transcript_id "MSTRG.13755.2"; exon_number "4"; class_code "j";
3	StringTie	exon	88437418	88437536	1000	-	.	gene_id "ENSGALG00000019894"; transcript_id "MSTRG.13755.2"; exon_number "5"; class_code "j";
3	StringTie	exon	88441056	88441133	1000	-	.	gene_id "ENSGALG00000019894"; transcript_id "MSTRG.13755.2"; exon_number "6"; class_code "j";
3	StringTie	exon	88441524	88441619	1000	-	.	gene_id "ENSGALG00000019894"; transcript_id "MSTRG.13755.2"; exon_number "7"; class_code "j";
3	StringTie	exon	91875015	91876455	1000	-	.	gene_id "ENSGALG00000016362"; transcript_id "MSTRG.13789.1"; exon_number "1"; class_code "j";
3	StringTie	exon	91895058	91895114	1000	-	.	gene_id "ENSGALG00000016362"; transcript_id "MSTRG.13789.1"; exon_number "2"; class_code "j";
3	StringTie	exon	91895813	91895882	1000	-	.	gene_id "ENSGALG00000016362"; transcript_id "MSTRG.13789.1"; exon_number "3"; class_code "j";
3	StringTie	exon	91896640	91896784	1000	-	.	gene_id "ENSGALG00000016362"; transcript_id "MSTRG.13789.1"; exon_number "4"; class_code "j";
3	StringTie	exon	91897727	91897855	1000	-	.	gene_id "ENSGALG00000016362"; transcript_id "MSTRG.13789.1"; exon_number "5"; class_code "j";
3	StringTie	exon	91900326	91900431	1000	-	.	gene_id "ENSGALG00000016362"; transcript_id "MSTRG.13789.1"; exon_number "6"; class_code "j";
3	StringTie	exon	91903410	91903474	1000	-	.	gene_id "ENSGALG00000016362"; transcript_id "MSTRG.13789.1"; exon_number "7"; class_code "j";
3	StringTie	exon	91903918	91904031	1000	-	.	gene_id "ENSGALG00000016362"; transcript_id "MSTRG.13789.1"; exon_number "8"; class_code "j";
3	StringTie	exon	91904961	91905071	1000	-	.	gene_id "ENSGALG00000016362"; transcript_id "MSTRG.13789.1"; exon_number "9"; class_code "j";
3	StringTie	exon	91915085	91915123	1000	-	.	gene_id "ENSGALG00000016362"; transcript_id "MSTRG.13789.1"; exon_number "10"; class_code "j";
3	StringTie	exon	92123857	92124250	1000	-	.	gene_id "ENSGALG00000028744"; transcript_id "MSTRG.13793.2"; exon_number "1"; class_code "j";
3	StringTie	exon	92124335	92124428	1000	-	.	gene_id "ENSGALG00000028744"; transcript_id "MSTRG.13793.2"; exon_number "2"; class_code "j";
3	StringTie	exon	92125160	92125214	1000	-	.	gene_id "ENSGALG00000028744"; transcript_id "MSTRG.13793.2"; exon_number "3"; class_code "j";
3	StringTie	exon	92127751	92127871	1000	-	.	gene_id "ENSGALG00000028744"; transcript_id "MSTRG.13793.2"; exon_number "4"; class_code "j";
3	StringTie	exon	92128069	92128189	1000	-	.	gene_id "ENSGALG00000028744"; transcript_id "MSTRG.13793.2"; exon_number "5"; class_code "j";
3	StringTie	exon	94526201	94526222	1000	+	.	gene_id "MSTRG.13820"; transcript_id "MSTRG.13820.1"; exon_number "1"; class_code "u";
3	StringTie	exon	94546017	94548633	1000	+	.	gene_id "MSTRG.13820"; transcript_id "MSTRG.13820.1"; exon_number "2"; class_code "u";
3	StringTie	exon	97151519	97152274	1000	+	.	gene_id "MSTRG.13866"; transcript_id "MSTRG.13866.1"; exon_number "1"; class_code "u";
3	StringTie	exon	97153699	97153738	1000	+	.	gene_id "MSTRG.13866"; transcript_id "MSTRG.13866.1"; exon_number "2"; class_code "u";
3	StringTie	exon	97154359	97158267	1000	+	.	gene_id "MSTRG.13866"; transcript_id "MSTRG.13866.1"; exon_number "3"; class_code "u";
3	StringTie	exon	98398638	98398857	1000	-	.	gene_id "ENSGALG00000050662"; transcript_id "MSTRG.13874.2"; exon_number "1"; class_code "j";
3	StringTie	exon	98548501	98548998	1000	-	.	gene_id "ENSGALG00000050662"; transcript_id "MSTRG.13874.2"; exon_number "2"; class_code "j";
3	StringTie	exon	104441423	104441453	1000	+	.	gene_id "MSTRG.13932"; transcript_id "MSTRG.13932.1"; exon_number "1"; class_code "u";
3	StringTie	exon	104443272	104443470	1000	+	.	gene_id "MSTRG.13932"; transcript_id "MSTRG.13932.1"; exon_number "2"; class_code "u";
3	StringTie	exon	104539702	104539885	1000	-	.	gene_id "MSTRG.13951"; transcript_id "MSTRG.13951.1"; exon_number "1"; class_code "u";
3	StringTie	exon	104542311	104542432	1000	-	.	gene_id "MSTRG.13951"; transcript_id "MSTRG.13951.1"; exon_number "2"; class_code "u";
3	StringTie	exon	104539702	104539885	1000	-	.	gene_id "MSTRG.13951"; transcript_id "MSTRG.13951.2"; exon_number "1"; class_code "u";
3	StringTie	exon	104542403	104542431	1000	-	.	gene_id "MSTRG.13951"; transcript_id "MSTRG.13951.2"; exon_number "2"; class_code "u";
3	StringTie	exon	104539709	104539904	1000	-	.	gene_id "MSTRG.13951"; transcript_id "MSTRG.13951.3"; exon_number "1"; class_code "u";
3	StringTie	exon	104542300	104542436	1000	-	.	gene_id "MSTRG.13951"; transcript_id "MSTRG.13951.3"; exon_number "2"; class_code "u";
3	StringTie	exon	104539731	104539903	1000	-	.	gene_id "MSTRG.13951"; transcript_id "MSTRG.13951.4"; exon_number "1"; class_code "u";
3	StringTie	exon	104542297	104542432	1000	-	.	gene_id "MSTRG.13951"; transcript_id "MSTRG.13951.4"; exon_number "2"; class_code "u";
3	StringTie	exon	104539750	104539911	1000	-	.	gene_id "MSTRG.13951"; transcript_id "MSTRG.13951.5"; exon_number "1"; class_code "u";
3	StringTie	exon	104542274	104542431	1000	-	.	gene_id "MSTRG.13951"; transcript_id "MSTRG.13951.5"; exon_number "2"; class_code "u";
3	StringTie	exon	104539779	104539885	1000	+	.	gene_id "MSTRG.13952"; transcript_id "MSTRG.13952.1"; exon_number "1"; class_code "u";
3	StringTie	exon	104542403	104542750	1000	+	.	gene_id "MSTRG.13952"; transcript_id "MSTRG.13952.1"; exon_number "2"; class_code "u";
3	StringTie	exon	105226160	105226276	1000	+	.	gene_id "ENSGALG00000042705"; transcript_id "MSTRG.13980.1"; exon_number "1"; class_code "x";
3	StringTie	exon	105226809	105226895	1000	+	.	gene_id "ENSGALG00000042705"; transcript_id "MSTRG.13980.1"; exon_number "2"; class_code "x";
3	StringTie	exon	105231341	105231815	1000	+	.	gene_id "ENSGALG00000042705"; transcript_id "MSTRG.13980.1"; exon_number "3"; class_code "x";
3	StringTie	exon	105226418	105226435	1000	+	.	gene_id "ENSGALG00000042705"; transcript_id "MSTRG.13980.2"; exon_number "1"; class_code "x";
3	StringTie	exon	105226809	105226895	1000	+	.	gene_id "ENSGALG00000042705"; transcript_id "MSTRG.13980.2"; exon_number "2"; class_code "x";
3	StringTie	exon	105231341	105231653	1000	+	.	gene_id "ENSGALG00000042705"; transcript_id "MSTRG.13980.2"; exon_number "3"; class_code "x";
3	StringTie	exon	106417917	106425767	1000	-	.	gene_id "ENSGALG00000028032"; transcript_id "MSTRG.14009.1"; exon_number "1"; class_code "x";
3	StringTie	exon	106426682	106426945	1000	-	.	gene_id "ENSGALG00000028032"; transcript_id "MSTRG.14009.1"; exon_number "2"; class_code "x";
3	StringTie	exon	107230150	107230394	1000	+	.	gene_id "MSTRG.14023"; transcript_id "MSTRG.14023.1"; exon_number "1"; class_code "u";
3	StringTie	exon	107231174	107231862	1000	+	.	gene_id "MSTRG.14023"; transcript_id "MSTRG.14023.1"; exon_number "2"; class_code "u";
3	StringTie	exon	107459809	107460224	1000	-	.	gene_id "ENSGALG00000042193"; transcript_id "MSTRG.14034.1"; exon_number "1"; class_code "j";
3	StringTie	exon	107461905	107462100	1000	-	.	gene_id "ENSGALG00000042193"; transcript_id "MSTRG.14034.1"; exon_number "2"; class_code "j";
3	StringTie	exon	107464370	107464458	1000	-	.	gene_id "ENSGALG00000042193"; transcript_id "MSTRG.14034.1"; exon_number "3"; class_code "j";
3	StringTie	exon	107465365	107467448	1000	-	.	gene_id "ENSGALG00000042193"; transcript_id "MSTRG.14034.1"; exon_number "4"; class_code "j";
3	StringTie	exon	107467804	107467930	1000	-	.	gene_id "ENSGALG00000042193"; transcript_id "MSTRG.14034.1"; exon_number "5"; class_code "j";
3	StringTie	exon	107468376	107468665	1000	-	.	gene_id "ENSGALG00000042193"; transcript_id "MSTRG.14034.1"; exon_number "6"; class_code "j";
3	StringTie	exon	107461886	107462100	1000	-	.	gene_id "ENSGALG00000042193"; transcript_id "MSTRG.14034.2"; exon_number "1"; class_code "j";
3	StringTie	exon	107464370	107467448	1000	-	.	gene_id "ENSGALG00000042193"; transcript_id "MSTRG.14034.2"; exon_number "2"; class_code "j";
3	StringTie	exon	107467804	107467930	1000	-	.	gene_id "ENSGALG00000042193"; transcript_id "MSTRG.14034.2"; exon_number "3"; class_code "j";
3	StringTie	exon	107468376	107468460	1000	-	.	gene_id "ENSGALG00000042193"; transcript_id "MSTRG.14034.2"; exon_number "4"; class_code "j";
3	StringTie	exon	107468583	107468665	1000	-	.	gene_id "ENSGALG00000042193"; transcript_id "MSTRG.14034.2"; exon_number "5"; class_code "j";
3	StringTie	exon	107461886	107462100	1000	-	.	gene_id "ENSGALG00000042193"; transcript_id "MSTRG.14034.3"; exon_number "1"; class_code "j";
3	StringTie	exon	107463281	107463389	1000	-	.	gene_id "ENSGALG00000042193"; transcript_id "MSTRG.14034.3"; exon_number "2"; class_code "j";
3	StringTie	exon	107464370	107467448	1000	-	.	gene_id "ENSGALG00000042193"; transcript_id "MSTRG.14034.3"; exon_number "3"; class_code "j";
3	StringTie	exon	107467804	107467930	1000	-	.	gene_id "ENSGALG00000042193"; transcript_id "MSTRG.14034.3"; exon_number "4"; class_code "j";
3	StringTie	exon	107468376	107468665	1000	-	.	gene_id "ENSGALG00000042193"; transcript_id "MSTRG.14034.3"; exon_number "5"; class_code "j";
3	StringTie	exon	110822686	110822821	1000	+	.	gene_id "MSTRG.14079"; transcript_id "MSTRG.14079.1"; exon_number "1"; class_code "u";
3	StringTie	exon	110824228	110824961	1000	+	.	gene_id "MSTRG.14079"; transcript_id "MSTRG.14079.1"; exon_number "2"; class_code "u";
3	StringTie	exon	110822717	110822768	1000	+	.	gene_id "MSTRG.14079"; transcript_id "MSTRG.14079.2"; exon_number "1"; class_code "u";
3	StringTie	exon	110824175	110824956	1000	+	.	gene_id "MSTRG.14079"; transcript_id "MSTRG.14079.2"; exon_number "2"; class_code "u";
30	StringTie	exon	157700	158752	1000	-	.	gene_id "ENSGALG00000050456"; transcript_id "MSTRG.14095.2"; exon_number "1"; class_code "j";
30	StringTie	exon	160520	160690	1000	-	.	gene_id "ENSGALG00000050456"; transcript_id "MSTRG.14095.2"; exon_number "2"; class_code "j";
30	StringTie	exon	162412	162510	1000	-	.	gene_id "ENSGALG00000050456"; transcript_id "MSTRG.14095.2"; exon_number "3"; class_code "j";
30	StringTie	exon	163996	164169	1000	-	.	gene_id "ENSGALG00000050456"; transcript_id "MSTRG.14095.2"; exon_number "4"; class_code "j";
30	StringTie	exon	165910	165991	1000	-	.	gene_id "ENSGALG00000050456"; transcript_id "MSTRG.14095.2"; exon_number "5"; class_code "j";
30	StringTie	exon	167810	168948	1000	-	.	gene_id "ENSGALG00000050456"; transcript_id "MSTRG.14095.2"; exon_number "6"; class_code "j";
30	StringTie	exon	346683	347249	1000	-	.	gene_id "MSTRG.14112"; transcript_id "MSTRG.14112.1"; exon_number "1"; class_code "u";
30	StringTie	exon	349371	349426	1000	-	.	gene_id "MSTRG.14112"; transcript_id "MSTRG.14112.1"; exon_number "2"; class_code "u";
30	StringTie	exon	350880	351066	1000	-	.	gene_id "MSTRG.14112"; transcript_id "MSTRG.14112.1"; exon_number "3"; class_code "u";
30	StringTie	exon	351187	351321	1000	-	.	gene_id "MSTRG.14112"; transcript_id "MSTRG.14112.1"; exon_number "4"; class_code "u";
30	StringTie	exon	351746	351771	1000	-	.	gene_id "MSTRG.14112"; transcript_id "MSTRG.14112.1"; exon_number "5"; class_code "u";
30	StringTie	exon	352213	352616	1000	-	.	gene_id "MSTRG.14112"; transcript_id "MSTRG.14112.1"; exon_number "6"; class_code "u";
30	StringTie	exon	347265	347429	1000	-	.	gene_id "MSTRG.14112"; transcript_id "MSTRG.14112.10"; exon_number "1"; class_code "u";
30	StringTie	exon	349169	349356	1000	-	.	gene_id "MSTRG.14112"; transcript_id "MSTRG.14112.10"; exon_number "2"; class_code "u";
30	StringTie	exon	349880	350057	1000	-	.	gene_id "MSTRG.14112"; transcript_id "MSTRG.14112.10"; exon_number "3"; class_code "u";
30	StringTie	exon	349221	349360	1000	-	.	gene_id "MSTRG.14112"; transcript_id "MSTRG.14112.11"; exon_number "1"; class_code "u";
30	StringTie	exon	349600	349628	1000	-	.	gene_id "MSTRG.14112"; transcript_id "MSTRG.14112.11"; exon_number "2"; class_code "u";
30	StringTie	exon	349880	349973	1000	-	.	gene_id "MSTRG.14112"; transcript_id "MSTRG.14112.11"; exon_number "3"; class_code "u";
30	StringTie	exon	349729	349852	1000	-	.	gene_id "MSTRG.14112"; transcript_id "MSTRG.14112.12"; exon_number "1"; class_code "u";
30	StringTie	exon	350468	350682	1000	-	.	gene_id "MSTRG.14112"; transcript_id "MSTRG.14112.12"; exon_number "2"; class_code "u";
30	StringTie	exon	351197	351321	1000	-	.	gene_id "MSTRG.14112"; transcript_id "MSTRG.14112.13"; exon_number "1"; class_code "u";
30	StringTie	exon	351746	351771	1000	-	.	gene_id "MSTRG.14112"; transcript_id "MSTRG.14112.13"; exon_number "2"; class_code "u";
30	StringTie	exon	352213	352276	1000	-	.	gene_id "MSTRG.14112"; transcript_id "MSTRG.14112.13"; exon_number "3"; class_code "u";
30	StringTie	exon	352412	352522	1000	-	.	gene_id "MSTRG.14112"; transcript_id "MSTRG.14112.13"; exon_number "4"; class_code "u";
30	StringTie	exon	346683	347609	1000	-	.	gene_id "MSTRG.14112"; transcript_id "MSTRG.14112.2"; exon_number "1"; class_code "u";
30	StringTie	exon	348193	348251	1000	-	.	gene_id "MSTRG.14112"; transcript_id "MSTRG.14112.2"; exon_number "2"; class_code "u";
30	StringTie	exon	350940	351321	1000	-	.	gene_id "MSTRG.14112"; transcript_id "MSTRG.14112.2"; exon_number "3"; class_code "u";
30	StringTie	exon	351746	351771	1000	-	.	gene_id "MSTRG.14112"; transcript_id "MSTRG.14112.2"; exon_number "4"; class_code "u";
30	StringTie	exon	352213	352278	1000	-	.	gene_id "MSTRG.14112"; transcript_id "MSTRG.14112.2"; exon_number "5"; class_code "u";
30	StringTie	exon	352411	352616	1000	-	.	gene_id "MSTRG.14112"; transcript_id "MSTRG.14112.2"; exon_number "6"; class_code "u";
30	StringTie	exon	346713	347081	1000	-	.	gene_id "MSTRG.14112"; transcript_id "MSTRG.14112.3"; exon_number "1"; class_code "u";
30	StringTie	exon	347382	347483	1000	-	.	gene_id "MSTRG.14112"; transcript_id "MSTRG.14112.3"; exon_number "2"; class_code "u";
30	StringTie	exon	347690	347773	1000	-	.	gene_id "MSTRG.14112"; transcript_id "MSTRG.14112.3"; exon_number "3"; class_code "u";
30	StringTie	exon	346864	347081	1000	-	.	gene_id "MSTRG.14112"; transcript_id "MSTRG.14112.5"; exon_number "1"; class_code "u";
30	StringTie	exon	347382	347486	1000	-	.	gene_id "MSTRG.14112"; transcript_id "MSTRG.14112.5"; exon_number "2"; class_code "u";
30	StringTie	exon	349384	349426	1000	-	.	gene_id "MSTRG.14112"; transcript_id "MSTRG.14112.5"; exon_number "3"; class_code "u";
30	StringTie	exon	350880	351066	1000	-	.	gene_id "MSTRG.14112"; transcript_id "MSTRG.14112.5"; exon_number "4"; class_code "u";
30	StringTie	exon	351187	351321	1000	-	.	gene_id "MSTRG.14112"; transcript_id "MSTRG.14112.5"; exon_number "5"; class_code "u";
30	StringTie	exon	351746	351771	1000	-	.	gene_id "MSTRG.14112"; transcript_id "MSTRG.14112.5"; exon_number "6"; class_code "u";
30	StringTie	exon	352213	352278	1000	-	.	gene_id "MSTRG.14112"; transcript_id "MSTRG.14112.5"; exon_number "7"; class_code "u";
30	StringTie	exon	352411	352603	1000	-	.	gene_id "MSTRG.14112"; transcript_id "MSTRG.14112.5"; exon_number "8"; class_code "u";
30	StringTie	exon	346864	347006	1000	-	.	gene_id "MSTRG.14112"; transcript_id "MSTRG.14112.7"; exon_number "1"; class_code "u";
30	StringTie	exon	349017	349040	1000	-	.	gene_id "MSTRG.14112"; transcript_id "MSTRG.14112.7"; exon_number "2"; class_code "u";
30	StringTie	exon	350433	350685	1000	-	.	gene_id "MSTRG.14112"; transcript_id "MSTRG.14112.7"; exon_number "3"; class_code "u";
30	StringTie	exon	346870	347158	1000	-	.	gene_id "MSTRG.14112"; transcript_id "MSTRG.14112.8"; exon_number "1"; class_code "u";
30	StringTie	exon	347682	347773	1000	-	.	gene_id "MSTRG.14112"; transcript_id "MSTRG.14112.8"; exon_number "2"; class_code "u";
30	StringTie	exon	347260	347347	1000	-	.	gene_id "MSTRG.14112"; transcript_id "MSTRG.14112.9"; exon_number "1"; class_code "u";
30	StringTie	exon	347836	347871	1000	-	.	gene_id "MSTRG.14112"; transcript_id "MSTRG.14112.9"; exon_number "2"; class_code "u";
30	StringTie	exon	348362	348413	1000	-	.	gene_id "MSTRG.14112"; transcript_id "MSTRG.14112.9"; exon_number "3"; class_code "u";
30	StringTie	exon	348557	348615	1000	-	.	gene_id "MSTRG.14112"; transcript_id "MSTRG.14112.9"; exon_number "4"; class_code "u";
30	StringTie	exon	350531	350813	1000	-	.	gene_id "MSTRG.14112"; transcript_id "MSTRG.14112.9"; exon_number "5"; class_code "u";
30	StringTie	exon	350940	351127	1000	-	.	gene_id "MSTRG.14112"; transcript_id "MSTRG.14112.9"; exon_number "6"; class_code "u";
30	StringTie	exon	351227	351477	1000	-	.	gene_id "MSTRG.14112"; transcript_id "MSTRG.14112.9"; exon_number "7"; class_code "u";
30	StringTie	exon	351746	351771	1000	-	.	gene_id "MSTRG.14112"; transcript_id "MSTRG.14112.9"; exon_number "8"; class_code "u";
30	StringTie	exon	352213	352522	1000	-	.	gene_id "MSTRG.14112"; transcript_id "MSTRG.14112.9"; exon_number "9"; class_code "u";
30	StringTie	exon	396829	397084	1000	+	.	gene_id "ENSGALG00000041630"; transcript_id "MSTRG.14122.1"; exon_number "1"; class_code "x";
30	StringTie	exon	397177	397366	1000	+	.	gene_id "ENSGALG00000041630"; transcript_id "MSTRG.14122.1"; exon_number "2"; class_code "x";
30	StringTie	exon	402458	402503	1000	+	.	gene_id "ENSGALG00000041630"; transcript_id "MSTRG.14122.1"; exon_number "3"; class_code "x";
30	StringTie	exon	475473	475490	1000	-	.	gene_id "ENSGALG00000050204"; transcript_id "MSTRG.14134.1"; exon_number "1"; class_code "j";
30	StringTie	exon	534046	534250	1000	-	.	gene_id "ENSGALG00000050204"; transcript_id "MSTRG.14134.1"; exon_number "2"; class_code "j";
30	StringTie	exon	535852	536009	1000	-	.	gene_id "ENSGALG00000050204"; transcript_id "MSTRG.14134.1"; exon_number "3"; class_code "j";
30	StringTie	exon	536956	537017	1000	-	.	gene_id "ENSGALG00000050204"; transcript_id "MSTRG.14134.1"; exon_number "4"; class_code "j";
30	StringTie	exon	537940	538049	1000	-	.	gene_id "ENSGALG00000050204"; transcript_id "MSTRG.14134.1"; exon_number "5"; class_code "j";
30	StringTie	exon	538736	538842	1000	-	.	gene_id "ENSGALG00000050204"; transcript_id "MSTRG.14134.1"; exon_number "6"; class_code "j";
30	StringTie	exon	539230	539347	1000	-	.	gene_id "ENSGALG00000050204"; transcript_id "MSTRG.14134.1"; exon_number "7"; class_code "j";
30	StringTie	exon	539661	539714	1000	-	.	gene_id "ENSGALG00000050204"; transcript_id "MSTRG.14134.1"; exon_number "8"; class_code "j";
30	StringTie	exon	540421	540606	1000	-	.	gene_id "ENSGALG00000050204"; transcript_id "MSTRG.14134.1"; exon_number "9"; class_code "j";
30	StringTie	exon	541224	541263	1000	-	.	gene_id "ENSGALG00000050204"; transcript_id "MSTRG.14134.1"; exon_number "10"; class_code "j";
30	StringTie	exon	541463	541577	1000	-	.	gene_id "ENSGALG00000050204"; transcript_id "MSTRG.14134.1"; exon_number "11"; class_code "j";
30	StringTie	exon	914115	914298	1000	-	.	gene_id "ENSGALG00000051163"; transcript_id "MSTRG.14158.2"; exon_number "1"; class_code "j";
30	StringTie	exon	915016	915351	1000	-	.	gene_id "ENSGALG00000051163"; transcript_id "MSTRG.14158.2"; exon_number "2"; class_code "j";
30	StringTie	exon	915839	915935	1000	-	.	gene_id "ENSGALG00000051163"; transcript_id "MSTRG.14158.2"; exon_number "3"; class_code "j";
30	StringTie	exon	918494	918675	1000	-	.	gene_id "ENSGALG00000051163"; transcript_id "MSTRG.14158.2"; exon_number "4"; class_code "j";
30	StringTie	exon	952818	952940	1000	+	.	gene_id "MSTRG.14168"; transcript_id "MSTRG.14168.2"; exon_number "1"; class_code "u";
30	StringTie	exon	953646	953786	1000	+	.	gene_id "MSTRG.14168"; transcript_id "MSTRG.14168.2"; exon_number "2"; class_code "u";
30	StringTie	exon	955649	955846	1000	+	.	gene_id "MSTRG.14168"; transcript_id "MSTRG.14168.2"; exon_number "3"; class_code "u";
30	StringTie	exon	956308	956869	1000	+	.	gene_id "MSTRG.14168"; transcript_id "MSTRG.14168.2"; exon_number "4"; class_code "u";
30	StringTie	exon	1088453	1092589	1000	-	.	gene_id "ENSGALG00000030457"; transcript_id "MSTRG.14181.1"; exon_number "1"; class_code "j";
30	StringTie	exon	1093266	1093417	1000	-	.	gene_id "ENSGALG00000030457"; transcript_id "MSTRG.14181.1"; exon_number "2"; class_code "j";
30	StringTie	exon	1094044	1095864	1000	-	.	gene_id "ENSGALG00000030457"; transcript_id "MSTRG.14181.1"; exon_number "3"; class_code "j";
30	StringTie	exon	1430575	1430728	1000	-	.	gene_id "MSTRG.14211"; transcript_id "MSTRG.14211.1"; exon_number "1"; class_code "u";
30	StringTie	exon	1431300	1431437	1000	-	.	gene_id "MSTRG.14211"; transcript_id "MSTRG.14211.1"; exon_number "2"; class_code "u";
30	StringTie	exon	1567247	1567453	1000	+	.	gene_id "MSTRG.14219"; transcript_id "MSTRG.14219.1"; exon_number "1"; class_code "u";
30	StringTie	exon	1571104	1571165	1000	+	.	gene_id "MSTRG.14219"; transcript_id "MSTRG.14219.1"; exon_number "2"; class_code "u";
30	StringTie	exon	1571276	1571348	1000	+	.	gene_id "MSTRG.14219"; transcript_id "MSTRG.14219.1"; exon_number "3"; class_code "u";
31	StringTie	exon	897781	898626	1000	+	.	gene_id "ENSGALG00000049843"; transcript_id "MSTRG.14242.1"; exon_number "1"; class_code "x";
31	StringTie	exon	920194	920236	1000	+	.	gene_id "ENSGALG00000049843"; transcript_id "MSTRG.14242.1"; exon_number "2"; class_code "x";
31	StringTie	exon	2214025	2214176	1000	-	.	gene_id "ENSGALG00000047182"; transcript_id "MSTRG.14259.4"; exon_number "1"; class_code "x";
31	StringTie	exon	2214773	2214897	1000	-	.	gene_id "ENSGALG00000047182"; transcript_id "MSTRG.14259.4"; exon_number "2"; class_code "x";
31	StringTie	exon	2215207	2215301	1000	-	.	gene_id "ENSGALG00000047182"; transcript_id "MSTRG.14259.4"; exon_number "3"; class_code "x";
31	StringTie	exon	2215545	2215635	1000	-	.	gene_id "ENSGALG00000047182"; transcript_id "MSTRG.14259.4"; exon_number "4"; class_code "x";
31	StringTie	exon	2215874	2216176	1000	-	.	gene_id "ENSGALG00000047182"; transcript_id "MSTRG.14259.4"; exon_number "5"; class_code "x";
31	StringTie	exon	2216198	2216521	1000	-	.	gene_id "ENSGALG00000047182"; transcript_id "MSTRG.14259.4"; exon_number "6"; class_code "x";
31	StringTie	exon	2214070	2214178	1000	-	.	gene_id "ENSGALG00000047182"; transcript_id "MSTRG.14259.5"; exon_number "1"; class_code "x";
31	StringTie	exon	2214774	2214897	1000	-	.	gene_id "ENSGALG00000047182"; transcript_id "MSTRG.14259.5"; exon_number "2"; class_code "x";
31	StringTie	exon	2215207	2215301	1000	-	.	gene_id "ENSGALG00000047182"; transcript_id "MSTRG.14259.5"; exon_number "3"; class_code "x";
31	StringTie	exon	2215545	2215671	1000	-	.	gene_id "ENSGALG00000047182"; transcript_id "MSTRG.14259.5"; exon_number "4"; class_code "x";
31	StringTie	exon	2469441	2469605	1000	-	.	gene_id "ENSGALG00000049484"; transcript_id "MSTRG.14340.1"; exon_number "1"; class_code "x";
31	StringTie	exon	2470519	2470598	1000	-	.	gene_id "ENSGALG00000049484"; transcript_id "MSTRG.14340.1"; exon_number "2"; class_code "x";
31	StringTie	exon	2473117	2473149	1000	-	.	gene_id "ENSGALG00000049484"; transcript_id "MSTRG.14340.1"; exon_number "3"; class_code "x";
31	StringTie	exon	2633574	2633720	1000	+	.	gene_id "MSTRG.14347"; transcript_id "MSTRG.14347.1"; exon_number "1"; class_code "u";
31	StringTie	exon	2633919	2634104	1000	+	.	gene_id "MSTRG.14347"; transcript_id "MSTRG.14347.1"; exon_number "2"; class_code "u";
31	StringTie	exon	2633575	2633670	1000	+	.	gene_id "MSTRG.14347"; transcript_id "MSTRG.14347.2"; exon_number "1"; class_code "u";
31	StringTie	exon	2633727	2633866	1000	+	.	gene_id "MSTRG.14347"; transcript_id "MSTRG.14347.2"; exon_number "2"; class_code "u";
31	StringTie	exon	2636766	2637264	1000	+	.	gene_id "MSTRG.14347"; transcript_id "MSTRG.14347.2"; exon_number "3"; class_code "u";
31	StringTie	exon	2633575	2634056	1000	+	.	gene_id "MSTRG.14347"; transcript_id "MSTRG.14347.3"; exon_number "1"; class_code "u";
31	StringTie	exon	2634598	2634910	1000	+	.	gene_id "MSTRG.14347"; transcript_id "MSTRG.14347.3"; exon_number "2"; class_code "u";
31	StringTie	exon	2633575	2633720	1000	+	.	gene_id "MSTRG.14347"; transcript_id "MSTRG.14347.4"; exon_number "1"; class_code "u";
31	StringTie	exon	2636998	2637203	1000	+	.	gene_id "MSTRG.14347"; transcript_id "MSTRG.14347.4"; exon_number "2"; class_code "u";
31	StringTie	exon	2635378	2635475	1000	+	.	gene_id "MSTRG.14347"; transcript_id "MSTRG.14347.5"; exon_number "1"; class_code "u";
31	StringTie	exon	2636818	2637253	1000	+	.	gene_id "MSTRG.14347"; transcript_id "MSTRG.14347.5"; exon_number "2"; class_code "u";
31	StringTie	exon	2636039	2636132	1000	+	.	gene_id "MSTRG.14347"; transcript_id "MSTRG.14347.6"; exon_number "1"; class_code "u";
31	StringTie	exon	2636353	2636460	1000	+	.	gene_id "MSTRG.14347"; transcript_id "MSTRG.14347.6"; exon_number "2"; class_code "u";
31	StringTie	exon	2636820	2637224	1000	+	.	gene_id "MSTRG.14347"; transcript_id "MSTRG.14347.6"; exon_number "3"; class_code "u";
31	StringTie	exon	2854370	2854457	1000	+	.	gene_id "ENSGALG00000047276"; transcript_id "MSTRG.14357.1"; exon_number "1"; class_code "j";
31	StringTie	exon	2857173	2857268	1000	+	.	gene_id "ENSGALG00000047276"; transcript_id "MSTRG.14357.1"; exon_number "2"; class_code "j";
31	StringTie	exon	2860613	2860685	1000	+	.	gene_id "ENSGALG00000047276"; transcript_id "MSTRG.14357.1"; exon_number "3"; class_code "j";
31	StringTie	exon	2863141	2863251	1000	+	.	gene_id "ENSGALG00000047276"; transcript_id "MSTRG.14357.1"; exon_number "4"; class_code "j";
31	StringTie	exon	2865645	2865716	1000	+	.	gene_id "ENSGALG00000047276"; transcript_id "MSTRG.14357.1"; exon_number "5"; class_code "j";
31	StringTie	exon	2868813	2870372	1000	+	.	gene_id "ENSGALG00000047276"; transcript_id "MSTRG.14357.1"; exon_number "6"; class_code "j";
31	StringTie	exon	2870528	2870556	1000	+	.	gene_id "ENSGALG00000047276"; transcript_id "MSTRG.14357.1"; exon_number "7"; class_code "j";
31	StringTie	exon	2859671	2859740	1000	+	.	gene_id "ENSGALG00000047276"; transcript_id "MSTRG.14357.3"; exon_number "1"; class_code "j";
31	StringTie	exon	2860482	2860685	1000	+	.	gene_id "ENSGALG00000047276"; transcript_id "MSTRG.14357.3"; exon_number "2"; class_code "j";
31	StringTie	exon	2863141	2863251	1000	+	.	gene_id "ENSGALG00000047276"; transcript_id "MSTRG.14357.3"; exon_number "3"; class_code "j";
31	StringTie	exon	2865645	2865716	1000	+	.	gene_id "ENSGALG00000047276"; transcript_id "MSTRG.14357.3"; exon_number "4"; class_code "j";
31	StringTie	exon	2868813	2871384	1000	+	.	gene_id "ENSGALG00000047276"; transcript_id "MSTRG.14357.3"; exon_number "5"; class_code "j";
31	StringTie	exon	2891491	2891794	1000	-	.	gene_id "ENSGALG00000046954"; transcript_id "MSTRG.14360.3"; exon_number "1"; class_code "x";
31	StringTie	exon	2892043	2892840	1000	-	.	gene_id "ENSGALG00000046954"; transcript_id "MSTRG.14360.3"; exon_number "2"; class_code "x";
1	StringTie	exon	80197523	80198137	1000	-	.	gene_id "ENSGALG00000014901"; transcript_id "MSTRG.1437.1"; exon_number "1"; class_code "x";
1	StringTie	exon	80198429	80198560	1000	-	.	gene_id "ENSGALG00000014901"; transcript_id "MSTRG.1437.1"; exon_number "2"; class_code "x";
31	StringTie	exon	4718656	4718763	1000	-	.	gene_id "MSTRG.14449"; transcript_id "MSTRG.14449.3"; exon_number "1"; class_code "u";
31	StringTie	exon	4719299	4719360	1000	-	.	gene_id "MSTRG.14449"; transcript_id "MSTRG.14449.3"; exon_number "2"; class_code "u";
31	StringTie	exon	4720995	4721204	1000	-	.	gene_id "MSTRG.14449"; transcript_id "MSTRG.14449.3"; exon_number "3"; class_code "u";
31	StringTie	exon	4721491	4721876	1000	-	.	gene_id "MSTRG.14449"; transcript_id "MSTRG.14449.3"; exon_number "4"; class_code "u";
31	StringTie	exon	5655496	5655550	1000	+	.	gene_id "ENSGALG00000033174"; transcript_id "MSTRG.14473.1"; exon_number "1"; class_code "x";
31	StringTie	exon	5655611	5656810	1000	+	.	gene_id "ENSGALG00000033174"; transcript_id "MSTRG.14473.1"; exon_number "2"; class_code "x";
31	StringTie	exon	6138819	6139129	1000	+	.	gene_id "ENSGALG00000049385"; transcript_id "MSTRG.14500.1"; exon_number "1"; class_code "x";
31	StringTie	exon	6139170	6139725	1000	+	.	gene_id "ENSGALG00000049385"; transcript_id "MSTRG.14500.1"; exon_number "2"; class_code "x";
32	StringTie	exon	194028	194055	1000	+	.	gene_id "ENSGALG00000052259"; transcript_id "MSTRG.14526.1"; exon_number "1"; class_code "j";
32	StringTie	exon	195540	196126	1000	+	.	gene_id "ENSGALG00000052259"; transcript_id "MSTRG.14526.1"; exon_number "2"; class_code "j";
32	StringTie	exon	204608	205070	1000	+	.	gene_id "ENSGALG00000052259"; transcript_id "MSTRG.14526.1"; exon_number "3"; class_code "j";
32	StringTie	exon	205433	205680	1000	-	.	gene_id "MSTRG.14527"; transcript_id "MSTRG.14527.1"; exon_number "1"; class_code "u";
32	StringTie	exon	207770	208054	1000	-	.	gene_id "MSTRG.14527"; transcript_id "MSTRG.14527.1"; exon_number "2"; class_code "u";
32	StringTie	exon	323710	323876	1000	-	.	gene_id "ENSGALG00000054458"; transcript_id "MSTRG.14548.1"; exon_number "1"; class_code "x";
32	StringTie	exon	325338	325423	1000	-	.	gene_id "ENSGALG00000054458"; transcript_id "MSTRG.14548.1"; exon_number "2"; class_code "x";
32	StringTie	exon	418522	418543	1000	-	.	gene_id "MSTRG.14557"; transcript_id "MSTRG.14557.1"; exon_number "1"; class_code "u";
32	StringTie	exon	418648	419014	1000	-	.	gene_id "MSTRG.14557"; transcript_id "MSTRG.14557.1"; exon_number "2"; class_code "u";
32	StringTie	exon	418554	418617	1000	-	.	gene_id "MSTRG.14557"; transcript_id "MSTRG.14557.2"; exon_number "1"; class_code "u";
32	StringTie	exon	418649	418990	1000	-	.	gene_id "MSTRG.14557"; transcript_id "MSTRG.14557.2"; exon_number "2"; class_code "u";
32	StringTie	exon	462275	462542	1000	+	.	gene_id "MSTRG.14561"; transcript_id "MSTRG.14561.1"; exon_number "1"; class_code "u";
32	StringTie	exon	462899	463833	1000	+	.	gene_id "MSTRG.14561"; transcript_id "MSTRG.14561.1"; exon_number "2"; class_code "u";
32	StringTie	exon	582600	582626	1000	-	.	gene_id "MSTRG.14577"; transcript_id "MSTRG.14577.1"; exon_number "1"; class_code "u";
32	StringTie	exon	583284	583449	1000	-	.	gene_id "MSTRG.14577"; transcript_id "MSTRG.14577.1"; exon_number "2"; class_code "u";
32	StringTie	exon	583844	583927	1000	-	.	gene_id "MSTRG.14577"; transcript_id "MSTRG.14577.1"; exon_number "3"; class_code "u";
32	StringTie	exon	584316	584406	1000	-	.	gene_id "MSTRG.14577"; transcript_id "MSTRG.14577.1"; exon_number "4"; class_code "u";
32	StringTie	exon	585194	585227	1000	-	.	gene_id "MSTRG.14577"; transcript_id "MSTRG.14577.1"; exon_number "5"; class_code "u";
32	StringTie	exon	641205	641286	1000	+	.	gene_id "MSTRG.14582"; transcript_id "MSTRG.14582.1"; exon_number "1"; class_code "u";
32	StringTie	exon	642442	642835	1000	+	.	gene_id "MSTRG.14582"; transcript_id "MSTRG.14582.1"; exon_number "2"; class_code "u";
32	StringTie	exon	710603	710686	1000	+	.	gene_id "ENSGALG00000048951"; transcript_id "MSTRG.14586.8"; exon_number "1"; class_code "j";
32	StringTie	exon	710985	711107	1000	+	.	gene_id "ENSGALG00000048951"; transcript_id "MSTRG.14586.8"; exon_number "2"; class_code "j";
32	StringTie	exon	712202	712326	1000	+	.	gene_id "ENSGALG00000048951"; transcript_id "MSTRG.14586.8"; exon_number "3"; class_code "j";
33	StringTie	exon	3687822	3688006	1000	-	.	gene_id "ENSGALG00000047859"; transcript_id "MSTRG.14656.1"; exon_number "1"; class_code "j";
33	StringTie	exon	3692994	3693160	1000	-	.	gene_id "ENSGALG00000047859"; transcript_id "MSTRG.14656.1"; exon_number "2"; class_code "j";
33	StringTie	exon	3699770	3699965	1000	-	.	gene_id "ENSGALG00000047859"; transcript_id "MSTRG.14656.1"; exon_number "3"; class_code "j";
33	StringTie	exon	4739278	4739339	1000	+	.	gene_id "ENSGALG00000030904"; transcript_id "MSTRG.14677.1"; exon_number "1"; class_code "x";
33	StringTie	exon	4752384	4752646	1000	+	.	gene_id "ENSGALG00000030904"; transcript_id "MSTRG.14677.1"; exon_number "2"; class_code "x";
33	StringTie	exon	4835820	4835872	1000	-	.	gene_id "MSTRG.14680"; transcript_id "MSTRG.14680.1"; exon_number "1"; class_code "u";
33	StringTie	exon	4837688	4837736	1000	-	.	gene_id "MSTRG.14680"; transcript_id "MSTRG.14680.1"; exon_number "2"; class_code "u";
33	StringTie	exon	4838216	4838304	1000	-	.	gene_id "MSTRG.14680"; transcript_id "MSTRG.14680.1"; exon_number "3"; class_code "u";
33	StringTie	exon	4838401	4838588	1000	-	.	gene_id "MSTRG.14680"; transcript_id "MSTRG.14680.1"; exon_number "4"; class_code "u";
33	StringTie	exon	4839177	4839319	1000	-	.	gene_id "MSTRG.14680"; transcript_id "MSTRG.14680.1"; exon_number "5"; class_code "u";
33	StringTie	exon	4894601	4894926	1000	-	.	gene_id "ENSGALG00000035818"; transcript_id "MSTRG.14686.3"; exon_number "1"; class_code "x";
33	StringTie	exon	4895092	4895215	1000	-	.	gene_id "ENSGALG00000035818"; transcript_id "MSTRG.14686.3"; exon_number "2"; class_code "x";
33	StringTie	exon	5726990	5727245	1000	-	.	gene_id "ENSGALG00000050124"; transcript_id "MSTRG.14730.1"; exon_number "1"; class_code "j";
33	StringTie	exon	5729782	5730004	1000	-	.	gene_id "ENSGALG00000050124"; transcript_id "MSTRG.14730.1"; exon_number "2"; class_code "j";
33	StringTie	exon	5730089	5730215	1000	-	.	gene_id "ENSGALG00000050124"; transcript_id "MSTRG.14730.1"; exon_number "3"; class_code "j";
33	StringTie	exon	5731263	5731400	1000	-	.	gene_id "ENSGALG00000050124"; transcript_id "MSTRG.14730.1"; exon_number "4"; class_code "j";
33	StringTie	exon	5732321	5733099	1000	-	.	gene_id "ENSGALG00000050124"; transcript_id "MSTRG.14730.1"; exon_number "5"; class_code "j";
33	StringTie	exon	5733208	5733506	1000	-	.	gene_id "ENSGALG00000050124"; transcript_id "MSTRG.14730.1"; exon_number "6"; class_code "j";
33	StringTie	exon	5792686	5792869	1000	+	.	gene_id "ENSGALG00000029247"; transcript_id "MSTRG.14738.1"; exon_number "1"; class_code "x";
33	StringTie	exon	5793011	5793035	1000	+	.	gene_id "ENSGALG00000029247"; transcript_id "MSTRG.14738.1"; exon_number "2"; class_code "x";
33	StringTie	exon	5929622	5931021	1000	-	.	gene_id "ENSGALG00000036380"; transcript_id "MSTRG.14742.1"; exon_number "1"; class_code "j";
33	StringTie	exon	5931670	5931790	1000	-	.	gene_id "ENSGALG00000036380"; transcript_id "MSTRG.14742.1"; exon_number "2"; class_code "j";
33	StringTie	exon	5939949	5940135	1000	-	.	gene_id "ENSGALG00000036380"; transcript_id "MSTRG.14742.1"; exon_number "3"; class_code "j";
33	StringTie	exon	6074320	6074505	1000	-	.	gene_id "ENSGALG00000053196"; transcript_id "MSTRG.14754.1"; exon_number "1"; class_code "i";
33	StringTie	exon	6077414	6077608	1000	-	.	gene_id "ENSGALG00000053196"; transcript_id "MSTRG.14754.1"; exon_number "2"; class_code "i";
33	StringTie	exon	6143880	6143928	1000	+	.	gene_id "MSTRG.14755"; transcript_id "MSTRG.14755.1"; exon_number "1"; class_code "u";
33	StringTie	exon	6145260	6145357	1000	+	.	gene_id "MSTRG.14755"; transcript_id "MSTRG.14755.1"; exon_number "2"; class_code "u";
33	StringTie	exon	6145741	6146103	1000	+	.	gene_id "MSTRG.14755"; transcript_id "MSTRG.14755.1"; exon_number "3"; class_code "u";
33	StringTie	exon	6249662	6250205	1000	+	.	gene_id "MSTRG.14766"; transcript_id "MSTRG.14766.1"; exon_number "1"; class_code "u";
33	StringTie	exon	6253040	6255177	1000	+	.	gene_id "MSTRG.14766"; transcript_id "MSTRG.14766.1"; exon_number "2"; class_code "u";
33	StringTie	exon	6251466	6252310	1000	+	.	gene_id "MSTRG.14766"; transcript_id "MSTRG.14766.2"; exon_number "1"; class_code "u";
33	StringTie	exon	6252380	6254884	1000	+	.	gene_id "MSTRG.14766"; transcript_id "MSTRG.14766.2"; exon_number "2"; class_code "u";
33	StringTie	exon	6254952	6255194	1000	+	.	gene_id "MSTRG.14766"; transcript_id "MSTRG.14766.2"; exon_number "3"; class_code "u";
33	StringTie	exon	6360065	6360183	1000	+	.	gene_id "ENSGALG00000046487"; transcript_id "MSTRG.14784.1"; exon_number "1"; class_code "x";
33	StringTie	exon	6360294	6360369	1000	+	.	gene_id "ENSGALG00000046487"; transcript_id "MSTRG.14784.1"; exon_number "2"; class_code "x";
33	StringTie	exon	6360693	6360813	1000	+	.	gene_id "ENSGALG00000046487"; transcript_id "MSTRG.14784.1"; exon_number "3"; class_code "x";
33	StringTie	exon	6406304	6406737	1000	-	.	gene_id "ENSGALG00000047632"; transcript_id "MSTRG.14786.1"; exon_number "1"; class_code "j";
33	StringTie	exon	6408039	6408221	1000	-	.	gene_id "ENSGALG00000047632"; transcript_id "MSTRG.14786.1"; exon_number "2"; class_code "j";
33	StringTie	exon	6409814	6409948	1000	-	.	gene_id "ENSGALG00000047632"; transcript_id "MSTRG.14786.1"; exon_number "3"; class_code "j";
33	StringTie	exon	6412423	6412601	1000	-	.	gene_id "ENSGALG00000047632"; transcript_id "MSTRG.14786.1"; exon_number "4"; class_code "j";
33	StringTie	exon	6478635	6478853	1000	-	.	gene_id "ENSGALG00000051169"; transcript_id "MSTRG.14793.2"; exon_number "1"; class_code "x";
33	StringTie	exon	6479533	6479672	1000	-	.	gene_id "ENSGALG00000051169"; transcript_id "MSTRG.14793.2"; exon_number "2"; class_code "x";
33	StringTie	exon	6480394	6480537	1000	-	.	gene_id "ENSGALG00000051169"; transcript_id "MSTRG.14793.2"; exon_number "3"; class_code "x";
33	StringTie	exon	6481443	6482754	1000	-	.	gene_id "ENSGALG00000051169"; transcript_id "MSTRG.14793.2"; exon_number "4"; class_code "x";
33	StringTie	exon	6483220	6483802	1000	-	.	gene_id "ENSGALG00000051169"; transcript_id "MSTRG.14793.2"; exon_number "5"; class_code "x";
33	StringTie	exon	6478635	6478853	1000	-	.	gene_id "ENSGALG00000051169"; transcript_id "MSTRG.14793.3"; exon_number "1"; class_code "x";
33	StringTie	exon	6479533	6479672	1000	-	.	gene_id "ENSGALG00000051169"; transcript_id "MSTRG.14793.3"; exon_number "2"; class_code "x";
33	StringTie	exon	6480394	6480537	1000	-	.	gene_id "ENSGALG00000051169"; transcript_id "MSTRG.14793.3"; exon_number "3"; class_code "x";
33	StringTie	exon	6481401	6482754	1000	-	.	gene_id "ENSGALG00000051169"; transcript_id "MSTRG.14793.3"; exon_number "4"; class_code "x";
33	StringTie	exon	6483241	6483520	1000	-	.	gene_id "ENSGALG00000051169"; transcript_id "MSTRG.14793.3"; exon_number "5"; class_code "x";
33	StringTie	exon	6524859	6524921	1000	-	.	gene_id "ENSGALG00000050150"; transcript_id "MSTRG.14800.4"; exon_number "1"; class_code "j";
33	StringTie	exon	6525432	6525670	1000	-	.	gene_id "ENSGALG00000050150"; transcript_id "MSTRG.14800.4"; exon_number "2"; class_code "j";
33	StringTie	exon	6526459	6526667	1000	-	.	gene_id "ENSGALG00000050150"; transcript_id "MSTRG.14800.4"; exon_number "3"; class_code "j";
33	StringTie	exon	6524863	6524921	1000	-	.	gene_id "ENSGALG00000050150"; transcript_id "MSTRG.14800.5"; exon_number "1"; class_code "j";
33	StringTie	exon	6525432	6525667	1000	-	.	gene_id "ENSGALG00000050150"; transcript_id "MSTRG.14800.5"; exon_number "2"; class_code "j";
33	StringTie	exon	6526459	6526600	1000	-	.	gene_id "ENSGALG00000050150"; transcript_id "MSTRG.14800.5"; exon_number "3"; class_code "j";
33	StringTie	exon	6532947	6533092	1000	-	.	gene_id "ENSGALG00000047410"; transcript_id "MSTRG.14802.1"; exon_number "1"; class_code "j";
33	StringTie	exon	6533513	6533538	1000	-	.	gene_id "ENSGALG00000047410"; transcript_id "MSTRG.14802.1"; exon_number "2"; class_code "j";
33	StringTie	exon	6534010	6534057	1000	-	.	gene_id "ENSGALG00000047410"; transcript_id "MSTRG.14802.1"; exon_number "3"; class_code "j";
33	StringTie	exon	6534280	6534318	1000	-	.	gene_id "ENSGALG00000047410"; transcript_id "MSTRG.14802.1"; exon_number "4"; class_code "j";
33	StringTie	exon	6534574	6534613	1000	-	.	gene_id "ENSGALG00000047410"; transcript_id "MSTRG.14802.1"; exon_number "5"; class_code "j";
33	StringTie	exon	6535259	6535285	1000	-	.	gene_id "ENSGALG00000047410"; transcript_id "MSTRG.14802.1"; exon_number "6"; class_code "j";
33	StringTie	exon	6535492	6535512	1000	-	.	gene_id "ENSGALG00000047410"; transcript_id "MSTRG.14802.1"; exon_number "7"; class_code "j";
33	StringTie	exon	6535853	6535891	1000	-	.	gene_id "ENSGALG00000047410"; transcript_id "MSTRG.14802.1"; exon_number "8"; class_code "j";
33	StringTie	exon	6536246	6536270	1000	-	.	gene_id "ENSGALG00000047410"; transcript_id "MSTRG.14802.1"; exon_number "9"; class_code "j";
33	StringTie	exon	6536485	6536517	1000	-	.	gene_id "ENSGALG00000047410"; transcript_id "MSTRG.14802.1"; exon_number "10"; class_code "j";
33	StringTie	exon	6536950	6537065	1000	-	.	gene_id "ENSGALG00000047410"; transcript_id "MSTRG.14802.1"; exon_number "11"; class_code "j";
33	StringTie	exon	6575914	6576025	1000	+	.	gene_id "ENSGALG00000030099"; transcript_id "MSTRG.14808.1"; exon_number "1"; class_code "x";
33	StringTie	exon	6578011	6578100	1000	+	.	gene_id "ENSGALG00000030099"; transcript_id "MSTRG.14808.1"; exon_number "2"; class_code "x";
33	StringTie	exon	6579505	6579886	1000	+	.	gene_id "ENSGALG00000030099"; transcript_id "MSTRG.14808.1"; exon_number "3"; class_code "x";
33	StringTie	exon	6622260	6622910	1000	+	.	gene_id "MSTRG.14814"; transcript_id "MSTRG.14814.1"; exon_number "1"; class_code "u";
33	StringTie	exon	6622953	6622988	1000	+	.	gene_id "MSTRG.14814"; transcript_id "MSTRG.14814.1"; exon_number "2"; class_code "u";
33	StringTie	exon	6743799	6743890	1000	+	.	gene_id "ENSGALG00000054125"; transcript_id "MSTRG.14828.1"; exon_number "1"; class_code "x";
33	StringTie	exon	6744003	6744060	1000	+	.	gene_id "ENSGALG00000054125"; transcript_id "MSTRG.14828.1"; exon_number "2"; class_code "x";
33	StringTie	exon	6744178	6744267	1000	+	.	gene_id "ENSGALG00000054125"; transcript_id "MSTRG.14828.1"; exon_number "3"; class_code "x";
33	StringTie	exon	6783489	6783944	1000	+	.	gene_id "ENSGALG00000054227"; transcript_id "MSTRG.14834.2"; exon_number "1"; class_code "j";
33	StringTie	exon	6784077	6784289	1000	+	.	gene_id "ENSGALG00000054227"; transcript_id "MSTRG.14834.2"; exon_number "2"; class_code "j";
33	StringTie	exon	6784436	6784713	1000	+	.	gene_id "ENSGALG00000054227"; transcript_id "MSTRG.14834.2"; exon_number "3"; class_code "j";
33	StringTie	exon	6785337	6785410	1000	+	.	gene_id "ENSGALG00000054227"; transcript_id "MSTRG.14834.2"; exon_number "4"; class_code "j";
33	StringTie	exon	6783491	6783944	1000	+	.	gene_id "ENSGALG00000054227"; transcript_id "MSTRG.14834.3"; exon_number "1"; class_code "j";
33	StringTie	exon	6784077	6784134	1000	+	.	gene_id "ENSGALG00000054227"; transcript_id "MSTRG.14834.3"; exon_number "2"; class_code "j";
33	StringTie	exon	6784193	6784713	1000	+	.	gene_id "ENSGALG00000054227"; transcript_id "MSTRG.14834.3"; exon_number "3"; class_code "j";
33	StringTie	exon	6785337	6785410	1000	+	.	gene_id "ENSGALG00000054227"; transcript_id "MSTRG.14834.3"; exon_number "4"; class_code "j";
33	StringTie	exon	6783491	6784287	1000	+	.	gene_id "ENSGALG00000054227"; transcript_id "MSTRG.14834.4"; exon_number "1"; class_code "j";
33	StringTie	exon	6784428	6784713	1000	+	.	gene_id "ENSGALG00000054227"; transcript_id "MSTRG.14834.4"; exon_number "2"; class_code "j";
33	StringTie	exon	6785337	6785410	1000	+	.	gene_id "ENSGALG00000054227"; transcript_id "MSTRG.14834.4"; exon_number "3"; class_code "j";
33	StringTie	exon	6783498	6783819	1000	+	.	gene_id "ENSGALG00000054227"; transcript_id "MSTRG.14834.5"; exon_number "1"; class_code "j";
33	StringTie	exon	6784077	6784713	1000	+	.	gene_id "ENSGALG00000054227"; transcript_id "MSTRG.14834.5"; exon_number "2"; class_code "j";
33	StringTie	exon	6785337	6785410	1000	+	.	gene_id "ENSGALG00000054227"; transcript_id "MSTRG.14834.5"; exon_number "3"; class_code "j";
33	StringTie	exon	6783725	6783944	1000	+	.	gene_id "ENSGALG00000054227"; transcript_id "MSTRG.14834.6"; exon_number "1"; class_code "j";
33	StringTie	exon	6784077	6784282	1000	+	.	gene_id "ENSGALG00000054227"; transcript_id "MSTRG.14834.6"; exon_number "2"; class_code "j";
33	StringTie	exon	6784425	6784713	1000	+	.	gene_id "ENSGALG00000054227"; transcript_id "MSTRG.14834.6"; exon_number "3"; class_code "j";
33	StringTie	exon	6785337	6785410	1000	+	.	gene_id "ENSGALG00000054227"; transcript_id "MSTRG.14834.6"; exon_number "4"; class_code "j";
1	StringTie	exon	82711656	82715896	1000	-	.	gene_id "ENSGALG00000040620"; transcript_id "MSTRG.1484.1"; exon_number "1"; class_code "i";
1	StringTie	exon	82719115	82719276	1000	-	.	gene_id "ENSGALG00000040620"; transcript_id "MSTRG.1484.1"; exon_number "2"; class_code "i";
33	StringTie	exon	6866445	6866954	1000	+	.	gene_id "ENSGALG00000034701"; transcript_id "MSTRG.14845.1"; exon_number "1"; class_code "x";
33	StringTie	exon	6867923	6868049	1000	+	.	gene_id "ENSGALG00000034701"; transcript_id "MSTRG.14845.1"; exon_number "2"; class_code "x";
33	StringTie	exon	6983633	6986504	1000	+	.	gene_id "MSTRG.14863"; transcript_id "MSTRG.14863.3"; exon_number "1"; class_code "u";
33	StringTie	exon	6987116	6988612	1000	+	.	gene_id "MSTRG.14863"; transcript_id "MSTRG.14863.3"; exon_number "2"; class_code "u";
33	StringTie	exon	7033370	7033560	1000	-	.	gene_id "MSTRG.14871"; transcript_id "MSTRG.14871.1"; exon_number "1"; class_code "u";
33	StringTie	exon	7033666	7033688	1000	-	.	gene_id "MSTRG.14871"; transcript_id "MSTRG.14871.1"; exon_number "2"; class_code "u";
33	StringTie	exon	7033980	7034176	1000	-	.	gene_id "MSTRG.14871"; transcript_id "MSTRG.14871.1"; exon_number "3"; class_code "u";
33	StringTie	exon	7120443	7120694	1000	-	.	gene_id "ENSGALG00000037953"; transcript_id "MSTRG.14890.1"; exon_number "1"; class_code "x";
33	StringTie	exon	7127245	7127445	1000	-	.	gene_id "ENSGALG00000037953"; transcript_id "MSTRG.14890.1"; exon_number "2"; class_code "x";
33	StringTie	exon	7355737	7356459	1000	+	.	gene_id "ENSGALG00000032843"; transcript_id "MSTRG.14917.1"; exon_number "1"; class_code "x";
33	StringTie	exon	7357005	7359026	1000	+	.	gene_id "ENSGALG00000032843"; transcript_id "MSTRG.14917.1"; exon_number "2"; class_code "x";
33	StringTie	exon	7714062	7714139	1000	-	.	gene_id "MSTRG.14931"; transcript_id "MSTRG.14931.2"; exon_number "1"; class_code "u";
33	StringTie	exon	7714182	7714726	1000	-	.	gene_id "MSTRG.14931"; transcript_id "MSTRG.14931.2"; exon_number "2"; class_code "u";
33	StringTie	exon	7714852	7714949	1000	-	.	gene_id "MSTRG.14931"; transcript_id "MSTRG.14931.2"; exon_number "3"; class_code "u";
33	StringTie	exon	7714063	7714137	1000	-	.	gene_id "MSTRG.14931"; transcript_id "MSTRG.14931.3"; exon_number "1"; class_code "u";
33	StringTie	exon	7714180	7714949	1000	-	.	gene_id "MSTRG.14931"; transcript_id "MSTRG.14931.3"; exon_number "2"; class_code "u";
33	StringTie	exon	7714110	7714160	1000	-	.	gene_id "MSTRG.14931"; transcript_id "MSTRG.14931.4"; exon_number "1"; class_code "u";
33	StringTie	exon	7714182	7714959	1000	-	.	gene_id "MSTRG.14931"; transcript_id "MSTRG.14931.4"; exon_number "2"; class_code "u";
4	StringTie	exon	248603	248762	1000	+	.	gene_id "ENSGALG00000047219"; transcript_id "MSTRG.14948.1"; exon_number "1"; class_code "j";
4	StringTie	exon	259706	259802	1000	+	.	gene_id "ENSGALG00000047219"; transcript_id "MSTRG.14948.1"; exon_number "2"; class_code "j";
4	StringTie	exon	260420	275147	1000	+	.	gene_id "ENSGALG00000047219"; transcript_id "MSTRG.14948.1"; exon_number "3"; class_code "j";
4	StringTie	exon	251654	251868	1000	+	.	gene_id "ENSGALG00000047219"; transcript_id "MSTRG.14948.3"; exon_number "1"; class_code "j";
4	StringTie	exon	259706	259802	1000	+	.	gene_id "ENSGALG00000047219"; transcript_id "MSTRG.14948.3"; exon_number "2"; class_code "j";
4	StringTie	exon	260420	260497	1000	+	.	gene_id "ENSGALG00000047219"; transcript_id "MSTRG.14948.3"; exon_number "3"; class_code "j";
4	StringTie	exon	262051	264803	1000	+	.	gene_id "ENSGALG00000047219"; transcript_id "MSTRG.14948.3"; exon_number "4"; class_code "j";
4	StringTie	exon	1689819	1690153	1000	+	.	gene_id "ENSGALG00000028506"; transcript_id "MSTRG.15000.1"; exon_number "1"; class_code "i";
4	StringTie	exon	1690556	1690774	1000	+	.	gene_id "ENSGALG00000028506"; transcript_id "MSTRG.15000.1"; exon_number "2"; class_code "i";
4	StringTie	exon	1690883	1691190	1000	+	.	gene_id "ENSGALG00000028506"; transcript_id "MSTRG.15000.1"; exon_number "3"; class_code "i";
4	StringTie	exon	1849925	1850245	1000	+	.	gene_id "ENSGALG00000003841"; transcript_id "MSTRG.15009.1"; exon_number "1"; class_code "x";
4	StringTie	exon	1851166	1851316	1000	+	.	gene_id "ENSGALG00000003841"; transcript_id "MSTRG.15009.1"; exon_number "2"; class_code "x";
1	StringTie	exon	83970868	83971016	1000	-	.	gene_id "MSTRG.1501"; transcript_id "MSTRG.1501.1"; exon_number "1"; class_code "u";
1	StringTie	exon	83973989	83974150	1000	-	.	gene_id "MSTRG.1501"; transcript_id "MSTRG.1501.1"; exon_number "2"; class_code "u";
4	StringTie	exon	2176683	2178185	1000	-	.	gene_id "ENSGALG00000023937"; transcript_id "MSTRG.15038.1"; exon_number "1"; class_code "j";
4	StringTie	exon	2180726	2180793	1000	-	.	gene_id "ENSGALG00000023937"; transcript_id "MSTRG.15038.1"; exon_number "2"; class_code "j";
4	StringTie	exon	2181713	2181893	1000	-	.	gene_id "ENSGALG00000023937"; transcript_id "MSTRG.15038.1"; exon_number "3"; class_code "j";
4	StringTie	exon	2181975	2182026	1000	-	.	gene_id "ENSGALG00000023937"; transcript_id "MSTRG.15038.1"; exon_number "4"; class_code "j";
4	StringTie	exon	2182346	2182352	1000	-	.	gene_id "ENSGALG00000023937"; transcript_id "MSTRG.15038.1"; exon_number "5"; class_code "j";
4	StringTie	exon	2182454	2183595	1000	-	.	gene_id "ENSGALG00000023937"; transcript_id "MSTRG.15038.1"; exon_number "6"; class_code "j";
4	StringTie	exon	2185400	2185503	1000	-	.	gene_id "ENSGALG00000023937"; transcript_id "MSTRG.15038.1"; exon_number "7"; class_code "j";
1	StringTie	exon	83997049	83997240	1000	-	.	gene_id "MSTRG.1504"; transcript_id "MSTRG.1504.1"; exon_number "1"; class_code "u";
1	StringTie	exon	84004290	84004326	1000	-	.	gene_id "MSTRG.1504"; transcript_id "MSTRG.1504.1"; exon_number "2"; class_code "u";
1	StringTie	exon	84015129	84015226	1000	-	.	gene_id "MSTRG.1505"; transcript_id "MSTRG.1505.1"; exon_number "1"; class_code "u";
1	StringTie	exon	84015639	84015971	1000	-	.	gene_id "MSTRG.1505"; transcript_id "MSTRG.1505.1"; exon_number "2"; class_code "u";
1	StringTie	exon	84025796	84025845	1000	-	.	gene_id "MSTRG.1505"; transcript_id "MSTRG.1505.1"; exon_number "3"; class_code "u";
4	StringTie	exon	2518058	2518786	1000	-	.	gene_id "ENSGALG00000041900"; transcript_id "MSTRG.15059.6"; exon_number "1"; class_code "i";
4	StringTie	exon	2519557	2519913	1000	-	.	gene_id "ENSGALG00000041900"; transcript_id "MSTRG.15059.6"; exon_number "2"; class_code "i";
1	StringTie	exon	84041549	84041786	1000	-	.	gene_id "MSTRG.1506"; transcript_id "MSTRG.1506.1"; exon_number "1"; class_code "u";
1	StringTie	exon	84044900	84044918	1000	-	.	gene_id "MSTRG.1506"; transcript_id "MSTRG.1506.1"; exon_number "2"; class_code "u";
1	StringTie	exon	84056906	84057047	1000	-	.	gene_id "MSTRG.1508"; transcript_id "MSTRG.1508.1"; exon_number "1"; class_code "u";
1	StringTie	exon	84059281	84059415	1000	-	.	gene_id "MSTRG.1508"; transcript_id "MSTRG.1508.1"; exon_number "2"; class_code "u";
4	StringTie	exon	3549050	3549251	1000	-	.	gene_id "ENSGALG00000053597"; transcript_id "MSTRG.15082.10"; exon_number "1"; class_code "j";
4	StringTie	exon	3573830	3578073	1000	-	.	gene_id "ENSGALG00000053597"; transcript_id "MSTRG.15082.10"; exon_number "2"; class_code "j";
1	StringTie	exon	84070346	84070536	1000	-	.	gene_id "MSTRG.1509"; transcript_id "MSTRG.1509.1"; exon_number "1"; class_code "u";
1	StringTie	exon	84073102	84073338	1000	-	.	gene_id "MSTRG.1509"; transcript_id "MSTRG.1509.1"; exon_number "2"; class_code "u";
1	StringTie	exon	84086231	84086577	1000	-	.	gene_id "MSTRG.1510"; transcript_id "MSTRG.1510.1"; exon_number "1"; class_code "u";
1	StringTie	exon	84092011	84092548	1000	-	.	gene_id "MSTRG.1510"; transcript_id "MSTRG.1510.1"; exon_number "2"; class_code "u";
4	StringTie	exon	7377338	7377459	1000	+	.	gene_id "ENSGALG00000050310"; transcript_id "MSTRG.15142.1"; exon_number "1"; class_code "j";
4	StringTie	exon	7378920	7378971	1000	+	.	gene_id "ENSGALG00000050310"; transcript_id "MSTRG.15142.1"; exon_number "2"; class_code "j";
4	StringTie	exon	7467362	7467974	1000	+	.	gene_id "ENSGALG00000050310"; transcript_id "MSTRG.15142.1"; exon_number "3"; class_code "j";
4	StringTie	exon	7478643	7478685	1000	+	.	gene_id "ENSGALG00000050310"; transcript_id "MSTRG.15142.1"; exon_number "4"; class_code "j";
4	StringTie	exon	7515237	7515348	1000	+	.	gene_id "ENSGALG00000050310"; transcript_id "MSTRG.15142.1"; exon_number "5"; class_code "j";
4	StringTie	exon	7520705	7520777	1000	+	.	gene_id "ENSGALG00000050310"; transcript_id "MSTRG.15142.1"; exon_number "6"; class_code "j";
4	StringTie	exon	7521657	7521705	1000	+	.	gene_id "ENSGALG00000050310"; transcript_id "MSTRG.15142.1"; exon_number "7"; class_code "j";
4	StringTie	exon	7536712	7536914	1000	+	.	gene_id "ENSGALG00000050310"; transcript_id "MSTRG.15142.1"; exon_number "8"; class_code "j";
4	StringTie	exon	7537211	7537811	1000	+	.	gene_id "ENSGALG00000050310"; transcript_id "MSTRG.15142.1"; exon_number "9"; class_code "j";
4	StringTie	exon	7467358	7467974	1000	+	.	gene_id "ENSGALG00000050521"; transcript_id "MSTRG.15142.2"; exon_number "1"; class_code "j";
4	StringTie	exon	7478643	7478685	1000	+	.	gene_id "ENSGALG00000050521"; transcript_id "MSTRG.15142.2"; exon_number "2"; class_code "j";
4	StringTie	exon	7548866	7549003	1000	+	.	gene_id "ENSGALG00000050521"; transcript_id "MSTRG.15142.2"; exon_number "3"; class_code "j";
4	StringTie	exon	7550133	7550184	1000	+	.	gene_id "ENSGALG00000050521"; transcript_id "MSTRG.15142.2"; exon_number "4"; class_code "j";
4	StringTie	exon	7467358	7467974	1000	+	.	gene_id "ENSGALG00000050310"; transcript_id "MSTRG.15142.3"; exon_number "1"; class_code "j";
4	StringTie	exon	7510421	7510491	1000	+	.	gene_id "ENSGALG00000050310"; transcript_id "MSTRG.15142.3"; exon_number "2"; class_code "j";
4	StringTie	exon	7515237	7515348	1000	+	.	gene_id "ENSGALG00000050310"; transcript_id "MSTRG.15142.3"; exon_number "3"; class_code "j";
4	StringTie	exon	7520705	7520777	1000	+	.	gene_id "ENSGALG00000050310"; transcript_id "MSTRG.15142.3"; exon_number "4"; class_code "j";
4	StringTie	exon	7521657	7521705	1000	+	.	gene_id "ENSGALG00000050310"; transcript_id "MSTRG.15142.3"; exon_number "5"; class_code "j";
4	StringTie	exon	7536708	7536914	1000	+	.	gene_id "ENSGALG00000050310"; transcript_id "MSTRG.15142.3"; exon_number "6"; class_code "j";
4	StringTie	exon	7548866	7549003	1000	+	.	gene_id "ENSGALG00000050310"; transcript_id "MSTRG.15142.3"; exon_number "7"; class_code "j";
4	StringTie	exon	7552333	7552379	1000	+	.	gene_id "ENSGALG00000050310"; transcript_id "MSTRG.15142.3"; exon_number "8"; class_code "j";
4	StringTie	exon	7558369	7558440	1000	+	.	gene_id "ENSGALG00000050310"; transcript_id "MSTRG.15142.3"; exon_number "9"; class_code "j";
4	StringTie	exon	7558796	7558863	1000	+	.	gene_id "ENSGALG00000050310"; transcript_id "MSTRG.15142.3"; exon_number "10"; class_code "j";
4	StringTie	exon	7576458	7576583	1000	+	.	gene_id "ENSGALG00000050310"; transcript_id "MSTRG.15142.3"; exon_number "11"; class_code "j";
4	StringTie	exon	9066892	9068076	1000	+	.	gene_id "ENSGALG00000054566"; transcript_id "MSTRG.15161.2"; exon_number "1"; class_code "j";
4	StringTie	exon	9089076	9089213	1000	+	.	gene_id "ENSGALG00000054566"; transcript_id "MSTRG.15161.2"; exon_number "2"; class_code "j";
4	StringTie	exon	9089593	9090359	1000	+	.	gene_id "ENSGALG00000054566"; transcript_id "MSTRG.15161.2"; exon_number "3"; class_code "j";
4	StringTie	exon	9395700	9395840	1000	+	.	gene_id "MSTRG.15171"; transcript_id "MSTRG.15171.1"; exon_number "1"; class_code "u";
4	StringTie	exon	9396724	9397242	1000	+	.	gene_id "MSTRG.15171"; transcript_id "MSTRG.15171.1"; exon_number "2"; class_code "u";
4	StringTie	exon	9408650	9409441	1000	-	.	gene_id "ENSGALG00000047072"; transcript_id "MSTRG.15174.1"; exon_number "1"; class_code "x";
4	StringTie	exon	9410612	9410885	1000	-	.	gene_id "ENSGALG00000047072"; transcript_id "MSTRG.15174.1"; exon_number "2"; class_code "x";
1	StringTie	exon	7310580	7310750	1000	+	.	gene_id "ENSGALG00000006682"; transcript_id "MSTRG.152.1"; exon_number "1"; class_code "x";
1	StringTie	exon	7338516	7338590	1000	+	.	gene_id "ENSGALG00000006682"; transcript_id "MSTRG.152.1"; exon_number "2"; class_code "x";
4	StringTie	exon	10955918	10956327	1000	+	.	gene_id "MSTRG.15200"; transcript_id "MSTRG.15200.1"; exon_number "1"; class_code "u";
4	StringTie	exon	10957540	10957966	1000	+	.	gene_id "MSTRG.15200"; transcript_id "MSTRG.15200.1"; exon_number "2"; class_code "u";
4	StringTie	exon	12120945	12121135	1000	+	.	gene_id "ENSGALG00000040956"; transcript_id "MSTRG.15236.1"; exon_number "1"; class_code "j";
4	StringTie	exon	12134762	12134917	1000	+	.	gene_id "ENSGALG00000040956"; transcript_id "MSTRG.15236.1"; exon_number "2"; class_code "j";
4	StringTie	exon	12136918	12136974	1000	+	.	gene_id "ENSGALG00000040956"; transcript_id "MSTRG.15236.1"; exon_number "3"; class_code "j";
4	StringTie	exon	12137206	12137265	1000	+	.	gene_id "ENSGALG00000040956"; transcript_id "MSTRG.15236.1"; exon_number "4"; class_code "j";
4	StringTie	exon	12138006	12142174	1000	+	.	gene_id "ENSGALG00000040956"; transcript_id "MSTRG.15236.1"; exon_number "5"; class_code "j";
4	StringTie	exon	12162545	12162576	1000	-	.	gene_id "ENSGALG00000007683"; transcript_id "MSTRG.15239.1"; exon_number "1"; class_code "i";
4	StringTie	exon	12164179	12164337	1000	-	.	gene_id "ENSGALG00000007683"; transcript_id "MSTRG.15239.1"; exon_number "2"; class_code "i";
4	StringTie	exon	12166745	12166884	1000	-	.	gene_id "ENSGALG00000007683"; transcript_id "MSTRG.15239.1"; exon_number "3"; class_code "i";
4	StringTie	exon	13197431	13198222	1000	-	.	gene_id "MSTRG.15271"; transcript_id "MSTRG.15271.1"; exon_number "1"; class_code "u";
4	StringTie	exon	13200398	13200555	1000	-	.	gene_id "MSTRG.15271"; transcript_id "MSTRG.15271.1"; exon_number "2"; class_code "u";
4	StringTie	exon	13203249	13203691	1000	-	.	gene_id "MSTRG.15271"; transcript_id "MSTRG.15271.1"; exon_number "3"; class_code "u";
4	StringTie	exon	13694548	13699760	1000	-	.	gene_id "ENSGALG00000008076"; transcript_id "MSTRG.15278.1"; exon_number "1"; class_code "j";
4	StringTie	exon	13699855	13701144	1000	-	.	gene_id "ENSGALG00000008076"; transcript_id "MSTRG.15278.1"; exon_number "2"; class_code "j";
4	StringTie	exon	13701539	13707727	1000	-	.	gene_id "ENSGALG00000008076"; transcript_id "MSTRG.15278.1"; exon_number "3"; class_code "j";
4	StringTie	exon	14678491	14678876	1000	+	.	gene_id "ENSGALG00000050122"; transcript_id "MSTRG.15298.1"; exon_number "1"; class_code "j";
4	StringTie	exon	14746971	14747034	1000	+	.	gene_id "ENSGALG00000050122"; transcript_id "MSTRG.15298.1"; exon_number "2"; class_code "j";
4	StringTie	exon	14869911	14870000	1000	+	.	gene_id "ENSGALG00000050122"; transcript_id "MSTRG.15298.1"; exon_number "3"; class_code "j";
4	StringTie	exon	15031522	15032128	1000	+	.	gene_id "ENSGALG00000050122"; transcript_id "MSTRG.15298.1"; exon_number "4"; class_code "j";
4	StringTie	exon	15885308	15887237	1000	-	.	gene_id "ENSGALG00000047852"; transcript_id "MSTRG.15322.1"; exon_number "1"; class_code "j";
4	StringTie	exon	15891735	15891816	1000	-	.	gene_id "ENSGALG00000047852"; transcript_id "MSTRG.15322.1"; exon_number "2"; class_code "j";
4	StringTie	exon	15897795	15898013	1000	-	.	gene_id "ENSGALG00000047852"; transcript_id "MSTRG.15322.1"; exon_number "3"; class_code "j";
4	StringTie	exon	15909538	15909651	1000	-	.	gene_id "ENSGALG00000047852"; transcript_id "MSTRG.15322.1"; exon_number "4"; class_code "j";
4	StringTie	exon	15986776	15986860	1000	-	.	gene_id "ENSGALG00000047852"; transcript_id "MSTRG.15322.1"; exon_number "5"; class_code "j";
4	StringTie	exon	16029281	16029342	1000	-	.	gene_id "ENSGALG00000047852"; transcript_id "MSTRG.15322.1"; exon_number "6"; class_code "j";
4	StringTie	exon	16039449	16039504	1000	-	.	gene_id "ENSGALG00000047852"; transcript_id "MSTRG.15322.1"; exon_number "7"; class_code "j";
4	StringTie	exon	15886800	15887237	1000	-	.	gene_id "ENSGALG00000047852"; transcript_id "MSTRG.15322.3"; exon_number "1"; class_code "j";
4	StringTie	exon	15891735	15891816	1000	-	.	gene_id "ENSGALG00000047852"; transcript_id "MSTRG.15322.3"; exon_number "2"; class_code "j";
4	StringTie	exon	15909538	15909651	1000	-	.	gene_id "ENSGALG00000047852"; transcript_id "MSTRG.15322.3"; exon_number "3"; class_code "j";
4	StringTie	exon	15986776	15986860	1000	-	.	gene_id "ENSGALG00000047852"; transcript_id "MSTRG.15322.3"; exon_number "4"; class_code "j";
4	StringTie	exon	16039449	16039504	1000	-	.	gene_id "ENSGALG00000047852"; transcript_id "MSTRG.15322.3"; exon_number "5"; class_code "j";
4	StringTie	exon	16412440	16414400	1000	-	.	gene_id "ENSGALG00000008559"; transcript_id "MSTRG.15328.1"; exon_number "1"; class_code "x";
4	StringTie	exon	16415484	16415829	1000	-	.	gene_id "ENSGALG00000008559"; transcript_id "MSTRG.15328.1"; exon_number "2"; class_code "x";
4	StringTie	exon	16419752	16420243	1000	-	.	gene_id "ENSGALG00000008559"; transcript_id "MSTRG.15328.1"; exon_number "3"; class_code "x";
4	StringTie	exon	16740773	16744586	1000	+	.	gene_id "MSTRG.15352"; transcript_id "MSTRG.15352.1"; exon_number "1"; class_code "u";
4	StringTie	exon	16745200	16745259	1000	+	.	gene_id "MSTRG.15352"; transcript_id "MSTRG.15352.1"; exon_number "2"; class_code "u";
4	StringTie	exon	17495305	17506241	1000	-	.	gene_id "ENSGALG00000009065"; transcript_id "MSTRG.15364.1"; exon_number "1"; class_code "j";
4	StringTie	exon	17507456	17507515	1000	-	.	gene_id "ENSGALG00000009065"; transcript_id "MSTRG.15364.1"; exon_number "2"; class_code "j";
4	StringTie	exon	17509215	17509318	1000	-	.	gene_id "ENSGALG00000009065"; transcript_id "MSTRG.15364.1"; exon_number "3"; class_code "j";
4	StringTie	exon	18117240	18119116	1000	-	.	gene_id "MSTRG.15385"; transcript_id "MSTRG.15385.1"; exon_number "1"; class_code "u";
4	StringTie	exon	18119415	18119490	1000	-	.	gene_id "MSTRG.15385"; transcript_id "MSTRG.15385.1"; exon_number "2"; class_code "u";
4	StringTie	exon	18117376	18118956	1000	-	.	gene_id "MSTRG.15385"; transcript_id "MSTRG.15385.2"; exon_number "1"; class_code "u";
4	StringTie	exon	18119039	18119116	1000	-	.	gene_id "MSTRG.15385"; transcript_id "MSTRG.15385.2"; exon_number "2"; class_code "u";
4	StringTie	exon	18119415	18119517	1000	-	.	gene_id "MSTRG.15385"; transcript_id "MSTRG.15385.2"; exon_number "3"; class_code "u";
4	StringTie	exon	18182364	18190292	1000	-	.	gene_id "ENSGALG00000009168"; transcript_id "MSTRG.15387.1"; exon_number "1"; class_code "j";
4	StringTie	exon	18195175	18195356	1000	-	.	gene_id "ENSGALG00000009168"; transcript_id "MSTRG.15387.1"; exon_number "2"; class_code "j";
4	StringTie	exon	18195442	18195840	1000	-	.	gene_id "ENSGALG00000009168"; transcript_id "MSTRG.15387.1"; exon_number "3"; class_code "j";
4	StringTie	exon	20752419	20752554	1000	+	.	gene_id "ENSGALG00000035946"; transcript_id "MSTRG.15414.1"; exon_number "1"; class_code "j";
4	StringTie	exon	20770741	20770867	1000	+	.	gene_id "ENSGALG00000035946"; transcript_id "MSTRG.15414.1"; exon_number "2"; class_code "j";
4	StringTie	exon	25249012	25249985	1000	-	.	gene_id "ENSGALG00000055095"; transcript_id "MSTRG.15481.3"; exon_number "1"; class_code "j";
4	StringTie	exon	25250231	25250285	1000	-	.	gene_id "ENSGALG00000055095"; transcript_id "MSTRG.15481.3"; exon_number "2"; class_code "j";
4	StringTie	exon	25250410	25250458	1000	-	.	gene_id "ENSGALG00000055095"; transcript_id "MSTRG.15481.3"; exon_number "3"; class_code "j";
4	StringTie	exon	25251795	25251916	1000	-	.	gene_id "ENSGALG00000055095"; transcript_id "MSTRG.15481.3"; exon_number "4"; class_code "j";
4	StringTie	exon	25252565	25252664	1000	-	.	gene_id "ENSGALG00000055095"; transcript_id "MSTRG.15481.3"; exon_number "5"; class_code "j";
4	StringTie	exon	25260390	25263575	1000	-	.	gene_id "ENSGALG00000055095"; transcript_id "MSTRG.15481.3"; exon_number "6"; class_code "j";
4	StringTie	exon	30408034	30414830	1000	-	.	gene_id "ENSGALG00000009886"; transcript_id "MSTRG.15525.1"; exon_number "1"; class_code "x";
4	StringTie	exon	30415588	30415604	1000	-	.	gene_id "ENSGALG00000009886"; transcript_id "MSTRG.15525.1"; exon_number "2"; class_code "x";
4	StringTie	exon	32322560	32322997	1000	+	.	gene_id "ENSGALG00000030689"; transcript_id "MSTRG.15565.1"; exon_number "1"; class_code "j";
4	StringTie	exon	32422810	32422970	1000	+	.	gene_id "ENSGALG00000030689"; transcript_id "MSTRG.15565.1"; exon_number "2"; class_code "j";
4	StringTie	exon	36333323	36333511	1000	-	.	gene_id "MSTRG.15651"; transcript_id "MSTRG.15651.1"; exon_number "1"; class_code "u";
4	StringTie	exon	36337467	36338531	1000	-	.	gene_id "MSTRG.15651"; transcript_id "MSTRG.15651.1"; exon_number "2"; class_code "u";
4	StringTie	exon	39076745	39077037	1000	+	.	gene_id "ENSGALG00000050341"; transcript_id "MSTRG.15691.1"; exon_number "1"; class_code "x";
4	StringTie	exon	39083675	39083741	1000	+	.	gene_id "ENSGALG00000050341"; transcript_id "MSTRG.15691.1"; exon_number "2"; class_code "x";
4	StringTie	exon	43310618	43312810	1000	-	.	gene_id "ENSGALG00000047990"; transcript_id "MSTRG.15744.1"; exon_number "1"; class_code "j";
4	StringTie	exon	43312834	43313095	1000	-	.	gene_id "ENSGALG00000047990"; transcript_id "MSTRG.15744.1"; exon_number "2"; class_code "j";
4	StringTie	exon	43314428	43314690	1000	-	.	gene_id "ENSGALG00000047990"; transcript_id "MSTRG.15744.1"; exon_number "3"; class_code "j";
4	StringTie	exon	43318813	43318910	1000	-	.	gene_id "ENSGALG00000047990"; transcript_id "MSTRG.15744.1"; exon_number "4"; class_code "j";
4	StringTie	exon	44375542	44382008	1000	-	.	gene_id "ENSGALG00000010837"; transcript_id "MSTRG.15755.4"; exon_number "1"; class_code "j";
4	StringTie	exon	44382814	44383453	1000	-	.	gene_id "ENSGALG00000010837"; transcript_id "MSTRG.15755.4"; exon_number "2"; class_code "j";
4	StringTie	exon	44379947	44382008	1000	-	.	gene_id "ENSGALG00000010837"; transcript_id "MSTRG.15755.5"; exon_number "1"; class_code "j";
4	StringTie	exon	44384150	44384243	1000	-	.	gene_id "ENSGALG00000010837"; transcript_id "MSTRG.15755.5"; exon_number "2"; class_code "j";
4	StringTie	exon	44390315	44390397	1000	-	.	gene_id "ENSGALG00000010837"; transcript_id "MSTRG.15755.5"; exon_number "3"; class_code "j";
4	StringTie	exon	44390510	44390652	1000	-	.	gene_id "ENSGALG00000010837"; transcript_id "MSTRG.15755.5"; exon_number "4"; class_code "j";
4	StringTie	exon	46437505	46437583	1000	+	.	gene_id "MSTRG.15804"; transcript_id "MSTRG.15804.2"; exon_number "1"; class_code "u";
4	StringTie	exon	46437933	46438599	1000	+	.	gene_id "MSTRG.15804"; transcript_id "MSTRG.15804.2"; exon_number "2"; class_code "u";
4	StringTie	exon	46847243	46847631	1000	-	.	gene_id "ENSGALG00000043669"; transcript_id "MSTRG.15816.1"; exon_number "1"; class_code "x";
4	StringTie	exon	46876386	46876423	1000	-	.	gene_id "ENSGALG00000043669"; transcript_id "MSTRG.15816.1"; exon_number "2"; class_code "x";
4	StringTie	exon	47593621	47593661	1000	+	.	gene_id "ENSGALG00000052925"; transcript_id "MSTRG.15819.3"; exon_number "1"; class_code "j";
4	StringTie	exon	47663323	47663525	1000	+	.	gene_id "ENSGALG00000052925"; transcript_id "MSTRG.15819.3"; exon_number "2"; class_code "j";
4	StringTie	exon	54720821	54720907	1000	+	.	gene_id "ENSGALG00000051517"; transcript_id "MSTRG.15928.1"; exon_number "1"; class_code "j";
4	StringTie	exon	54721424	54721512	1000	+	.	gene_id "ENSGALG00000051517"; transcript_id "MSTRG.15928.1"; exon_number "2"; class_code "j";
4	StringTie	exon	54721948	54722079	1000	+	.	gene_id "ENSGALG00000051517"; transcript_id "MSTRG.15928.1"; exon_number "3"; class_code "j";
4	StringTie	exon	54726589	54726686	1000	+	.	gene_id "ENSGALG00000051517"; transcript_id "MSTRG.15928.1"; exon_number "4"; class_code "j";
4	StringTie	exon	54726938	54730176	1000	+	.	gene_id "ENSGALG00000051517"; transcript_id "MSTRG.15928.1"; exon_number "5"; class_code "j";
4	StringTie	exon	58121643	58123287	1000	-	.	gene_id "ENSGALG00000012126"; transcript_id "MSTRG.15975.1"; exon_number "1"; class_code "x";
4	StringTie	exon	58131586	58131701	1000	-	.	gene_id "ENSGALG00000012126"; transcript_id "MSTRG.15975.1"; exon_number "2"; class_code "x";
4	StringTie	exon	58135858	58136213	1000	-	.	gene_id "ENSGALG00000012126"; transcript_id "MSTRG.15975.1"; exon_number "3"; class_code "x";
4	StringTie	exon	59861759	59861976	1000	+	.	gene_id "ENSGALG00000012227"; transcript_id "MSTRG.15987.1"; exon_number "1"; class_code "x";
4	StringTie	exon	59869584	59869682	1000	+	.	gene_id "ENSGALG00000012227"; transcript_id "MSTRG.15987.1"; exon_number "2"; class_code "x";
4	StringTie	exon	59872922	59873045	1000	+	.	gene_id "ENSGALG00000012227"; transcript_id "MSTRG.15987.1"; exon_number "3"; class_code "x";
4	StringTie	exon	63862638	63875941	1000	+	.	gene_id "ENSGALG00000013684"; transcript_id "MSTRG.16065.1"; exon_number "1"; class_code "i";
4	StringTie	exon	63876028	63876140	1000	+	.	gene_id "ENSGALG00000013684"; transcript_id "MSTRG.16065.1"; exon_number "2"; class_code "i";
4	StringTie	exon	65475198	65475314	1000	+	.	gene_id "ENSGALG00000013931"; transcript_id "MSTRG.16092.1"; exon_number "1"; class_code "j";
4	StringTie	exon	65482554	65482608	1000	+	.	gene_id "ENSGALG00000013931"; transcript_id "MSTRG.16092.1"; exon_number "2"; class_code "j";
4	StringTie	exon	65482758	65482913	1000	+	.	gene_id "ENSGALG00000013931"; transcript_id "MSTRG.16092.1"; exon_number "3"; class_code "j";
4	StringTie	exon	65492746	65492802	1000	+	.	gene_id "ENSGALG00000013931"; transcript_id "MSTRG.16092.1"; exon_number "4"; class_code "j";
4	StringTie	exon	65492969	65493028	1000	+	.	gene_id "ENSGALG00000013931"; transcript_id "MSTRG.16092.1"; exon_number "5"; class_code "j";
4	StringTie	exon	65495749	65502755	1000	+	.	gene_id "ENSGALG00000013931"; transcript_id "MSTRG.16092.1"; exon_number "6"; class_code "j";
4	StringTie	exon	66915023	66915461	1000	-	.	gene_id "ENSGALG00000014202"; transcript_id "MSTRG.16123.1"; exon_number "1"; class_code "x";
4	StringTie	exon	66931629	66932212	1000	-	.	gene_id "ENSGALG00000014202"; transcript_id "MSTRG.16123.1"; exon_number "2"; class_code "x";
4	StringTie	exon	67062591	67065429	1000	-	.	gene_id "ENSGALG00000014206"; transcript_id "MSTRG.16130.1"; exon_number "1"; class_code "x";
4	StringTie	exon	67066088	67066705	1000	-	.	gene_id "ENSGALG00000014206"; transcript_id "MSTRG.16130.1"; exon_number "2"; class_code "x";
4	StringTie	exon	71831294	71831370	1000	+	.	gene_id "ENSGALG00000048636"; transcript_id "MSTRG.16206.1"; exon_number "1"; class_code "j";
4	StringTie	exon	71909965	71910592	1000	+	.	gene_id "ENSGALG00000048636"; transcript_id "MSTRG.16206.1"; exon_number "2"; class_code "j";
4	StringTie	exon	73523719	73523903	1000	+	.	gene_id "ENSGALG00000031538"; transcript_id "MSTRG.16222.1"; exon_number "1"; class_code "x";
4	StringTie	exon	73524143	73524698	1000	+	.	gene_id "ENSGALG00000031538"; transcript_id "MSTRG.16222.1"; exon_number "2"; class_code "x";
4	StringTie	exon	74269479	74269766	1000	+	.	gene_id "MSTRG.16234"; transcript_id "MSTRG.16234.1"; exon_number "1"; class_code "u";
4	StringTie	exon	74271032	74271127	1000	+	.	gene_id "MSTRG.16234"; transcript_id "MSTRG.16234.1"; exon_number "2"; class_code "u";
4	StringTie	exon	74277702	74277829	1000	+	.	gene_id "MSTRG.16234"; transcript_id "MSTRG.16234.1"; exon_number "3"; class_code "u";
4	StringTie	exon	74278799	74278865	1000	+	.	gene_id "MSTRG.16234"; transcript_id "MSTRG.16234.1"; exon_number "4"; class_code "u";
4	StringTie	exon	75226124	75226294	1000	+	.	gene_id "ENSGALG00000043073"; transcript_id "MSTRG.16243.1"; exon_number "1"; class_code "j";
4	StringTie	exon	75227499	75227778	1000	+	.	gene_id "ENSGALG00000043073"; transcript_id "MSTRG.16243.1"; exon_number "2"; class_code "j";
4	StringTie	exon	75233434	75233542	1000	+	.	gene_id "ENSGALG00000043073"; transcript_id "MSTRG.16243.1"; exon_number "3"; class_code "j";
4	StringTie	exon	75234700	75235854	1000	+	.	gene_id "ENSGALG00000043073"; transcript_id "MSTRG.16243.1"; exon_number "4"; class_code "j";
1	StringTie	exon	90914256	90914422	1000	-	.	gene_id "MSTRG.1625"; transcript_id "MSTRG.1625.2"; exon_number "1"; class_code "u";
1	StringTie	exon	90916640	90916864	1000	-	.	gene_id "MSTRG.1625"; transcript_id "MSTRG.1625.2"; exon_number "2"; class_code "u";
1	StringTie	exon	90917209	90917229	1000	-	.	gene_id "MSTRG.1625"; transcript_id "MSTRG.1625.2"; exon_number "3"; class_code "u";
1	StringTie	exon	90917326	90917411	1000	-	.	gene_id "MSTRG.1625"; transcript_id "MSTRG.1625.2"; exon_number "4"; class_code "u";
1	StringTie	exon	90914323	90914451	1000	-	.	gene_id "MSTRG.1625"; transcript_id "MSTRG.1625.4"; exon_number "1"; class_code "u";
1	StringTie	exon	90915000	90915116	1000	-	.	gene_id "MSTRG.1625"; transcript_id "MSTRG.1625.4"; exon_number "2"; class_code "u";
1	StringTie	exon	90915719	90915741	1000	-	.	gene_id "MSTRG.1625"; transcript_id "MSTRG.1625.4"; exon_number "3"; class_code "u";
4	StringTie	exon	76346242	76353637	1000	-	.	gene_id "ENSGALG00000032384"; transcript_id "MSTRG.16259.2"; exon_number "1"; class_code "j";
4	StringTie	exon	76362264	76362407	1000	-	.	gene_id "ENSGALG00000032384"; transcript_id "MSTRG.16259.2"; exon_number "2"; class_code "j";
4	StringTie	exon	78519494	78519905	1000	+	.	gene_id "ENSGALG00000014992"; transcript_id "MSTRG.16286.1"; exon_number "1"; class_code "x";
4	StringTie	exon	78524178	78524259	1000	+	.	gene_id "ENSGALG00000014992"; transcript_id "MSTRG.16286.1"; exon_number "2"; class_code "x";
4	StringTie	exon	78525443	78525466	1000	+	.	gene_id "ENSGALG00000014992"; transcript_id "MSTRG.16286.1"; exon_number "3"; class_code "x";
4	StringTie	exon	79887699	79887804	1000	-	.	gene_id "ENSGALG00000051262"; transcript_id "MSTRG.16312.2"; exon_number "1"; class_code "j";
4	StringTie	exon	79891802	79893986	1000	-	.	gene_id "ENSGALG00000051262"; transcript_id "MSTRG.16312.2"; exon_number "2"; class_code "j";
4	StringTie	exon	85198969	85204936	1000	-	.	gene_id "ENSGALG00000037525"; transcript_id "MSTRG.16372.1"; exon_number "1"; class_code "i";
4	StringTie	exon	85205523	85216712	1000	-	.	gene_id "ENSGALG00000037525"; transcript_id "MSTRG.16372.1"; exon_number "2"; class_code "i";
4	StringTie	exon	85216770	85222838	1000	-	.	gene_id "ENSGALG00000037525"; transcript_id "MSTRG.16373.1"; exon_number "1"; class_code "i";
4	StringTie	exon	85222873	85225219	1000	-	.	gene_id "ENSGALG00000037525"; transcript_id "MSTRG.16373.1"; exon_number "2"; class_code "i";
4	StringTie	exon	85313951	85314076	1000	+	.	gene_id "ENSGALG00000033083"; transcript_id "MSTRG.16374.1"; exon_number "1"; class_code "j";
4	StringTie	exon	85314467	85314652	1000	+	.	gene_id "ENSGALG00000033083"; transcript_id "MSTRG.16374.1"; exon_number "2"; class_code "j";
4	StringTie	exon	85325893	85326084	1000	+	.	gene_id "ENSGALG00000033083"; transcript_id "MSTRG.16374.1"; exon_number "3"; class_code "j";
4	StringTie	exon	85333955	85335576	1000	+	.	gene_id "ENSGALG00000033083"; transcript_id "MSTRG.16374.1"; exon_number "4"; class_code "j";
4	StringTie	exon	85607476	85609994	1000	+	.	gene_id "ENSGALG00000015809"; transcript_id "MSTRG.16388.1"; exon_number "1"; class_code "x";
4	StringTie	exon	85612239	85612600	1000	+	.	gene_id "ENSGALG00000015809"; transcript_id "MSTRG.16388.1"; exon_number "2"; class_code "x";
4	StringTie	exon	87880889	87881214	1000	+	.	gene_id "MSTRG.16430"; transcript_id "MSTRG.16430.1"; exon_number "1"; class_code "u";
4	StringTie	exon	87886440	87887973	1000	+	.	gene_id "MSTRG.16430"; transcript_id "MSTRG.16430.1"; exon_number "2"; class_code "u";
4	StringTie	exon	88198636	88198745	1000	+	.	gene_id "MSTRG.16431"; transcript_id "MSTRG.16431.1"; exon_number "1"; class_code "u";
4	StringTie	exon	88319547	88319681	1000	+	.	gene_id "MSTRG.16431"; transcript_id "MSTRG.16431.1"; exon_number "2"; class_code "u";
4	StringTie	exon	88320184	88320401	1000	+	.	gene_id "MSTRG.16431"; transcript_id "MSTRG.16431.1"; exon_number "3"; class_code "u";
4	StringTie	exon	88198644	88198745	1000	+	.	gene_id "MSTRG.16431"; transcript_id "MSTRG.16431.2"; exon_number "1"; class_code "u";
4	StringTie	exon	88312432	88312608	1000	+	.	gene_id "MSTRG.16431"; transcript_id "MSTRG.16431.2"; exon_number "2"; class_code "u";
4	StringTie	exon	88319547	88319681	1000	+	.	gene_id "MSTRG.16431"; transcript_id "MSTRG.16431.2"; exon_number "3"; class_code "u";
4	StringTie	exon	88320184	88327032	1000	+	.	gene_id "MSTRG.16431"; transcript_id "MSTRG.16431.2"; exon_number "4"; class_code "u";
4	StringTie	exon	88731831	88736843	1000	-	.	gene_id "ENSGALG00000041888"; transcript_id "MSTRG.16450.3"; exon_number "1"; class_code "j";
4	StringTie	exon	88738846	88739489	1000	-	.	gene_id "ENSGALG00000041888"; transcript_id "MSTRG.16450.3"; exon_number "2"; class_code "j";
4	StringTie	exon	90723325	90725419	1000	-	.	gene_id "MSTRG.16482"; transcript_id "MSTRG.16482.1"; exon_number "1"; class_code "u";
4	StringTie	exon	90740566	90748125	1000	-	.	gene_id "MSTRG.16482"; transcript_id "MSTRG.16482.1"; exon_number "2"; class_code "u";
4	StringTie	exon	90749716	90749782	1000	-	.	gene_id "MSTRG.16482"; transcript_id "MSTRG.16482.1"; exon_number "3"; class_code "u";
4	StringTie	exon	90726861	90727271	1000	-	.	gene_id "MSTRG.16482"; transcript_id "MSTRG.16482.2"; exon_number "1"; class_code "u";
4	StringTie	exon	90742438	90748125	1000	-	.	gene_id "MSTRG.16482"; transcript_id "MSTRG.16482.2"; exon_number "2"; class_code "u";
4	StringTie	exon	90749716	90749788	1000	-	.	gene_id "MSTRG.16482"; transcript_id "MSTRG.16482.2"; exon_number "3"; class_code "u";
4	StringTie	exon	91063763	91063904	1000	+	.	gene_id "ENSGALG00000033857"; transcript_id "MSTRG.16511.1"; exon_number "1"; class_code "x";
4	StringTie	exon	91064268	91064633	1000	+	.	gene_id "ENSGALG00000033857"; transcript_id "MSTRG.16511.1"; exon_number "2"; class_code "x";
4	StringTie	exon	91239121	91239362	1000	-	.	gene_id "ENSGALG00000052976"; transcript_id "MSTRG.16524.2"; exon_number "1"; class_code "j";
4	StringTie	exon	91239449	91239527	1000	-	.	gene_id "ENSGALG00000052976"; transcript_id "MSTRG.16524.2"; exon_number "2"; class_code "j";
4	StringTie	exon	91239653	91239750	1000	-	.	gene_id "ENSGALG00000052976"; transcript_id "MSTRG.16524.2"; exon_number "3"; class_code "j";
4	StringTie	exon	91247512	91247599	1000	-	.	gene_id "ENSGALG00000052976"; transcript_id "MSTRG.16524.2"; exon_number "4"; class_code "j";
4	StringTie	exon	91250388	91250501	1000	-	.	gene_id "ENSGALG00000052976"; transcript_id "MSTRG.16524.2"; exon_number "5"; class_code "j";
4	StringTie	exon	91250589	91250717	1000	-	.	gene_id "ENSGALG00000052976"; transcript_id "MSTRG.16524.2"; exon_number "6"; class_code "j";
1	StringTie	exon	93249935	93256676	1000	-	.	gene_id "ENSGALG00000019211"; transcript_id "MSTRG.1658.3"; exon_number "1"; class_code "j";
1	StringTie	exon	93258194	93258728	1000	-	.	gene_id "ENSGALG00000019211"; transcript_id "MSTRG.1658.3"; exon_number "2"; class_code "j";
5	StringTie	exon	5842485	5843090	1000	-	.	gene_id "ENSGALG00000012032"; transcript_id "MSTRG.16713.1"; exon_number "1"; class_code "x";
5	StringTie	exon	5843111	5844929	1000	-	.	gene_id "ENSGALG00000012032"; transcript_id "MSTRG.16713.1"; exon_number "2"; class_code "x";
5	StringTie	exon	5845872	5845903	1000	-	.	gene_id "ENSGALG00000012032"; transcript_id "MSTRG.16713.1"; exon_number "3"; class_code "x";
5	StringTie	exon	5850404	5850468	1000	-	.	gene_id "ENSGALG00000012032"; transcript_id "MSTRG.16713.1"; exon_number "4"; class_code "x";
5	StringTie	exon	5857647	5858033	1000	-	.	gene_id "ENSGALG00000012032"; transcript_id "MSTRG.16713.1"; exon_number "5"; class_code "x";
5	StringTie	exon	11732448	11732553	1000	+	.	gene_id "ENSGALG00000054407"; transcript_id "MSTRG.16807.1"; exon_number "1"; class_code "x";
5	StringTie	exon	11755405	11756178	1000	+	.	gene_id "ENSGALG00000054407"; transcript_id "MSTRG.16807.1"; exon_number "2"; class_code "x";
5	StringTie	exon	13296636	13297534	1000	-	.	gene_id "ENSGALG00000006427"; transcript_id "MSTRG.16851.1"; exon_number "1"; class_code "x";
5	StringTie	exon	13300362	13300731	1000	-	.	gene_id "ENSGALG00000006427"; transcript_id "MSTRG.16851.1"; exon_number "2"; class_code "x";
5	StringTie	exon	13843692	13844019	1000	-	.	gene_id "MSTRG.16863"; transcript_id "MSTRG.16863.1"; exon_number "1"; class_code "u";
5	StringTie	exon	13844249	13844535	1000	-	.	gene_id "MSTRG.16863"; transcript_id "MSTRG.16863.1"; exon_number "2"; class_code "u";
5	StringTie	exon	15958353	15959414	1000	+	.	gene_id "ENSGALG00000014569"; transcript_id "MSTRG.16890.1"; exon_number "1"; class_code "x";
5	StringTie	exon	15959441	15960932	1000	+	.	gene_id "ENSGALG00000014569"; transcript_id "MSTRG.16890.1"; exon_number "2"; class_code "x";
5	StringTie	exon	15967356	15967890	1000	+	.	gene_id "ENSGALG00000014569"; transcript_id "MSTRG.16890.1"; exon_number "3"; class_code "x";
5	StringTie	exon	16198181	16198328	1000	-	.	gene_id "MSTRG.16903"; transcript_id "MSTRG.16903.1"; exon_number "1"; class_code "u";
5	StringTie	exon	16199011	16199381	1000	-	.	gene_id "MSTRG.16903"; transcript_id "MSTRG.16903.1"; exon_number "2"; class_code "u";
5	StringTie	exon	17219990	17220842	1000	+	.	gene_id "ENSGALG00000030338"; transcript_id "MSTRG.16942.2"; exon_number "1"; class_code "j";
5	StringTie	exon	17221369	17221681	1000	+	.	gene_id "ENSGALG00000030338"; transcript_id "MSTRG.16942.2"; exon_number "2"; class_code "j";
5	StringTie	exon	17223200	17224561	1000	+	.	gene_id "ENSGALG00000030338"; transcript_id "MSTRG.16942.2"; exon_number "3"; class_code "j";
5	StringTie	exon	17257123	17257215	1000	+	.	gene_id "ENSGALG00000046098"; transcript_id "MSTRG.16951.1"; exon_number "1"; class_code "j";
5	StringTie	exon	17257621	17257723	1000	+	.	gene_id "ENSGALG00000046098"; transcript_id "MSTRG.16951.1"; exon_number "2"; class_code "j";
5	StringTie	exon	17258029	17258215	1000	+	.	gene_id "ENSGALG00000046098"; transcript_id "MSTRG.16951.1"; exon_number "3"; class_code "j";
5	StringTie	exon	17258286	17258502	1000	+	.	gene_id "ENSGALG00000046098"; transcript_id "MSTRG.16951.1"; exon_number "4"; class_code "j";
1	StringTie	exon	96462634	96463264	1000	-	.	gene_id "ENSGALG00000042771"; transcript_id "MSTRG.1699.1"; exon_number "1"; class_code "x";
1	StringTie	exon	96481371	96481571	1000	-	.	gene_id "ENSGALG00000042771"; transcript_id "MSTRG.1699.1"; exon_number "2"; class_code "x";
1	StringTie	exon	96483043	96483091	1000	-	.	gene_id "ENSGALG00000042771"; transcript_id "MSTRG.1699.1"; exon_number "3"; class_code "x";
1	StringTie	exon	96501111	96501213	1000	-	.	gene_id "ENSGALG00000042771"; transcript_id "MSTRG.1699.1"; exon_number "4"; class_code "x";
1	StringTie	exon	96484794	96488193	1000	-	.	gene_id "ENSGALG00000042771"; transcript_id "MSTRG.1699.2"; exon_number "1"; class_code "x";
1	StringTie	exon	96501111	96501402	1000	-	.	gene_id "ENSGALG00000042771"; transcript_id "MSTRG.1699.2"; exon_number "2"; class_code "x";
1	StringTie	exon	96489855	96491315	1000	-	.	gene_id "ENSGALG00000042771"; transcript_id "MSTRG.1699.3"; exon_number "1"; class_code "x";
1	StringTie	exon	96501111	96501250	1000	-	.	gene_id "ENSGALG00000042771"; transcript_id "MSTRG.1699.3"; exon_number "2"; class_code "x";
1	StringTie	exon	96492790	96500404	1000	-	.	gene_id "ENSGALG00000042771"; transcript_id "MSTRG.1699.4"; exon_number "1"; class_code "x";
1	StringTie	exon	96500429	96501273	1000	-	.	gene_id "ENSGALG00000042771"; transcript_id "MSTRG.1699.4"; exon_number "2"; class_code "x";
1	StringTie	exon	96492808	96493106	1000	-	.	gene_id "ENSGALG00000042771"; transcript_id "MSTRG.1699.5"; exon_number "1"; class_code "x";
1	StringTie	exon	96494084	96494181	1000	-	.	gene_id "ENSGALG00000042771"; transcript_id "MSTRG.1699.5"; exon_number "2"; class_code "x";
1	StringTie	exon	96495744	96495873	1000	-	.	gene_id "ENSGALG00000042771"; transcript_id "MSTRG.1699.5"; exon_number "3"; class_code "x";
1	StringTie	exon	96501111	96501272	1000	-	.	gene_id "ENSGALG00000042771"; transcript_id "MSTRG.1699.5"; exon_number "4"; class_code "x";
5	StringTie	exon	20692702	20692805	1000	-	.	gene_id "MSTRG.17022"; transcript_id "MSTRG.17022.1"; exon_number "1"; class_code "u";
5	StringTie	exon	20692883	20693062	1000	-	.	gene_id "MSTRG.17022"; transcript_id "MSTRG.17022.1"; exon_number "2"; class_code "u";
5	StringTie	exon	20697395	20700994	1000	-	.	gene_id "ENSGALG00000049016"; transcript_id "MSTRG.17024.1"; exon_number "1"; class_code "j";
5	StringTie	exon	20701692	20701758	1000	-	.	gene_id "ENSGALG00000049016"; transcript_id "MSTRG.17024.1"; exon_number "2"; class_code "j";
5	StringTie	exon	20706903	20706959	1000	-	.	gene_id "ENSGALG00000049016"; transcript_id "MSTRG.17024.1"; exon_number "3"; class_code "j";
5	StringTie	exon	20709843	20709940	1000	-	.	gene_id "ENSGALG00000049016"; transcript_id "MSTRG.17024.1"; exon_number "4"; class_code "j";
5	StringTie	exon	20710399	20710490	1000	-	.	gene_id "ENSGALG00000049016"; transcript_id "MSTRG.17024.1"; exon_number "5"; class_code "j";
5	StringTie	exon	20711279	20711364	1000	-	.	gene_id "ENSGALG00000049016"; transcript_id "MSTRG.17024.1"; exon_number "6"; class_code "j";
5	StringTie	exon	20713935	20720861	1000	-	.	gene_id "ENSGALG00000049016"; transcript_id "MSTRG.17024.1"; exon_number "7"; class_code "j";
5	StringTie	exon	20736977	20737369	1000	-	.	gene_id "ENSGALG00000049016"; transcript_id "MSTRG.17024.1"; exon_number "8"; class_code "j";
5	StringTie	exon	20738002	20738185	1000	-	.	gene_id "ENSGALG00000049016"; transcript_id "MSTRG.17024.1"; exon_number "9"; class_code "j";
5	StringTie	exon	20742051	20745460	1000	-	.	gene_id "ENSGALG00000049016"; transcript_id "MSTRG.17024.1"; exon_number "10"; class_code "j";
5	StringTie	exon	20700814	20700994	1000	-	.	gene_id "ENSGALG00000049016"; transcript_id "MSTRG.17024.3"; exon_number "1"; class_code "j";
5	StringTie	exon	20701692	20701758	1000	-	.	gene_id "ENSGALG00000049016"; transcript_id "MSTRG.17024.3"; exon_number "2"; class_code "j";
5	StringTie	exon	20706903	20706959	1000	-	.	gene_id "ENSGALG00000049016"; transcript_id "MSTRG.17024.3"; exon_number "3"; class_code "j";
5	StringTie	exon	20709843	20709940	1000	-	.	gene_id "ENSGALG00000049016"; transcript_id "MSTRG.17024.3"; exon_number "4"; class_code "j";
5	StringTie	exon	20711279	20711364	1000	-	.	gene_id "ENSGALG00000049016"; transcript_id "MSTRG.17024.3"; exon_number "5"; class_code "j";
5	StringTie	exon	20713935	20713991	1000	-	.	gene_id "ENSGALG00000049016"; transcript_id "MSTRG.17024.3"; exon_number "6"; class_code "j";
5	StringTie	exon	20728629	20738185	1000	-	.	gene_id "ENSGALG00000049016"; transcript_id "MSTRG.17024.3"; exon_number "7"; class_code "j";
5	StringTie	exon	20742051	20745301	1000	-	.	gene_id "ENSGALG00000049016"; transcript_id "MSTRG.17024.3"; exon_number "8"; class_code "j";
5	StringTie	exon	20736475	20739138	1000	-	.	gene_id "MSTRG.17024"; transcript_id "MSTRG.17024.5"; exon_number "1"; class_code "u";
5	StringTie	exon	20739340	20742262	1000	-	.	gene_id "MSTRG.17024"; transcript_id "MSTRG.17024.5"; exon_number "2"; class_code "u";
5	StringTie	exon	20742494	20745219	1000	-	.	gene_id "MSTRG.17024"; transcript_id "MSTRG.17024.5"; exon_number "3"; class_code "u";
5	StringTie	exon	20736477	20737369	1000	-	.	gene_id "MSTRG.17024"; transcript_id "MSTRG.17024.6"; exon_number "1"; class_code "u";
5	StringTie	exon	20738002	20739138	1000	-	.	gene_id "MSTRG.17024"; transcript_id "MSTRG.17024.6"; exon_number "2"; class_code "u";
5	StringTie	exon	20739340	20745192	1000	-	.	gene_id "MSTRG.17024"; transcript_id "MSTRG.17024.6"; exon_number "3"; class_code "u";
5	StringTie	exon	21804238	21804471	1000	+	.	gene_id "ENSGALG00000046978"; transcript_id "MSTRG.17039.2"; exon_number "1"; class_code "j";
5	StringTie	exon	21810250	21810398	1000	+	.	gene_id "ENSGALG00000046978"; transcript_id "MSTRG.17039.2"; exon_number "2"; class_code "j";
5	StringTie	exon	21811265	21812028	1000	+	.	gene_id "ENSGALG00000046978"; transcript_id "MSTRG.17039.2"; exon_number "3"; class_code "j";
5	StringTie	exon	24775598	24775624	1000	+	.	gene_id "ENSGALG00000053627"; transcript_id "MSTRG.17125.2"; exon_number "1"; class_code "j";
5	StringTie	exon	24779776	24779812	1000	+	.	gene_id "ENSGALG00000053627"; transcript_id "MSTRG.17125.2"; exon_number "2"; class_code "j";
5	StringTie	exon	24780414	24780629	1000	+	.	gene_id "ENSGALG00000053627"; transcript_id "MSTRG.17125.2"; exon_number "3"; class_code "j";
5	StringTie	exon	24781509	24786916	1000	+	.	gene_id "ENSGALG00000053627"; transcript_id "MSTRG.17125.2"; exon_number "4"; class_code "j";
5	StringTie	exon	24789644	24790963	1000	+	.	gene_id "ENSGALG00000053627"; transcript_id "MSTRG.17125.2"; exon_number "5"; class_code "j";
1	StringTie	exon	99412225	99412326	1000	+	.	gene_id "ENSGALG00000044391"; transcript_id "MSTRG.1713.1"; exon_number "1"; class_code "j";
1	StringTie	exon	99414084	99414337	1000	+	.	gene_id "ENSGALG00000044391"; transcript_id "MSTRG.1713.1"; exon_number "2"; class_code "j";
5	StringTie	exon	24932676	24934191	1000	+	.	gene_id "MSTRG.17133"; transcript_id "MSTRG.17133.1"; exon_number "1"; class_code "u";
5	StringTie	exon	24936803	24936845	1000	+	.	gene_id "MSTRG.17133"; transcript_id "MSTRG.17133.1"; exon_number "2"; class_code "u";
5	StringTie	exon	28555980	28557267	1000	+	.	gene_id "ENSGALG00000051107"; transcript_id "MSTRG.17214.1"; exon_number "1"; class_code "j";
5	StringTie	exon	28580371	28580492	1000	+	.	gene_id "ENSGALG00000051107"; transcript_id "MSTRG.17214.1"; exon_number "2"; class_code "j";
5	StringTie	exon	28619948	28620044	1000	+	.	gene_id "ENSGALG00000051107"; transcript_id "MSTRG.17214.1"; exon_number "3"; class_code "j";
5	StringTie	exon	31424394	31426378	1000	-	.	gene_id "ENSGALG00000037493"; transcript_id "MSTRG.17267.1"; exon_number "1"; class_code "j";
5	StringTie	exon	31427141	31427178	1000	-	.	gene_id "ENSGALG00000037493"; transcript_id "MSTRG.17267.1"; exon_number "2"; class_code "j";
5	StringTie	exon	31427376	31427926	1000	-	.	gene_id "ENSGALG00000037493"; transcript_id "MSTRG.17267.1"; exon_number "3"; class_code "j";
5	StringTie	exon	31429193	31429278	1000	-	.	gene_id "ENSGALG00000037493"; transcript_id "MSTRG.17267.1"; exon_number "4"; class_code "j";
5	StringTie	exon	31429397	31430514	1000	-	.	gene_id "ENSGALG00000037493"; transcript_id "MSTRG.17267.1"; exon_number "5"; class_code "j";
5	StringTie	exon	32399175	32399266	1000	+	.	gene_id "ENSGALG00000009817"; transcript_id "MSTRG.17276.1"; exon_number "1"; class_code "j";
5	StringTie	exon	32399654	32399802	1000	+	.	gene_id "ENSGALG00000009817"; transcript_id "MSTRG.17276.1"; exon_number "2"; class_code "j";
5	StringTie	exon	32403503	32403615	1000	+	.	gene_id "ENSGALG00000009817"; transcript_id "MSTRG.17276.1"; exon_number "3"; class_code "j";
5	StringTie	exon	32406948	32407924	1000	+	.	gene_id "ENSGALG00000009817"; transcript_id "MSTRG.17276.1"; exon_number "4"; class_code "j";
5	StringTie	exon	33186355	33186646	1000	+	.	gene_id "ENSGALG00000040051"; transcript_id "MSTRG.17290.1"; exon_number "1"; class_code "j";
5	StringTie	exon	33197359	33197443	1000	+	.	gene_id "ENSGALG00000040051"; transcript_id "MSTRG.17290.1"; exon_number "2"; class_code "j";
5	StringTie	exon	33205516	33212625	1000	+	.	gene_id "ENSGALG00000040051"; transcript_id "MSTRG.17290.1"; exon_number "3"; class_code "j";
5	StringTie	exon	33186355	33186646	1000	+	.	gene_id "ENSGALG00000040051"; transcript_id "MSTRG.17290.2"; exon_number "1"; class_code "j";
5	StringTie	exon	33193862	33194050	1000	+	.	gene_id "ENSGALG00000040051"; transcript_id "MSTRG.17290.2"; exon_number "2"; class_code "j";
5	StringTie	exon	33197359	33197443	1000	+	.	gene_id "ENSGALG00000040051"; transcript_id "MSTRG.17290.2"; exon_number "3"; class_code "j";
5	StringTie	exon	33205516	33212773	1000	+	.	gene_id "ENSGALG00000040051"; transcript_id "MSTRG.17290.2"; exon_number "4"; class_code "j";
5	StringTie	exon	33186355	33186646	1000	+	.	gene_id "ENSGALG00000040051"; transcript_id "MSTRG.17290.3"; exon_number "1"; class_code "j";
5	StringTie	exon	33190959	33191127	1000	+	.	gene_id "ENSGALG00000040051"; transcript_id "MSTRG.17290.3"; exon_number "2"; class_code "j";
5	StringTie	exon	33191599	33191707	1000	+	.	gene_id "ENSGALG00000040051"; transcript_id "MSTRG.17290.3"; exon_number "3"; class_code "j";
5	StringTie	exon	33193862	33194050	1000	+	.	gene_id "ENSGALG00000040051"; transcript_id "MSTRG.17290.3"; exon_number "4"; class_code "j";
5	StringTie	exon	33197359	33197443	1000	+	.	gene_id "ENSGALG00000040051"; transcript_id "MSTRG.17290.3"; exon_number "5"; class_code "j";
5	StringTie	exon	33205516	33205838	1000	+	.	gene_id "ENSGALG00000040051"; transcript_id "MSTRG.17290.3"; exon_number "6"; class_code "j";
5	StringTie	exon	33730349	33732253	1000	-	.	gene_id "ENSGALG00000051804"; transcript_id "MSTRG.17298.1"; exon_number "1"; class_code "j";
5	StringTie	exon	33734486	33735638	1000	-	.	gene_id "ENSGALG00000051804"; transcript_id "MSTRG.17298.1"; exon_number "2"; class_code "j";
5	StringTie	exon	33737326	33738298	1000	-	.	gene_id "ENSGALG00000051804"; transcript_id "MSTRG.17298.1"; exon_number "3"; class_code "j";
5	StringTie	exon	33736447	33736715	1000	-	.	gene_id "ENSGALG00000037692"; transcript_id "MSTRG.17298.4"; exon_number "1"; class_code "j";
5	StringTie	exon	33737326	33737404	1000	-	.	gene_id "ENSGALG00000037692"; transcript_id "MSTRG.17298.4"; exon_number "2"; class_code "j";
5	StringTie	exon	33738632	33738741	1000	-	.	gene_id "ENSGALG00000037692"; transcript_id "MSTRG.17298.4"; exon_number "3"; class_code "j";
5	StringTie	exon	33736447	33736715	1000	-	.	gene_id "ENSGALG00000037692"; transcript_id "MSTRG.17298.5"; exon_number "1"; class_code "j";
5	StringTie	exon	33737326	33737404	1000	-	.	gene_id "ENSGALG00000037692"; transcript_id "MSTRG.17298.5"; exon_number "2"; class_code "j";
5	StringTie	exon	33738515	33738686	1000	-	.	gene_id "ENSGALG00000037692"; transcript_id "MSTRG.17298.5"; exon_number "3"; class_code "j";
5	StringTie	exon	33745315	33745971	1000	+	.	gene_id "ENSGALG00000047746"; transcript_id "MSTRG.17303.2"; exon_number "1"; class_code "j";
5	StringTie	exon	33750511	33750634	1000	+	.	gene_id "ENSGALG00000047746"; transcript_id "MSTRG.17303.2"; exon_number "2"; class_code "j";
5	StringTie	exon	33750768	33754468	1000	+	.	gene_id "ENSGALG00000047746"; transcript_id "MSTRG.17303.2"; exon_number "3"; class_code "j";
1	StringTie	exon	100107516	100108002	1000	+	.	gene_id "ENSGALG00000040001"; transcript_id "MSTRG.1731.1"; exon_number "1"; class_code "j";
1	StringTie	exon	100139665	100139955	1000	+	.	gene_id "ENSGALG00000040001"; transcript_id "MSTRG.1731.1"; exon_number "2"; class_code "j";
1	StringTie	exon	100247120	100247241	1000	+	.	gene_id "ENSGALG00000040001"; transcript_id "MSTRG.1731.1"; exon_number "3"; class_code "j";
1	StringTie	exon	100294184	100294242	1000	+	.	gene_id "ENSGALG00000040001"; transcript_id "MSTRG.1731.1"; exon_number "4"; class_code "j";
1	StringTie	exon	100334214	100334262	1000	+	.	gene_id "ENSGALG00000040001"; transcript_id "MSTRG.1731.1"; exon_number "5"; class_code "j";
1	StringTie	exon	100366861	100366909	1000	+	.	gene_id "ENSGALG00000040001"; transcript_id "MSTRG.1731.1"; exon_number "6"; class_code "j";
1	StringTie	exon	100393118	100393187	1000	+	.	gene_id "ENSGALG00000040001"; transcript_id "MSTRG.1731.1"; exon_number "7"; class_code "j";
1	StringTie	exon	100426973	100432915	1000	+	.	gene_id "ENSGALG00000040001"; transcript_id "MSTRG.1731.1"; exon_number "8"; class_code "j";
1	StringTie	exon	100424018	100426148	1000	+	.	gene_id "ENSGALG00000040001"; transcript_id "MSTRG.1731.10"; exon_number "1"; class_code "j";
1	StringTie	exon	100426973	100430000	1000	+	.	gene_id "ENSGALG00000040001"; transcript_id "MSTRG.1731.10"; exon_number "2"; class_code "j";
1	StringTie	exon	100424018	100426174	1000	+	.	gene_id "ENSGALG00000040001"; transcript_id "MSTRG.1731.11"; exon_number "1"; class_code "j";
1	StringTie	exon	100426973	100430000	1000	+	.	gene_id "ENSGALG00000040001"; transcript_id "MSTRG.1731.11"; exon_number "2"; class_code "j";
1	StringTie	exon	100411673	100426395	1000	+	.	gene_id "ENSGALG00000040001"; transcript_id "MSTRG.1731.9"; exon_number "1"; class_code "j";
1	StringTie	exon	100426973	100432915	1000	+	.	gene_id "ENSGALG00000040001"; transcript_id "MSTRG.1731.9"; exon_number "2"; class_code "j";
5	StringTie	exon	34601400	34604026	1000	+	.	gene_id "MSTRG.17320"; transcript_id "MSTRG.17320.1"; exon_number "1"; class_code "u";
5	StringTie	exon	34605635	34605755	1000	+	.	gene_id "MSTRG.17320"; transcript_id "MSTRG.17320.1"; exon_number "2"; class_code "u";
5	StringTie	exon	34611418	34611484	1000	+	.	gene_id "MSTRG.17320"; transcript_id "MSTRG.17320.1"; exon_number "3"; class_code "u";
5	StringTie	exon	34612181	34612302	1000	+	.	gene_id "MSTRG.17320"; transcript_id "MSTRG.17320.1"; exon_number "4"; class_code "u";
5	StringTie	exon	34614402	34618135	1000	+	.	gene_id "MSTRG.17320"; transcript_id "MSTRG.17320.1"; exon_number "5"; class_code "u";
5	StringTie	exon	34601514	34601997	1000	+	.	gene_id "MSTRG.17320"; transcript_id "MSTRG.17320.2"; exon_number "1"; class_code "u";
5	StringTie	exon	34605635	34605659	1000	+	.	gene_id "MSTRG.17320"; transcript_id "MSTRG.17320.2"; exon_number "2"; class_code "u";
5	StringTie	exon	38436758	38436903	1000	+	.	gene_id "MSTRG.17427"; transcript_id "MSTRG.17427.1"; exon_number "1"; class_code "u";
5	StringTie	exon	38437018	38437180	1000	+	.	gene_id "MSTRG.17427"; transcript_id "MSTRG.17427.1"; exon_number "2"; class_code "u";
5	StringTie	exon	39295181	39295594	1000	+	.	gene_id "ENSGALG00000023099"; transcript_id "MSTRG.17452.1"; exon_number "1"; class_code "x";
5	StringTie	exon	39320246	39320344	1000	+	.	gene_id "ENSGALG00000023099"; transcript_id "MSTRG.17452.1"; exon_number "2"; class_code "x";
5	StringTie	exon	39320450	39321456	1000	+	.	gene_id "ENSGALG00000023099"; transcript_id "MSTRG.17452.1"; exon_number "3"; class_code "x";
5	StringTie	exon	39300137	39309609	1000	+	.	gene_id "ENSGALG00000023099"; transcript_id "MSTRG.17453.1"; exon_number "1"; class_code "x";
5	StringTie	exon	39311492	39313599	1000	+	.	gene_id "ENSGALG00000023099"; transcript_id "MSTRG.17453.1"; exon_number "2"; class_code "x";
5	StringTie	exon	39305168	39311336	1000	+	.	gene_id "ENSGALG00000023099"; transcript_id "MSTRG.17453.2"; exon_number "1"; class_code "x";
5	StringTie	exon	39311492	39313606	1000	+	.	gene_id "ENSGALG00000023099"; transcript_id "MSTRG.17453.2"; exon_number "2"; class_code "x";
1	StringTie	exon	102330088	102332460	1000	+	.	gene_id "MSTRG.1751"; transcript_id "MSTRG.1751.5"; exon_number "1"; class_code "u";
1	StringTie	exon	102332485	102334386	1000	+	.	gene_id "MSTRG.1751"; transcript_id "MSTRG.1751.5"; exon_number "2"; class_code "u";
5	StringTie	exon	45460407	45465332	1000	-	.	gene_id "ENSGALG00000020392"; transcript_id "MSTRG.17555.1"; exon_number "1"; class_code "j";
5	StringTie	exon	45468248	45468474	1000	-	.	gene_id "ENSGALG00000020392"; transcript_id "MSTRG.17555.1"; exon_number "2"; class_code "j";
5	StringTie	exon	45482232	45482361	1000	-	.	gene_id "ENSGALG00000020392"; transcript_id "MSTRG.17555.1"; exon_number "3"; class_code "j";
5	StringTie	exon	45502045	45502195	1000	-	.	gene_id "ENSGALG00000020392"; transcript_id "MSTRG.17555.1"; exon_number "4"; class_code "j";
5	StringTie	exon	45507843	45508108	1000	-	.	gene_id "ENSGALG00000020392"; transcript_id "MSTRG.17555.1"; exon_number "5"; class_code "j";
5	StringTie	exon	46269739	46270080	1000	+	.	gene_id "ENSGALG00000048415"; transcript_id "MSTRG.17569.1"; exon_number "1"; class_code "j";
5	StringTie	exon	46293691	46293780	1000	+	.	gene_id "ENSGALG00000048415"; transcript_id "MSTRG.17569.1"; exon_number "2"; class_code "j";
5	StringTie	exon	46390777	46391071	1000	+	.	gene_id "ENSGALG00000048415"; transcript_id "MSTRG.17569.1"; exon_number "3"; class_code "j";
5	StringTie	exon	46394888	46394996	1000	+	.	gene_id "ENSGALG00000048415"; transcript_id "MSTRG.17569.1"; exon_number "4"; class_code "j";
5	StringTie	exon	46417723	46418216	1000	+	.	gene_id "ENSGALG00000048415"; transcript_id "MSTRG.17569.1"; exon_number "5"; class_code "j";
1	StringTie	exon	103679655	103679775	1000	+	.	gene_id "MSTRG.1759"; transcript_id "MSTRG.1759.1"; exon_number "1"; class_code "u";
1	StringTie	exon	103686171	103686325	1000	+	.	gene_id "MSTRG.1759"; transcript_id "MSTRG.1759.1"; exon_number "2"; class_code "u";
1	StringTie	exon	103687776	103690066	1000	+	.	gene_id "MSTRG.1759"; transcript_id "MSTRG.1759.1"; exon_number "3"; class_code "u";
5	StringTie	exon	50603438	50603873	1000	+	.	gene_id "ENSGALG00000044519"; transcript_id "MSTRG.17658.1"; exon_number "1"; class_code "j";
5	StringTie	exon	50606037	50606100	1000	+	.	gene_id "ENSGALG00000044519"; transcript_id "MSTRG.17658.1"; exon_number "2"; class_code "j";
5	StringTie	exon	50608159	50608249	1000	+	.	gene_id "ENSGALG00000044519"; transcript_id "MSTRG.17658.1"; exon_number "3"; class_code "j";
5	StringTie	exon	50610605	50612213	1000	+	.	gene_id "ENSGALG00000044519"; transcript_id "MSTRG.17658.1"; exon_number "4"; class_code "j";
5	StringTie	exon	50750319	50750859	1000	+	.	gene_id "ENSGALG00000053706"; transcript_id "MSTRG.17664.1"; exon_number "1"; class_code "x";
5	StringTie	exon	50777799	50777905	1000	+	.	gene_id "ENSGALG00000053706"; transcript_id "MSTRG.17664.1"; exon_number "2"; class_code "x";
5	StringTie	exon	50782011	50782058	1000	+	.	gene_id "ENSGALG00000053706"; transcript_id "MSTRG.17664.1"; exon_number "3"; class_code "x";
5	StringTie	exon	50754832	50760238	1000	-	.	gene_id "ENSGALG00000053706"; transcript_id "MSTRG.17666.1"; exon_number "1"; class_code "j";
5	StringTie	exon	50761137	50761157	1000	-	.	gene_id "ENSGALG00000053706"; transcript_id "MSTRG.17666.1"; exon_number "2"; class_code "j";
5	StringTie	exon	50762814	50762937	1000	-	.	gene_id "ENSGALG00000053706"; transcript_id "MSTRG.17666.1"; exon_number "3"; class_code "j";
5	StringTie	exon	50764469	50764616	1000	-	.	gene_id "ENSGALG00000053706"; transcript_id "MSTRG.17666.1"; exon_number "4"; class_code "j";
5	StringTie	exon	50765074	50765119	1000	-	.	gene_id "ENSGALG00000053706"; transcript_id "MSTRG.17666.1"; exon_number "5"; class_code "j";
5	StringTie	exon	52638130	52639353	1000	-	.	gene_id "ENSGALG00000048897"; transcript_id "MSTRG.17694.3"; exon_number "1"; class_code "j";
5	StringTie	exon	52673922	52674092	1000	-	.	gene_id "ENSGALG00000048897"; transcript_id "MSTRG.17694.3"; exon_number "2"; class_code "j";
5	StringTie	exon	52682808	52682939	1000	-	.	gene_id "ENSGALG00000048897"; transcript_id "MSTRG.17694.3"; exon_number "3"; class_code "j";
5	StringTie	exon	52683952	52684064	1000	-	.	gene_id "ENSGALG00000048897"; transcript_id "MSTRG.17694.3"; exon_number "4"; class_code "j";
5	StringTie	exon	52691899	52692005	1000	-	.	gene_id "ENSGALG00000048897"; transcript_id "MSTRG.17694.3"; exon_number "5"; class_code "j";
5	StringTie	exon	55398603	55398653	1000	+	.	gene_id "ENSGALG00000031966"; transcript_id "MSTRG.17761.1"; exon_number "1"; class_code "j";
5	StringTie	exon	55401636	55401704	1000	+	.	gene_id "ENSGALG00000031966"; transcript_id "MSTRG.17761.1"; exon_number "2"; class_code "j";
5	StringTie	exon	55402044	55402139	1000	+	.	gene_id "ENSGALG00000031966"; transcript_id "MSTRG.17761.1"; exon_number "3"; class_code "j";
5	StringTie	exon	55404116	55405966	1000	+	.	gene_id "ENSGALG00000031966"; transcript_id "MSTRG.17761.1"; exon_number "4"; class_code "j";
1	StringTie	exon	105330076	105330167	1000	+	.	gene_id "ENSGALG00000015813"; transcript_id "MSTRG.1777.2"; exon_number "1"; class_code "j";
1	StringTie	exon	105332806	105332904	1000	+	.	gene_id "ENSGALG00000015813"; transcript_id "MSTRG.1777.2"; exon_number "2"; class_code "j";
1	StringTie	exon	105335120	105337024	1000	+	.	gene_id "ENSGALG00000015813"; transcript_id "MSTRG.1777.2"; exon_number "3"; class_code "j";
6	StringTie	exon	653142	653425	1000	+	.	gene_id "ENSGALG00000049040"; transcript_id "MSTRG.17868.4"; exon_number "1"; class_code "j";
6	StringTie	exon	654091	654161	1000	+	.	gene_id "ENSGALG00000049040"; transcript_id "MSTRG.17868.4"; exon_number "2"; class_code "j";
6	StringTie	exon	655540	655864	1000	+	.	gene_id "ENSGALG00000049040"; transcript_id "MSTRG.17868.4"; exon_number "3"; class_code "j";
6	StringTie	exon	689169	689205	1000	+	.	gene_id "ENSGALG00000049040"; transcript_id "MSTRG.17868.4"; exon_number "4"; class_code "j";
6	StringTie	exon	831999	832494	1000	+	.	gene_id "ENSGALG00000031497"; transcript_id "MSTRG.17868.5"; exon_number "1"; class_code "j";
6	StringTie	exon	917550	918077	1000	+	.	gene_id "ENSGALG00000031497"; transcript_id "MSTRG.17868.5"; exon_number "2"; class_code "j";
6	StringTie	exon	918637	918695	1000	+	.	gene_id "ENSGALG00000031497"; transcript_id "MSTRG.17868.5"; exon_number "3"; class_code "j";
6	StringTie	exon	919010	919132	1000	+	.	gene_id "ENSGALG00000031497"; transcript_id "MSTRG.17868.5"; exon_number "4"; class_code "j";
6	StringTie	exon	919797	919868	1000	+	.	gene_id "ENSGALG00000031497"; transcript_id "MSTRG.17868.5"; exon_number "5"; class_code "j";
6	StringTie	exon	923091	923896	1000	+	.	gene_id "ENSGALG00000031497"; transcript_id "MSTRG.17868.5"; exon_number "6"; class_code "j";
6	StringTie	exon	783582	783905	1000	+	.	gene_id "ENSGALG00000040737"; transcript_id "MSTRG.17875.1"; exon_number "1"; class_code "j";
6	StringTie	exon	784910	784958	1000	+	.	gene_id "ENSGALG00000040737"; transcript_id "MSTRG.17875.1"; exon_number "2"; class_code "j";
6	StringTie	exon	787301	787397	1000	+	.	gene_id "ENSGALG00000040737"; transcript_id "MSTRG.17875.1"; exon_number "3"; class_code "j";
6	StringTie	exon	787499	788135	1000	+	.	gene_id "ENSGALG00000040737"; transcript_id "MSTRG.17875.1"; exon_number "4"; class_code "j";
6	StringTie	exon	788564	788953	1000	+	.	gene_id "ENSGALG00000040737"; transcript_id "MSTRG.17875.1"; exon_number "5"; class_code "j";
6	StringTie	exon	947009	948531	1000	+	.	gene_id "ENSGALG00000040737"; transcript_id "MSTRG.17875.1"; exon_number "6"; class_code "j";
6	StringTie	exon	885339	886122	1000	+	.	gene_id "ENSGALG00000051711"; transcript_id "MSTRG.17877.1"; exon_number "1"; class_code "x";
6	StringTie	exon	886326	886401	1000	+	.	gene_id "ENSGALG00000051711"; transcript_id "MSTRG.17877.1"; exon_number "2"; class_code "x";
6	StringTie	exon	1352286	1353914	1000	-	.	gene_id "ENSGALG00000031305"; transcript_id "MSTRG.17893.2"; exon_number "1"; class_code "x";
6	StringTie	exon	1354155	1356844	1000	-	.	gene_id "ENSGALG00000031305"; transcript_id "MSTRG.17893.2"; exon_number "2"; class_code "x";
6	StringTie	exon	1360329	1363720	1000	-	.	gene_id "ENSGALG00000031305"; transcript_id "MSTRG.17894.1"; exon_number "1"; class_code "x";
6	StringTie	exon	1363767	1364734	1000	-	.	gene_id "ENSGALG00000031305"; transcript_id "MSTRG.17894.1"; exon_number "2"; class_code "x";
6	StringTie	exon	3810467	3812785	1000	-	.	gene_id "MSTRG.17934"; transcript_id "MSTRG.17934.1"; exon_number "1"; class_code "u";
6	StringTie	exon	3814641	3814703	1000	-	.	gene_id "MSTRG.17934"; transcript_id "MSTRG.17934.1"; exon_number "2"; class_code "u";
6	StringTie	exon	3816983	3817102	1000	-	.	gene_id "MSTRG.17934"; transcript_id "MSTRG.17934.1"; exon_number "3"; class_code "u";
6	StringTie	exon	4539461	4539564	1000	+	.	gene_id "MSTRG.17939"; transcript_id "MSTRG.17939.1"; exon_number "1"; class_code "u";
6	StringTie	exon	4540319	4549014	1000	+	.	gene_id "MSTRG.17939"; transcript_id "MSTRG.17939.1"; exon_number "2"; class_code "u";
6	StringTie	exon	4540784	4541758	1000	+	.	gene_id "MSTRG.17939"; transcript_id "MSTRG.17939.3"; exon_number "1"; class_code "u";
6	StringTie	exon	4544068	4547295	1000	+	.	gene_id "MSTRG.17939"; transcript_id "MSTRG.17939.3"; exon_number "2"; class_code "u";
6	StringTie	exon	6212275	6212680	1000	+	.	gene_id "ENSGALG00000047427"; transcript_id "MSTRG.17972.3"; exon_number "1"; class_code "j";
6	StringTie	exon	6360882	6361039	1000	+	.	gene_id "ENSGALG00000047427"; transcript_id "MSTRG.17972.3"; exon_number "2"; class_code "j";
6	StringTie	exon	6460022	6460250	1000	+	.	gene_id "ENSGALG00000047427"; transcript_id "MSTRG.17972.3"; exon_number "3"; class_code "j";
6	StringTie	exon	6523312	6523362	1000	+	.	gene_id "ENSGALG00000047427"; transcript_id "MSTRG.17972.3"; exon_number "4"; class_code "j";
6	StringTie	exon	6573192	6573316	1000	+	.	gene_id "ENSGALG00000047427"; transcript_id "MSTRG.17972.3"; exon_number "5"; class_code "j";
6	StringTie	exon	8673214	8673340	1000	+	.	gene_id "ENSGALG00000002959"; transcript_id "MSTRG.17988.1"; exon_number "1"; class_code "i";
6	StringTie	exon	8674150	8674301	1000	+	.	gene_id "ENSGALG00000002959"; transcript_id "MSTRG.17988.1"; exon_number "2"; class_code "i";
1	StringTie	exon	106448637	106448765	1000	-	.	gene_id "ENSGALG00000036823"; transcript_id "MSTRG.1799.1"; exon_number "1"; class_code "x";
1	StringTie	exon	106519465	106519817	1000	-	.	gene_id "ENSGALG00000036823"; transcript_id "MSTRG.1799.1"; exon_number "2"; class_code "x";
1	StringTie	exon	106519925	106520428	1000	-	.	gene_id "ENSGALG00000036823"; transcript_id "MSTRG.1799.1"; exon_number "3"; class_code "x";
1	StringTie	exon	106522008	106522542	1000	-	.	gene_id "ENSGALG00000036823"; transcript_id "MSTRG.1799.1"; exon_number "4"; class_code "x";
1	StringTie	exon	106505771	106505909	1000	+	.	gene_id "ENSGALG00000036823"; transcript_id "MSTRG.1800.3"; exon_number "1"; class_code "j";
1	StringTie	exon	106509727	106510131	1000	+	.	gene_id "ENSGALG00000036823"; transcript_id "MSTRG.1800.3"; exon_number "2"; class_code "j";
1	StringTie	exon	106510175	106512020	1000	+	.	gene_id "ENSGALG00000036823"; transcript_id "MSTRG.1800.3"; exon_number "3"; class_code "j";
6	StringTie	exon	9914202	9915102	1000	-	.	gene_id "ENSGALG00000048462"; transcript_id "MSTRG.18018.1"; exon_number "1"; class_code "j";
6	StringTie	exon	9919497	9919639	1000	-	.	gene_id "ENSGALG00000048462"; transcript_id "MSTRG.18018.1"; exon_number "2"; class_code "j";
6	StringTie	exon	9921253	9921479	1000	-	.	gene_id "ENSGALG00000048462"; transcript_id "MSTRG.18018.1"; exon_number "3"; class_code "j";
6	StringTie	exon	9921916	9922057	1000	-	.	gene_id "ENSGALG00000048462"; transcript_id "MSTRG.18018.1"; exon_number "4"; class_code "j";
6	StringTie	exon	9924794	9924915	1000	-	.	gene_id "ENSGALG00000048462"; transcript_id "MSTRG.18018.1"; exon_number "5"; class_code "j";
6	StringTie	exon	9927054	9927165	1000	-	.	gene_id "ENSGALG00000048462"; transcript_id "MSTRG.18018.1"; exon_number "6"; class_code "j";
6	StringTie	exon	9928476	9928539	1000	-	.	gene_id "ENSGALG00000048462"; transcript_id "MSTRG.18018.1"; exon_number "7"; class_code "j";
6	StringTie	exon	9929896	9930018	1000	-	.	gene_id "ENSGALG00000048462"; transcript_id "MSTRG.18018.1"; exon_number "8"; class_code "j";
6	StringTie	exon	9930507	9930637	1000	-	.	gene_id "ENSGALG00000048462"; transcript_id "MSTRG.18018.1"; exon_number "9"; class_code "j";
6	StringTie	exon	11499431	11499594	1000	-	.	gene_id "ENSGALG00000042254"; transcript_id "MSTRG.18069.1"; exon_number "1"; class_code "x";
6	StringTie	exon	11499723	11499876	1000	-	.	gene_id "ENSGALG00000042254"; transcript_id "MSTRG.18069.1"; exon_number "2"; class_code "x";
6	StringTie	exon	12906600	12906833	1000	-	.	gene_id "MSTRG.18123"; transcript_id "MSTRG.18123.1"; exon_number "1"; class_code "u";
6	StringTie	exon	12908935	12908991	1000	-	.	gene_id "MSTRG.18123"; transcript_id "MSTRG.18123.1"; exon_number "2"; class_code "u";
6	StringTie	exon	13102852	13102991	1000	+	.	gene_id "ENSGALG00000004809"; transcript_id "MSTRG.18131.1"; exon_number "1"; class_code "x";
6	StringTie	exon	13103825	13104124	1000	+	.	gene_id "ENSGALG00000004809"; transcript_id "MSTRG.18131.1"; exon_number "2"; class_code "x";
6	StringTie	exon	15368950	15378194	1000	-	.	gene_id "ENSGALG00000051365"; transcript_id "MSTRG.18147.5"; exon_number "1"; class_code "j";
6	StringTie	exon	15379575	15379648	1000	-	.	gene_id "ENSGALG00000051365"; transcript_id "MSTRG.18147.5"; exon_number "2"; class_code "j";
6	StringTie	exon	15388236	15388336	1000	-	.	gene_id "ENSGALG00000051365"; transcript_id "MSTRG.18147.5"; exon_number "3"; class_code "j";
6	StringTie	exon	15392288	15392729	1000	-	.	gene_id "ENSGALG00000051365"; transcript_id "MSTRG.18147.5"; exon_number "4"; class_code "j";
6	StringTie	exon	15413410	15413621	1000	+	.	gene_id "MSTRG.18150"; transcript_id "MSTRG.18150.1"; exon_number "1"; class_code "u";
6	StringTie	exon	15414399	15414826	1000	+	.	gene_id "MSTRG.18150"; transcript_id "MSTRG.18150.1"; exon_number "2"; class_code "u";
6	StringTie	exon	17046226	17046679	1000	+	.	gene_id "ENSGALG00000005299"; transcript_id "MSTRG.18186.1"; exon_number "1"; class_code "x";
6	StringTie	exon	17046814	17046883	1000	+	.	gene_id "ENSGALG00000005299"; transcript_id "MSTRG.18186.1"; exon_number "2"; class_code "x";
6	StringTie	exon	17049031	17049125	1000	+	.	gene_id "ENSGALG00000005299"; transcript_id "MSTRG.18186.1"; exon_number "3"; class_code "x";
6	StringTie	exon	17050081	17050227	1000	+	.	gene_id "ENSGALG00000005299"; transcript_id "MSTRG.18186.1"; exon_number "4"; class_code "x";
6	StringTie	exon	17051867	17052018	1000	+	.	gene_id "ENSGALG00000005299"; transcript_id "MSTRG.18186.1"; exon_number "5"; class_code "x";
6	StringTie	exon	17056731	17056993	1000	+	.	gene_id "ENSGALG00000005299"; transcript_id "MSTRG.18186.1"; exon_number "6"; class_code "x";
6	StringTie	exon	17046308	17046883	1000	+	.	gene_id "ENSGALG00000005299"; transcript_id "MSTRG.18186.2"; exon_number "1"; class_code "x";
6	StringTie	exon	17049031	17049125	1000	+	.	gene_id "ENSGALG00000005299"; transcript_id "MSTRG.18186.2"; exon_number "2"; class_code "x";
6	StringTie	exon	17050081	17050227	1000	+	.	gene_id "ENSGALG00000005299"; transcript_id "MSTRG.18186.2"; exon_number "3"; class_code "x";
6	StringTie	exon	17051867	17052018	1000	+	.	gene_id "ENSGALG00000005299"; transcript_id "MSTRG.18186.2"; exon_number "4"; class_code "x";
6	StringTie	exon	17056731	17056996	1000	+	.	gene_id "ENSGALG00000005299"; transcript_id "MSTRG.18186.2"; exon_number "5"; class_code "x";
1	StringTie	exon	107182643	107182851	1000	+	.	gene_id "ENSGALG00000034083"; transcript_id "MSTRG.1823.1"; exon_number "1"; class_code "j";
1	StringTie	exon	107183222	107183283	1000	+	.	gene_id "ENSGALG00000034083"; transcript_id "MSTRG.1823.1"; exon_number "2"; class_code "j";
1	StringTie	exon	107188383	107188498	1000	+	.	gene_id "ENSGALG00000034083"; transcript_id "MSTRG.1823.1"; exon_number "3"; class_code "j";
1	StringTie	exon	107190007	107190186	1000	+	.	gene_id "ENSGALG00000034083"; transcript_id "MSTRG.1823.1"; exon_number "4"; class_code "j";
1	StringTie	exon	107191928	107192811	1000	+	.	gene_id "ENSGALG00000034083"; transcript_id "MSTRG.1823.1"; exon_number "5"; class_code "j";
6	StringTie	exon	18432240	18432331	1000	+	.	gene_id "MSTRG.18230"; transcript_id "MSTRG.18230.1"; exon_number "1"; class_code "u";
6	StringTie	exon	18433242	18433547	1000	+	.	gene_id "MSTRG.18230"; transcript_id "MSTRG.18230.1"; exon_number "2"; class_code "u";
6	StringTie	exon	18434189	18435983	1000	+	.	gene_id "MSTRG.18230"; transcript_id "MSTRG.18230.1"; exon_number "3"; class_code "u";
6	StringTie	exon	19441870	19443506	1000	-	.	gene_id "ENSGALG00000054411"; transcript_id "MSTRG.18249.1"; exon_number "1"; class_code "j";
6	StringTie	exon	19444188	19444214	1000	-	.	gene_id "ENSGALG00000054411"; transcript_id "MSTRG.18249.1"; exon_number "2"; class_code "j";
6	StringTie	exon	19455186	19455210	1000	-	.	gene_id "ENSGALG00000054411"; transcript_id "MSTRG.18249.1"; exon_number "3"; class_code "j";
6	StringTie	exon	19456497	19456607	1000	-	.	gene_id "ENSGALG00000054411"; transcript_id "MSTRG.18249.1"; exon_number "4"; class_code "j";
6	StringTie	exon	19457365	19457412	1000	-	.	gene_id "ENSGALG00000054411"; transcript_id "MSTRG.18249.1"; exon_number "5"; class_code "j";
6	StringTie	exon	19461830	19461940	1000	-	.	gene_id "ENSGALG00000054411"; transcript_id "MSTRG.18249.1"; exon_number "6"; class_code "j";
6	StringTie	exon	20791949	20792091	1000	-	.	gene_id "MSTRG.18280"; transcript_id "MSTRG.18280.1"; exon_number "1"; class_code "u";
6	StringTie	exon	20792270	20792747	1000	-	.	gene_id "MSTRG.18280"; transcript_id "MSTRG.18280.1"; exon_number "2"; class_code "u";
6	StringTie	exon	23693837	23695250	1000	-	.	gene_id "MSTRG.18373"; transcript_id "MSTRG.18373.1"; exon_number "1"; class_code "u";
6	StringTie	exon	23696137	23696406	1000	-	.	gene_id "MSTRG.18373"; transcript_id "MSTRG.18373.1"; exon_number "2"; class_code "u";
6	StringTie	exon	26669740	26669909	1000	+	.	gene_id "ENSGALG00000008542"; transcript_id "MSTRG.18437.1"; exon_number "1"; class_code "j";
6	StringTie	exon	26670193	26675796	1000	+	.	gene_id "ENSGALG00000008542"; transcript_id "MSTRG.18437.1"; exon_number "2"; class_code "j";
6	StringTie	exon	26677435	26677893	1000	+	.	gene_id "ENSGALG00000008542"; transcript_id "MSTRG.18437.1"; exon_number "3"; class_code "j";
6	StringTie	exon	26782077	26782647	1000	+	.	gene_id "ENSGALG00000008555"; transcript_id "MSTRG.18438.2"; exon_number "1"; class_code "j";
6	StringTie	exon	26783647	26783779	1000	+	.	gene_id "ENSGALG00000008555"; transcript_id "MSTRG.18438.2"; exon_number "2"; class_code "j";
6	StringTie	exon	26800936	26800965	1000	+	.	gene_id "ENSGALG00000008555"; transcript_id "MSTRG.18438.2"; exon_number "3"; class_code "j";
6	StringTie	exon	26821516	26821630	1000	+	.	gene_id "ENSGALG00000008555"; transcript_id "MSTRG.18438.2"; exon_number "4"; class_code "j";
6	StringTie	exon	26822839	26823010	1000	+	.	gene_id "ENSGALG00000008555"; transcript_id "MSTRG.18438.2"; exon_number "5"; class_code "j";
6	StringTie	exon	26824746	26826626	1000	+	.	gene_id "ENSGALG00000008555"; transcript_id "MSTRG.18438.2"; exon_number "6"; class_code "j";
6	StringTie	exon	30040300	30042366	1000	-	.	gene_id "ENSGALG00000051966"; transcript_id "MSTRG.18498.1"; exon_number "1"; class_code "j";
6	StringTie	exon	30049195	30049348	1000	-	.	gene_id "ENSGALG00000051966"; transcript_id "MSTRG.18498.1"; exon_number "2"; class_code "j";
6	StringTie	exon	30052015	30052081	1000	-	.	gene_id "ENSGALG00000051966"; transcript_id "MSTRG.18498.1"; exon_number "3"; class_code "j";
6	StringTie	exon	30052754	30052909	1000	-	.	gene_id "ENSGALG00000051966"; transcript_id "MSTRG.18498.1"; exon_number "4"; class_code "j";
6	StringTie	exon	32275563	32275607	1000	+	.	gene_id "MSTRG.18542"; transcript_id "MSTRG.18542.1"; exon_number "1"; class_code "u";
6	StringTie	exon	32275902	32275940	1000	+	.	gene_id "MSTRG.18542"; transcript_id "MSTRG.18542.1"; exon_number "2"; class_code "u";
6	StringTie	exon	32278204	32278383	1000	+	.	gene_id "MSTRG.18542"; transcript_id "MSTRG.18542.1"; exon_number "3"; class_code "u";
6	StringTie	exon	33241241	33241393	1000	-	.	gene_id "MSTRG.18573"; transcript_id "MSTRG.18573.1"; exon_number "1"; class_code "u";
6	StringTie	exon	33302382	33302790	1000	-	.	gene_id "MSTRG.18573"; transcript_id "MSTRG.18573.1"; exon_number "2"; class_code "u";
6	StringTie	exon	33491760	33492885	1000	+	.	gene_id "ENSGALG00000038480"; transcript_id "MSTRG.18578.1"; exon_number "1"; class_code "x";
6	StringTie	exon	33494147	33494416	1000	+	.	gene_id "ENSGALG00000038480"; transcript_id "MSTRG.18578.1"; exon_number "2"; class_code "x";
6	StringTie	exon	35492953	35493219	1000	+	.	gene_id "MSTRG.18602"; transcript_id "MSTRG.18602.1"; exon_number "1"; class_code "u";
6	StringTie	exon	35494878	35495150	1000	+	.	gene_id "MSTRG.18602"; transcript_id "MSTRG.18602.1"; exon_number "2"; class_code "u";
6	StringTie	exon	35496123	35498179	1000	+	.	gene_id "MSTRG.18602"; transcript_id "MSTRG.18602.1"; exon_number "3"; class_code "u";
7	StringTie	exon	73822	74366	1000	-	.	gene_id "MSTRG.18630"; transcript_id "MSTRG.18630.1"; exon_number "1"; class_code "u";
7	StringTie	exon	74491	74574	1000	-	.	gene_id "MSTRG.18630"; transcript_id "MSTRG.18630.1"; exon_number "2"; class_code "u";
7	StringTie	exon	75083	75202	1000	-	.	gene_id "MSTRG.18630"; transcript_id "MSTRG.18630.1"; exon_number "3"; class_code "u";
7	StringTie	exon	75908	76042	1000	-	.	gene_id "MSTRG.18630"; transcript_id "MSTRG.18630.1"; exon_number "4"; class_code "u";
7	StringTie	exon	76149	76251	1000	-	.	gene_id "MSTRG.18630"; transcript_id "MSTRG.18630.1"; exon_number "5"; class_code "u";
7	StringTie	exon	81729	81849	1000	-	.	gene_id "MSTRG.18630"; transcript_id "MSTRG.18630.1"; exon_number "6"; class_code "u";
7	StringTie	exon	82987	83664	1000	-	.	gene_id "MSTRG.18630"; transcript_id "MSTRG.18630.1"; exon_number "7"; class_code "u";
7	StringTie	exon	359392	360038	1000	+	.	gene_id "ENSGALG00000051454"; transcript_id "MSTRG.18641.1"; exon_number "1"; class_code "x";
7	StringTie	exon	365664	365727	1000	+	.	gene_id "ENSGALG00000051454"; transcript_id "MSTRG.18641.1"; exon_number "2"; class_code "x";
7	StringTie	exon	1280072	1280396	1000	-	.	gene_id "MSTRG.18656"; transcript_id "MSTRG.18656.1"; exon_number "1"; class_code "u";
7	StringTie	exon	1305149	1305809	1000	-	.	gene_id "MSTRG.18656"; transcript_id "MSTRG.18656.1"; exon_number "2"; class_code "u";
7	StringTie	exon	2186430	2186582	1000	-	.	gene_id "MSTRG.18672"; transcript_id "MSTRG.18672.1"; exon_number "1"; class_code "u";
7	StringTie	exon	2194285	2194361	1000	-	.	gene_id "MSTRG.18672"; transcript_id "MSTRG.18672.1"; exon_number "2"; class_code "u";
7	StringTie	exon	2263811	2264050	1000	+	.	gene_id "MSTRG.18677"; transcript_id "MSTRG.18677.1"; exon_number "1"; class_code "u";
7	StringTie	exon	2265303	2265390	1000	+	.	gene_id "MSTRG.18677"; transcript_id "MSTRG.18677.1"; exon_number "2"; class_code "u";
7	StringTie	exon	2267247	2267429	1000	+	.	gene_id "MSTRG.18677"; transcript_id "MSTRG.18677.1"; exon_number "3"; class_code "u";
7	StringTie	exon	2275763	2275923	1000	+	.	gene_id "MSTRG.18677"; transcript_id "MSTRG.18677.1"; exon_number "4"; class_code "u";
7	StringTie	exon	2325554	2325713	1000	-	.	gene_id "ENSGALG00000002750"; transcript_id "MSTRG.18680.1"; exon_number "1"; class_code "x";
7	StringTie	exon	2376645	2376733	1000	-	.	gene_id "ENSGALG00000002750"; transcript_id "MSTRG.18680.1"; exon_number "2"; class_code "x";
7	StringTie	exon	2388867	2388986	1000	-	.	gene_id "ENSGALG00000002750"; transcript_id "MSTRG.18680.1"; exon_number "3"; class_code "x";
7	StringTie	exon	2389077	2389239	1000	-	.	gene_id "ENSGALG00000002750"; transcript_id "MSTRG.18680.1"; exon_number "4"; class_code "x";
7	StringTie	exon	3763346	3763566	1000	+	.	gene_id "ENSGALG00000038583"; transcript_id "MSTRG.18699.1"; exon_number "1"; class_code "j";
7	StringTie	exon	3779580	3779700	1000	+	.	gene_id "ENSGALG00000038583"; transcript_id "MSTRG.18699.1"; exon_number "2"; class_code "j";
7	StringTie	exon	3781087	3781190	1000	+	.	gene_id "ENSGALG00000038583"; transcript_id "MSTRG.18699.1"; exon_number "3"; class_code "j";
7	StringTie	exon	4150242	4151422	1000	-	.	gene_id "ENSGALG00000003148"; transcript_id "MSTRG.18703.1"; exon_number "1"; class_code "x";
7	StringTie	exon	4151984	4152142	1000	-	.	gene_id "ENSGALG00000003148"; transcript_id "MSTRG.18703.1"; exon_number "2"; class_code "x";
7	StringTie	exon	4576611	4577481	1000	-	.	gene_id "ENSGALG00000003812"; transcript_id "MSTRG.18711.1"; exon_number "1"; class_code "x";
7	StringTie	exon	4596619	4597027	1000	-	.	gene_id "ENSGALG00000003812"; transcript_id "MSTRG.18711.1"; exon_number "2"; class_code "x";
7	StringTie	exon	4595933	4596418	1000	-	.	gene_id "ENSGALG00000003812"; transcript_id "MSTRG.18714.1"; exon_number "1"; class_code "i";
7	StringTie	exon	4615568	4618055	1000	-	.	gene_id "ENSGALG00000003812"; transcript_id "MSTRG.18714.1"; exon_number "2"; class_code "i";
7	StringTie	exon	6149807	6150913	1000	-	.	gene_id "MSTRG.18749"; transcript_id "MSTRG.18749.2"; exon_number "1"; class_code "u";
7	StringTie	exon	6152359	6155946	1000	-	.	gene_id "MSTRG.18749"; transcript_id "MSTRG.18749.2"; exon_number "2"; class_code "u";
7	StringTie	exon	6156304	6156486	1000	-	.	gene_id "ENSGALG00000049860"; transcript_id "MSTRG.18750.1"; exon_number "1"; class_code "j";
7	StringTie	exon	6164218	6164382	1000	-	.	gene_id "ENSGALG00000049860"; transcript_id "MSTRG.18750.1"; exon_number "2"; class_code "j";
7	StringTie	exon	6166147	6166248	1000	-	.	gene_id "ENSGALG00000049860"; transcript_id "MSTRG.18750.1"; exon_number "3"; class_code "j";
7	StringTie	exon	7853494	7854571	1000	-	.	gene_id "MSTRG.18775"; transcript_id "MSTRG.18775.1"; exon_number "1"; class_code "u";
7	StringTie	exon	7855568	7855904	1000	-	.	gene_id "MSTRG.18775"; transcript_id "MSTRG.18775.1"; exon_number "2"; class_code "u";
7	StringTie	exon	10252560	10254674	1000	-	.	gene_id "ENSGALG00000036471"; transcript_id "MSTRG.18807.2"; exon_number "1"; class_code "j";
7	StringTie	exon	10255640	10257001	1000	-	.	gene_id "ENSGALG00000036471"; transcript_id "MSTRG.18807.2"; exon_number "2"; class_code "j";
7	StringTie	exon	10509777	10509950	1000	+	.	gene_id "ENSGALG00000052827"; transcript_id "MSTRG.18813.2"; exon_number "1"; class_code "j";
7	StringTie	exon	10510230	10510291	1000	+	.	gene_id "ENSGALG00000052827"; transcript_id "MSTRG.18813.2"; exon_number "2"; class_code "j";
7	StringTie	exon	10511628	10511843	1000	+	.	gene_id "ENSGALG00000052827"; transcript_id "MSTRG.18813.2"; exon_number "3"; class_code "j";
7	StringTie	exon	10514183	10514559	1000	+	.	gene_id "ENSGALG00000052827"; transcript_id "MSTRG.18813.2"; exon_number "4"; class_code "j";
1	StringTie	exon	110902260	110902317	1000	+	.	gene_id "ENSGALG00000022813"; transcript_id "MSTRG.1883.2"; exon_number "1"; class_code "j";
1	StringTie	exon	110902445	110902539	1000	+	.	gene_id "ENSGALG00000022813"; transcript_id "MSTRG.1883.2"; exon_number "2"; class_code "j";
1	StringTie	exon	110908923	110909178	1000	+	.	gene_id "ENSGALG00000022813"; transcript_id "MSTRG.1883.2"; exon_number "3"; class_code "j";
7	StringTie	exon	11296679	11296739	1000	+	.	gene_id "ENSGALG00000028438"; transcript_id "MSTRG.18832.1"; exon_number "1"; class_code "x";
7	StringTie	exon	11296770	11298675	1000	+	.	gene_id "ENSGALG00000028438"; transcript_id "MSTRG.18832.1"; exon_number "2"; class_code "x";
7	StringTie	exon	13468417	13468828	1000	-	.	gene_id "ENSGALG00000049221"; transcript_id "MSTRG.18891.2"; exon_number "1"; class_code "j";
7	StringTie	exon	13469205	13469622	1000	-	.	gene_id "ENSGALG00000049221"; transcript_id "MSTRG.18891.2"; exon_number "2"; class_code "j";
7	StringTie	exon	13472459	13472529	1000	-	.	gene_id "ENSGALG00000049221"; transcript_id "MSTRG.18891.2"; exon_number "3"; class_code "j";
7	StringTie	exon	14659739	14659862	1000	+	.	gene_id "ENSGALG00000048202"; transcript_id "MSTRG.18916.1"; exon_number "1"; class_code "j";
7	StringTie	exon	14730008	14730166	1000	+	.	gene_id "ENSGALG00000048202"; transcript_id "MSTRG.18916.1"; exon_number "2"; class_code "j";
7	StringTie	exon	14771049	14772095	1000	+	.	gene_id "ENSGALG00000048202"; transcript_id "MSTRG.18916.1"; exon_number "3"; class_code "j";
7	StringTie	exon	14775322	14775624	1000	+	.	gene_id "ENSGALG00000048202"; transcript_id "MSTRG.18916.1"; exon_number "4"; class_code "j";
7	StringTie	exon	15337414	15337550	1000	+	.	gene_id "MSTRG.18921"; transcript_id "MSTRG.18921.1"; exon_number "1"; class_code "u";
7	StringTie	exon	15337689	15337814	1000	+	.	gene_id "MSTRG.18921"; transcript_id "MSTRG.18921.1"; exon_number "2"; class_code "u";
7	StringTie	exon	17291856	17305772	1000	-	.	gene_id "ENSGALG00000038862"; transcript_id "MSTRG.18965.1"; exon_number "1"; class_code "x";
7	StringTie	exon	17306895	17307024	1000	-	.	gene_id "ENSGALG00000038862"; transcript_id "MSTRG.18965.1"; exon_number "2"; class_code "x";
7	StringTie	exon	17307690	17307814	1000	-	.	gene_id "ENSGALG00000038862"; transcript_id "MSTRG.18965.1"; exon_number "3"; class_code "x";
7	StringTie	exon	17310589	17310757	1000	-	.	gene_id "ENSGALG00000038862"; transcript_id "MSTRG.18965.1"; exon_number "4"; class_code "x";
7	StringTie	exon	17311648	17311745	1000	-	.	gene_id "ENSGALG00000038862"; transcript_id "MSTRG.18965.1"; exon_number "5"; class_code "x";
7	StringTie	exon	17313828	17313892	1000	-	.	gene_id "ENSGALG00000038862"; transcript_id "MSTRG.18965.1"; exon_number "6"; class_code "x";
7	StringTie	exon	17315840	17315929	1000	-	.	gene_id "ENSGALG00000038862"; transcript_id "MSTRG.18965.1"; exon_number "7"; class_code "x";
7	StringTie	exon	17317444	17317644	1000	-	.	gene_id "ENSGALG00000038862"; transcript_id "MSTRG.18965.1"; exon_number "8"; class_code "x";
7	StringTie	exon	17321210	17321513	1000	-	.	gene_id "ENSGALG00000038862"; transcript_id "MSTRG.18965.1"; exon_number "9"; class_code "x";
7	StringTie	exon	17323123	17323458	1000	-	.	gene_id "ENSGALG00000038862"; transcript_id "MSTRG.18965.1"; exon_number "10"; class_code "x";
7	StringTie	exon	17649888	17650911	1000	-	.	gene_id "ENSGALG00000054168"; transcript_id "MSTRG.18972.1"; exon_number "1"; class_code "x";
7	StringTie	exon	17652806	17654611	1000	-	.	gene_id "ENSGALG00000054168"; transcript_id "MSTRG.18972.1"; exon_number "2"; class_code "x";
7	StringTie	exon	18226061	18228623	1000	+	.	gene_id "ENSGALG00000034070"; transcript_id "MSTRG.18998.1"; exon_number "1"; class_code "x";
7	StringTie	exon	18237449	18237578	1000	+	.	gene_id "ENSGALG00000034070"; transcript_id "MSTRG.18998.1"; exon_number "2"; class_code "x";
7	StringTie	exon	21033561	21034640	1000	-	.	gene_id "ENSGALG00000038543"; transcript_id "MSTRG.19059.1"; exon_number "1"; class_code "x";
7	StringTie	exon	21035164	21035239	1000	-	.	gene_id "ENSGALG00000038543"; transcript_id "MSTRG.19059.1"; exon_number "2"; class_code "x";
7	StringTie	exon	21041978	21042176	1000	-	.	gene_id "ENSGALG00000038543"; transcript_id "MSTRG.19059.1"; exon_number "3"; class_code "x";
7	StringTie	exon	21876119	21876188	1000	-	.	gene_id "MSTRG.19073"; transcript_id "MSTRG.19073.1"; exon_number "1"; class_code "u";
7	StringTie	exon	21880542	21880692	1000	-	.	gene_id "MSTRG.19073"; transcript_id "MSTRG.19073.1"; exon_number "2"; class_code "u";
1	StringTie	exon	111888456	111888655	1000	+	.	gene_id "ENSGALG00000051887"; transcript_id "MSTRG.1910.1"; exon_number "1"; class_code "j";
1	StringTie	exon	111890032	111890137	1000	+	.	gene_id "ENSGALG00000051887"; transcript_id "MSTRG.1910.1"; exon_number "2"; class_code "j";
1	StringTie	exon	111890806	111890892	1000	+	.	gene_id "ENSGALG00000051887"; transcript_id "MSTRG.1910.1"; exon_number "3"; class_code "j";
1	StringTie	exon	111925759	111925819	1000	+	.	gene_id "ENSGALG00000051887"; transcript_id "MSTRG.1910.1"; exon_number "4"; class_code "j";
1	StringTie	exon	111966493	111972285	1000	+	.	gene_id "ENSGALG00000051887"; transcript_id "MSTRG.1910.1"; exon_number "5"; class_code "j";
1	StringTie	exon	111943933	111946132	1000	+	.	gene_id "ENSGALG00000050699"; transcript_id "MSTRG.1910.5"; exon_number "1"; class_code "x";
1	StringTie	exon	111966493	111968934	1000	+	.	gene_id "ENSGALG00000050699"; transcript_id "MSTRG.1910.5"; exon_number "2"; class_code "x";
7	StringTie	exon	22351631	22352567	1000	-	.	gene_id "ENSGALG00000011354"; transcript_id "MSTRG.19106.1"; exon_number "1"; class_code "x";
7	StringTie	exon	22361213	22361655	1000	-	.	gene_id "ENSGALG00000011354"; transcript_id "MSTRG.19106.1"; exon_number "2"; class_code "x";
7	StringTie	exon	23232324	23232619	1000	-	.	gene_id "ENSGALG00000011468"; transcript_id "MSTRG.19141.1"; exon_number "1"; class_code "x";
7	StringTie	exon	23232751	23232802	1000	-	.	gene_id "ENSGALG00000011468"; transcript_id "MSTRG.19141.1"; exon_number "2"; class_code "x";
1	StringTie	exon	112262994	112263168	1000	+	.	gene_id "ENSGALG00000016217"; transcript_id "MSTRG.1917.1"; exon_number "1"; class_code "x";
1	StringTie	exon	112301518	112305367	1000	+	.	gene_id "ENSGALG00000016217"; transcript_id "MSTRG.1917.1"; exon_number "2"; class_code "x";
1	StringTie	exon	112297494	112298207	1000	+	.	gene_id "MSTRG.1918"; transcript_id "MSTRG.1918.1"; exon_number "1"; class_code "u";
1	StringTie	exon	112323121	112327187	1000	+	.	gene_id "MSTRG.1918"; transcript_id "MSTRG.1918.1"; exon_number "2"; class_code "u";
7	StringTie	exon	27171033	27171902	1000	+	.	gene_id "ENSGALG00000050781"; transcript_id "MSTRG.19193.2"; exon_number "1"; class_code "j";
7	StringTie	exon	27172529	27172656	1000	+	.	gene_id "ENSGALG00000050781"; transcript_id "MSTRG.19193.2"; exon_number "2"; class_code "j";
7	StringTie	exon	27185648	27187191	1000	+	.	gene_id "ENSGALG00000050781"; transcript_id "MSTRG.19193.2"; exon_number "3"; class_code "j";
7	StringTie	exon	29977755	29977815	1000	+	.	gene_id "ENSGALG00000012177"; transcript_id "MSTRG.19247.1"; exon_number "1"; class_code "x";
7	StringTie	exon	29999045	30004442	1000	+	.	gene_id "ENSGALG00000012177"; transcript_id "MSTRG.19247.1"; exon_number "2"; class_code "x";
7	StringTie	exon	33220115	33220869	1000	-	.	gene_id "ENSGALG00000012424"; transcript_id "MSTRG.19291.3"; exon_number "1"; class_code "j";
7	StringTie	exon	33226365	33226575	1000	-	.	gene_id "ENSGALG00000012424"; transcript_id "MSTRG.19291.3"; exon_number "2"; class_code "j";
7	StringTie	exon	33268829	33268940	1000	-	.	gene_id "ENSGALG00000012424"; transcript_id "MSTRG.19291.3"; exon_number "3"; class_code "j";
7	StringTie	exon	33278294	33278339	1000	-	.	gene_id "ENSGALG00000012424"; transcript_id "MSTRG.19291.3"; exon_number "4"; class_code "j";
7	StringTie	exon	33404053	33407096	1000	-	.	gene_id "ENSGALG00000040465"; transcript_id "MSTRG.19293.5"; exon_number "1"; class_code "j";
7	StringTie	exon	33412673	33412745	1000	-	.	gene_id "ENSGALG00000040465"; transcript_id "MSTRG.19293.5"; exon_number "2"; class_code "j";
7	StringTie	exon	34582521	34584499	1000	+	.	gene_id "MSTRG.19300"; transcript_id "MSTRG.19300.1"; exon_number "1"; class_code "u";
7	StringTie	exon	34584540	34586796	1000	+	.	gene_id "MSTRG.19300"; transcript_id "MSTRG.19300.1"; exon_number "2"; class_code "u";
7	StringTie	exon	35569454	35570158	1000	+	.	gene_id "ENSGALG00000047168"; transcript_id "MSTRG.19329.3"; exon_number "1"; class_code "j";
7	StringTie	exon	35570743	35571234	1000	+	.	gene_id "ENSGALG00000047168"; transcript_id "MSTRG.19329.3"; exon_number "2"; class_code "j";
7	StringTie	exon	35594558	35594780	1000	+	.	gene_id "ENSGALG00000037378"; transcript_id "MSTRG.19330.1"; exon_number "1"; class_code "x";
7	StringTie	exon	35630928	35632689	1000	+	.	gene_id "ENSGALG00000037378"; transcript_id "MSTRG.19330.1"; exon_number "2"; class_code "x";
7	StringTie	exon	35628257	35629637	1000	+	.	gene_id "MSTRG.19330"; transcript_id "MSTRG.19330.2"; exon_number "1"; class_code "u";
7	StringTie	exon	35630047	35632651	1000	+	.	gene_id "MSTRG.19330"; transcript_id "MSTRG.19330.2"; exon_number "2"; class_code "u";
7	StringTie	exon	36457036	36457216	1000	-	.	gene_id "MSTRG.19362"; transcript_id "MSTRG.19362.1"; exon_number "1"; class_code "u";
7	StringTie	exon	36460449	36462333	1000	-	.	gene_id "MSTRG.19362"; transcript_id "MSTRG.19362.1"; exon_number "2"; class_code "u";
8	StringTie	exon	426929	427662	1000	-	.	gene_id "ENSGALG00000054024"; transcript_id "MSTRG.19378.1"; exon_number "1"; class_code "j";
8	StringTie	exon	428803	429078	1000	-	.	gene_id "ENSGALG00000054024"; transcript_id "MSTRG.19378.1"; exon_number "2"; class_code "j";
8	StringTie	exon	429179	429605	1000	-	.	gene_id "ENSGALG00000054024"; transcript_id "MSTRG.19378.1"; exon_number "3"; class_code "j";
8	StringTie	exon	426929	427662	1000	-	.	gene_id "ENSGALG00000054024"; transcript_id "MSTRG.19378.2"; exon_number "1"; class_code "j";
8	StringTie	exon	428803	429628	1000	-	.	gene_id "ENSGALG00000054024"; transcript_id "MSTRG.19378.2"; exon_number "2"; class_code "j";
8	StringTie	exon	430514	431036	1000	-	.	gene_id "ENSGALG00000054024"; transcript_id "MSTRG.19378.2"; exon_number "3"; class_code "j";
8	StringTie	exon	1572030	1572651	1000	-	.	gene_id "ENSGALG00000046646"; transcript_id "MSTRG.19402.2"; exon_number "1"; class_code "j";
8	StringTie	exon	1572954	1573081	1000	-	.	gene_id "ENSGALG00000046646"; transcript_id "MSTRG.19402.2"; exon_number "2"; class_code "j";
8	StringTie	exon	1573172	1573352	1000	-	.	gene_id "ENSGALG00000046646"; transcript_id "MSTRG.19402.2"; exon_number "3"; class_code "j";
8	StringTie	exon	1573650	1573745	1000	-	.	gene_id "ENSGALG00000046646"; transcript_id "MSTRG.19402.2"; exon_number "4"; class_code "j";
8	StringTie	exon	1578193	1579027	1000	-	.	gene_id "ENSGALG00000046646"; transcript_id "MSTRG.19402.2"; exon_number "5"; class_code "j";
8	StringTie	exon	2324219	2324423	1000	+	.	gene_id "MSTRG.19427"; transcript_id "MSTRG.19427.1"; exon_number "1"; class_code "u";
8	StringTie	exon	2354961	2355074	1000	+	.	gene_id "MSTRG.19427"; transcript_id "MSTRG.19427.1"; exon_number "2"; class_code "u";
8	StringTie	exon	2384110	2387175	1000	+	.	gene_id "MSTRG.19427"; transcript_id "MSTRG.19427.1"; exon_number "3"; class_code "u";
8	StringTie	exon	2387260	2388204	1000	+	.	gene_id "MSTRG.19427"; transcript_id "MSTRG.19427.1"; exon_number "4"; class_code "u";
8	StringTie	exon	2388279	2390953	1000	+	.	gene_id "MSTRG.19427"; transcript_id "MSTRG.19427.1"; exon_number "5"; class_code "u";
8	StringTie	exon	2621243	2621596	1000	+	.	gene_id "MSTRG.19433"; transcript_id "MSTRG.19433.1"; exon_number "1"; class_code "u";
8	StringTie	exon	2626360	2626573	1000	+	.	gene_id "MSTRG.19433"; transcript_id "MSTRG.19433.1"; exon_number "2"; class_code "u";
1	StringTie	exon	113806960	113809589	1000	+	.	gene_id "ENSGALG00000052407"; transcript_id "MSTRG.1945.3"; exon_number "1"; class_code "j";
1	StringTie	exon	113810244	113810623	1000	+	.	gene_id "ENSGALG00000052407"; transcript_id "MSTRG.1945.3"; exon_number "2"; class_code "j";
1	StringTie	exon	113807125	113809315	1000	+	.	gene_id "ENSGALG00000052407"; transcript_id "MSTRG.1945.4"; exon_number "1"; class_code "j";
1	StringTie	exon	113811496	113812130	1000	+	.	gene_id "ENSGALG00000052407"; transcript_id "MSTRG.1945.4"; exon_number "2"; class_code "j";
1	StringTie	exon	113828932	113829174	1000	+	.	gene_id "ENSGALG00000034279"; transcript_id "MSTRG.1947.3"; exon_number "1"; class_code "j";
1	StringTie	exon	113829710	113830186	1000	+	.	gene_id "ENSGALG00000034279"; transcript_id "MSTRG.1947.3"; exon_number "2"; class_code "j";
1	StringTie	exon	113830316	113830912	1000	+	.	gene_id "ENSGALG00000034279"; transcript_id "MSTRG.1947.3"; exon_number "3"; class_code "j";
1	StringTie	exon	113943617	113944356	1000	+	.	gene_id "ENSGALG00000037064"; transcript_id "MSTRG.1949.1"; exon_number "1"; class_code "j";
1	StringTie	exon	113949329	113951510	1000	+	.	gene_id "ENSGALG00000037064"; transcript_id "MSTRG.1949.1"; exon_number "2"; class_code "j";
8	StringTie	exon	6016317	6016358	1000	-	.	gene_id "ENSGALG00000043754"; transcript_id "MSTRG.19537.1"; exon_number "1"; class_code "x";
8	StringTie	exon	6017384	6017660	1000	-	.	gene_id "ENSGALG00000043754"; transcript_id "MSTRG.19537.1"; exon_number "2"; class_code "x";
8	StringTie	exon	7040244	7040332	1000	+	.	gene_id "ENSGALG00000053577"; transcript_id "MSTRG.19573.1"; exon_number "1"; class_code "j";
8	StringTie	exon	7048651	7048788	1000	+	.	gene_id "ENSGALG00000053577"; transcript_id "MSTRG.19573.1"; exon_number "2"; class_code "j";
8	StringTie	exon	7070432	7070561	1000	+	.	gene_id "ENSGALG00000053577"; transcript_id "MSTRG.19573.1"; exon_number "3"; class_code "j";
8	StringTie	exon	7072599	7072677	1000	+	.	gene_id "ENSGALG00000053577"; transcript_id "MSTRG.19573.1"; exon_number "4"; class_code "j";
8	StringTie	exon	7077943	7078725	1000	+	.	gene_id "ENSGALG00000053577"; transcript_id "MSTRG.19573.1"; exon_number "5"; class_code "j";
8	StringTie	exon	7087034	7087143	1000	+	.	gene_id "ENSGALG00000053577"; transcript_id "MSTRG.19573.1"; exon_number "6"; class_code "j";
8	StringTie	exon	7443329	7445703	1000	-	.	gene_id "MSTRG.19580"; transcript_id "MSTRG.19580.1"; exon_number "1"; class_code "u";
8	StringTie	exon	7446277	7446508	1000	-	.	gene_id "MSTRG.19580"; transcript_id "MSTRG.19580.1"; exon_number "2"; class_code "u";
8	StringTie	exon	7791331	7791447	1000	+	.	gene_id "ENSGALG00000047143"; transcript_id "MSTRG.19588.1"; exon_number "1"; class_code "x";
8	StringTie	exon	7792461	7792509	1000	+	.	gene_id "ENSGALG00000047143"; transcript_id "MSTRG.19588.1"; exon_number "2"; class_code "x";
8	StringTie	exon	7793027	7793066	1000	+	.	gene_id "ENSGALG00000047143"; transcript_id "MSTRG.19588.1"; exon_number "3"; class_code "x";
8	StringTie	exon	7793339	7793375	1000	+	.	gene_id "ENSGALG00000047143"; transcript_id "MSTRG.19588.1"; exon_number "4"; class_code "x";
8	StringTie	exon	7793780	7793810	1000	+	.	gene_id "ENSGALG00000047143"; transcript_id "MSTRG.19588.1"; exon_number "5"; class_code "x";
8	StringTie	exon	7794036	7794126	1000	+	.	gene_id "ENSGALG00000047143"; transcript_id "MSTRG.19588.1"; exon_number "6"; class_code "x";
8	StringTie	exon	7794718	7794743	1000	+	.	gene_id "ENSGALG00000047143"; transcript_id "MSTRG.19588.1"; exon_number "7"; class_code "x";
8	StringTie	exon	7795175	7795224	1000	+	.	gene_id "ENSGALG00000047143"; transcript_id "MSTRG.19588.1"; exon_number "8"; class_code "x";
8	StringTie	exon	7795967	7796015	1000	+	.	gene_id "ENSGALG00000047143"; transcript_id "MSTRG.19588.1"; exon_number "9"; class_code "x";
8	StringTie	exon	7796524	7796568	1000	+	.	gene_id "ENSGALG00000047143"; transcript_id "MSTRG.19588.1"; exon_number "10"; class_code "x";
8	StringTie	exon	7797432	7797462	1000	+	.	gene_id "ENSGALG00000047143"; transcript_id "MSTRG.19588.1"; exon_number "11"; class_code "x";
8	StringTie	exon	7797647	7797686	1000	+	.	gene_id "ENSGALG00000047143"; transcript_id "MSTRG.19588.1"; exon_number "12"; class_code "x";
8	StringTie	exon	7797854	7798337	1000	+	.	gene_id "ENSGALG00000047143"; transcript_id "MSTRG.19588.1"; exon_number "13"; class_code "x";
8	StringTie	exon	7822005	7822573	1000	+	.	gene_id "MSTRG.19591"; transcript_id "MSTRG.19591.1"; exon_number "1"; class_code "u";
8	StringTie	exon	7825871	7826068	1000	+	.	gene_id "MSTRG.19591"; transcript_id "MSTRG.19591.1"; exon_number "2"; class_code "u";
8	StringTie	exon	7829921	7830284	1000	+	.	gene_id "MSTRG.19591"; transcript_id "MSTRG.19591.1"; exon_number "3"; class_code "u";
8	StringTie	exon	7831516	7833716	1000	+	.	gene_id "MSTRG.19591"; transcript_id "MSTRG.19591.1"; exon_number "4"; class_code "u";
8	StringTie	exon	7822029	7822573	1000	+	.	gene_id "MSTRG.19591"; transcript_id "MSTRG.19591.2"; exon_number "1"; class_code "u";
8	StringTie	exon	7822812	7822901	1000	+	.	gene_id "MSTRG.19591"; transcript_id "MSTRG.19591.2"; exon_number "2"; class_code "u";
8	StringTie	exon	7825871	7826068	1000	+	.	gene_id "MSTRG.19591"; transcript_id "MSTRG.19591.2"; exon_number "3"; class_code "u";
8	StringTie	exon	7829921	7830284	1000	+	.	gene_id "MSTRG.19591"; transcript_id "MSTRG.19591.2"; exon_number "4"; class_code "u";
8	StringTie	exon	7831516	7831715	1000	+	.	gene_id "MSTRG.19591"; transcript_id "MSTRG.19591.2"; exon_number "5"; class_code "u";
8	StringTie	exon	7834150	7840010	1000	+	.	gene_id "MSTRG.19591"; transcript_id "MSTRG.19591.2"; exon_number "6"; class_code "u";
8	StringTie	exon	7822044	7822573	1000	+	.	gene_id "MSTRG.19591"; transcript_id "MSTRG.19591.3"; exon_number "1"; class_code "u";
8	StringTie	exon	7822789	7822901	1000	+	.	gene_id "MSTRG.19591"; transcript_id "MSTRG.19591.3"; exon_number "2"; class_code "u";
8	StringTie	exon	7825871	7826068	1000	+	.	gene_id "MSTRG.19591"; transcript_id "MSTRG.19591.3"; exon_number "3"; class_code "u";
8	StringTie	exon	7831516	7836455	1000	+	.	gene_id "MSTRG.19591"; transcript_id "MSTRG.19591.3"; exon_number "4"; class_code "u";
8	StringTie	exon	7836981	7840010	1000	+	.	gene_id "MSTRG.19591"; transcript_id "MSTRG.19591.3"; exon_number "5"; class_code "u";
8	StringTie	exon	7822112	7822573	1000	+	.	gene_id "MSTRG.19591"; transcript_id "MSTRG.19591.4"; exon_number "1"; class_code "u";
8	StringTie	exon	7822789	7822901	1000	+	.	gene_id "MSTRG.19591"; transcript_id "MSTRG.19591.4"; exon_number "2"; class_code "u";
8	StringTie	exon	7825871	7826068	1000	+	.	gene_id "MSTRG.19591"; transcript_id "MSTRG.19591.4"; exon_number "3"; class_code "u";
8	StringTie	exon	7829921	7830284	1000	+	.	gene_id "MSTRG.19591"; transcript_id "MSTRG.19591.4"; exon_number "4"; class_code "u";
8	StringTie	exon	7831516	7836455	1000	+	.	gene_id "MSTRG.19591"; transcript_id "MSTRG.19591.4"; exon_number "5"; class_code "u";
8	StringTie	exon	7836981	7837796	1000	+	.	gene_id "MSTRG.19591"; transcript_id "MSTRG.19591.4"; exon_number "6"; class_code "u";
8	StringTie	exon	8602580	8604189	1000	-	.	gene_id "ENSGALG00000052085"; transcript_id "MSTRG.19607.1"; exon_number "1"; class_code "j";
8	StringTie	exon	8609381	8609421	1000	-	.	gene_id "ENSGALG00000052085"; transcript_id "MSTRG.19607.1"; exon_number "2"; class_code "j";
8	StringTie	exon	8611122	8611224	1000	-	.	gene_id "ENSGALG00000052085"; transcript_id "MSTRG.19607.1"; exon_number "3"; class_code "j";
8	StringTie	exon	8616014	8616368	1000	-	.	gene_id "ENSGALG00000052085"; transcript_id "MSTRG.19607.1"; exon_number "4"; class_code "j";
8	StringTie	exon	8616645	8617131	1000	-	.	gene_id "ENSGALG00000052085"; transcript_id "MSTRG.19607.1"; exon_number "5"; class_code "j";
8	StringTie	exon	11251818	11252759	1000	-	.	gene_id "ENSGALG00000034230"; transcript_id "MSTRG.19621.3"; exon_number "1"; class_code "j";
8	StringTie	exon	11255918	11255986	1000	-	.	gene_id "ENSGALG00000034230"; transcript_id "MSTRG.19621.3"; exon_number "2"; class_code "j";
8	StringTie	exon	11256922	11257043	1000	-	.	gene_id "ENSGALG00000034230"; transcript_id "MSTRG.19621.3"; exon_number "3"; class_code "j";
8	StringTie	exon	11747531	11748288	1000	+	.	gene_id "ENSGALG00000052635"; transcript_id "MSTRG.19627.1"; exon_number "1"; class_code "x";
8	StringTie	exon	11770473	11770545	1000	+	.	gene_id "ENSGALG00000052635"; transcript_id "MSTRG.19627.1"; exon_number "2"; class_code "x";
8	StringTie	exon	12300864	12303678	1000	-	.	gene_id "ENSGALG00000005277"; transcript_id "MSTRG.19643.2"; exon_number "1"; class_code "j";
8	StringTie	exon	12303758	12304795	1000	-	.	gene_id "ENSGALG00000005277"; transcript_id "MSTRG.19643.2"; exon_number "2"; class_code "j";
8	StringTie	exon	12812836	12813353	1000	+	.	gene_id "ENSGALG00000052139"; transcript_id "MSTRG.19660.1"; exon_number "1"; class_code "j";
8	StringTie	exon	12843708	12843770	1000	+	.	gene_id "ENSGALG00000052139"; transcript_id "MSTRG.19660.1"; exon_number "2"; class_code "j";
8	StringTie	exon	12845987	12846193	1000	+	.	gene_id "ENSGALG00000052139"; transcript_id "MSTRG.19660.1"; exon_number "3"; class_code "j";
8	StringTie	exon	12846560	12850979	1000	+	.	gene_id "ENSGALG00000052139"; transcript_id "MSTRG.19660.1"; exon_number "4"; class_code "j";
8	StringTie	exon	12918472	12918644	1000	+	.	gene_id "ENSGALG00000048736"; transcript_id "MSTRG.19662.1"; exon_number "1"; class_code "j";
8	StringTie	exon	12920190	12920424	1000	+	.	gene_id "ENSGALG00000048736"; transcript_id "MSTRG.19662.1"; exon_number "2"; class_code "j";
8	StringTie	exon	12922674	12922788	1000	+	.	gene_id "ENSGALG00000048736"; transcript_id "MSTRG.19662.1"; exon_number "3"; class_code "j";
8	StringTie	exon	12922914	12923223	1000	+	.	gene_id "ENSGALG00000048736"; transcript_id "MSTRG.19662.1"; exon_number "4"; class_code "j";
8	StringTie	exon	12958515	12963366	1000	+	.	gene_id "ENSGALG00000048736"; transcript_id "MSTRG.19662.1"; exon_number "5"; class_code "j";
8	StringTie	exon	13782912	13783167	1000	+	.	gene_id "ENSGALG00000005583"; transcript_id "MSTRG.19678.3"; exon_number "1"; class_code "j";
8	StringTie	exon	13787115	13787237	1000	+	.	gene_id "ENSGALG00000005583"; transcript_id "MSTRG.19678.3"; exon_number "2"; class_code "j";
8	StringTie	exon	13795124	13795234	1000	+	.	gene_id "ENSGALG00000005583"; transcript_id "MSTRG.19678.3"; exon_number "3"; class_code "j";
8	StringTie	exon	13801725	13802046	1000	+	.	gene_id "ENSGALG00000005583"; transcript_id "MSTRG.19678.3"; exon_number "4"; class_code "j";
1	StringTie	exon	114489204	114489682	1000	-	.	gene_id "MSTRG.1968"; transcript_id "MSTRG.1968.1"; exon_number "1"; class_code "u";
1	StringTie	exon	114489787	114490586	1000	-	.	gene_id "MSTRG.1968"; transcript_id "MSTRG.1968.1"; exon_number "2"; class_code "u";
8	StringTie	exon	14135546	14137499	1000	-	.	gene_id "ENSGALG00000005776"; transcript_id "MSTRG.19688.1"; exon_number "1"; class_code "j";
8	StringTie	exon	14137610	14137655	1000	-	.	gene_id "ENSGALG00000005776"; transcript_id "MSTRG.19688.1"; exon_number "2"; class_code "j";
8	StringTie	exon	14138331	14138419	1000	-	.	gene_id "ENSGALG00000005776"; transcript_id "MSTRG.19688.1"; exon_number "3"; class_code "j";
8	StringTie	exon	14139158	14139215	1000	-	.	gene_id "ENSGALG00000005776"; transcript_id "MSTRG.19688.1"; exon_number "4"; class_code "j";
8	StringTie	exon	14140576	14140619	1000	-	.	gene_id "ENSGALG00000005776"; transcript_id "MSTRG.19688.1"; exon_number "5"; class_code "j";
8	StringTie	exon	14140708	14140780	1000	-	.	gene_id "ENSGALG00000005776"; transcript_id "MSTRG.19688.1"; exon_number "6"; class_code "j";
8	StringTie	exon	14148503	14148547	1000	-	.	gene_id "ENSGALG00000005776"; transcript_id "MSTRG.19688.1"; exon_number "7"; class_code "j";
8	StringTie	exon	14148945	14148996	1000	-	.	gene_id "ENSGALG00000005776"; transcript_id "MSTRG.19688.1"; exon_number "8"; class_code "j";
8	StringTie	exon	14149456	14149506	1000	-	.	gene_id "ENSGALG00000005776"; transcript_id "MSTRG.19688.1"; exon_number "9"; class_code "j";
8	StringTie	exon	14158846	14159560	1000	-	.	gene_id "ENSGALG00000005776"; transcript_id "MSTRG.19688.1"; exon_number "10"; class_code "j";
8	StringTie	exon	14135867	14137499	1000	-	.	gene_id "ENSGALG00000005776"; transcript_id "MSTRG.19688.2"; exon_number "1"; class_code "j";
8	StringTie	exon	14137610	14137736	1000	-	.	gene_id "ENSGALG00000005776"; transcript_id "MSTRG.19688.2"; exon_number "2"; class_code "j";
8	StringTie	exon	14138331	14138419	1000	-	.	gene_id "ENSGALG00000005776"; transcript_id "MSTRG.19688.2"; exon_number "3"; class_code "j";
8	StringTie	exon	14139158	14139215	1000	-	.	gene_id "ENSGALG00000005776"; transcript_id "MSTRG.19688.2"; exon_number "4"; class_code "j";
8	StringTie	exon	14140576	14140619	1000	-	.	gene_id "ENSGALG00000005776"; transcript_id "MSTRG.19688.2"; exon_number "5"; class_code "j";
8	StringTie	exon	14140708	14140780	1000	-	.	gene_id "ENSGALG00000005776"; transcript_id "MSTRG.19688.2"; exon_number "6"; class_code "j";
8	StringTie	exon	14148503	14148547	1000	-	.	gene_id "ENSGALG00000005776"; transcript_id "MSTRG.19688.2"; exon_number "7"; class_code "j";
8	StringTie	exon	14148945	14148996	1000	-	.	gene_id "ENSGALG00000005776"; transcript_id "MSTRG.19688.2"; exon_number "8"; class_code "j";
8	StringTie	exon	14149456	14149506	1000	-	.	gene_id "ENSGALG00000005776"; transcript_id "MSTRG.19688.2"; exon_number "9"; class_code "j";
8	StringTie	exon	14158846	14159030	1000	-	.	gene_id "ENSGALG00000005776"; transcript_id "MSTRG.19688.2"; exon_number "10"; class_code "j";
8	StringTie	exon	14851359	14851465	1000	+	.	gene_id "MSTRG.19708"; transcript_id "MSTRG.19708.1"; exon_number "1"; class_code "u";
8	StringTie	exon	14851819	14852872	1000	+	.	gene_id "MSTRG.19708"; transcript_id "MSTRG.19708.1"; exon_number "2"; class_code "u";
8	StringTie	exon	15451384	15452250	1000	-	.	gene_id "ENSGALG00000046985"; transcript_id "MSTRG.19718.1"; exon_number "1"; class_code "j";
8	StringTie	exon	15453069	15453951	1000	-	.	gene_id "ENSGALG00000046985"; transcript_id "MSTRG.19718.1"; exon_number "2"; class_code "j";
8	StringTie	exon	15454043	15454184	1000	-	.	gene_id "ENSGALG00000046985"; transcript_id "MSTRG.19718.1"; exon_number "3"; class_code "j";
8	StringTie	exon	15455522	15455609	1000	-	.	gene_id "ENSGALG00000046985"; transcript_id "MSTRG.19718.1"; exon_number "4"; class_code "j";
8	StringTie	exon	15455711	15456089	1000	-	.	gene_id "ENSGALG00000046985"; transcript_id "MSTRG.19718.1"; exon_number "5"; class_code "j";
8	StringTie	exon	15451529	15452250	1000	-	.	gene_id "ENSGALG00000046985"; transcript_id "MSTRG.19718.2"; exon_number "1"; class_code "j";
8	StringTie	exon	15452630	15452686	1000	-	.	gene_id "ENSGALG00000046985"; transcript_id "MSTRG.19718.2"; exon_number "2"; class_code "j";
1	StringTie	exon	114573859	114574137	1000	-	.	gene_id "MSTRG.1972"; transcript_id "MSTRG.1972.1"; exon_number "1"; class_code "u";
1	StringTie	exon	114575302	114575635	1000	-	.	gene_id "MSTRG.1972"; transcript_id "MSTRG.1972.1"; exon_number "2"; class_code "u";
8	StringTie	exon	16113133	16113628	1000	+	.	gene_id "ENSGALG00000006252"; transcript_id "MSTRG.19733.1"; exon_number "1"; class_code "x";
8	StringTie	exon	16115234	16115394	1000	+	.	gene_id "ENSGALG00000006252"; transcript_id "MSTRG.19733.1"; exon_number "2"; class_code "x";
8	StringTie	exon	16116145	16116320	1000	+	.	gene_id "ENSGALG00000006252"; transcript_id "MSTRG.19733.1"; exon_number "3"; class_code "x";
8	StringTie	exon	16118301	16120078	1000	+	.	gene_id "ENSGALG00000006252"; transcript_id "MSTRG.19733.1"; exon_number "4"; class_code "x";
1	StringTie	exon	114589992	114590709	1000	-	.	gene_id "ENSGALG00000016266"; transcript_id "MSTRG.1974.3"; exon_number "1"; class_code "j";
1	StringTie	exon	114594574	114594623	1000	-	.	gene_id "ENSGALG00000016266"; transcript_id "MSTRG.1974.3"; exon_number "2"; class_code "j";
1	StringTie	exon	114603977	114604098	1000	-	.	gene_id "ENSGALG00000016266"; transcript_id "MSTRG.1974.3"; exon_number "3"; class_code "j";
8	StringTie	exon	18432761	18432959	1000	+	.	gene_id "MSTRG.19781"; transcript_id "MSTRG.19781.1"; exon_number "1"; class_code "u";
8	StringTie	exon	18442786	18442810	1000	+	.	gene_id "MSTRG.19781"; transcript_id "MSTRG.19781.1"; exon_number "2"; class_code "u";
8	StringTie	exon	21613802	21614073	1000	-	.	gene_id "ENSGALG00000053184"; transcript_id "MSTRG.19870.1"; exon_number "1"; class_code "x";
8	StringTie	exon	21628179	21628193	1000	-	.	gene_id "ENSGALG00000053184"; transcript_id "MSTRG.19870.1"; exon_number "2"; class_code "x";
8	StringTie	exon	25616595	25616691	1000	+	.	gene_id "MSTRG.19968"; transcript_id "MSTRG.19968.1"; exon_number "1"; class_code "u";
8	StringTie	exon	25617219	25617510	1000	+	.	gene_id "MSTRG.19968"; transcript_id "MSTRG.19968.1"; exon_number "2"; class_code "u";
8	StringTie	exon	25617602	25618172	1000	+	.	gene_id "MSTRG.19968"; transcript_id "MSTRG.19968.1"; exon_number "3"; class_code "u";
8	StringTie	exon	26093185	26095159	1000	-	.	gene_id "ENSGALG00000010826"; transcript_id "MSTRG.19979.1"; exon_number "1"; class_code "x";
8	StringTie	exon	26095955	26096132	1000	-	.	gene_id "ENSGALG00000010826"; transcript_id "MSTRG.19979.1"; exon_number "2"; class_code "x";
8	StringTie	exon	26110377	26110530	1000	-	.	gene_id "ENSGALG00000010826"; transcript_id "MSTRG.19979.1"; exon_number "3"; class_code "x";
8	StringTie	exon	26941700	26942008	1000	-	.	gene_id "ENSGALG00000042168"; transcript_id "MSTRG.19994.1"; exon_number "1"; class_code "j";
8	StringTie	exon	26945628	26945697	1000	-	.	gene_id "ENSGALG00000042168"; transcript_id "MSTRG.19994.1"; exon_number "2"; class_code "j";
8	StringTie	exon	26975801	26975911	1000	-	.	gene_id "ENSGALG00000042168"; transcript_id "MSTRG.19994.1"; exon_number "3"; class_code "j";
8	StringTie	exon	26976406	26976479	1000	-	.	gene_id "ENSGALG00000042168"; transcript_id "MSTRG.19994.1"; exon_number "4"; class_code "j";
8	StringTie	exon	26980144	26980252	1000	-	.	gene_id "ENSGALG00000042168"; transcript_id "MSTRG.19994.1"; exon_number "5"; class_code "j";
8	StringTie	exon	26990150	26990273	1000	-	.	gene_id "ENSGALG00000042168"; transcript_id "MSTRG.19994.1"; exon_number "6"; class_code "j";
8	StringTie	exon	26990943	26991207	1000	-	.	gene_id "ENSGALG00000042168"; transcript_id "MSTRG.19994.1"; exon_number "7"; class_code "j";
8	StringTie	exon	26945628	26945697	1000	-	.	gene_id "ENSGALG00000042168"; transcript_id "MSTRG.19994.2"; exon_number "1"; class_code "j";
8	StringTie	exon	26975801	26975911	1000	-	.	gene_id "ENSGALG00000042168"; transcript_id "MSTRG.19994.2"; exon_number "2"; class_code "j";
8	StringTie	exon	26976406	26976479	1000	-	.	gene_id "ENSGALG00000042168"; transcript_id "MSTRG.19994.2"; exon_number "3"; class_code "j";
8	StringTie	exon	26980144	26980252	1000	-	.	gene_id "ENSGALG00000042168"; transcript_id "MSTRG.19994.2"; exon_number "4"; class_code "j";
8	StringTie	exon	26990150	26990273	1000	-	.	gene_id "ENSGALG00000042168"; transcript_id "MSTRG.19994.2"; exon_number "5"; class_code "j";
8	StringTie	exon	26991357	26991634	1000	-	.	gene_id "ENSGALG00000042168"; transcript_id "MSTRG.19994.2"; exon_number "6"; class_code "j";
8	StringTie	exon	26973508	26974706	1000	-	.	gene_id "ENSGALG00000042168"; transcript_id "MSTRG.19994.3"; exon_number "1"; class_code "j";
8	StringTie	exon	26975801	26975911	1000	-	.	gene_id "ENSGALG00000042168"; transcript_id "MSTRG.19994.3"; exon_number "2"; class_code "j";
8	StringTie	exon	26976406	26976479	1000	-	.	gene_id "ENSGALG00000042168"; transcript_id "MSTRG.19994.3"; exon_number "3"; class_code "j";
8	StringTie	exon	26980144	26980252	1000	-	.	gene_id "ENSGALG00000042168"; transcript_id "MSTRG.19994.3"; exon_number "4"; class_code "j";
8	StringTie	exon	26990150	26990273	1000	-	.	gene_id "ENSGALG00000042168"; transcript_id "MSTRG.19994.3"; exon_number "5"; class_code "j";
8	StringTie	exon	26990943	26991621	1000	-	.	gene_id "ENSGALG00000042168"; transcript_id "MSTRG.19994.3"; exon_number "6"; class_code "j";
8	StringTie	exon	28720399	28720672	1000	-	.	gene_id "ENSGALG00000029375"; transcript_id "MSTRG.20045.1"; exon_number "1"; class_code "j";
8	StringTie	exon	28723038	28723233	1000	-	.	gene_id "ENSGALG00000029375"; transcript_id "MSTRG.20045.1"; exon_number "2"; class_code "j";
8	StringTie	exon	28730834	28730928	1000	-	.	gene_id "ENSGALG00000029375"; transcript_id "MSTRG.20045.1"; exon_number "3"; class_code "j";
8	StringTie	exon	28731579	28731733	1000	-	.	gene_id "ENSGALG00000029375"; transcript_id "MSTRG.20045.1"; exon_number "4"; class_code "j";
8	StringTie	exon	28861588	28864539	1000	-	.	gene_id "ENSGALG00000011094"; transcript_id "MSTRG.20049.2"; exon_number "1"; class_code "x";
8	StringTie	exon	28864846	28865828	1000	-	.	gene_id "ENSGALG00000011094"; transcript_id "MSTRG.20049.2"; exon_number "2"; class_code "x";
8	StringTie	exon	29044378	29046553	1000	-	.	gene_id "ENSGALG00000026591"; transcript_id "MSTRG.20062.1"; exon_number "1"; class_code "j";
8	StringTie	exon	29047204	29047320	1000	-	.	gene_id "ENSGALG00000026591"; transcript_id "MSTRG.20062.1"; exon_number "2"; class_code "j";
8	StringTie	exon	29055864	29055963	1000	-	.	gene_id "ENSGALG00000026591"; transcript_id "MSTRG.20062.1"; exon_number "3"; class_code "j";
8	StringTie	exon	29056620	29056677	1000	-	.	gene_id "ENSGALG00000026591"; transcript_id "MSTRG.20062.1"; exon_number "4"; class_code "j";
8	StringTie	exon	29058223	29058309	1000	-	.	gene_id "ENSGALG00000026591"; transcript_id "MSTRG.20062.1"; exon_number "5"; class_code "j";
8	StringTie	exon	29063139	29063231	1000	-	.	gene_id "ENSGALG00000026591"; transcript_id "MSTRG.20062.1"; exon_number "6"; class_code "j";
9	StringTie	exon	910076	910392	1000	+	.	gene_id "MSTRG.20108"; transcript_id "MSTRG.20108.1"; exon_number "1"; class_code "u";
9	StringTie	exon	910999	912912	1000	+	.	gene_id "MSTRG.20108"; transcript_id "MSTRG.20108.1"; exon_number "2"; class_code "u";
9	StringTie	exon	917900	918587	1000	+	.	gene_id "MSTRG.20109"; transcript_id "MSTRG.20109.1"; exon_number "1"; class_code "u";
9	StringTie	exon	922906	923134	1000	+	.	gene_id "MSTRG.20109"; transcript_id "MSTRG.20109.1"; exon_number "2"; class_code "u";
9	StringTie	exon	1573348	1573776	1000	+	.	gene_id "ENSGALG00000002043"; transcript_id "MSTRG.20131.1"; exon_number "1"; class_code "x";
9	StringTie	exon	1576395	1577958	1000	+	.	gene_id "ENSGALG00000002043"; transcript_id "MSTRG.20131.1"; exon_number "2"; class_code "x";
9	StringTie	exon	2359589	2360126	1000	+	.	gene_id "MSTRG.20141"; transcript_id "MSTRG.20141.1"; exon_number "1"; class_code "u";
9	StringTie	exon	2363872	2364182	1000	+	.	gene_id "MSTRG.20141"; transcript_id "MSTRG.20141.1"; exon_number "2"; class_code "u";
9	StringTie	exon	3138219	3146153	1000	-	.	gene_id "ENSGALG00000006724"; transcript_id "MSTRG.20157.1"; exon_number "1"; class_code "j";
9	StringTie	exon	3159670	3159854	1000	-	.	gene_id "ENSGALG00000006724"; transcript_id "MSTRG.20157.1"; exon_number "2"; class_code "j";
9	StringTie	exon	3138221	3146153	1000	-	.	gene_id "ENSGALG00000006724"; transcript_id "MSTRG.20157.2"; exon_number "1"; class_code "j";
9	StringTie	exon	3147677	3147876	1000	-	.	gene_id "ENSGALG00000006724"; transcript_id "MSTRG.20157.2"; exon_number "2"; class_code "j";
9	StringTie	exon	3138450	3146153	1000	-	.	gene_id "ENSGALG00000006724"; transcript_id "MSTRG.20157.3"; exon_number "1"; class_code "j";
9	StringTie	exon	3175307	3175377	1000	-	.	gene_id "ENSGALG00000006724"; transcript_id "MSTRG.20157.3"; exon_number "2"; class_code "j";
9	StringTie	exon	3538377	3546289	1000	-	.	gene_id "ENSGALG00000051989"; transcript_id "MSTRG.20158.1"; exon_number "1"; class_code "j";
9	StringTie	exon	3548082	3548259	1000	-	.	gene_id "ENSGALG00000051989"; transcript_id "MSTRG.20158.1"; exon_number "2"; class_code "j";
9	StringTie	exon	3549847	3550021	1000	-	.	gene_id "ENSGALG00000051989"; transcript_id "MSTRG.20158.1"; exon_number "3"; class_code "j";
9	StringTie	exon	3550121	3553194	1000	-	.	gene_id "ENSGALG00000051989"; transcript_id "MSTRG.20158.1"; exon_number "4"; class_code "j";
9	StringTie	exon	3553553	3553836	1000	-	.	gene_id "ENSGALG00000051989"; transcript_id "MSTRG.20158.1"; exon_number "5"; class_code "j";
9	StringTie	exon	3556152	3556334	1000	-	.	gene_id "ENSGALG00000051989"; transcript_id "MSTRG.20158.1"; exon_number "6"; class_code "j";
9	StringTie	exon	3552669	3553836	1000	-	.	gene_id "ENSGALG00000051989"; transcript_id "MSTRG.20158.3"; exon_number "1"; class_code "j";
9	StringTie	exon	3556152	3556342	1000	-	.	gene_id "ENSGALG00000051989"; transcript_id "MSTRG.20158.3"; exon_number "2"; class_code "j";
1	StringTie	exon	120007539	120007725	1000	+	.	gene_id "ENSGALG00000050891"; transcript_id "MSTRG.2016.2"; exon_number "1"; class_code "j";
1	StringTie	exon	120117260	120117304	1000	+	.	gene_id "ENSGALG00000050891"; transcript_id "MSTRG.2016.2"; exon_number "2"; class_code "j";
1	StringTie	exon	120194296	120202581	1000	+	.	gene_id "ENSGALG00000050891"; transcript_id "MSTRG.2016.2"; exon_number "3"; class_code "j";
9	StringTie	exon	3613934	3614024	1000	+	.	gene_id "MSTRG.20161"; transcript_id "MSTRG.20161.1"; exon_number "1"; class_code "u";
9	StringTie	exon	3622435	3623507	1000	+	.	gene_id "MSTRG.20161"; transcript_id "MSTRG.20161.1"; exon_number "2"; class_code "u";
9	StringTie	exon	3613966	3614024	1000	+	.	gene_id "MSTRG.20161"; transcript_id "MSTRG.20161.2"; exon_number "1"; class_code "u";
9	StringTie	exon	3614387	3614528	1000	+	.	gene_id "MSTRG.20161"; transcript_id "MSTRG.20161.2"; exon_number "2"; class_code "u";
9	StringTie	exon	3616788	3616846	1000	+	.	gene_id "MSTRG.20161"; transcript_id "MSTRG.20161.2"; exon_number "3"; class_code "u";
9	StringTie	exon	3617213	3617305	1000	+	.	gene_id "MSTRG.20161"; transcript_id "MSTRG.20161.2"; exon_number "4"; class_code "u";
9	StringTie	exon	3617454	3617694	1000	+	.	gene_id "MSTRG.20161"; transcript_id "MSTRG.20161.2"; exon_number "5"; class_code "u";
9	StringTie	exon	3614374	3614528	1000	+	.	gene_id "MSTRG.20161"; transcript_id "MSTRG.20161.3"; exon_number "1"; class_code "u";
9	StringTie	exon	3617213	3617305	1000	+	.	gene_id "MSTRG.20161"; transcript_id "MSTRG.20161.3"; exon_number "2"; class_code "u";
9	StringTie	exon	3617454	3617703	1000	+	.	gene_id "MSTRG.20161"; transcript_id "MSTRG.20161.3"; exon_number "3"; class_code "u";
9	StringTie	exon	5393247	5393339	1000	+	.	gene_id "ENSGALG00000052051"; transcript_id "MSTRG.20234.1"; exon_number "1"; class_code "j";
9	StringTie	exon	5393419	5393491	1000	+	.	gene_id "ENSGALG00000052051"; transcript_id "MSTRG.20234.1"; exon_number "2"; class_code "j";
9	StringTie	exon	5394182	5394271	1000	+	.	gene_id "ENSGALG00000052051"; transcript_id "MSTRG.20234.1"; exon_number "3"; class_code "j";
9	StringTie	exon	5394683	5396125	1000	+	.	gene_id "ENSGALG00000052051"; transcript_id "MSTRG.20234.1"; exon_number "4"; class_code "j";
9	StringTie	exon	5393247	5393339	1000	+	.	gene_id "ENSGALG00000052051"; transcript_id "MSTRG.20234.2"; exon_number "1"; class_code "j";
9	StringTie	exon	5393419	5393540	1000	+	.	gene_id "ENSGALG00000052051"; transcript_id "MSTRG.20234.2"; exon_number "2"; class_code "j";
9	StringTie	exon	5394182	5396125	1000	+	.	gene_id "ENSGALG00000052051"; transcript_id "MSTRG.20234.2"; exon_number "3"; class_code "j";
9	StringTie	exon	9500394	9500420	1000	-	.	gene_id "MSTRG.20321"; transcript_id "MSTRG.20321.1"; exon_number "1"; class_code "u";
9	StringTie	exon	9501433	9501513	1000	-	.	gene_id "MSTRG.20321"; transcript_id "MSTRG.20321.1"; exon_number "2"; class_code "u";
9	StringTie	exon	9502682	9502723	1000	-	.	gene_id "MSTRG.20321"; transcript_id "MSTRG.20321.1"; exon_number "3"; class_code "u";
9	StringTie	exon	9502897	9502932	1000	-	.	gene_id "MSTRG.20321"; transcript_id "MSTRG.20321.1"; exon_number "4"; class_code "u";
9	StringTie	exon	9503384	9503446	1000	-	.	gene_id "MSTRG.20321"; transcript_id "MSTRG.20321.1"; exon_number "5"; class_code "u";
9	StringTie	exon	9504062	9504097	1000	-	.	gene_id "MSTRG.20321"; transcript_id "MSTRG.20321.1"; exon_number "6"; class_code "u";
9	StringTie	exon	9504331	9504357	1000	-	.	gene_id "MSTRG.20321"; transcript_id "MSTRG.20321.1"; exon_number "7"; class_code "u";
9	StringTie	exon	9667199	9668941	1000	+	.	gene_id "ENSGALG00000021092"; transcript_id "MSTRG.20332.1"; exon_number "1"; class_code "x";
9	StringTie	exon	9681029	9681112	1000	+	.	gene_id "ENSGALG00000021092"; transcript_id "MSTRG.20332.1"; exon_number "2"; class_code "x";
9	StringTie	exon	9993946	9998933	1000	+	.	gene_id "ENSGALG00000002963"; transcript_id "MSTRG.20341.1"; exon_number "1"; class_code "x";
9	StringTie	exon	10004080	10004908	1000	+	.	gene_id "ENSGALG00000002963"; transcript_id "MSTRG.20341.1"; exon_number "2"; class_code "x";
9	StringTie	exon	12052027	12052296	1000	-	.	gene_id "MSTRG.20387"; transcript_id "MSTRG.20387.1"; exon_number "1"; class_code "u";
9	StringTie	exon	12052409	12052503	1000	-	.	gene_id "MSTRG.20387"; transcript_id "MSTRG.20387.1"; exon_number "2"; class_code "u";
1	StringTie	exon	122340308	122340448	1000	+	.	gene_id "ENSGALG00000016541"; transcript_id "MSTRG.2040.1"; exon_number "1"; class_code "x";
1	StringTie	exon	122345170	122348118	1000	+	.	gene_id "ENSGALG00000016541"; transcript_id "MSTRG.2040.1"; exon_number "2"; class_code "x";
9	StringTie	exon	13960840	13961839	1000	+	.	gene_id "ENSGALG00000026907"; transcript_id "MSTRG.20435.1"; exon_number "1"; class_code "j";
9	StringTie	exon	13961919	13962004	1000	+	.	gene_id "ENSGALG00000026907"; transcript_id "MSTRG.20435.1"; exon_number "2"; class_code "j";
9	StringTie	exon	13963340	13963456	1000	+	.	gene_id "ENSGALG00000026907"; transcript_id "MSTRG.20435.1"; exon_number "3"; class_code "j";
9	StringTie	exon	13964386	13968573	1000	+	.	gene_id "ENSGALG00000026907"; transcript_id "MSTRG.20435.1"; exon_number "4"; class_code "j";
9	StringTie	exon	14928893	14930190	1000	-	.	gene_id "MSTRG.20443"; transcript_id "MSTRG.20443.1"; exon_number "1"; class_code "u";
9	StringTie	exon	14930746	14931106	1000	-	.	gene_id "MSTRG.20443"; transcript_id "MSTRG.20443.1"; exon_number "2"; class_code "u";
9	StringTie	exon	15878855	15880089	1000	+	.	gene_id "ENSGALG00000008369"; transcript_id "MSTRG.20489.1"; exon_number "1"; class_code "x";
9	StringTie	exon	15880577	15882532	1000	+	.	gene_id "ENSGALG00000008369"; transcript_id "MSTRG.20489.1"; exon_number "2"; class_code "x";
9	StringTie	exon	15882617	15882815	1000	+	.	gene_id "ENSGALG00000008369"; transcript_id "MSTRG.20489.1"; exon_number "3"; class_code "x";
9	StringTie	exon	15890402	15892241	1000	+	.	gene_id "ENSGALG00000008369"; transcript_id "MSTRG.20489.1"; exon_number "4"; class_code "x";
9	StringTie	exon	16028978	16028997	1000	-	.	gene_id "ENSGALG00000045574"; transcript_id "MSTRG.20498.1"; exon_number "1"; class_code "j";
9	StringTie	exon	16029358	16029924	1000	-	.	gene_id "ENSGALG00000045574"; transcript_id "MSTRG.20498.1"; exon_number "2"; class_code "j";
9	StringTie	exon	16031392	16031608	1000	-	.	gene_id "ENSGALG00000045574"; transcript_id "MSTRG.20498.1"; exon_number "3"; class_code "j";
9	StringTie	exon	16032269	16032595	1000	-	.	gene_id "ENSGALG00000045574"; transcript_id "MSTRG.20498.1"; exon_number "4"; class_code "j";
9	StringTie	exon	18094823	18095471	1000	-	.	gene_id "ENSGALG00000039182"; transcript_id "MSTRG.20564.1"; exon_number "1"; class_code "i";
9	StringTie	exon	18096472	18096677	1000	-	.	gene_id "ENSGALG00000039182"; transcript_id "MSTRG.20564.1"; exon_number "2"; class_code "i";
9	StringTie	exon	21221768	21224179	1000	-	.	gene_id "ENSGALG00000053177"; transcript_id "MSTRG.20619.1"; exon_number "1"; class_code "j";
9	StringTie	exon	21238441	21238517	1000	-	.	gene_id "ENSGALG00000053177"; transcript_id "MSTRG.20619.1"; exon_number "2"; class_code "j";
9	StringTie	exon	21238942	21239041	1000	-	.	gene_id "ENSGALG00000053177"; transcript_id "MSTRG.20619.1"; exon_number "3"; class_code "j";
9	StringTie	exon	21241757	21241896	1000	-	.	gene_id "ENSGALG00000053177"; transcript_id "MSTRG.20619.1"; exon_number "4"; class_code "j";
9	StringTie	exon	21242403	21242544	1000	-	.	gene_id "ENSGALG00000053177"; transcript_id "MSTRG.20619.1"; exon_number "5"; class_code "j";
9	StringTie	exon	21270508	21270956	1000	-	.	gene_id "ENSGALG00000053177"; transcript_id "MSTRG.20619.1"; exon_number "6"; class_code "j";
9	StringTie	exon	21221996	21224179	1000	-	.	gene_id "ENSGALG00000053177"; transcript_id "MSTRG.20619.2"; exon_number "1"; class_code "j";
9	StringTie	exon	21238441	21238517	1000	-	.	gene_id "ENSGALG00000053177"; transcript_id "MSTRG.20619.2"; exon_number "2"; class_code "j";
9	StringTie	exon	21238942	21239041	1000	-	.	gene_id "ENSGALG00000053177"; transcript_id "MSTRG.20619.2"; exon_number "3"; class_code "j";
9	StringTie	exon	21241757	21241896	1000	-	.	gene_id "ENSGALG00000053177"; transcript_id "MSTRG.20619.2"; exon_number "4"; class_code "j";
9	StringTie	exon	21242403	21242544	1000	-	.	gene_id "ENSGALG00000053177"; transcript_id "MSTRG.20619.2"; exon_number "5"; class_code "j";
9	StringTie	exon	21270512	21270831	1000	-	.	gene_id "ENSGALG00000053177"; transcript_id "MSTRG.20619.2"; exon_number "6"; class_code "j";
9	StringTie	exon	21271228	21271324	1000	-	.	gene_id "ENSGALG00000053177"; transcript_id "MSTRG.20619.2"; exon_number "7"; class_code "j";
9	StringTie	exon	21222001	21224179	1000	-	.	gene_id "ENSGALG00000053177"; transcript_id "MSTRG.20619.4"; exon_number "1"; class_code "j";
9	StringTie	exon	21238941	21239041	1000	-	.	gene_id "ENSGALG00000053177"; transcript_id "MSTRG.20619.4"; exon_number "2"; class_code "j";
9	StringTie	exon	21241757	21241896	1000	-	.	gene_id "ENSGALG00000053177"; transcript_id "MSTRG.20619.4"; exon_number "3"; class_code "j";
9	StringTie	exon	21242403	21242544	1000	-	.	gene_id "ENSGALG00000053177"; transcript_id "MSTRG.20619.4"; exon_number "4"; class_code "j";
9	StringTie	exon	21270512	21270971	1000	-	.	gene_id "ENSGALG00000053177"; transcript_id "MSTRG.20619.4"; exon_number "5"; class_code "j";
9	StringTie	exon	21222076	21224179	1000	-	.	gene_id "ENSGALG00000053177"; transcript_id "MSTRG.20619.5"; exon_number "1"; class_code "j";
9	StringTie	exon	21238941	21239041	1000	-	.	gene_id "ENSGALG00000053177"; transcript_id "MSTRG.20619.5"; exon_number "2"; class_code "j";
9	StringTie	exon	21241757	21241896	1000	-	.	gene_id "ENSGALG00000053177"; transcript_id "MSTRG.20619.5"; exon_number "3"; class_code "j";
9	StringTie	exon	21242403	21242544	1000	-	.	gene_id "ENSGALG00000053177"; transcript_id "MSTRG.20619.5"; exon_number "4"; class_code "j";
9	StringTie	exon	21270508	21270979	1000	-	.	gene_id "ENSGALG00000053177"; transcript_id "MSTRG.20619.5"; exon_number "5"; class_code "j";
9	StringTie	exon	21248537	21249799	1000	-	.	gene_id "ENSGALG00000053177"; transcript_id "MSTRG.20619.9"; exon_number "1"; class_code "j";
9	StringTie	exon	21270512	21270933	1000	-	.	gene_id "ENSGALG00000053177"; transcript_id "MSTRG.20619.9"; exon_number "2"; class_code "j";
9	StringTie	exon	22635906	22636426	1000	+	.	gene_id "MSTRG.20648"; transcript_id "MSTRG.20648.1"; exon_number "1"; class_code "u";
9	StringTie	exon	22641193	22641235	1000	+	.	gene_id "MSTRG.20648"; transcript_id "MSTRG.20648.1"; exon_number "2"; class_code "u";
9	StringTie	exon	22914981	22919225	1000	-	.	gene_id "ENSGALG00000052525"; transcript_id "MSTRG.20659.1"; exon_number "1"; class_code "j";
9	StringTie	exon	22920089	22920268	1000	-	.	gene_id "ENSGALG00000052525"; transcript_id "MSTRG.20659.1"; exon_number "2"; class_code "j";
9	StringTie	exon	22923464	22923588	1000	-	.	gene_id "ENSGALG00000052525"; transcript_id "MSTRG.20659.1"; exon_number "3"; class_code "j";
9	StringTie	exon	23403380	23404281	1000	+	.	gene_id "ENSGALG00000010352"; transcript_id "MSTRG.20676.1"; exon_number "1"; class_code "x";
9	StringTie	exon	23407544	23411124	1000	+	.	gene_id "ENSGALG00000010352"; transcript_id "MSTRG.20676.1"; exon_number "2"; class_code "x";
KZ626819.1	StringTie	exon	112465	112717	1000	+	.	gene_id "ENSGALG00000054070"; transcript_id "MSTRG.20749.9"; exon_number "1"; class_code "j";
KZ626819.1	StringTie	exon	123585	124386	1000	+	.	gene_id "ENSGALG00000054070"; transcript_id "MSTRG.20749.9"; exon_number "2"; class_code "j";
KZ626833.1	StringTie	exon	10322	10481	1000	-	.	gene_id "MSTRG.20782"; transcript_id "MSTRG.20782.1"; exon_number "1"; class_code "u";
KZ626833.1	StringTie	exon	12163	12191	1000	-	.	gene_id "MSTRG.20782"; transcript_id "MSTRG.20782.1"; exon_number "2"; class_code "u";
KZ626833.1	StringTie	exon	15750	15941	1000	-	.	gene_id "MSTRG.20782"; transcript_id "MSTRG.20782.1"; exon_number "3"; class_code "u";
KZ626833.1	StringTie	exon	132875	132917	1000	-	.	gene_id "MSTRG.20784"; transcript_id "MSTRG.20784.1"; exon_number "1"; class_code "u";
KZ626833.1	StringTie	exon	133049	133128	1000	-	.	gene_id "MSTRG.20784"; transcript_id "MSTRG.20784.1"; exon_number "2"; class_code "u";
KZ626833.1	StringTie	exon	134075	134191	1000	-	.	gene_id "MSTRG.20784"; transcript_id "MSTRG.20784.1"; exon_number "3"; class_code "u";
KZ626833.1	StringTie	exon	183306	183939	1000	-	.	gene_id "MSTRG.20789"; transcript_id "MSTRG.20789.1"; exon_number "1"; class_code "u";
KZ626833.1	StringTie	exon	184315	184390	1000	-	.	gene_id "MSTRG.20789"; transcript_id "MSTRG.20789.1"; exon_number "2"; class_code "u";
KZ626833.1	StringTie	exon	185777	185959	1000	-	.	gene_id "MSTRG.20789"; transcript_id "MSTRG.20789.1"; exon_number "3"; class_code "u";
KZ626833.1	StringTie	exon	186373	186451	1000	-	.	gene_id "MSTRG.20789"; transcript_id "MSTRG.20789.1"; exon_number "4"; class_code "u";
KZ626833.1	StringTie	exon	188215	188440	1000	-	.	gene_id "MSTRG.20789"; transcript_id "MSTRG.20789.1"; exon_number "5"; class_code "u";
KZ626833.1	StringTie	exon	253092	253419	1000	-	.	gene_id "MSTRG.20797"; transcript_id "MSTRG.20797.1"; exon_number "1"; class_code "u";
KZ626833.1	StringTie	exon	253908	254827	1000	-	.	gene_id "MSTRG.20797"; transcript_id "MSTRG.20797.1"; exon_number "2"; class_code "u";
KZ626833.1	StringTie	exon	255824	256043	1000	+	.	gene_id "MSTRG.20798"; transcript_id "MSTRG.20798.1"; exon_number "1"; class_code "u";
KZ626833.1	StringTie	exon	261906	262040	1000	+	.	gene_id "MSTRG.20798"; transcript_id "MSTRG.20798.1"; exon_number "2"; class_code "u";
KZ626833.1	StringTie	exon	269476	269612	1000	+	.	gene_id "MSTRG.20798"; transcript_id "MSTRG.20798.1"; exon_number "3"; class_code "u";
KZ626834.1	StringTie	exon	163781	164135	1000	+	.	gene_id "MSTRG.20822"; transcript_id "MSTRG.20822.1"; exon_number "1"; class_code "u";
KZ626834.1	StringTie	exon	165820	165913	1000	+	.	gene_id "MSTRG.20822"; transcript_id "MSTRG.20822.1"; exon_number "2"; class_code "u";
KZ626834.1	StringTie	exon	166797	166821	1000	+	.	gene_id "MSTRG.20822"; transcript_id "MSTRG.20822.1"; exon_number "3"; class_code "u";
KZ626834.1	StringTie	exon	191397	191431	1000	-	.	gene_id "MSTRG.20825"; transcript_id "MSTRG.20825.1"; exon_number "1"; class_code "u";
KZ626834.1	StringTie	exon	192352	193114	1000	-	.	gene_id "MSTRG.20825"; transcript_id "MSTRG.20825.1"; exon_number "2"; class_code "u";
KZ626835.1	StringTie	exon	40997	41041	1000	-	.	gene_id "MSTRG.20829"; transcript_id "MSTRG.20829.1"; exon_number "1"; class_code "u";
KZ626835.1	StringTie	exon	41739	42331	1000	-	.	gene_id "MSTRG.20829"; transcript_id "MSTRG.20829.1"; exon_number "2"; class_code "u";
KZ626835.1	StringTie	exon	42389	42424	1000	-	.	gene_id "MSTRG.20829"; transcript_id "MSTRG.20829.1"; exon_number "3"; class_code "u";
KZ626835.1	StringTie	exon	598207	598445	1000	+	.	gene_id "MSTRG.20839"; transcript_id "MSTRG.20839.1"; exon_number "1"; class_code "u";
KZ626835.1	StringTie	exon	618820	618878	1000	+	.	gene_id "MSTRG.20839"; transcript_id "MSTRG.20839.1"; exon_number "2"; class_code "u";
KZ626835.1	StringTie	exon	735966	736431	1000	-	.	gene_id "MSTRG.20844"; transcript_id "MSTRG.20844.1"; exon_number "1"; class_code "u";
KZ626835.1	StringTie	exon	737209	737361	1000	-	.	gene_id "MSTRG.20844"; transcript_id "MSTRG.20844.1"; exon_number "2"; class_code "u";
KZ626835.1	StringTie	exon	878924	879042	1000	+	.	gene_id "ENSGALG00000035783"; transcript_id "MSTRG.20847.1"; exon_number "1"; class_code "i";
KZ626835.1	StringTie	exon	880007	880644	1000	+	.	gene_id "ENSGALG00000035783"; transcript_id "MSTRG.20847.1"; exon_number "2"; class_code "i";
KZ626835.1	StringTie	exon	1201952	1201969	1000	+	.	gene_id "ENSGALG00000054322"; transcript_id "MSTRG.20856.4"; exon_number "1"; class_code "x";
KZ626835.1	StringTie	exon	1202319	1202504	1000	+	.	gene_id "ENSGALG00000054322"; transcript_id "MSTRG.20856.4"; exon_number "2"; class_code "x";
KZ626835.1	StringTie	exon	1203857	1204112	1000	+	.	gene_id "ENSGALG00000054322"; transcript_id "MSTRG.20857.1"; exon_number "1"; class_code "x";
KZ626835.1	StringTie	exon	1204275	1204361	1000	+	.	gene_id "ENSGALG00000054322"; transcript_id "MSTRG.20857.1"; exon_number "2"; class_code "x";
KZ626837.1	StringTie	exon	1652056	1652095	1000	+	.	gene_id "ENSGALG00000051771"; transcript_id "MSTRG.20908.1"; exon_number "1"; class_code "j";
KZ626837.1	StringTie	exon	1654129	1654256	1000	+	.	gene_id "ENSGALG00000051771"; transcript_id "MSTRG.20908.1"; exon_number "2"; class_code "j";
KZ626837.1	StringTie	exon	1657903	1660822	1000	+	.	gene_id "ENSGALG00000051771"; transcript_id "MSTRG.20908.1"; exon_number "3"; class_code "j";
KZ626837.1	StringTie	exon	1661612	1661828	1000	+	.	gene_id "ENSGALG00000051771"; transcript_id "MSTRG.20908.1"; exon_number "4"; class_code "j";
KZ626837.1	StringTie	exon	1661989	1662215	1000	+	.	gene_id "ENSGALG00000051771"; transcript_id "MSTRG.20908.1"; exon_number "5"; class_code "j";
KZ626837.1	StringTie	exon	1654115	1654256	1000	+	.	gene_id "ENSGALG00000051771"; transcript_id "MSTRG.20908.3"; exon_number "1"; class_code "j";
KZ626837.1	StringTie	exon	1657903	1660802	1000	+	.	gene_id "ENSGALG00000051771"; transcript_id "MSTRG.20908.3"; exon_number "2"; class_code "j";
KZ626837.1	StringTie	exon	1660883	1660902	1000	+	.	gene_id "ENSGALG00000051771"; transcript_id "MSTRG.20908.3"; exon_number "3"; class_code "j";
KZ626837.1	StringTie	exon	1661612	1662220	1000	+	.	gene_id "ENSGALG00000051771"; transcript_id "MSTRG.20908.3"; exon_number "4"; class_code "j";
KZ626837.1	StringTie	exon	1807900	1807919	1000	+	.	gene_id "ENSGALG00000039755"; transcript_id "MSTRG.20918.1"; exon_number "1"; class_code "x";
KZ626837.1	StringTie	exon	1809609	1810525	1000	+	.	gene_id "ENSGALG00000039755"; transcript_id "MSTRG.20918.1"; exon_number "2"; class_code "x";
KZ626838.1	StringTie	exon	10536	10690	1000	+	.	gene_id "ENSGALG00000046929"; transcript_id "MSTRG.20920.1"; exon_number "1"; class_code "j";
KZ626838.1	StringTie	exon	18342	18850	1000	+	.	gene_id "ENSGALG00000046929"; transcript_id "MSTRG.20920.1"; exon_number "2"; class_code "j";
KZ626838.1	StringTie	exon	34953	36413	1000	+	.	gene_id "ENSGALG00000046929"; transcript_id "MSTRG.20920.1"; exon_number "3"; class_code "j";
KZ626838.1	StringTie	exon	50379	50496	1000	-	.	gene_id "MSTRG.20922"; transcript_id "MSTRG.20922.1"; exon_number "1"; class_code "u";
KZ626838.1	StringTie	exon	54250	54455	1000	-	.	gene_id "MSTRG.20922"; transcript_id "MSTRG.20922.1"; exon_number "2"; class_code "u";
KZ626838.1	StringTie	exon	54614	54668	1000	-	.	gene_id "MSTRG.20922"; transcript_id "MSTRG.20922.1"; exon_number "3"; class_code "u";
KZ626838.1	StringTie	exon	244386	244548	1000	-	.	gene_id "MSTRG.20926"; transcript_id "MSTRG.20926.1"; exon_number "1"; class_code "u";
KZ626838.1	StringTie	exon	249512	249719	1000	-	.	gene_id "MSTRG.20926"; transcript_id "MSTRG.20926.1"; exon_number "2"; class_code "u";
KZ626838.1	StringTie	exon	252510	252643	1000	-	.	gene_id "MSTRG.20926"; transcript_id "MSTRG.20926.1"; exon_number "3"; class_code "u";
KZ626838.1	StringTie	exon	253443	253505	1000	-	.	gene_id "MSTRG.20926"; transcript_id "MSTRG.20926.1"; exon_number "4"; class_code "u";
KZ626838.1	StringTie	exon	254381	254547	1000	-	.	gene_id "MSTRG.20926"; transcript_id "MSTRG.20926.1"; exon_number "5"; class_code "u";
KZ626838.1	StringTie	exon	256300	256432	1000	-	.	gene_id "MSTRG.20926"; transcript_id "MSTRG.20926.1"; exon_number "6"; class_code "u";
KZ626838.1	StringTie	exon	258290	258615	1000	-	.	gene_id "MSTRG.20926"; transcript_id "MSTRG.20926.1"; exon_number "7"; class_code "u";
KZ626838.1	StringTie	exon	261321	261470	1000	-	.	gene_id "ENSGALG00000050200"; transcript_id "MSTRG.20927.1"; exon_number "1"; class_code "x";
KZ626838.1	StringTie	exon	261575	261614	1000	-	.	gene_id "ENSGALG00000050200"; transcript_id "MSTRG.20927.1"; exon_number "2"; class_code "x";
KZ626838.1	StringTie	exon	269190	269282	1000	-	.	gene_id "ENSGALG00000050200"; transcript_id "MSTRG.20927.1"; exon_number "3"; class_code "x";
KZ626838.1	StringTie	exon	310700	311340	1000	+	.	gene_id "MSTRG.20929"; transcript_id "MSTRG.20929.1"; exon_number "1"; class_code "u";
KZ626838.1	StringTie	exon	341343	341437	1000	+	.	gene_id "MSTRG.20929"; transcript_id "MSTRG.20929.1"; exon_number "2"; class_code "u";
KZ626838.1	StringTie	exon	311792	312145	1000	+	.	gene_id "MSTRG.20930"; transcript_id "MSTRG.20930.1"; exon_number "1"; class_code "u";
KZ626838.1	StringTie	exon	327177	327368	1000	+	.	gene_id "MSTRG.20930"; transcript_id "MSTRG.20930.1"; exon_number "2"; class_code "u";
KZ626838.1	StringTie	exon	1611488	1611528	1000	-	.	gene_id "MSTRG.20958"; transcript_id "MSTRG.20958.1"; exon_number "1"; class_code "u";
KZ626838.1	StringTie	exon	1629486	1629787	1000	-	.	gene_id "MSTRG.20958"; transcript_id "MSTRG.20958.1"; exon_number "2"; class_code "u";
KZ626839.1	StringTie	exon	160609	160961	1000	-	.	gene_id "MSTRG.20969"; transcript_id "MSTRG.20969.1"; exon_number "1"; class_code "u";
KZ626839.1	StringTie	exon	161979	162635	1000	-	.	gene_id "MSTRG.20969"; transcript_id "MSTRG.20969.1"; exon_number "2"; class_code "u";
KZ626839.1	StringTie	exon	163854	163894	1000	-	.	gene_id "MSTRG.20969"; transcript_id "MSTRG.20969.1"; exon_number "3"; class_code "u";
KZ626839.1	StringTie	exon	164101	164163	1000	-	.	gene_id "MSTRG.20969"; transcript_id "MSTRG.20969.1"; exon_number "4"; class_code "u";
KZ626839.1	StringTie	exon	164288	164330	1000	-	.	gene_id "MSTRG.20969"; transcript_id "MSTRG.20969.1"; exon_number "5"; class_code "u";
KZ626839.1	StringTie	exon	160609	160666	1000	-	.	gene_id "MSTRG.20969"; transcript_id "MSTRG.20969.2"; exon_number "1"; class_code "u";
KZ626839.1	StringTie	exon	160800	160950	1000	-	.	gene_id "MSTRG.20969"; transcript_id "MSTRG.20969.2"; exon_number "2"; class_code "u";
KZ626839.1	StringTie	exon	161979	162635	1000	-	.	gene_id "MSTRG.20969"; transcript_id "MSTRG.20969.2"; exon_number "3"; class_code "u";
KZ626839.1	StringTie	exon	163493	163894	1000	-	.	gene_id "MSTRG.20969"; transcript_id "MSTRG.20969.2"; exon_number "4"; class_code "u";
KZ626839.1	StringTie	exon	164101	164163	1000	-	.	gene_id "MSTRG.20969"; transcript_id "MSTRG.20969.2"; exon_number "5"; class_code "u";
KZ626839.1	StringTie	exon	164288	164330	1000	-	.	gene_id "MSTRG.20969"; transcript_id "MSTRG.20969.2"; exon_number "6"; class_code "u";
KZ626839.1	StringTie	exon	160609	160950	1000	-	.	gene_id "MSTRG.20969"; transcript_id "MSTRG.20969.3"; exon_number "1"; class_code "u";
KZ626839.1	StringTie	exon	161979	162573	1000	-	.	gene_id "MSTRG.20969"; transcript_id "MSTRG.20969.3"; exon_number "2"; class_code "u";
KZ626839.1	StringTie	exon	163369	163430	1000	-	.	gene_id "MSTRG.20969"; transcript_id "MSTRG.20969.3"; exon_number "3"; class_code "u";
KZ626839.1	StringTie	exon	163493	163894	1000	-	.	gene_id "MSTRG.20969"; transcript_id "MSTRG.20969.3"; exon_number "4"; class_code "u";
KZ626839.1	StringTie	exon	164101	164163	1000	-	.	gene_id "MSTRG.20969"; transcript_id "MSTRG.20969.3"; exon_number "5"; class_code "u";
KZ626839.1	StringTie	exon	164288	164330	1000	-	.	gene_id "MSTRG.20969"; transcript_id "MSTRG.20969.3"; exon_number "6"; class_code "u";
KZ626839.1	StringTie	exon	160611	160950	1000	-	.	gene_id "MSTRG.20969"; transcript_id "MSTRG.20969.4"; exon_number "1"; class_code "u";
KZ626839.1	StringTie	exon	161979	162635	1000	-	.	gene_id "MSTRG.20969"; transcript_id "MSTRG.20969.4"; exon_number "2"; class_code "u";
KZ626839.1	StringTie	exon	163854	163894	1000	-	.	gene_id "MSTRG.20969"; transcript_id "MSTRG.20969.4"; exon_number "3"; class_code "u";
KZ626839.1	StringTie	exon	164101	164163	1000	-	.	gene_id "MSTRG.20969"; transcript_id "MSTRG.20969.4"; exon_number "4"; class_code "u";
KZ626839.1	StringTie	exon	164288	164328	1000	-	.	gene_id "MSTRG.20969"; transcript_id "MSTRG.20969.4"; exon_number "5"; class_code "u";
KZ626839.1	StringTie	exon	160611	160961	1000	-	.	gene_id "MSTRG.20969"; transcript_id "MSTRG.20969.5"; exon_number "1"; class_code "u";
KZ626839.1	StringTie	exon	161979	162573	1000	-	.	gene_id "MSTRG.20969"; transcript_id "MSTRG.20969.5"; exon_number "2"; class_code "u";
KZ626839.1	StringTie	exon	163183	163290	1000	-	.	gene_id "MSTRG.20969"; transcript_id "MSTRG.20969.5"; exon_number "3"; class_code "u";
KZ626839.1	StringTie	exon	164086	164163	1000	-	.	gene_id "MSTRG.20969"; transcript_id "MSTRG.20969.5"; exon_number "4"; class_code "u";
KZ626839.1	StringTie	exon	164288	164330	1000	-	.	gene_id "MSTRG.20969"; transcript_id "MSTRG.20969.5"; exon_number "5"; class_code "u";
KZ626839.1	StringTie	exon	434357	434372	1000	-	.	gene_id "ENSGALG00000047914"; transcript_id "MSTRG.20987.1"; exon_number "1"; class_code "i";
KZ626839.1	StringTie	exon	435039	435422	1000	-	.	gene_id "ENSGALG00000047914"; transcript_id "MSTRG.20987.1"; exon_number "2"; class_code "i";
KZ626839.1	StringTie	exon	440958	441018	1000	-	.	gene_id "ENSGALG00000047914"; transcript_id "MSTRG.20988.1"; exon_number "1"; class_code "x";
KZ626839.1	StringTie	exon	441685	442075	1000	-	.	gene_id "ENSGALG00000047914"; transcript_id "MSTRG.20988.1"; exon_number "2"; class_code "x";
KZ626839.1	StringTie	exon	523628	523715	1000	+	.	gene_id "ENSGALG00000047094"; transcript_id "MSTRG.20991.1"; exon_number "1"; class_code "x";
KZ626839.1	StringTie	exon	528564	528678	1000	+	.	gene_id "ENSGALG00000047094"; transcript_id "MSTRG.20991.1"; exon_number "2"; class_code "x";
KZ626839.1	StringTie	exon	537333	540192	1000	+	.	gene_id "ENSGALG00000047094"; transcript_id "MSTRG.20991.1"; exon_number "3"; class_code "x";
MT	StringTie	exon	1	1161	1000	-	.	gene_id "MSTRG.21015"; transcript_id "MSTRG.21015.1"; exon_number "1"; class_code "u";
MT	StringTie	exon	2363	2401	1000	-	.	gene_id "MSTRG.21015"; transcript_id "MSTRG.21015.1"; exon_number "2"; class_code "u";
MT	StringTie	exon	1130	2119	1000	+	.	gene_id "MSTRG.21017"; transcript_id "MSTRG.21017.1"; exon_number "1"; class_code "u";
MT	StringTie	exon	2597	3091	1000	+	.	gene_id "MSTRG.21017"; transcript_id "MSTRG.21017.1"; exon_number "2"; class_code "u";
MT	StringTie	exon	1776	2065	1000	+	.	gene_id "MSTRG.21017"; transcript_id "MSTRG.21017.3"; exon_number "1"; class_code "u";
MT	StringTie	exon	2751	3647	1000	+	.	gene_id "MSTRG.21017"; transcript_id "MSTRG.21017.3"; exon_number "2"; class_code "u";
W	StringTie	exon	369374	369544	1000	+	.	gene_id "ENSGALG00000027170"; transcript_id "MSTRG.21034.1"; exon_number "1"; class_code "i";
W	StringTie	exon	373285	373560	1000	+	.	gene_id "ENSGALG00000027170"; transcript_id "MSTRG.21034.1"; exon_number "2"; class_code "i";
W	StringTie	exon	1840704	1840886	1000	+	.	gene_id "ENSGALG00000035998"; transcript_id "MSTRG.21057.4"; exon_number "1"; class_code "j";
W	StringTie	exon	1895552	1895607	1000	+	.	gene_id "ENSGALG00000035998"; transcript_id "MSTRG.21057.4"; exon_number "2"; class_code "j";
W	StringTie	exon	1896440	1897072	1000	+	.	gene_id "ENSGALG00000035998"; transcript_id "MSTRG.21057.4"; exon_number "3"; class_code "j";
W	StringTie	exon	1840704	1840886	1000	+	.	gene_id "ENSGALG00000035998"; transcript_id "MSTRG.21057.5"; exon_number "1"; class_code "j";
W	StringTie	exon	1879454	1879785	1000	+	.	gene_id "ENSGALG00000035998"; transcript_id "MSTRG.21057.5"; exon_number "2"; class_code "j";
W	StringTie	exon	1871380	1871968	1000	-	.	gene_id "ENSGALG00000048286"; transcript_id "MSTRG.21059.1"; exon_number "1"; class_code "j";
W	StringTie	exon	1872801	1873071	1000	-	.	gene_id "ENSGALG00000048286"; transcript_id "MSTRG.21059.1"; exon_number "2"; class_code "j";
W	StringTie	exon	1912597	1912669	1000	+	.	gene_id "MSTRG.21060"; transcript_id "MSTRG.21060.1"; exon_number "1"; class_code "u";
W	StringTie	exon	1950410	1950695	1000	+	.	gene_id "MSTRG.21060"; transcript_id "MSTRG.21060.1"; exon_number "2"; class_code "u";
W	StringTie	exon	2133527	2133615	1000	+	.	gene_id "MSTRG.21062"; transcript_id "MSTRG.21062.1"; exon_number "1"; class_code "u";
W	StringTie	exon	2136589	2136760	1000	+	.	gene_id "MSTRG.21062"; transcript_id "MSTRG.21062.1"; exon_number "2"; class_code "u";
W	StringTie	exon	2960487	2960558	1000	-	.	gene_id "MSTRG.21069"; transcript_id "MSTRG.21069.1"; exon_number "1"; class_code "u";
W	StringTie	exon	2967463	2967659	1000	-	.	gene_id "MSTRG.21069"; transcript_id "MSTRG.21069.1"; exon_number "2"; class_code "u";
W	StringTie	exon	5899366	5900595	1000	-	.	gene_id "MSTRG.21114"; transcript_id "MSTRG.21114.1"; exon_number "1"; class_code "u";
W	StringTie	exon	5901406	5901979	1000	-	.	gene_id "MSTRG.21114"; transcript_id "MSTRG.21114.1"; exon_number "2"; class_code "u";
Z	StringTie	exon	140865	141243	1000	+	.	gene_id "MSTRG.21135"; transcript_id "MSTRG.21135.1"; exon_number "1"; class_code "u";
Z	StringTie	exon	144841	144997	1000	+	.	gene_id "MSTRG.21135"; transcript_id "MSTRG.21135.1"; exon_number "2"; class_code "u";
Z	StringTie	exon	145670	149742	1000	+	.	gene_id "MSTRG.21135"; transcript_id "MSTRG.21135.1"; exon_number "3"; class_code "u";
Z	StringTie	exon	7906494	7907035	1000	+	.	gene_id "ENSGALG00000030845"; transcript_id "MSTRG.21225.1"; exon_number "1"; class_code "x";
Z	StringTie	exon	7907236	7907444	1000	+	.	gene_id "ENSGALG00000030845"; transcript_id "MSTRG.21225.1"; exon_number "2"; class_code "x";
Z	StringTie	exon	14570836	14570972	1000	+	.	gene_id "ENSGALG00000052400"; transcript_id "MSTRG.21350.2"; exon_number "1"; class_code "j";
Z	StringTie	exon	14574111	14574493	1000	+	.	gene_id "ENSGALG00000052400"; transcript_id "MSTRG.21350.2"; exon_number "2"; class_code "j";
Z	StringTie	exon	16804983	16806255	1000	-	.	gene_id "ENSGALG00000014711"; transcript_id "MSTRG.21375.2"; exon_number "1"; class_code "j";
Z	StringTie	exon	16807312	16807488	1000	-	.	gene_id "ENSGALG00000014711"; transcript_id "MSTRG.21375.2"; exon_number "2"; class_code "j";
Z	StringTie	exon	16820110	16820167	1000	-	.	gene_id "ENSGALG00000014711"; transcript_id "MSTRG.21375.2"; exon_number "3"; class_code "j";
Z	StringTie	exon	16833600	16833880	1000	-	.	gene_id "ENSGALG00000014711"; transcript_id "MSTRG.21375.2"; exon_number "4"; class_code "j";
Z	StringTie	exon	16860909	16861324	1000	-	.	gene_id "ENSGALG00000014711"; transcript_id "MSTRG.21375.2"; exon_number "5"; class_code "j";
Z	StringTie	exon	16804983	16806255	1000	-	.	gene_id "ENSGALG00000014711"; transcript_id "MSTRG.21375.3"; exon_number "1"; class_code "j";
Z	StringTie	exon	16807312	16807488	1000	-	.	gene_id "ENSGALG00000014711"; transcript_id "MSTRG.21375.3"; exon_number "2"; class_code "j";
Z	StringTie	exon	16820110	16820167	1000	-	.	gene_id "ENSGALG00000014711"; transcript_id "MSTRG.21375.3"; exon_number "3"; class_code "j";
Z	StringTie	exon	16833600	16833880	1000	-	.	gene_id "ENSGALG00000014711"; transcript_id "MSTRG.21375.3"; exon_number "4"; class_code "j";
Z	StringTie	exon	16837361	16837512	1000	-	.	gene_id "ENSGALG00000014711"; transcript_id "MSTRG.21375.3"; exon_number "5"; class_code "j";
[truncated: 32,913 more rows]
