# Supplementary material for: Novel Insights into the Circadian Rhythms Based on Long Noncoding and Circular RNA Profiling
Source: Int J Mol Sci. 2024 Jan 18;25(2):1161. doi: 10.3390/ijms25021161 (PMC10816401; doi:10.3390/ijms25021161)
Supplement: Supplementary file 1 [file ijms-25-01161-s001.zip › Supplement Table.xlsx]

## Sheet: Table S1
Table 1. Summary for lncRNA, circRNA, mRNA sequencing and annotation results.
	Trimmed data	Mapped data	Known gene	Novel gene	Known lncRNA	Novel lncRNA	CircRNA
CT0	18.04 (91.14%)	15.58 (92.37%)	14941	359	3211	987	4920
CT4	19.3 (90.33%)	16.77 (92.16%)	14889	356	3300	980	5589
CT8	19.42 (89.74%)	16.8 (91.69%)	14851	357	3207	974	5589
CT12	19.11 (91.51%)	16.82 (92.56%)	14994	360	3245	978	5901
CT16	29.69 (91.45%)	26.29 (92.78%)	14947	358	3337	980	7054
CT20	28.07 (91.90%)	24.65 (92.79%)	15063	357	3366	985	6627
CT24	29.86 (91.67%)	26.04 (92.94%)	15397	363	3243	978	7534
Total	163.5 (91.10%)	142.95 (92.47%)	16877	379	5607	1098	21871

## Sheet: Table S2
Table S2. Distribution of circRNAs in each chromosome.
Chromosome	Chromosome length	CircRNA number	CircRNA density
1	196449156	3943	2.01
2	149539284	3010	2.01
3	110642502	2487	2.25
4	90861225	1896	2.09
5	59506338	1408	2.37
6	36220557	764	2.11
7	36382834	971	2.67
8	29578256	776	2.62
9	23733309	494	2.08
10	20453248	545	2.66
11	19638187	384	1.96
12	20119077	516	2.56
13	17905061	326	1.82
14	15331188	349	2.28
15	12703657	358	2.82
16	2706039	21	0.78
17	11092391	292	2.63
18	11623896	213	1.83
19	10455293	313	2.99
20	14265659	251	1.76
21	6970754	212	3.04
22	4686657	99	2.11
23	6253421	157	2.51
24	6478339	143	2.21
25	3067737	51	1.66
26	5349051	129	2.41
27	5228753	143	2.73
28	5437364	154	2.83
30	755666	84	11.12
31	2457334	24	0.98
32	125424	26	20.73
33	3839931	124	3.23
W	9109940	133	1.46
Z	86044486	1037	1.21

## Sheet: Table S3
Table S3. Differentially expressed lncRNAs between light and dark group.
ID	Chromosome	Start	End	Log2FoldChange	Pvalue
ENSGALT00000107321	1	7528773	7544745	-0.681031	0.0490176
ENSGALT00000098226	1	47920481	47922278	5.95934	0.0320405
ENSGALT00000104595	1	47928965	47941053	-1.97518	0.0352746
ENSGALT00000102881	1	48311793	48379501	-3.51334	0.00198504
ENSGALT00000097794	1	56319750	56323627	-4.20775	0.00539564
ENSGALT00000096999	1	80007967	80019083	1.32651	0.0356409
ENSGALT00000052004	1	85325097	85334170	-1.46047	0.00223118
ENSGALT00000091297	1	89094856	89100471	2.6558	0.0210474
ENSGALT00000091259	1	93391874	93400896	-2.63484	0.00389877
ENSGALT00000098564	1	120179413	120196579	0.799268	0.000995133
ENSGALT00000068119	1	141141195	141146316	0.989726	0.00291303
ENSGALT00000094877	1	145283060	145301955	-1.66256	0.0129933
ENSGALT00000104250	1	146744938	146750161	1.13099	0.0393538
ENSGALT00000080848	1	154076014	154157778	-2.12699	0.014287
ENSGALT00000104736	1	172282666	172287061	1.22559	0.0329682
ENSGALT00000096832	2	14513412	14523536	-1.18741	0.0412053
ENSGALT00000093790	2	40677931	40722683	1.37414	0.0473022
ENSGALT00000092610	2	60134235	60138923	-1.05272	0.00373549
ENSGALT00000061680	2	67390638	67439725	-3.95684	0.0104435
ENSGALT00000107659	2	74158151	74165039	2.84993	0.0301104
ENSGALT00000102728	2	114059125	114070476	-1.96827	0.0384177
ENSGALT00000093833	3	2484038	2494920	-1.4108	0.0275449
ENSGALT00000103638	3	13904414	13928295	-3.79209	0.00160877
ENSGALT00000104564	3	27943653	27979104	-1.57987	0.016985
ENSGALT00000106869	3	42984395	43024501	-2.89016	0.0263469
ENSGALT00000105622	3	43773023	43810525	-2.05071	0.0240275
ENSGALT00000102393	3	43821257	43872374	-2.99043	0.0128968
ENSGALT00000102052	3	65066484	65067967	1.5577	0.015075
ENSGALT00000095682	3	66080484	66086788	2.96145	0.0445411
ENSGALT00000098973	3	67463000	67467345	-2.4317	0.0482893
ENSGALT00000105766	3	67463000	67467345	-0.918264	0.0235317
ENSGALT00000092360	3	72057277	72120770	1.31038	0.0269591
ENSGALT00000091875	3	104035153	104039994	-1.61676	0.0330129
ENSGALT00000098661	4	9103864	9106821	-1.0059	0.00891333
ENSGALT00000078152	4	9103864	9106821	-0.827112	0.0466054
ENSGALT00000105190	4	13826678	13836276	-2.5572	0.00358323
ENSGALT00000092205	4	29575832	29622114	-1.61794	0.0367695
ENSGALT00000104517	4	31227075	31242637	-2.0257	0.0499321
ENSGALT00000090686	4	48385812	48394782	-2.66087	0.026504
ENSGALT00000056708	4	53109436	53355868	-1.16215	0.0365966
ENSGALT00000061044	4	61460241	61468387	1.02399	0.0127704
ENSGALT00000095932	4	76888441	76901092	-3.53147	0.00673246
ENSGALT00000088776	4	90860289	90865394	-3.27329	0.0359391
ENSGALT00000096406	5	19474484	19495767	-1.14556	0.0472065
ENSGALT00000106418	5	30048598	30067217	-2.48567	0.0465383
ENSGALT00000091177	6	18308793	18318204	-3.48884	0.0486599
ENSGALT00000097898	6	24097875	24107567	3.71489	0.0432954
ENSGALT00000097451	6	30824117	30828933	3.70382	0.00699969
ENSGALT00000096823	7	122700	131432	-1.5959	0.0308963
ENSGALT00000102355	7	174437	187430	-1.22902	0.0425041
ENSGALT00000094217	7	3036834	3077658	-1.80455	0.014054
ENSGALT00000047049	7	10012524	10019651	2.64257	0.00102461
ENSGALT00000105621	7	13871946	13875313	-0.612327	0.00328453
ENSGALT00000105928	7	14220072	14238954	2.87235	0.0139564
ENSGALT00000105216	7	26234521	26240417	-1.00275	0.0152666
ENSGALT00000090707	7	34615351	34641361	-3.58786	0.0252194
ENSGALT00000104395	7	35569177	35575714	0.652685	0.0350447
ENSGALT00000102847	8	2170779	2267513	-1.53739	0.0441537
ENSGALT00000108150	8	2683103	2685907	-2.03139	0.00414939
ENSGALT00000033698	8	6655155	6671587	-0.895337	0.0179886
ENSGALT00000096053	8	11515298	11529042	1.25475	0.0477953
ENSGALT00000092568	8	11515298	11529042	0.795252	0.000856286
ENSGALT00000093750	8	12920099	12923043	2.58718	0.0441109
ENSGALT00000100683	9	6806824	6888773	3.21172	0.0298413
ENSGALT00000107630	9	9614937	9628462	-1.20551	0.0390014
ENSGALT00000098669	9	21844826	21897370	-1.83115	0.0440403
ENSGALT00000102420	10	8562539	8617941	-3.03179	0.0313676
ENSGALT00000090554	10	15045267	15059412	-4.70866	0.0370931
ENSGALT00000104958	10	16352045	16377454	0.701233	0.0499924
ENSGALT00000102331	11	589348	592108	-2.44094	0.0277743
ENSGALT00000104137	11	4201016	4204705	-2.58368	0.0180906
ENSGALT00000098974	11	4201016	4204705	-1.94857	0.0375425
ENSGALT00000092476	11	10164326	10252757	-0.64999	0.0101214
ENSGALT00000103166	12	5489003	5492583	-3.33683	0.00232107
ENSGALT00000099596	12	10282600	10287824	-1.37514	0.0226123
ENSGALT00000090613	12	10567244	10582527	-3.10344	0.0428858
ENSGALT00000099660	12	10729097	10749292	1.61856	0.0158568
ENSGALT00000103954	12	14314909	14359106	2.99403	0.0128112
ENSGALT00000048491	14	4538807	4544935	2.50725	0.042207
ENSGALT00000100846	14	4803844	4816302	-2.50143	0.0288251
ENSGALT00000103465	15	5927685	5935203	-2.31712	0.0336766
ENSGALT00000092945	15	7471662	7474717	2.47205	0.0241345
ENSGALT00000091628	15	10045174	10051229	-0.847328	0.0234644
ENSGALT00000094926	18	681062	682955	-1.25803	0.0309382
ENSGALT00000105454	18	7107645	7117999	2.7518	0.0377605
ENSGALT00000104352	19	2781668	2784866	-0.917866	0.0133989
ENSGALT00000058831	19	8356269	8375641	-3.16288	0.0253974
ENSGALT00000098268	22	149187	153264	-0.615189	0.00742187
ENSGALT00000059177	23	313700	315602	-0.830139	0.00528686
ENSGALT00000106126	23	3802027	3811782	-0.849006	0.0238198
ENSGALT00000091813	24	6084606	6087213	1.39782	0.00867215
ENSGALT00000082192	24	6287427	6288922	0.647819	0.0349288
ENSGALT00000105151	25	2449884	2452245	-2.46602	0.0263066
ENSGALT00000100816	27	3518937	3523069	-3.09463	0.00111986
ENSGALT00000091719	27	5793597	5826049	-3.45513	0.0238163
ENSGALT00000069177	27	7546919	7549248	-0.827398	0.0235883
ENSGALT00000102811	28	50575	80716	-0.908577	0.0280788
ENSGALT00000094911	30	363912	367680	-1.39853	0.0494231
ENSGALT00000103935	30	553832	556652	-1.61724	0.0326633
ENSGALT00000100624	31	2764910	2770923	1.10724	0.0485674
ENSGALT00000106888	31	6126680	6136231	0.685477	0.0417144
ENSGALT00000102037	32	195850	205067	1.42654	0.0390397
ENSGALT00000107583	32	195850	205067	-0.938638	0.0159675
ENSGALT00000096566	AADN05001372.1	2890	7570	-1.24154	0.0266318
ENSGALT00000056412	KZ626835.1	99172	123252	-1.41188	0.00385903
ENSGALT00000100906	KZ626835.1	1018502	1020816	-1.49597	0.00716074
ENSGALT00000102296	KZ626836.1	80021	81692	-2.70385	0.0240545
ENSGALT00000095676	KZ626838.1	1687878	1731250	2.79135	0.0444982
ENSGALT00000093023	Z	9447204	9450366	-1.20325	0.00345949
ENSGALT00000094806	Z	24744085	24750852	3.62458	0.0254964
ENSGALT00000088960	Z	73376080	73425182	1.37067	0.0223362
MSTRG.14112.13	NA	NA	NA	4.26101	0.0358278
MSTRG.1625.4	NA	NA	NA	-3.95406	0.00347189
MSTRG.3092.1	NA	NA	NA	-2.30677	0.0114944
MSTRG.11686.1	NA	NA	NA	-1.85208	0.0118938
MSTRG.14357.3	NA	NA	NA	-1.40111	0.0357194
MSTRG.17694.3	NA	NA	NA	-1.429	0.0454614
MSTRG.2880.1	NA	NA	NA	1.15155	0.0272487
MSTRG.15565.1	NA	NA	NA	-1.35617	0.0254653
MSTRG.10755.1	NA	NA	NA	1.14294	0.0452275
MSTRG.16903.1	NA	NA	NA	1.56594	0.0109345
MSTRG.20844.1	NA	NA	NA	-1.69721	0.0241208
MSTRG.14347.3	NA	NA	NA	1.26724	0.0326854
MSTRG.7263.1	NA	NA	NA	-2.86348	2.40983e-05
MSTRG.20109.1	NA	NA	NA	-7.09707	0.0178905
MSTRG.5244.4	NA	NA	NA	-1.55344	0.000529621
MSTRG.851.2	NA	NA	NA	-1.52738	0.00615595
MSTRG.21424.4	NA	NA	NA	-1.50837	0.0490648
MSTRG.11050.4	NA	NA	NA	2.22028	0.00508759
MSTRG.4940.1	NA	NA	NA	1.97998	0.00143007
MSTRG.6952.2	NA	NA	NA	1.05448	0.0182213
MSTRG.6426.1	NA	NA	NA	0.791985	0.0357748
MSTRG.15322.3	NA	NA	NA	-1.37309	0.0149143
MSTRG.21746.2	NA	NA	NA	-2.56972	0.0465985
MSTRG.43.2	NA	NA	NA	-0.92628	0.045157
MSTRG.20988.1	NA	NA	NA	-1.16521	0.0302956
MSTRG.3841.1	NA	NA	NA	-1.22732	0.0371886
MSTRG.2376.1	NA	NA	NA	-1.21817	0.025421
MSTRG.1168.1	NA	NA	NA	-1.05138	0.0451775
MSTRG.2587.1	NA	NA	NA	-0.857666	0.0418452
MSTRG.4145.1	NA	NA	NA	-1.30649	0.00174314
MSTRG.2307.2	NA	NA	NA	0.955326	0.00262198
MSTRG.4805.1	NA	NA	NA	-1.40954	0.00335779
MSTRG.20443.1	NA	NA	NA	0.821315	0.0132981
MSTRG.15059.6	NA	NA	NA	-0.852666	0.0158186
MSTRG.1777.2	NA	NA	NA	-0.695682	0.0325627
MSTRG.20918.1	NA	NA	NA	-0.887261	0.0379315
MSTRG.16482.2	NA	NA	NA	-0.975285	0.0413544
MSTRG.13066.1	NA	NA	NA	-1.2289	0.0395245
MSTRG.9790.1	NA	NA	NA	0.62412	0.0350886
MSTRG.11050.5	NA	NA	NA	1.43717	0.0355357
MSTRG.9491.1	NA	NA	NA	0.690973	0.0248152
MSTRG.2373.1	NA	NA	NA	-1.05354	0.00987206
MSTRG.20332.1	NA	NA	NA	-0.71826	0.00858321
MSTRG.5007.2	NA	NA	NA	-1.41705	0.000416005
MSTRG.6192.1	NA	NA	NA	-0.862998	0.00715405
MSTRG.6224.5	NA	NA	NA	-1.0571	0.0082346
MSTRG.19580.1	NA	NA	NA	-1.69068	0.00231594
MSTRG.11913.3	NA	NA	NA	-1.48375	0.00522264
MSTRG.21746.1	NA	NA	NA	-1.3414	0.00834491
MSTRG.16890.1	NA	NA	NA	-1.7494	0.000178324
MSTRG.20920.1	NA	NA	NA	-1.0999	0.0277797
MSTRG.22169.1	NA	NA	NA	-0.625773	0.0191984
MSTRG.19607.1	NA	NA	NA	0.966367	0.014247
MSTRG.3665.2	NA	NA	NA	0.707711	0.00638935
MSTRG.7346.1	NA	NA	NA	0.690531	0.00918522
MSTRG.15322.1	NA	NA	NA	-0.974766	0.0488335
MSTRG.5724.1	NA	NA	NA	-0.954846	0.0264096
MSTRG.20435.1	NA	NA	NA	0.715099	0.00514442
MSTRG.11913.1	NA	NA	NA	-1.10229	0.0328945
MSTRG.1945.4	NA	NA	NA	-0.813645	0.00531175
MSTRG.17893.2	NA	NA	NA	-0.668409	0.0229148
MSTRG.1284.1	NA	NA	NA	0.676973	8.38004e-05
MSTRG.21424.2	NA	NA	NA	-1.32013	0.0129046
MSTRG.14742.1	NA	NA	NA	-0.635585	0.0327048
MSTRG.9537.1	NA	NA	NA	-0.791505	0.0100426
MSTRG.15278.1	NA	NA	NA	-0.852907	0.0218289
MSTRG.6227.18	NA	NA	NA	1.07531	0.00191832
MSTRG.17125.2	NA	NA	NA	-0.755191	0.00543431

## Sheet: Table S4
Table S4. Annotation of cis target genes of differentially expressed lncRNAs.
LncRNA ID	Chromosome	LncRNA start	LncRNA end	LncRNA strand	Gene ID	Gene start	Gene end	Gene strand	up/down_Stream	Distance	Symbol	Description
ENSGALT00000098226	1	47921241	47922208	+	ENSGALG00000011724	47904971	47919971	+	DOWNSTREAM	1269	WDR91	WD repeat domain 91 [Source:NCBI gene;Acc:417939]
ENSGALT00000098226	1	47921241	47922208	+	ENSGALG00000044155	47922457	47927316	-	DOWNSTREAM	248	TMEM140	transmembrane protein 140 [Source:NCBI gene;Acc:417940]
ENSGALT00000104595	1	47928965	47935576	-	ENSGALG00000011727	47943095	47949063	-	DOWNSTREAM	7518	AGBL3	ATP/GTP binding protein like 3 [Source:HGNC Symbol;Acc:HGNC:27981]
ENSGALT00000104595	1	47928965	47935576	-	ENSGALG00000011724	47904971	47919971	+	DOWNSTREAM	8993	WDR91	WD repeat domain 91 [Source:NCBI gene;Acc:417939]
ENSGALT00000104595	1	47928965	47935576	-	ENSGALG00000044155	47922457	47927316	-	UPSTREAM	1648	TMEM140	transmembrane protein 140 [Source:NCBI gene;Acc:417940]
ENSGALT00000097794	1	56319750	56323627	-	ENSGALG00000040666	56329183	56352026	+	UPSTREAM	5555	ATP6V0A4	ATPase H+ transporting V0 subunit a4 [Source:NCBI gene;Acc:418104]
ENSGALT00000096999	1	80007967	80019083	-	ENSGALG00000014800	79969020	79998068	-	UPSTREAM	9898	ATP6V1A	ATPase H+ transporting V1 subunit A [Source:NCBI gene;Acc:395821]
ENSGALT00000096999	1	80007967	80019083	-	ENSGALG00000031560	80019464	80043397	+	UPSTREAM	380	USF3	upstream transcription factor family member 3 [Source:NCBI gene;Acc:418320]
ENSGALT00000052004	1	85327772	85334142	-	ENSGALG00000015252	85336671	85378990	+	UPSTREAM	2528	ST3GAL6	ST3 beta-galactoside alpha-2,3-sialyltransferase 6 [Source:NCBI gene;Acc:395138]
MSTRG.1777.2	1	105330076	105337024	+	ENSGALG00000015807	105326595	105330045	-	UPSTREAM	30	RWDD2B	RWD domain containing 2B [Source:NCBI gene;Acc:418484]
MSTRG.1777.2	1	105330076	105337024	+	ENSGALG00000015804	105298701	105326293	-	UPSTREAM	3782	LTN1	listerin E3 ubiquitin protein ligase 1 [Source:NCBI gene;Acc:418482]
ENSGALT00000068119	1	141141195	141146316	-	ENSGALG00000030353	141152094	141154399	+	UPSTREAM	5777	SOX1	SRY-box 1 [Source:NCBI gene;Acc:374240]
MSTRG.2307.2	1	141142309	141146337	-	ENSGALG00000030353	141152094	141154399	+	UPSTREAM	5756	SOX1	SRY-box 1 [Source:NCBI gene;Acc:374240]
MSTRG.2373.1	1	145711259	145714767	-	ENSGALG00000041083	145718083	145721881	-	DOWNSTREAM	3315	ZIC2	Zic family member 2 [Source:NCBI gene;Acc:428021]
MSTRG.2376.1	1	145725288	145732555	-	ENSGALG00000041083	145718083	145721881	-	UPSTREAM	3406	ZIC2	Zic family member 2 [Source:NCBI gene;Acc:428021]
ENSGALT00000104250	1	146744938	146750161	+	ENSGALG00000016889	146713664	146744321	-	UPSTREAM	616	RAP2A	RAP2A, member of RAS oncogene family [Source:NCBI gene;Acc:769797]
ENSGALT00000104736	1	172282669	172287022	+	ENSGALG00000017036	172289679	172427314	+	UPSTREAM	2656	LHFPL6	lipoma HMGIC fusion partner-like 1 [Source:NCBI gene;Acc:418889]
ENSGALT00000090554	10	15045267	15059411	+	ENSGALG00000006949	15061660	15113883	+	UPSTREAM	2248	CHD2	chromodomain helicase DNA binding protein 2 [Source:NCBI gene;Acc:415507]
ENSGALT00000102331	11	589348	592108	+	ENSGALG00000044241	585151	586866	+	DOWNSTREAM	2481	--	XP_015128105.1 endogenous retrovirus group K member 8 Gag polyprotein [Gallus gallus]
ENSGALT00000102331	11	589348	592108	+	ENSGALG00000001201	594651	600184	+	UPSTREAM	2542	GFOD2	glucose-fructose oxidoreductase domain containing 2 [Source:NCBI gene;Acc:415642]
ENSGALT00000102331	11	589348	592108	+	ENSGALG00000029268	568047	581354	+	DOWNSTREAM	7993	CIAPIN1	cytokine induced apoptosis inhibitor 1 [Source:NCBI gene;Acc:415637]
ENSGALT00000102331	11	589348	592108	+	ENSGALG00000001204	601661	608743	+	UPSTREAM	9552	ENKD1	enkurin domain containing 1 [Source:NCBI gene;Acc:415643]
MSTRG.3665.2	11	1102931	1108901	-	ENSGALG00000030055	1083964	1102095	+	DOWNSTREAM	835	RIPOR1	family with sequence similarity 65 member A [Source:NCBI gene;Acc:415665]
MSTRG.3841.1	11	8401529	8410428	+	ENSGALG00000032428	8389347	8396105	-	UPSTREAM	5423	C19orf12	chromosome 11 open reading frame, human C19orf12-like [Source:NCBI gene;Acc:100858381]
MSTRG.3841.1	11	8401529	8410428	+	ENSGALG00000004489	8419633	8446981	-	DOWNSTREAM	9204	F13E9.13	XP_021263895.1 uncharacterized protein F13E9.13, mitochondrial-like isoform X1 [Numida meleagris]
MSTRG.4145.1	12	1653457	1720511	-	ENSGALG00000002016	1720584	1784240	+	UPSTREAM	72	PRKCD	protein kinase C delta [Source:NCBI gene;Acc:415905]
ENSGALT00000103166	12	5489003	5491625	+	ENSGALG00000005020	5473051	5484229	+	DOWNSTREAM	4773	HDHD5	cat eye syndrome chromosome region, candidate 5-like [Source:NCBI gene;Acc:415969]
ENSGALT00000103166	12	5489003	5491625	+	ENSGALG00000005021	5493932	5506764	-	DOWNSTREAM	2306	RAB43	RAB43, member RAS oncogene family [Source:NCBI gene;Acc:415970]
MSTRG.4940.1	13	13012090	13023251	-	ENSGALG00000004078	13001201	13010129	+	DOWNSTREAM	1960	Lonrf1	LON peptidase N-terminal domain and RING finger protein 2-like [Source:NCBI gene;Acc:416263]
MSTRG.4940.1	13	13012090	13023251	-	ENSGALG00000004083	13030976	13139199	-	DOWNSTREAM	7724	GRIA1	glutamate ionotropic receptor AMPA type subunit 1 [Source:NCBI gene;Acc:414893]
MSTRG.5007.2	13	15055637	15058358	-	ENSGALG00000037494	15042075	15046001	-	UPSTREAM	9635	WNT8A	Wnt family member 8A [Source:NCBI gene;Acc:396543]
MSTRG.5007.2	13	15055637	15058358	-	ENSGALG00000041706	15065226	15105799	+	UPSTREAM	6867	FAM13B	family with sequence similarity 13, member B [Source:NCBI gene;Acc:416297]
ENSGALT00000048491	14	4538807	4544935	-	ENSGALG00000004611	4550654	4569107	-	DOWNSTREAM	5718	FBXL18	F-box and leucine rich repeat protein 18 [Source:NCBI gene;Acc:416484]
ENSGALT00000100846	14	4803844	4816302	-	ENSGALG00000004714	4788949	4795805	+	DOWNSTREAM	8038	CPSF4	cleavage and polyadenylation specific factor 4 [Source:NCBI gene;Acc:416494]
ENSGALT00000100846	14	4803844	4816302	-	ENSGALG00000033001	4796009	4797562	-	UPSTREAM	6281	ATP5J2	ATP synthase, H+ transporting, mitochondrial Fo complex subunit F2 [Source:NCBI gene;Acc:416495]
ENSGALT00000103465	15	5931359	5935096	-	ENSGALG00000039724	5914102	5923066	-	UPSTREAM	8292	RHOF	ras homolog family member F, filopodia associated [Source:NCBI gene;Acc:416848]
ENSGALT00000103465	15	5931359	5935096	-	ENSGALG00000004324	5938524	5979400	+	UPSTREAM	3427	SETD1A	SET domain containing 1A [Source:NCBI gene;Acc:416851]
ENSGALT00000092945	15	7471767	7474285	+	ENSGALG00000005634	7458871	7470893	+	DOWNSTREAM	873	CRYBA4	crystallin beta A4 [Source:NCBI gene;Acc:373998]
ENSGALT00000092945	15	7471767	7474285	+	ENSGALG00000005626	7454492	7464825	-	UPSTREAM	6941	TPST2	tyrosylprotein sulfotransferase 2 [Source:NCBI gene;Acc:416910]
MSTRG.6224.5	16	1761776	1789162	+	ENSGALG00000038595	1750463	1753075	+	DOWNSTREAM	8700	POLR2I	RNA polymerase II subunit I [Source:NCBI gene;Acc:426289]
ENSGALT00000094926	18	681062	682955	-	ENSGALG00000030475	687325	694323	-	DOWNSTREAM	4369	SCO1	SCO1, cytochrome c oxidase assembly protein [Source:NCBI gene;Acc:426060]
ENSGALT00000105454	18	7107645	7114921	+	ENSGALG00000026816	7066866	7101589	-	UPSTREAM	6055	PITPNC1	XP_415676.5 cytoplasmic phosphatidylinositol transfer protein 1 isoform X4 [Gallus gallus]
MSTRG.6952.2	18	9474504	9475310	+	ENSGALG00000017418	9471731	9474194	+	DOWNSTREAM	309	NPTX1	neuronal pentraxin 1 [Source:NCBI gene;Acc:422078]
MSTRG.6952.2	18	9474504	9475310	+	ENSGALG00000006963	9480639	9489310	-	DOWNSTREAM	5328	ENDOV	endonuclease V [Source:NCBI gene;Acc:422079]
ENSGALT00000104352	19	2781668	2784866	-	ENSGALG00000001174	2786402	2799813	-	DOWNSTREAM	1535	RCC1L	RCC1 like [Source:NCBI gene;Acc:417484]
ENSGALT00000104352	19	2781668	2784866	-	ENSGALG00000036742	2690575	2780557	+	DOWNSTREAM	1110	GATSL2	GATS protein like 2 [Source:NCBI gene;Acc:417483]
MSTRG.7263.1	19	5899107	5900792	+	ENSGALG00000048771	5889837	5897107	-	UPSTREAM	1999	SPAG5	sperm associated antigen 5 [Source:NCBI gene;Acc:771702]
MSTRG.7346.1	19	7368231	7400104	+	ENSGALG00000005103	7353284	7364909	+	DOWNSTREAM	3321	GDPD1	glycerophosphodiester phosphodiesterase domain containing 1 [Source:NCBI gene;Acc:417631]
ENSGALT00000061680	2	67390638	67439725	-	ENSGALG00000033170	66990175	67383301	-	UPSTREAM	7336	GMDS	GDP-mannose 4,6-dehydratase [Source:NCBI gene;Acc:420890]
MSTRG.9491.1	2	149025597	149027614	-	ENSGALG00000052169	149023624	149023920	+	DOWNSTREAM	1676	BKJ	feather keratin 1-like [Source:NCBI gene;Acc:107052808]
MSTRG.9491.1	2	149025597	149027614	-	ENSGALG00000053652	149009262	149020250	+	DOWNSTREAM	5346	BKJ	feather keratin 1-like [Source:NCBI gene;Acc:107052804]
MSTRG.9491.1	2	149025597	149027614	-	ENSGALG00000039346	149036336	149118741	+	UPSTREAM	8721	ARHGAP39	Rho GTPase activating protein 39-like [Source:NCBI gene;Acc:768579]
ENSGALT00000059177	23	313700	315602	-	ENSGALG00000054685	319933	327145	+	UPSTREAM	4330	UBXN11	UBX domain protein 11 [Source:NCBI gene;Acc:419546]
ENSGALT00000059177	23	313700	315602	-	ENSGALG00000031183	304549	312669	+	DOWNSTREAM	1030	CRYBG2	absent in melanoma 1-like [Source:NCBI gene;Acc:419544]
ENSGALT00000106126	23	3802027	3811782	+	ENSGALG00000045165	3798374	3799248	+	DOWNSTREAM	2778	C1orf109	chromosome 23 open reading frame, human C1orf109 [Source:NCBI gene;Acc:419612]
MSTRG.10755.1	23	5957684	6092916	-	ENSGALG00000047234	5948340	5948459	-	UPSTREAM	9224	PPP4C	XP_015706233.1 LOW QUALITY PROTEIN: serine/threonine-protein phosphatase 4 catalytic subunit-like [Coturnix japonica]
MSTRG.10755.1	23	5957684	6092916	-	ENSGALG00000045611	6097294	6101481	-	DOWNSTREAM	4377	glmp-a	glycosylated lysosomal membrane protein [Source:NCBI gene;Acc:777136]
MSTRG.10755.1	23	5957684	6092916	-	ENSGALG00000039643	6094430	6096856	+	UPSTREAM	1513	TMEM79	transmembrane protein 79-like [Source:NCBI gene;Acc:112530196]
MSTRG.10755.1	23	5957684	6092916	-	ENSGALG00000048034	6101988	6112839	-	DOWNSTREAM	9071	cct3	chaperonin containing TCP1 subunit 3 [Source:NCBI gene;Acc:425644]
ENSGALT00000082192	24	6287427	6288922	-	ENSGALG00000028815	6293151	6302449	+	UPSTREAM	4228	Vwa5a	von Willebrand factor A domain containing 5A [Source:NCBI gene;Acc:431270]
ENSGALT00000082192	24	6287427	6288922	-	ENSGALG00000021174	6256410	6281701	+	DOWNSTREAM	5725	ALG9	ALG9, alpha-1,2-mannosyltransferase [Source:NCBI gene;Acc:428255]
ENSGALT00000105151	25	2449884	2452223	-	ENSGALG00000030643	2442218	2446961	+	DOWNSTREAM	2922	VANGL2	VANGL planar cell polarity protein 2 [Source:NCBI gene;Acc:426903]
ENSGALT00000105151	25	2449884	2452223	-	ENSGALG00000046393	2461040	2465729	-	DOWNSTREAM	8816	SLAMF1	signaling lymphocytic activation molecule family member 1 [Source:HGNC Symbol;Acc:HGNC:10903]
ENSGALT00000105151	25	2449884	2452223	-	ENSGALG00000006229	2452489	2458591	-	DOWNSTREAM	265	Ly9	T-lymphocyte surface antigen Ly-9-like [Source:NCBI gene;Acc:100857714]
ENSGALT00000100816	27	3520056	3523069	-	ENSGALG00000001079	3523220	3544732	+	UPSTREAM	150	WNT3	Wnt family member 3 [Source:NCBI gene;Acc:374142]
ENSGALT00000091719	27	5818550	5826049	+	ENSGALG00000035950	5831662	5843100	-	DOWNSTREAM	5612	NGFR	nerve growth factor receptor [Source:NCBI gene;Acc:425805]
MSTRG.11913.1	27	7546303	7552758	-	ENSGALG00000003457	7553413	7558599	+	UPSTREAM	654	CNP	2',3'-cyclic nucleotide 3' phosphodiesterase [Source:NCBI gene;Acc:395921]
MSTRG.11913.1	27	7546303	7552758	-	ENSGALG00000003475	7521200	7545007	-	UPSTREAM	1295	ACLY	ATP citrate lyase [Source:NCBI gene;Acc:395373]
MSTRG.11913.1	27	7546303	7552758	-	ENSGALG00000042796	7558533	7578198	-	DOWNSTREAM	5774	DNAJC7	DnaJ heat shock protein family (Hsp40) member C7 [Source:NCBI gene;Acc:428312]
ENSGALT00000069177	27	7546919	7549248	-	ENSGALG00000003457	7553413	7558599	+	UPSTREAM	4164	CNP	2',3'-cyclic nucleotide 3' phosphodiesterase [Source:NCBI gene;Acc:395921]
ENSGALT00000069177	27	7546919	7549248	-	ENSGALG00000003475	7521200	7545007	-	UPSTREAM	1911	ACLY	ATP citrate lyase [Source:NCBI gene;Acc:395373]
ENSGALT00000069177	27	7546919	7549248	-	ENSGALG00000042796	7558533	7578198	-	DOWNSTREAM	9284	DNAJC7	DnaJ heat shock protein family (Hsp40) member C7 [Source:NCBI gene;Acc:428312]
MSTRG.11913.3	27	7550805	7553539	-	ENSGALG00000003475	7521200	7545007	-	UPSTREAM	5797	ACLY	ATP citrate lyase [Source:NCBI gene;Acc:395373]
MSTRG.11913.3	27	7550805	7553539	-	ENSGALG00000042796	7558533	7578198	-	DOWNSTREAM	4993	DNAJC7	DnaJ heat shock protein family (Hsp40) member C7 [Source:NCBI gene;Acc:428312]
ENSGALT00000104564	3	27943653	27979104	+	ENSGALG00000010048	27919747	27934487	+	DOWNSTREAM	9165	SUPT7L	SPT7-like STAGA complex gamma subunit [Source:NCBI gene;Acc:421421]
ENSGALT00000106869	3	42984403	43024501	+	ENSGALG00000020005	42961543	42976660	+	DOWNSTREAM	7742	SFT2D1	SFT2 domain containing 1 [Source:NCBI gene;Acc:769380]
ENSGALT00000095682	3	66080484	66086186	-	ENSGALG00000015033	66086797	66200963	+	UPSTREAM	610	REV3L	REV3 like, DNA directed polymerase zeta catalytic subunit [Source:NCBI gene;Acc:428622]
ENSGALT00000098973	3	67463000	67467345	-	ENSGALG00000015303	67391076	67462006	-	UPSTREAM	993	AFG1L	lactation elevated 1 [Source:NCBI gene;Acc:421770]
ENSGALT00000098973	3	67463000	67467345	-	ENSGALG00000015304	67467464	67489909	+	UPSTREAM	118	SNX3	sorting nexin 3 [Source:NCBI gene;Acc:421772]
ENSGALT00000105766	3	67464245	67467345	-	ENSGALG00000015303	67391076	67462006	-	UPSTREAM	2238	AFG1L	lactation elevated 1 [Source:NCBI gene;Acc:421770]
ENSGALT00000105766	3	67464245	67467345	-	ENSGALG00000015304	67467464	67489909	+	UPSTREAM	118	SNX3	sorting nexin 3 [Source:NCBI gene;Acc:421772]
ENSGALT00000091875	3	104036308	104039994	+	ENSGALG00000037872	103966616	104035930	-	UPSTREAM	377	ATAD2B	ATPase family, AAA domain containing 2B [Source:NCBI gene;Acc:421972]
ENSGALT00000091875	3	104036308	104039994	+	ENSGALG00000016497	104043560	104060781	+	UPSTREAM	3565	UBXN2A	UBX domain protein 2A [Source:NCBI gene;Acc:421973]
MSTRG.14112.13	30	351197	352522	-	ENSGALG00000050937	337574	342012	-	UPSTREAM	9184	UXT	ubiquitously expressed prefoldin like chaperone [Source:NCBI gene;Acc:112530998]
MSTRG.14112.13	30	351197	352522	-	ENSGALG00000047963	360298	362917	-	DOWNSTREAM	7775	MECP2	methyl-CpG binding protein 2 [Source:HGNC Symbol;Acc:HGNC:6990]
ENSGALT00000094911	30	363912	367680	-	ENSGALG00000047963	360298	362917	-	UPSTREAM	994	MECP2	methyl-CpG binding protein 2 [Source:HGNC Symbol;Acc:HGNC:6990]
ENSGALT00000103935	30	553832	556652	-	ENSGALG00000054646	542714	546916	+	DOWNSTREAM	6915	ICAM3	XP_025001476.1 intercellular adhesion molecule 5 [Gallus gallus]
ENSGALT00000103935	30	553832	556652	-	ENSGALG00000051144	561818	589313	-	DOWNSTREAM	5165	EVI5L	ecotropic viral integration site 5 like [Source:NCBI gene;Acc:430998]
MSTRG.14347.3	31	2633575	2634910	+	ENSGALG00000051049	2587234	2623661	+	DOWNSTREAM	9913	CHD8	chromodomain-helicase-DNA-binding protein 8-like [Source:NCBI gene;Acc:107050371]
ENSGALT00000100624	31	2767789	2770923	-	ENSGALG00000048467	2778667	2783924	-	DOWNSTREAM	7743	SYP	synaptophysin [Source:HGNC Symbol;Acc:HGNC:11506]
ENSGALT00000106888	31	6126680	6135073	+	ENSGALG00000053327	6137450	6138721	+	UPSTREAM	2376	--	-
ENSGALT00000106888	31	6126680	6135073	+	ENSGALG00000049385	6138167	6143463	-	DOWNSTREAM	3093	--	-
ENSGALT00000107583	32	195850	199675	+	ENSGALG00000038994	181451	189326	-	UPSTREAM	6523	KPTN	kaptin, actin binding protein [Source:NCBI gene;Acc:101752009]
ENSGALT00000107583	32	195850	199675	+	ENSGALG00000034747	189129	195670	-	UPSTREAM	179	NAPA	NSF attachment protein alpha [Source:NCBI gene;Acc:100858304]
ENSGALT00000107583	32	195850	199675	+	ENSGALG00000031325	208994	283021	+	UPSTREAM	9318	TGFB1	transforming growth factor beta 1 [Source:NCBI gene;Acc:100873157]
ENSGALT00000102037	32	195867	199670	+	ENSGALG00000038994	181451	189326	-	UPSTREAM	6540	KPTN	kaptin, actin binding protein [Source:NCBI gene;Acc:101752009]
ENSGALT00000102037	32	195867	199670	+	ENSGALG00000034747	189129	195670	-	UPSTREAM	196	NAPA	NSF attachment protein alpha [Source:NCBI gene;Acc:100858304]
ENSGALT00000102037	32	195867	199670	+	ENSGALG00000031325	208994	283021	+	UPSTREAM	9323	TGFB1	transforming growth factor beta 1 [Source:NCBI gene;Acc:100873157]
MSTRG.14742.1	33	5929622	5940135	-	ENSGALG00000043775	5949842	5963192	+	UPSTREAM	9706	RAPGEF3	Rap guanine nucleotide exchange factor 3 [Source:NCBI gene;Acc:426888]
MSTRG.15278.1	4	13694548	13707727	-	ENSGALG00000008074	13620556	13686385	+	DOWNSTREAM	8162	AMMECR1	Alport syndrome, mental retardation, midface hypoplasia and elliptocytosis chromosomal region gene 1 [Source:NCBI gene;Acc:422343]
MSTRG.15322.1	4	15885308	16039504	-	ENSGALG00000034109	15743145	15884846	-	UPSTREAM	461	GRIA3	glutamate ionotropic receptor AMPA type subunit 3 [Source:NCBI gene;Acc:396138]
MSTRG.15322.3	4	15886800	16039504	-	ENSGALG00000034109	15743145	15884846	-	UPSTREAM	1953	GRIA3	glutamate ionotropic receptor AMPA type subunit 3 [Source:NCBI gene;Acc:396138]
ENSGALT00000092205	4	29575832	29622087	-	ENSGALG00000009826	29630213	29646811	-	DOWNSTREAM	8125	CLGN	calmegin [Source:NCBI gene;Acc:422447]
ENSGALT00000092205	4	29575832	29622087	-	ENSGALG00000009809	29379320	29572109	-	UPSTREAM	3722	MAML3	XP_015132176.1 mastermind-like protein 3 isoform X1 [Gallus gallus]
MSTRG.15565.1	4	32322560	32422970	+	ENSGALG00000010035	32119492	32321153	-	UPSTREAM	1406	NR3C2	nuclear receptor subfamily 3 group C member 2 [Source:NCBI gene;Acc:374131]
ENSGALT00000056708	4	53109436	53355868	-	ENSGALG00000042067	53357901	53358866	-	DOWNSTREAM	2032	SPRY1	sprouty RTK signaling antagonist 1 [Source:NCBI gene;Acc:395583]
ENSGALT00000095932	4	76888441	76901092	+	ENSGALG00000014516	76833051	76880121	-	UPSTREAM	8319	CPEB2	cytoplasmic polyadenylation element binding protein 2 [Source:NCBI gene;Acc:422832]
MSTRG.16482.2	4	90726861	90749788	-	ENSGALG00000046984	90753356	90774829	+	UPSTREAM	3567	M1AP	meiosis 1 associated protein [Source:NCBI gene;Acc:425987]
MSTRG.16890.1	5	15958353	15967890	+	ENSGALG00000006868	15928417	15957238	-	UPSTREAM	1114	CRACR2B	calcium release activated channel regulator 2B [Source:HGNC Symbol;Acc:HGNC:28703]
MSTRG.17125.2	5	24775598	24790963	+	ENSGALG00000008579	24793049	24795962	-	DOWNSTREAM	2085	OIP5	Opa interacting protein 5 [Source:NCBI gene;Acc:423212]
MSTRG.17125.2	5	24775598	24790963	+	ENSGALG00000008584	24796212	24810473	+	UPSTREAM	5248	NUSAP1	nucleolar and spindle associated protein 1 [Source:NCBI gene;Acc:423213]
MSTRG.17125.2	5	24775598	24790963	+	ENSGALG00000008569	24756733	24773702	+	DOWNSTREAM	1895	CHP1	calcineurin like EF-hand protein 1 [Source:NCBI gene;Acc:423211]
MSTRG.17893.2	6	1352286	1356844	-	ENSGALG00000029863	1366037	1398417	-	DOWNSTREAM	9192	PHYHIPL	phytanoyl-CoA 2-hydroxylase interacting protein like [Source:NCBI gene;Acc:423603]
ENSGALT00000091177	6	18308793	18318204	+	ENSGALG00000005739	18321285	18340590	-	DOWNSTREAM	3080	SCD	stearoyl-CoA desaturase [Source:NCBI gene;Acc:395706]
ENSGALT00000097898	6	24097875	24107567	-	ENSGALG00000008025	24063674	24088541	-	UPSTREAM	9333	SLF2	SMC5-SMC6 complex localization factor 2 [Source:NCBI gene;Acc:423858]
ENSGALT00000097898	6	24097875	24107567	-	ENSGALG00000008039	24108244	24121172	+	UPSTREAM	676	MFSD13A	major facilitator superfamily domain containing 13A [Source:NCBI gene;Acc:423861]
ENSGALT00000096823	7	125738	131432	-	ENSGALG00000040817	134720	148394	+	UPSTREAM	3287	NEMP2	nuclear envelope integral membrane protein 2 [Source:NCBI gene;Acc:423977]
ENSGALT00000102355	7	184116	187144	-	ENSGALG00000043307	187764	224770	+	UPSTREAM	619	HIBCH	3-hydroxyisobutyryl-CoA hydrolase [Source:NCBI gene;Acc:423979]
ENSGALT00000047049	7	10012524	10015842	-	ENSGALG00000007958	9992200	10012237	-	UPSTREAM	286	GTF3C3	general transcription factor IIIC subunit 3 [Source:NCBI gene;Acc:424052]
ENSGALT00000105621	7	13871946	13875298	+	ENSGALG00000008842	13813674	13871850	+	DOWNSTREAM	95	PIKFYVE	phosphoinositide kinase, FYVE-type zinc finger containing [Source:NCBI gene;Acc:424114]
ENSGALT00000105621	7	13871946	13875298	+	ENSGALG00000008862	13877069	13896783	-	DOWNSTREAM	1770	DNAJC10	DnaJ heat shock protein family (Hsp40) member C10 [Source:NCBI gene;Acc:424115]
ENSGALT00000105216	7	26234521	26237760	+	ENSGALG00000011650	26242390	26246801	-	DOWNSTREAM	4629	NIFK	nucleolar protein interacting with the FHA domain of MKI67 [Source:NCBI gene;Acc:424239]
ENSGALT00000105216	7	26234521	26237760	+	ENSGALG00000011652	26247147	26252585	+	UPSTREAM	9386	TSN	translin [Source:NCBI gene;Acc:395955]
ENSGALT00000105216	7	26234521	26237760	+	ENSGALG00000011645	26082412	26225483	-	UPSTREAM	9037	CLASP1	cytoplasmic linker associated protein 1 [Source:NCBI gene;Acc:429042]
ENSGALT00000104395	7	35569177	35575473	+	ENSGALG00000012526	35550399	35568418	-	UPSTREAM	758	PRPF40A	PRP40 pre-mRNA processing factor 40 homolog A (S. cerevisiae) [Source:NCBI gene;Acc:373972]
ENSGALT00000108150	8	2683103	2685907	-	ENSGALG00000052769	2687613	2689627	-	DOWNSTREAM	1705	C1orf53	XP_003641717.3 uncharacterized protein C1orf53 homolog isoform X1 [Gallus gallus]
ENSGALT00000108150	8	2683103	2685907	-	ENSGALG00000002223	2669865	2680557	-	UPSTREAM	2545	LHX9	LIM homeobox 9 [Source:NCBI gene;Acc:396397]
ENSGALT00000033698	8	6657262	6671587	-	ENSGALG00000004227	6632962	6649915	-	UPSTREAM	7346	FAM20B	FAM20B, glycosaminoglycan xylosylkinase [Source:NCBI gene;Acc:424427]
MSTRG.19580.1	8	7443329	7446508	-	ENSGALG00000004526	7387437	7436311	+	DOWNSTREAM	7017	TNR	tenascin R [Source:NCBI gene;Acc:396213]
MSTRG.19580.1	8	7443329	7446508	-	ENSGALG00000004538	7454048	7474177	-	DOWNSTREAM	7539	TNN	tenascin N [Source:NCBI gene;Acc:424435]
MSTRG.20109.1	9	917900	923134	+	ENSGALG00000031296	904822	909473	+	DOWNSTREAM	8426	--	uncharacterized LOC424740 [Source:NCBI gene;Acc:424740]
ENSGALT00000107630	9	9614937	9628462	-	ENSGALG00000003067	9611815	9614811	+	DOWNSTREAM	125	MRPL44	mitochondrial ribosomal protein L44 [Source:NCBI gene;Acc:424795]
ENSGALT00000107630	9	9614937	9628462	-	ENSGALG00000003079	9588160	9610296	+	DOWNSTREAM	4640	MFF	mitochondrial fission factor [Source:NCBI gene;Acc:424796]
ENSGALT00000107630	9	9614937	9628462	-	ENSGALG00000003052	9629184	9664692	+	UPSTREAM	721	AGFG1	ArfGAP with FG repeats 1 [Source:NCBI gene;Acc:424793]
MSTRG.20332.1	9	9667199	9681112	+	ENSGALG00000003052	9629184	9664692	+	DOWNSTREAM	2506	AGFG1	ArfGAP with FG repeats 1 [Source:NCBI gene;Acc:424793]
MSTRG.20443.1	9	14928893	14931106	-	ENSGALG00000007357	14938213	14954449	+	UPSTREAM	7106	BCL6	B-cell CLL/lymphoma 6 [Source:NCBI gene;Acc:424912]
ENSGALT00000102296	KZ626836.1	80021	81692	+	ENSGALG00000029203	67970	70668	-	UPSTREAM	9352	TNNT1	troponin T1, slow skeletal type [Source:NCBI gene;Acc:396009]
ENSGALT00000102296	KZ626836.1	80021	81692	+	ENSGALG00000053583	73511	76566	-	UPSTREAM	3454	KMT5C	lysine methyltransferase 5C [Source:NCBI gene;Acc:101748081]
ENSGALT00000102296	KZ626836.1	80021	81692	+	ENSGALG00000042503	77531	79994	+	DOWNSTREAM	26	Hspbp1	HSPA (Hsp70) binding protein 1 [Source:NCBI gene;Acc:100858988]
MSTRG.20918.1	KZ626837.1	1807900	1810525	+	ENSGALG00000052532	1802461	1806637	-	UPSTREAM	1262	PRMT5	NP_001307159.1 protein arginine methyltransferase 5 [Gallus gallus]
ENSGALT00000093023	Z	9447213	9448502	+	ENSGALG00000035325	9445555	9446532	+	DOWNSTREAM	680	PMAIP1	phorbol-12-myristate-13-acetate-induced protein 1 [Source:NCBI gene;Acc:770077]
ENSGALT00000093023	Z	9447213	9448502	+	ENSGALG00000002854	9455347	9647483	-	DOWNSTREAM	6844	PDZD2	PDZ domain containing 2 [Source:NCBI gene;Acc:427421]
ENSGALT00000094806	Z	24745957	24750852	+	ENSGALG00000013512	24736603	24743170	-	UPSTREAM	2786	BTF3	basic transcription factor 3 [Source:NCBI gene;Acc:426154]
MSTRG.21746.1	Z	44468374	44472772	-	ENSGALG00000048460	44458348	44459877	+	DOWNSTREAM	8496	--	-
MSTRG.21746.1	Z	44468374	44472772	-	ENSGALG00000015208	44480987	44631748	-	DOWNSTREAM	8214	ROR2	receptor tyrosine kinase like orphan receptor 2 [Source:NCBI gene;Acc:769516]
MSTRG.21746.2	Z	44468478	44472763	-	ENSGALG00000048460	44458348	44459877	+	DOWNSTREAM	8600	--	-
MSTRG.21746.2	Z	44468478	44472763	-	ENSGALG00000015208	44480987	44631748	-	DOWNSTREAM	8223	ROR2	receptor tyrosine kinase like orphan receptor 2 [Source:NCBI gene;Acc:769516]

## Sheet: Table S5
Table S5. KEGG enrichment analysis based on the cis target genes of differentially expressed genes.
KEGG class	KEGG class II	Pathway	Gene number	Rich_factor	Pvalue	Genes
Environmental Information Processing	Signal transduction	Wnt signaling pathway	5	0.0342466	0.00171996	ENSGALG00000037494;ENSGALG00000030643;ENSGALG00000051049;ENSGALG00000015208;ENSGALG00000001079
Environmental Information Processing	Signal transduction	mTOR signaling pathway	4	0.0277778	0.0106871	ENSGALG00000037494;ENSGALG00000036742;ENSGALG00000001079;ENSGALG00000014800
Metabolism	Energy metabolism	Oxidative phosphorylation	3	0.0263158	0.0309582	ENSGALG00000040666;ENSGALG00000033001;ENSGALG00000014800
Organismal Systems	Excretory system	Aldosterone-regulated sodium reabsorption	1	0.125	0.0473459	ENSGALG00000010035
Organismal Systems	Endocrine system	Glucagon signaling pathway	1	0.0769231	0.0758195	ENSGALG00000047234
Organismal Systems	Endocrine system	Melanogenesis	2	0.021978	0.104205	ENSGALG00000037494;ENSGALG00000001079
Environmental Information Processing	Signaling molecules and interaction	ECM-receptor interaction	2	0.0217391	0.106127	ENSGALG00000004526;ENSGALG00000004538
Human Diseases	Endocrine and metabolic disease	AGE-RAGE signaling pathway in diabetic complications	2	0.0204082	0.117861	ENSGALG00000031325;ENSGALG00000002016
Human Diseases	Infectious disease: viral	Measles	1	0.0416667	0.135572	ENSGALG00000046393
Metabolism	Glycan biosynthesis and metabolism	Glycosphingolipid biosynthesis - lacto and neolacto series	1	0.04	0.140813	ENSGALG00000015252
Metabolism	Carbohydrate metabolism	Citrate cycle (TCA cycle)	1	0.037037	0.151203	ENSGALG00000003475
Cellular Processes	Transport and catabolism	Phagosome	3	0.0132159	0.156478	ENSGALG00000040666;ENSGALG00000008842;ENSGALG00000014800
Metabolism	Metabolism of other amino acids	beta-Alanine metabolism	1	0.0344828	0.16147	ENSGALG00000043307
Organismal Systems	Immune system	Th1 and Th2 cell differentiation	1	0.0333333	0.166558	ENSGALG00000009809
Genetic Information Processing	Transcription	RNA polymerase	1	0.0322581	0.171617	ENSGALG00000038595
Environmental Information Processing	Signal transduction	FoxO signaling pathway	2	0.016	0.17406	ENSGALG00000007357;ENSGALG00000031325
Metabolism	Lipid metabolism	Biosynthesis of unsaturated fatty acids	1	0.03125	0.176645	ENSGALG00000005739
Metabolism	Carbohydrate metabolism	Propanoate metabolism	1	0.030303	0.181643	ENSGALG00000043307
Metabolism	Global and overview maps	Metabolic pathways	11	0.00797679	0.195335	ENSGALG00000015252;ENSGALG00000040666;ENSGALG00000003475;ENSGALG00000004324;ENSGALG00000008842;ENSGALG00000033001;ENSGALG00000021174;ENSGALG00000033170;ENSGALG00000005739;ENSGALG00000014800;ENSGALG00000043307
Metabolism	Carbohydrate metabolism	Fructose and mannose metabolism	1	0.0277778	0.196461	ENSGALG00000033170

## Sheet: Table S6
Table S6. Reactome enrichment based on the cis target genes of differentially expressed genes.
Reactome	Gene number	Background	Pvalue	Genes
Activation of Ca permeable AMPA receptors	2	3	0.000128689	ENSGALG00000004083;ENSGALG00000034109
Ca permeable AMPA receptor ligand binding	2	3	0.000128689	ENSGALG00000004083;ENSGALG00000034109
Tenascins C, R, (X, N) bind fibronectin matrix	2	4	0.000256292	ENSGALG00000004526;ENSGALG00000004538
Activation of AMPA receptors	2	4	0.000256292	ENSGALG00000004083;ENSGALG00000034109
Activation of Ca impermeable AMPA receptors	2	4	0.000256292	ENSGALG00000004083;ENSGALG00000034109
Ca impermeable AMPA receptor ligand binding	2	4	0.000256292	ENSGALG00000004083;ENSGALG00000034109
WNT ligand biogenesis and trafficking	3	24	0.000500624	ENSGALG00000001079;ENSGALG00000015304;ENSGALG00000037494
Tenascins C, R, (X, N) bind lecticans	2	7	0.000885731	ENSGALG00000004526;ENSGALG00000004538
Endocytosis of Ca impermeable AMPA receptors	2	8	0.001176	ENSGALG00000004083;ENSGALG00000034109
Trafficking of GluR2-containing AMPA receptors to synapse	2	9	0.00150564	ENSGALG00000004083;ENSGALG00000034109
Trafficking of GluR2-containing AMPA receptors to extrasynaptic sites	2	10	0.00187413	ENSGALG00000004083;ENSGALG00000034109
Trafficking of AMPA receptors	2	12	0.00272567	ENSGALG00000004083;ENSGALG00000034109
Glutamate binding, activation of AMPA receptors and synaptic plasticity	2	12	0.00272567	ENSGALG00000004083;ENSGALG00000034109
Trafficking of GluR2-containing AMPA receptors	2	12	0.00272567	ENSGALG00000004083;ENSGALG00000034109
Intraphagosomal pH is lowered to 5 by V-ATPase	2	18	0.00616115	ENSGALG00000014800;ENSGALG00000040666
Endosome acidification	2	18	0.00616115	ENSGALG00000014800;ENSGALG00000040666
Latent TGF-beta-1 is cleaved by furin	1	1	0.00664242	ENSGALG00000031325
Secretion and activation of the latent large complex of TGF-beta-1	1	1	0.00664242	ENSGALG00000031325
Part of the ICD migrates to the nucleus	1	1	0.00664242	ENSGALG00000035950
The p75NTR C-terminal fragment enters endosomes	1	1	0.00664242	ENSGALG00000035950
Caspase 3-mediated cleavage of PKC delta	1	1	0.00664242	ENSGALG00000002016
cAMP activates EPAC1	1	1	0.00664242	ENSGALG00000043775
ALG9 transfers Man to N-glycan precursor (GlcNAc)2 (Man)6 (PP-Dol)1	1	1	0.00664242	ENSGALG00000021174
PKC-delta translocates to plasma membrane	1	1	0.00664242	ENSGALG00000002016
PKC-delta is activated	1	1	0.00664242	ENSGALG00000002016
SCD desaturates ST-CoA to OLE-CoA	1	1	0.00664242	ENSGALG00000005739
beta-hydroxyisobutyryl-CoA + H2O => beta-hydroxyisobutyrate + CoA	1	1	0.00664242	ENSGALG00000043307
ACLY tetramer transforms CIT to Ac-CoA	1	1	0.00664242	ENSGALG00000003475
WNT ligands traffic to the Golgi	2	19	0.00685713	ENSGALG00000001079;ENSGALG00000037494
WLS binds WNT ligands in the Golgi	2	19	0.00685713	ENSGALG00000001079;ENSGALG00000037494
secretion of WNT ligands	2	19	0.00685713	ENSGALG00000001079;ENSGALG00000037494
WNT ligands traffic to the plasma membrane	2	19	0.00685713	ENSGALG00000001079;ENSGALG00000037494
WNTs are secreted in exosomes	2	19	0.00685713	ENSGALG00000001079;ENSGALG00000037494
WLS:WNT complex is internalized for maturation into exosomes	2	19	0.00685713	ENSGALG00000001079;ENSGALG00000037494
Insulin receptor recycling	2	20	0.00758712	ENSGALG00000014800;ENSGALG00000040666
Fatty acyl-CoA biosynthesis	2	22	0.00914727	ENSGALG00000003475;ENSGALG00000005739
ROS, RNS production in phagocytes	2	24	0.010838	ENSGALG00000014800;ENSGALG00000040666
GAPs inactivate Rho GTPase:GTP by hydrolysis	3	74	0.012741	ENSGALG00000039346;ENSGALG00000039724;ENSGALG00000041706
Formation of Pol zeta complex	1	2	0.0132418	ENSGALG00000015033
Dimeric TGF-beta-1 binds to the receptor	1	2	0.0132418	ENSGALG00000031325
p75NTR interacts with the NOGO receptor	1	2	0.0132418	ENSGALG00000035950
NGF homodimer binds to p75NTR	1	2	0.0132418	ENSGALG00000035950
alpha-secretase cleaves the p75NTR extracellular domain	1	2	0.0132418	ENSGALG00000035950
DAG stimulates protein kinase C-delta	1	2	0.0132418	ENSGALG00000002016
NFG and proNGF binds to p75NTR	1	2	0.0132418	ENSGALG00000035950
Binding of Pol zeta complex to a DNA template containing lesions	1	2	0.0132418	ENSGALG00000015033
Elongation by Pol zeta complex	1	2	0.0132418	ENSGALG00000015033
Formation of Pol zeta complex	1	2	0.0132418	ENSGALG00000015033
Translesion synthesis by Pol zeta	1	2	0.0132418	ENSGALG00000015033
Activation of EPACs by cAMP	1	2	0.0132418	ENSGALG00000043775
PKCdelta phosphorylates HuR	1	2	0.0132418	ENSGALG00000002016
PKC-delta phosphorylates CARD9	1	2	0.0132418	ENSGALG00000002016
CNIH2,3 bind GRIA1	1	2	0.0132418	ENSGALG00000004083
RAB43 hydrolyses GTP	1	2	0.0132418	ENSGALG00000005021
RAB43:GTP binds USP8NL	1	2	0.0132418	ENSGALG00000005021
AGFG1 binds VAMP7	1	2	0.0132418	ENSGALG00000003052
Signaling by WNT	4	141	0.0137602	ENSGALG00000001079;ENSGALG00000015208;ENSGALG00000015304;ENSGALG00000037494
Signal Transduction	17	1540	0.0150269	ENSGALG00000001079;ENSGALG00000002016;ENSGALG00000009809;ENSGALG00000011645;ENSGALG00000014800;ENSGALG00000015208;ENSGALG00000015304;ENSGALG00000031325;ENSGALG00000035950;ENSGALG00000037494;ENSGALG00000038595;ENSGALG00000039346;ENSGALG00000039724;ENSGALG00000040666;ENSGALG00000041706;ENSGALG00000042067;ENSGALG00000043775
Gene Silencing by RNA	2	32	0.0188361	ENSGALG00000011652;ENSGALG00000038595
PKC phosphorylates GRK2	1	3	0.0197983	ENSGALG00000002016
Transcriptional activation of Citrate lyase monomer gene by ChREBP:MLX	1	3	0.0197983	ENSGALG00000003475
PI(3,5)P2 is dephosphorylated to PI3P by FIG4 at the Golgi membrane	1	3	0.0197983	ENSGALG00000008842
PI(3,5)P2 is dephosphorylated to PI3P by FIG4 at the late endosome membrane	1	3	0.0197983	ENSGALG00000008842
PI(3,5)P2 is dephosphorylated to PI3P by FIG4 at the early endosome membrane	1	3	0.0197983	ENSGALG00000008842
TGFBR2 phosphorylates TGFBR1	1	3	0.0197983	ENSGALG00000031325
Sprouty lures CBL away from EGFR	1	3	0.0197983	ENSGALG00000042067
p75NTR interacts with RIP2	1	3	0.0197983	ENSGALG00000035950
p75NTR and RHOA-GDI interact	1	3	0.0197983	ENSGALG00000035950
p75NTR:NgR complex interacts with the axonal inhibitor LINGO1	1	3	0.0197983	ENSGALG00000035950
Syndecans 2, (4) bind TGFB1	1	3	0.0197983	ENSGALG00000031325
Translesion synthesis by DNA polymerases bypassing lesion on DNA template	1	3	0.0197983	ENSGALG00000015033
RAP1A exchanges GDP for GTP	1	3	0.0197983	ENSGALG00000043775
Activation of Protein Kinase C novel isoforms	1	3	0.0197983	ENSGALG00000002016
HuR (ELAVL1) binds and stabilizes mRNA	1	3	0.0197983	ENSGALG00000002016
RUNX3 binds ZFHX3	1	3	0.0197983	ENSGALG00000031325
RUNX3 translocates to the nucleus	1	3	0.0197983	ENSGALG00000031325
TPST1,2 transfer SO4(2-) from PAPS to PODXL2	1	3	0.0197983	ENSGALG00000005626
C3PO hydrolyzes cleaved passenger strand	1	3	0.0197983	ENSGALG00000011652
Retrograde transport at the Trans-Golgi-Network	2	34	0.0211274	ENSGALG00000005021;ENSGALG00000034747
Transcriptional regulation by RUNX3	2	35	0.0223146	ENSGALG00000009809;ENSGALG00000031325
ECM proteoglycans	2	37	0.02477	ENSGALG00000004526;ENSGALG00000004538
TGFBR2 recruits TGFBR1	1	4	0.0263123	ENSGALG00000031325
NGF binding to p75NTR inactivates RHOA	1	4	0.0263123	ENSGALG00000035950
MYD88 dissociates	1	4	0.0263123	ENSGALG00000035950
p62 is recruited and forms a complex with TRAF6	1	4	0.0263123	ENSGALG00000035950
IRAK interacts with TRAF6	1	4	0.0263123	ENSGALG00000035950
p75NTR ICD signals to NF-kB	1	4	0.0263123	ENSGALG00000035950
Axonal growth stimulation	1	4	0.0263123	ENSGALG00000035950
LTBP1, LTBP3 bind TGF-Beta	1	4	0.0263123	ENSGALG00000031325
WNT5A binds FZD and ROR receptors	1	4	0.0263123	ENSGALG00000015208
PKC autophosphorylates	1	4	0.0263123	ENSGALG00000002016
DAG and Ca+2 bind to PKC and tether it to membrane	1	4	0.0263123	ENSGALG00000002016
Activated PKC phosphorylates SHC1	1	4	0.0263123	ENSGALG00000002016
RUNX3 regulates CDKN1A transcription	1	4	0.0263123	ENSGALG00000031325
EP300 acetylates RUNX3	1	4	0.0263123	ENSGALG00000031325
Activation of Rap1 by membrane-associated GEFs	1	4	0.0263123	ENSGALG00000043775
Inhibition of ADRBK2 by calmodulin	1	5	0.032784	ENSGALG00000002016
I-SMAD competes with SMAD2/3 for type I receptor (TGFBR1)	1	5	0.032784	ENSGALG00000031325
IKK-beta is recruited	1	5	0.032784	ENSGALG00000035950
Myelin components can interact with p75NTR:NgR:LINGO1	1	5	0.032784	ENSGALG00000035950
gamma-secretase cleaves the p75NTR transmembrane domain	1	5	0.032784	ENSGALG00000035950
p62 recruits an atypical PKC	1	5	0.032784	ENSGALG00000035950
IKKbeta is activated	1	5	0.032784	ENSGALG00000035950
NOTCH2 intracellular domain regulates transcription	1	5	0.032784	ENSGALG00000009809
NICD2 binds RBPJ and MAML in the nucleus	1	5	0.032784	ENSGALG00000009809
KCNJ11 tetramer:ABCC8 tetramer binds 4xATP, closing the channel	1	5	0.032784	ENSGALG00000043775
Retromer recycles WLS to the Golgi	1	5	0.032784	ENSGALG00000015304
Retromer associates with WLS	1	5	0.032784	ENSGALG00000015304
WLS dissociates from retromer	1	5	0.032784	ENSGALG00000015304
Monoubiquitunated PCNA mediates recruitment of the translesion polymerase to the DNA damaged site.	1	5	0.032784	ENSGALG00000015033
RAD18 and ubiquitinated PCNA-mediated recruitment of translesion polymerases	1	5	0.032784	ENSGALG00000015033
PDK1 phosphorylates PKC	1	5	0.032784	ENSGALG00000002016
PKC phosphorylates sphingosine kinase 1	1	5	0.032784	ENSGALG00000002016
Canonical WNT signaling through the atypical receptor RYK	1	5	0.032784	ENSGALG00000001079
USP10 deubiquitinates SNX3, CFTR	1	5	0.032784	ENSGALG00000015304
cis-Golgi cis-SNARE binds NSF and SNAPs	1	5	0.032784	ENSGALG00000034747
BAMBI interferes with the interaction of type I receptor with type II receptor	1	6	0.0392138	ENSGALG00000031325
TRAF6 is auto-ubiquitinated	1	6	0.0392138	ENSGALG00000035950
STRAP stabilizes interaction of activated TGF-beta receptor complex with SMAD7	1	6	0.0392138	ENSGALG00000031325
HA:HAR:HYAL2 binds to SLC9A1:p-CHP:Ca2+	1	6	0.0392138	ENSGALG00000008569
Hyaluronidase 2 (HYAL2) hydrolyses HA into 20kDa fragments	1	6	0.0392138	ENSGALG00000008569
Hyaluronan uptake and degradation	1	6	0.0392138	ENSGALG00000008569
DNA damage bypass	1	6	0.0392138	ENSGALG00000015033
ST3GAL1-6 transfer Neu5Ac to terminal Gal (alpha-2,3 link)	1	6	0.0392138	ENSGALG00000015252
Binding of TFIIIC to Type 2 promoter	1	6	0.0392138	ENSGALG00000007958
Rho GTPase cycle	3	115	0.0402671	ENSGALG00000039346;ENSGALG00000039724;ENSGALG00000041706
Synthesis of PIPs at the late endosome membrane	1	7	0.0456018	ENSGALG00000008842
An anchoring protein, ZFYVE9 (SARA), recruits SMAD2/3	1	7	0.0456018	ENSGALG00000031325
Phosphorylated SMAD2/3 dissociates from TGFBR	1	7	0.0456018	ENSGALG00000031325
Activated type I receptor phosphorylates SMAD2/3 directly	1	7	0.0456018	ENSGALG00000031325
The p75NTR:NgR:MDGI complex reduces RHOA-GDI activity, displacing RHOA	1	7	0.0456018	ENSGALG00000035950
Signaling by NOTCH2	1	7	0.0456018	ENSGALG00000009809
Degradation of TGF-beta receptor complex	1	7	0.0456018	ENSGALG00000031325
ATP hydrolysis by HSP90	1	7	0.0456018	ENSGALG00000010035
SH binds SHR within the HSP90 chaperone complex	1	7	0.0456018	ENSGALG00000010035
SNAPs and NSF hexamer bind cis-SNARE at the TGN	1	7	0.0456018	ENSGALG00000034747
Binding of TFIIIC to TFIIIA:Type I Promoter complex	1	7	0.0456018	ENSGALG00000007958
NSF and SNAPs bind the cis-SNARE at the Golgi	1	7	0.0456018	ENSGALG00000034747
SCF-FBXL18 ubiquitinates FBXL7	1	7	0.0456018	ENSGALG00000004611
The p75NTR:NgR:MDGI binds RHOA-GDI	1	7	0.0456018	ENSGALG00000035950

## Sheet: Table S7
Table S7. KEGG enrichment based on the source genes of identified circRNAs.
KEGG class	KEGG class II	Pathway	Gene number	Rich_factor	Pvalue	Genes
Organismal Systems	Endocrine system	GnRH signaling pathway	24	0.285714	8.67778e-08	ENSGALG00000001501;ENSGALG00000040023;ENSGALG00000020003;ENSGALG00000039099;ENSGALG00000013060;ENSGALG00000042833;ENSGALG00000032178;ENSGALG00000030859;ENSGALG00000008907;ENSGALG00000008875;ENSGALG00000013022;ENSGALG00000039450;ENSGALG00000014071;ENSGALG00000025950;ENSGALG00000031170;ENSGALG00000002016;ENSGALG00000005065;ENSGALG00000005088;ENSGALG00000003837;ENSGALG00000031244;ENSGALG00000004796;…
Organismal Systems	Circulatory system	Adrenergic signaling in cardiomyocytes	29	0.219697	1.88589e-06	ENSGALG00000035466;ENSGALG00000001501;ENSGALG00000040023;ENSGALG00000013060;ENSGALG00000042833;ENSGALG00000030859;ENSGALG00000038265;ENSGALG00000008907;ENSGALG00000008875;ENSGALG00000009400;ENSGALG00000013022;ENSGALG00000008544;ENSGALG00000009287;ENSGALG00000052511;ENSGALG00000025950;ENSGALG00000006112;ENSGALG00000031170;ENSGALG00000010026;ENSGALG00000030580;ENSGALG00000015531;ENSGALG00000005088;…
Environmental Information Processing	Signal transduction	MAPK signaling pathway	45	0.166052	1.19747e-05	ENSGALG00000003126;ENSGALG00000006655;ENSGALG00000035466;ENSGALG00000001501;ENSGALG00000040023;ENSGALG00000020003;ENSGALG00000003845;ENSGALG00000039099;ENSGALG00000040651;ENSGALG00000012356;ENSGALG00000043044;ENSGALG00000032850;ENSGALG00000042833;ENSGALG00000012865;ENSGALG00000032178;ENSGALG00000007930;ENSGALG00000009378;ENSGALG00000039498;ENSGALG00000040758;ENSGALG00000013022;ENSGALG00000009495;…
Organismal Systems	Circulatory system	Vascular smooth muscle contraction	24	0.196721	9.7509e-05	ENSGALG00000001501;ENSGALG00000017173;ENSGALG00000013060;ENSGALG00000012865;ENSGALG00000030859;ENSGALG00000008907;ENSGALG00000008875;ENSGALG00000013022;ENSGALG00000010325;ENSGALG00000052837;ENSGALG00000014071;ENSGALG00000025950;ENSGALG00000031170;ENSGALG00000002016;ENSGALG00000010026;ENSGALG00000005065;ENSGALG00000004980;ENSGALG00000003806;ENSGALG00000003837;ENSGALG00000031244;ENSGALG00000005332;…
Cellular Processes	Cellular community - eukaryotes	Adherens junction	16	0.222222	0.000336897	ENSGALG00000011329;ENSGALG00000001501;ENSGALG00000040651;ENSGALG00000040758;ENSGALG00000030162;ENSGALG00000015022;ENSGALG00000031284;ENSGALG00000006382;ENSGALG00000031960;ENSGALG00000000273;ENSGALG00000007125;ENSGALG00000003806;ENSGALG00000038722;ENSGALG00000004796;ENSGALG00000042552;ENSGALG00000007762
Cellular Processes	Cellular community - eukaryotes	Gap junction	18	0.2	0.000577932	ENSGALG00000001501;ENSGALG00000017173;ENSGALG00000013060;ENSGALG00000017238;ENSGALG00000030859;ENSGALG00000007930;ENSGALG00000009378;ENSGALG00000008907;ENSGALG00000008875;ENSGALG00000039450;ENSGALG00000014071;ENSGALG00000025950;ENSGALG00000031170;ENSGALG00000012821;ENSGALG00000003837;ENSGALG00000031244;ENSGALG00000042552;ENSGALG00000007779
Cellular Processes	Cell growth and death	Oocyte meiosis	19	0.19	0.000799677	ENSGALG00000001501;ENSGALG00000040023;ENSGALG00000040651;ENSGALG00000008318;ENSGALG00000013060;ENSGALG00000042833;ENSGALG00000006474;ENSGALG00000039498;ENSGALG00000002229;ENSGALG00000014071;ENSGALG00000031170;ENSGALG00000010026;ENSGALG00000002661;ENSGALG00000005088;ENSGALG00000005243;ENSGALG00000003837;ENSGALG00000031244;ENSGALG00000007779;ENSGALG00000006912
Organismal Systems	Development and regeneration	Axon guidance	12	0.230769	0.00129072	ENSGALG00000040949;ENSGALG00000015418;ENSGALG00000009825;ENSGALG00000002639;ENSGALG00000008378;ENSGALG00000050647;ENSGALG00000015511;ENSGALG00000000816;ENSGALG00000001916;ENSGALG00000011309;ENSGALG00000041121;ENSGALG00000011680
Environmental Information Processing	Signal transduction	Apelin signaling pathway	21	0.169355	0.00202005	ENSGALG00000001501;ENSGALG00000032366;ENSGALG00000004288;ENSGALG00000013060;ENSGALG00000027629;ENSGALG00000008907;ENSGALG00000008875;ENSGALG00000009400;ENSGALG00000008544;ENSGALG00000009705;ENSGALG00000014184;ENSGALG00000005998;ENSGALG00000014071;ENSGALG00000006219;ENSGALG00000031170;ENSGALG00000003837;ENSGALG00000031244;ENSGALG00000008081;ENSGALG00000034081;ENSGALG00000010812;ENSGALG00000007779
Genetic Information Processing	Folding, sorting and degradation	Ubiquitin mediated proteolysis	22	0.162963	0.0026393	ENSGALG00000011562;ENSGALG00000034944;ENSGALG00000042052;ENSGALG00000041795;ENSGALG00000006474;ENSGALG00000007970;ENSGALG00000002929;ENSGALG00000033593;ENSGALG00000000699;ENSGALG00000038128;ENSGALG00000031355;ENSGALG00000002229;ENSGALG00000054412;ENSGALG00000021213;ENSGALG00000034584;ENSGALG00000014290;ENSGALG00000005982;ENSGALG00000002649;ENSGALG00000004500;ENSGALG00000046862;ENSGALG00000003381;…
Environmental Information Processing	Signal transduction	Wnt signaling pathway	23	0.157534	0.00333131	ENSGALG00000006488;ENSGALG00000039099;ENSGALG00000006474;ENSGALG00000039498;ENSGALG00000030030;ENSGALG00000008907;ENSGALG00000008875;ENSGALG00000040834;ENSGALG00000013441;ENSGALG00000010163;ENSGALG00000054496;ENSGALG00000002229;ENSGALG00000031960;ENSGALG00000025950;ENSGALG00000000220;ENSGALG00000010055;ENSGALG00000003396;ENSGALG00000003806;ENSGALG00000005088;ENSGALG00000005243;ENSGALG00000039942;…
Metabolism	Lipid metabolism	Sphingolipid metabolism	10	0.212766	0.00597954	ENSGALG00000012882;ENSGALG00000014711;ENSGALG00000015682;ENSGALG00000012018;ENSGALG00000000755;ENSGALG00000010818;ENSGALG00000010902;ENSGALG00000031928;ENSGALG00000013493;ENSGALG00000019397
Organismal Systems	Endocrine system	Progesterone-mediated oocyte maturation	14	0.179487	0.00641107	ENSGALG00000001501;ENSGALG00000040023;ENSGALG00000039099;ENSGALG00000040651;ENSGALG00000013060;ENSGALG00000042833;ENSGALG00000012865;ENSGALG00000031170;ENSGALG00000003837;ENSGALG00000031244;ENSGALG00000034081;ENSGALG00000006109;ENSGALG00000007779;ENSGALG00000006912
Metabolism	Glycan biosynthesis and metabolism	Mucin type O-glycan biosynthesis	7	0.25	0.00829799	ENSGALG00000012536;ENSGALG00000013135;ENSGALG00000005584;ENSGALG00000037773;ENSGALG00000001130;ENSGALG00000030588;ENSGALG00000004033
Organismal Systems	Immune system	C-type lectin receptor signaling pathway	15	0.168539	0.00880916	ENSGALG00000001501;ENSGALG00000040023;ENSGALG00000039099;ENSGALG00000042833;ENSGALG00000039498;ENSGALG00000005998;ENSGALG00000014071;ENSGALG00000030063;ENSGALG00000002016;ENSGALG00000003396;ENSGALG00000003806;ENSGALG00000005243;ENSGALG00000003753;ENSGALG00000034081;ENSGALG00000006109
Environmental Information Processing	Signal transduction	Phosphatidylinositol signaling system	16	0.163265	0.00943539	ENSGALG00000029709;ENSGALG00000033561;ENSGALG00000029571;ENSGALG00000009096;ENSGALG00000012890;ENSGALG00000008907;ENSGALG00000008875;ENSGALG00000009880;ENSGALG00000015107;ENSGALG00000010493;ENSGALG00000006121;ENSGALG00000014071;ENSGALG00000025950;ENSGALG00000003634;ENSGALG00000015264;ENSGALG00000001606
Metabolism	Carbohydrate metabolism	Propanoate metabolism	7	0.212121	0.0205494	ENSGALG00000005439;ENSGALG00000007652;ENSGALG00000016872;ENSGALG00000014828;ENSGALG00000010940;ENSGALG00000016697;ENSGALG00000040702
Cellular Processes	Cellular community - eukaryotes	Focal adhesion	26	0.130653	0.0214183	ENSGALG00000001501;ENSGALG00000039099;ENSGALG00000010875;ENSGALG00000040651;ENSGALG00000012865;ENSGALG00000009378;ENSGALG00000008007;ENSGALG00000008947;ENSGALG00000039450;ENSGALG00000042388;ENSGALG00000042259;ENSGALG00000010325;ENSGALG00000009992;ENSGALG00000031741;ENSGALG00000015022;ENSGALG00000029378;ENSGALG00000025950;ENSGALG00000003634;ENSGALG00000014201;ENSGALG00000010847;ENSGALG00000010026;…
Cellular Processes	Transport and catabolism	Autophagy - animal	18	0.141732	0.0246463	ENSGALG00000001501;ENSGALG00000039099;ENSGALG00000012148;ENSGALG00000008358;ENSGALG00000005160;ENSGALG00000040651;ENSGALG00000037697;ENSGALG00000000845;ENSGALG00000043787;ENSGALG00000005998;ENSGALG00000003634;ENSGALG00000012608;ENSGALG00000034210;ENSGALG00000026971;ENSGALG00000002016;ENSGALG00000017047;ENSGALG00000034081;ENSGALG00000006109
Organismal Systems	Development and regeneration	Axon regeneration	6	0.222222	0.0251499	ENSGALG00000040957;ENSGALG00000016915;ENSGALG00000052837;ENSGALG00000041121;ENSGALG00000039713;ENSGALG00000004212
Metabolism	Glycan biosynthesis and metabolism	Other types of O-glycan biosynthesis	8	0.190476	0.0254275	ENSGALG00000012536;ENSGALG00000016803;ENSGALG00000013135;ENSGALG00000010083;ENSGALG00000005584;ENSGALG00000001130;ENSGALG00000030588;ENSGALG00000004033
Organismal Systems	Immune system	Toll and Imd signaling pathway	3	0.375	0.0259514	ENSGALG00000012044;ENSGALG00000003594;ENSGALG00000007845
Environmental Information Processing	Signal transduction	VEGF signaling pathway	10	0.166667	0.031684	ENSGALG00000001501;ENSGALG00000040023;ENSGALG00000042833;ENSGALG00000039498;ENSGALG00000031741;ENSGALG00000025950;ENSGALG00000005065;ENSGALG00000005243;ENSGALG00000034081;ENSGALG00000004796
Genetic Information Processing	Folding, sorting and degradation	Protein processing in endoplasmic reticulum	20	0.133333	0.0334199	ENSGALG00000011562;ENSGALG00000039099;ENSGALG00000035699;ENSGALG00000007162;ENSGALG00000006474;ENSGALG00000012404;ENSGALG00000011465;ENSGALG00000038128;ENSGALG00000033705;ENSGALG00000002457;ENSGALG00000021213;ENSGALG00000016893;ENSGALG00000016894;ENSGALG00000014878;ENSGALG00000032278;ENSGALG00000002649;ENSGALG00000035626;ENSGALG00000002141;ENSGALG00000003293;ENSGALG00000006109
Cellular Processes	Cell motility	Regulation of actin cytoskeleton	25	0.126263	0.0343883	ENSGALG00000001501;ENSGALG00000010875;ENSGALG00000012865;ENSGALG00000009378;ENSGALG00000008007;ENSGALG00000008947;ENSGALG00000031009;ENSGALG00000009495;ENSGALG00000030162;ENSGALG00000008714;ENSGALG00000039450;ENSGALG00000042259;ENSGALG00000010325;ENSGALG00000015107;ENSGALG00000005998;ENSGALG00000015842;ENSGALG00000031741;ENSGALG00000052837;ENSGALG00000029378;ENSGALG00000010026;ENSGALG00000053875;…
Metabolism	Carbohydrate metabolism	Inositol phosphate metabolism	12	0.153846	0.034718	ENSGALG00000029709;ENSGALG00000009096;ENSGALG00000008907;ENSGALG00000008875;ENSGALG00000009880;ENSGALG00000015107;ENSGALG00000010493;ENSGALG00000006121;ENSGALG00000015070;ENSGALG00000003634;ENSGALG00000001606;ENSGALG00000008081
Human Diseases	Cancer: specific types	Hepatocellular carcinoma	6	0.206897	0.0348598	ENSGALG00000033074;ENSGALG00000010164;ENSGALG00000043137;ENSGALG00000032642;ENSGALG00000014184;ENSGALG00000029316
Environmental Information Processing	Signal transduction	FoxO signaling pathway	17	0.136	0.0403082	ENSGALG00000017159;ENSGALG00000001501;ENSGALG00000040023;ENSGALG00000039099;ENSGALG00000040651;ENSGALG00000014813;ENSGALG00000042833;ENSGALG00000012865;ENSGALG00000040758;ENSGALG00000039450;ENSGALG00000003634;ENSGALG00000006219;ENSGALG00000043570;ENSGALG00000007307;ENSGALG00000034081;ENSGALG00000006109;ENSGALG00000007762
Environmental Information Processing	Signal transduction	mTOR signaling pathway	19	0.131944	0.0411213	ENSGALG00000001501;ENSGALG00000040651;ENSGALG00000012865;ENSGALG00000013100;ENSGALG00000034099;ENSGALG00000004467;ENSGALG00000040758;ENSGALG00000043787;ENSGALG00000000977;ENSGALG00000039450;ENSGALG00000025950;ENSGALG00000003634;ENSGALG00000006766;ENSGALG00000034210;ENSGALG00000026971;ENSGALG00000017005;ENSGALG00000002798;ENSGALG00000003806;ENSGALG00000034081
Human Diseases	Endocrine and metabolic disease	AGE-RAGE signaling pathway in diabetic complications	14	0.142857	0.0416561	ENSGALG00000001501;ENSGALG00000040023;ENSGALG00000039099;ENSGALG00000042833;ENSGALG00000008907;ENSGALG00000008875;ENSGALG00000014184;ENSGALG00000025950;ENSGALG00000010847;ENSGALG00000002016;ENSGALG00000034081;ENSGALG00000004796;ENSGALG00000006109;ENSGALG00000011117
Metabolism	Nucleotide metabolism	Purine metabolism	18	0.132353	0.044804	ENSGALG00000011537;ENSGALG00000017173;ENSGALG00000015230;ENSGALG00000013060;ENSGALG00000004339;ENSGALG00000013941;ENSGALG00000054059;ENSGALG00000005336;ENSGALG00000015224;ENSGALG00000053383;ENSGALG00000039935;ENSGALG00000027565;ENSGALG00000031170;ENSGALG00000005057;ENSGALG00000003837;ENSGALG00000031244;ENSGALG00000007779;ENSGALG00000005992
Environmental Information Processing	Signal transduction	ErbB signaling pathway	12	0.146341	0.0484694	ENSGALG00000003126;ENSGALG00000001501;ENSGALG00000039099;ENSGALG00000012865;ENSGALG00000032178;ENSGALG00000008947;ENSGALG00000039450;ENSGALG00000031741;ENSGALG00000025950;ENSGALG00000005088;ENSGALG00000034081;ENSGALG00000006109
Organismal Systems	Endocrine system	Melanogenesis	13	0.142857	0.0485085	ENSGALG00000001501;ENSGALG00000013060;ENSGALG00000030859;ENSGALG00000008907;ENSGALG00000008875;ENSGALG00000031960;ENSGALG00000025950;ENSGALG00000031170;ENSGALG00000005088;ENSGALG00000003837;ENSGALG00000031244;ENSGALG00000007762;ENSGALG00000007779
Cellular Processes	Cellular community - eukaryotes	Tight junction	21	0.126506	0.0487223	ENSGALG00000011329;ENSGALG00000007952;ENSGALG00000039099;ENSGALG00000029896;ENSGALG00000047652;ENSGALG00000029935;ENSGALG00000005846;ENSGALG00000031355;ENSGALG00000015842;ENSGALG00000034584;ENSGALG00000006219;ENSGALG00000007125;ENSGALG00000015531;ENSGALG00000003806;ENSGALG00000043092;ENSGALG00000004796;ENSGALG00000031890;ENSGALG00000006109;ENSGALG00000005332;ENSGALG00000042552;ENSGALG00000004294
Organismal Systems	Nervous system	Synaptic vesicle cycle	8	0.166667	0.0517024	ENSGALG00000039254;ENSGALG00000041094;ENSGALG00000002165;ENSGALG00000037556;ENSGALG00000052970;ENSGALG00000015944;ENSGALG00000004879;ENSGALG00000051831

## Sheet: Table S8
Table S8. Differentially expressed circRNAs between light and dark group.
ID	Strand	Chromosome	Start	End	Source gene	Log2FoldChange	Pvalue
novel_circ_001988	-	14	495341	497127	ENSGALG00000041989	-4.34126	0.00498672
novel_circ_015438	+	4	58566736	58580418	ENSGALG00000012216	-4.2454	0.00339154
novel_circ_018579	-	7	151121	168663	ENSGALG00000041884	-3.78036	0.0190151
novel_circ_019266	-	7	5322739	5337489	ENSGALG00000004045	-3.73557	0.0344386
novel_circ_009230	+	2	130687057	130708384	ENSGALG00000048524	-3.6977	0.0222809
novel_circ_015815	-	4	75022040	75026767	ENSGALG00000041121	-3.45657	0.0290301
novel_circ_005724	+	1	30318845	30388558	ENSGALG00000009596	-3.4289	0.0130771
novel_circ_003983	-	1	127750753	127814490	ENSGALG00000016622	-3.3107	0.0418207
novel_circ_021163	-	Z	31686812	31697919	ENSGALG00000027428	-2.97625	0.046542
novel_circ_010976	-	2	68249932	68252786	ENSGALG00000012898	-2.95482	0.0271389
novel_circ_005727	-	1	30523949	30543489	ENSGALG00000009601	-2.88424	0.034338
novel_circ_004344	+	1	144950412	144953351	ENSGALG00000016868	-2.84548	0.0252263
novel_circ_012172	+	3	12442364	12449131	ENSGALG00000009158	-2.76567	0.0319898
novel_circ_015054	+	4	39456477	39464743	ENSGALG00000010628	-2.6618	0.0150462
novel_circ_006459	+	1	60719796	60734740	ENSGALG00000012994	-2.64247	0.0307766
novel_circ_011832	-	33	6517584	6518180	ENSGALG00000032057	-2.37282	0.000726495
novel_circ_006182	+	1	48884228	48895109	ENSGALG00000011814	-2.1709	0.0351038
novel_circ_011709	-	31	2754183	2759397	NA	-2.06391	0.0214333
novel_circ_019075	-	7	3186423	3189129	ENSGALG00000003126	-2.04235	0.0369067
novel_circ_003918	+	1	12467188	12497307	ENSGALG00000038834	-2.02878	0.0447402
novel_circ_014839	-	4	31423408	31438376	ENSGALG00000010006	-2.0125	0.0263516
novel_circ_010344	+	2	43080817	43093203	ENSGALG00000029266	-1.96231	0.0390815
novel_circ_004825	+	1	170092017	170101652	ENSGALG00000016997	-1.79737	0.048204
novel_circ_016103	-	4	89092826	89101279	ENSGALG00000053000	-1.7762	0.0209857
novel_circ_020356	+	9	1706471	1708296	ENSGALG00000002141	-1.77481	0.0382501
novel_circ_012643	-	3	28940575	29020300	ENSGALG00000010055	-1.6275	0.0205158
novel_circ_010871	-	2	63121790	63125515	ENSGALG00000019570	-1.61753	0.0423582
novel_circ_010168	+	2	33267867	33280455	ENSGALG00000038265	-1.55845	0.0481687
novel_circ_012549	+	3	25538689	25559340	ENSGALG00000030691	-1.49759	0.0325226
novel_circ_020662	-	9	9768576	9775906	ENSGALG00000002974	-1.46842	0.0466897
novel_circ_008925	-	2	115432029	115436969	ENSGALG00000034610	-0.949529	0.0374255
novel_circ_002501	-	17	10009291	10017457	ENSGALG00000000977	0.84391	0.015919
novel_circ_021386	-	Z	42916431	42926948	ENSGALG00000023179	1.11436	0.0457281
novel_circ_012983	-	3	3898765	3899969	ENSGALG00000051181	1.40542	0.0221937
novel_circ_001157	+	12	19884168	19884718	ENSGALG00000008452	1.56594	0.0490768
novel_circ_009112	-	2	126386306	126388879	ENSGALG00000038971	1.7284	0.00938957
novel_circ_009512	+	2	141812711	141824974	NA	1.74813	0.0409446
novel_circ_014721	-	4	26822877	26830946	ENSGALG00000029613	1.78785	0.0301341
novel_circ_000427	-	10	6384156	6404068	ENSGALG00000003944	1.90873	0.0422843
novel_circ_014013	-	3	83346815	83351602	ENSGALG00000016176	2.33533	0.00753927
novel_circ_013478	+	3	57386881	57396029	ENSGALG00000040607	2.4153	0.0171702
novel_circ_011956	-	3	104248803	104250783	ENSGALG00000016504	2.72488	0.0496653
novel_circ_010724	-	2	56411017	56446005	ENSGALG00000031461	2.90016	0.0175042
novel_circ_011635	+	30	1529596	1529906	ENSGALG00000049500	2.91675	0.0352519
novel_circ_015571	-	4	64844389	64867065	ENSGALG00000013771	3.01751	0.0485671
novel_circ_004761	-	1	168155556	168208172	ENSGALG00000016967	3.25043	0.0181636
novel_circ_003816	-	1	120720572	120759094	ENSGALG00000016391	3.29068	0.0479038
novel_circ_004276	+	1	139567468	139584779	NA	3.35328	0.0423913
novel_circ_019813	-	8	26061488	26067931	ENSGALG00000010818	3.39242	0.0381804
novel_circ_014168	-	3	91056281	91078976	ENSGALG00000032937	3.40231	0.0250731
novel_circ_006084	-	1	4575411	4585048	ENSGALG00000009279	3.46224	0.0497279
novel_circ_007605	+	21	3621371	3624996	ENSGALG00000002649	3.46389	0.00710359
novel_circ_011230	-	2	83835520	83839101	ENSGALG00000013135	3.47563	0.0469034
novel_circ_006448	+	1	60485592	60488796	ENSGALG00000012992	3.4907	0.0448566
novel_circ_010599	+	2	53563008	53587122	ENSGALG00000031971	3.53073	0.0266849
novel_circ_000770	+	11	2518854	2519289	ENSGALG00000003293	3.53959	0.027152
novel_circ_001474	-	13	12260295	12276859	ENSGALG00000003886	3.54679	0.0410173
novel_circ_013612	+	3	66431599	66462749	ENSGALG00000015051	3.56449	0.0261796
novel_circ_015306	+	4	5231178	5234279	ENSGALG00000006822	3.61565	0.00592532
novel_circ_017965	-	6	2421295	2426204	ENSGALG00000037366	3.62835	0.0216722
novel_circ_017320	-	5	52329150	52337110	ENSGALG00000011696	3.84004	0.00731352
novel_circ_019487	+	8	12995799	13015443	ENSGALG00000005509	3.86377	0.0198738
novel_circ_011268	-	2	84415915	84422310	ENSGALG00000029935	3.87274	0.0195171
novel_circ_004364	+	1	145123371	145144982	ENSGALG00000016868	3.89517	0.00988048
novel_circ_006093	+	1	45963418	45978583	NA	3.89861	0.0184981
novel_circ_019616	-	8	17809487	17812222	ENSGALG00000036789	3.93401	0.00861773
novel_circ_007845	-	23	1857690	1874248	ENSGALG00000000862	4.13309	0.0049188
novel_circ_001961	-	14	3780178	3781472	ENSGALG00000052837	4.18346	0.00413755
novel_circ_015125	+	4	43100207	43105258	ENSGALG00000030588	4.47732	0.000455075

## Sheet: Table S9
Table S9. KEGG enrichment based on the source genes of differentially expressed circRNAs.
KEGG class	KEGG class II	Pathway	Gene number	Rich factor	Pvalue	Genes
Organismal Systems	Development and regeneration	Axon regeneration	2	0.0740741	0.00527906	ENSGALG00000052837;ENSGALG00000041121
Metabolism	Glycan biosynthesis and metabolism	Mucin type O-glycan biosynthesis	2	0.0714286	0.0056709	ENSGALG00000013135;ENSGALG00000030588
Metabolism	Glycan biosynthesis and metabolism	Other types of O-glycan biosynthesis	2	0.047619	0.012472	ENSGALG00000013135;ENSGALG00000030588
Genetic Information Processing	Folding, sorting and degradation	Protein processing in endoplasmic reticulum	3	0.02	0.022393	ENSGALG00000002649;ENSGALG00000002141;ENSGALG00000003293
Environmental Information Processing	Signal transduction	Sphingolipid signaling pathway	1	0.125	0.0321784	ENSGALG00000052837
Organismal Systems	Nervous system	Long-term depression	1	0.0714286	0.0556554	ENSGALG00000052837
Metabolism	Lipid metabolism	Fatty acid biosynthesis	1	0.0555556	0.071001	ENSGALG00000010628
Metabolism	Metabolism of cofactors and vitamins	Pantothenate and CoA biosynthesis	1	0.0555556	0.071001	ENSGALG00000005509
Environmental Information Processing	Signal transduction	cGMP-PKG signaling pathway	1	0.05	0.0785835	ENSGALG00000052837
Environmental Information Processing	Signal transduction	MAPK signaling pathway	3	0.0110701	0.0963782	ENSGALG00000003126;ENSGALG00000052837;ENSGALG00000030691
Organismal Systems	Endocrine system	Parathyroid hormone synthesis, secretion and action	1	0.0384615	0.100975	ENSGALG00000052837
Metabolism	Metabolism of other amino acids	beta-Alanine metabolism	1	0.0344828	0.111974	ENSGALG00000005509
Metabolism	Lipid metabolism	Fatty acid degradation	1	0.0294118	0.130017	ENSGALG00000010628
Cellular Processes	Cell growth and death	Ferroptosis	1	0.0285714	0.133583	ENSGALG00000010628
Human Diseases	Infectious disease: viral	Human cytomegalovirus infection	1	0.0263158	0.144197	ENSGALG00000052837
Human Diseases	Infectious disease: bacterial	Shigellosis	1	0.025641	0.147707	ENSGALG00000048524
Metabolism	Lipid metabolism	Steroid hormone biosynthesis	1	0.025	0.151203	ENSGALG00000016622
Metabolism	Lipid metabolism	Ether lipid metabolism	1	0.0222222	0.168478	ENSGALG00000010818
Metabolism	Lipid metabolism	Sphingolipid metabolism	1	0.0212766	0.175292	ENSGALG00000010818
Environmental Information Processing	Signal transduction	Notch signaling pathway	1	0.0192308	0.192095	ENSGALG00000011696

## Sheet: Table S10
Table S10. Reactome analysis based on the source genes of differentially expressed circRNAs.
Reactome	Gene number	Background	Pvalue	Genes
GALNTs transfer GalNAc from UDP-GalNAc to mucins to form Tn antigens	2	19	0.00227002	ENSGALG00000013135;ENSGALG00000030588
Cleavage of ERBB4m80 by gamma-scretase complex	1	1	0.00379567	ENSGALG00000003126
Translocation of cytosolic ERBB4s80 to mitochondrial matrix	1	1	0.00379567	ENSGALG00000003126
Steryl sulfatase hydrolyses sulfate from steroid sulfates	1	1	0.00379567	ENSGALG00000016622
Activation of alpha-linolenic acid to alpha-linolenoyl-CoA	1	1	0.00379567	ENSGALG00000010628
uracil + NADPH + H+ => 5,6-dihydrouracil + NADP+	1	1	0.00379567	ENSGALG00000005509
Translocation of ERBB4s80 to the nucleus	1	2	0.00757752	ENSGALG00000003126
WWOX binds ERBB4s80	1	2	0.00757752	ENSGALG00000003126
Translocation of ERBB4s80:YAP1 complex to the nucleus	1	2	0.00757752	ENSGALG00000003126
ERBB4s80 binds YAP1	1	2	0.00757752	ENSGALG00000003126
ERBB4s80:STAT5A complex translocates to the nucleus	1	2	0.00757752	ENSGALG00000003126
ERBB4s80 binds STAT5A	1	2	0.00757752	ENSGALG00000003126
ERBB4s80 forms a complex with estrogen receptor ESR1	1	2	0.00757752	ENSGALG00000003126
Phosphorylation of proteins involved in the G1/S transition by Cyclin A:Cdk2	1	2	0.00757752	ENSGALG00000016997
NEDD4 binds ERBB4jmAcyt1s80 dimer	1	2	0.00757752	ENSGALG00000003126
NOTCH1 binds JAG2	1	2	0.00757752	ENSGALG00000011696
ROBO1 binds SLIT2	1	2	0.00757752	ENSGALG00000041121
MBTPS1 (S1P) cleaves ATF6 (ATF6-alpha)	1	2	0.00757752	ENSGALG00000003293
Glypican-1 (GPC1) binds SLIT2	1	2	0.00757752	ENSGALG00000041121
ATF7IP binds SETDB1	1	2	0.00757752	ENSGALG00000011814
SLITs bind keratan sulfate	1	2	0.00757752	ENSGALG00000041121
SLIT2 binds Dystroglycan	1	2	0.00757752	ENSGALG00000041121
O-linked glycosylation of mucins	2	43	0.0113405	ENSGALG00000013135;ENSGALG00000030588
ERBB4 binds WWP1/ITCH ubiquitin ligases	1	3	0.0113456	ENSGALG00000003126
UNC79:UNC80:NALCN transports cytosolic Na+ to extracellular region	1	3	0.0113456	ENSGALG00000016868
ATF6 (ATF6-alpha) activates chaperones	1	3	0.0113456	ENSGALG00000003293
sphingosine 1-phosphate + H2O => sphingosine + orthophosphate [cytosolic - PPAP]	1	3	0.0113456	ENSGALG00000010818
SLIT2-bound ROBO1 binds MYO9B	1	3	0.0113456	ENSGALG00000041121
PP2A mediated localization of RB1 protein in chromatin	1	4	0.0151	ENSGALG00000016997
Association of Rb with Cyclin E:Cdk2 complexes	1	4	0.0151	ENSGALG00000016997
Cyclin E:Cdk2-mediated phosphorylation of Rb	1	4	0.0151	ENSGALG00000016997
NEDD4 ubiquitinates ERBB4jmAcyt1s80 dimer	1	4	0.0151	ENSGALG00000003126
ACSL1,3,5,6 ligate CoA to PALM to form PALM-CoA	1	4	0.0151	ENSGALG00000010628
Interaction of ABL with ROBO1:SLIT2	1	4	0.0151	ENSGALG00000041121
Phosphorylation of ROBO1 by ABL kinase	1	4	0.0151	ENSGALG00000041121
Role of ABL in ROBO-SLIT signaling	1	4	0.0151	ENSGALG00000041121
Phosphorylation of proteins involved in G1/S transition by active Cyclin E:Cdk2 complexes	1	4	0.0151	ENSGALG00000016997
SLIT2:ROBO1 increases RHOA activity	1	4	0.0151	ENSGALG00000041121
MYO9B inactivates RHOA	1	4	0.0151	ENSGALG00000041121
SLIT2:ROBO1 binds CXCR4	1	4	0.0151	ENSGALG00000041121
ERBB4 ubiquitination by WWP1/ITCH	1	5	0.0188407	ENSGALG00000003126
Formation of a heteromeric BMP receptor complex	1	5	0.0188407	ENSGALG00000012216
RB1 binds condensin II	1	5	0.0188407	ENSGALG00000016997
RAB6:GTP and BICD homodimers bind COPI-independent Golgi-to-ER retrograde cargo	1	5	0.0188407	ENSGALG00000013135
RB1 binds and inhibits E2F1/2/3:DP1/2 complexes	1	5	0.0188407	ENSGALG00000016997
Nuclear signaling by ERBB4	1	6	0.0225678	ENSGALG00000003126
Downregulation of ERBB4 signaling	1	6	0.0225678	ENSGALG00000003126
Type II receptor phosphorylates type I receptor	1	6	0.0225678	ENSGALG00000012216
BMP2 binds to the receptor complex	1	6	0.0225678	ENSGALG00000012216
The IFT-A complex recruits TULP3	1	6	0.0225678	ENSGALG00000008452
Assembly of IFT A complex	1	6	0.0225678	ENSGALG00000008452
TORC2 complex phosphorylates SGK1	1	6	0.0225678	ENSGALG00000000977
Pyrimidine catabolism	1	6	0.0225678	ENSGALG00000005509
Regulation of expression of SLITs and ROBOs	1	6	0.0225678	ENSGALG00000041121
ERBB4 binds NRGs or EGF-like ligands	1	7	0.0262814	ENSGALG00000003126
Homodimerization of ERBB4	1	7	0.0262814	ENSGALG00000003126
Trans-autophosphorylation of ERBB4 homodimers	1	7	0.0262814	ENSGALG00000003126
TULP3 is required for GPR161 localization in the cilium	1	7	0.0262814	ENSGALG00000008452
Inhibition of replication initiation of damaged DNA by RB1/E2F1	1	8	0.0299814	ENSGALG00000016997
E2F mediated regulation of DNA replication	1	8	0.0299814	ENSGALG00000016997
Phosphorylation of SHC1 by ERBB4 homodimers	1	8	0.0299814	ENSGALG00000003126
SHC1 binds P-ERBB4 isoform dimers	1	8	0.0299814	ENSGALG00000003126
ERBB4 forms heterodimers with ERBB3	1	8	0.0299814	ENSGALG00000003126
alpha-linolenic acid (ALA) metabolism	1	8	0.0299814	ENSGALG00000010628
Activated NOTCH1 Transmits Signal to the Nucleus	1	8	0.0299814	ENSGALG00000011696
Sphingolipid metabolism	2	75	0.0323781	ENSGALG00000010818;ENSGALG00000016622
PI3K events in ERBB4 signaling	1	9	0.0336679	ENSGALG00000003126
Binding of p85 subunit of PI3K (PIK3R1) to p-ERBB4cyt1 homodimers	1	9	0.0336679	ENSGALG00000003126
Conversion of PIP2 into PIP3 by PI3K bound to p-ERBB4cyt1 homodimers	1	9	0.0336679	ENSGALG00000003126
ERBB4 forms heterodimers with EGFR	1	9	0.0336679	ENSGALG00000003126
Phospho-R-Smad1/5/8 dissociates from the receptor complex	1	9	0.0336679	ENSGALG00000012216
I-Smad competes with R-Smad1/5/8 for type I receptor	1	9	0.0336679	ENSGALG00000012216
Activated type I receptor phosphorylates R-Smad1/5/8 directly	1	9	0.0336679	ENSGALG00000012216
An anchoring protein, Endofin, recruits R-Smad1/5/8	1	9	0.0336679	ENSGALG00000012216
alpha-linolenic (omega3) and linoleic (omega6) acid metabolism	1	9	0.0336679	ENSGALG00000010628
Binding of PI3K to p-ERBB2:p-ERBB4 CYT-1 heterodimers	1	10	0.037341	ENSGALG00000003126
Recruitment of GRB2:SOS1 to phosphorylated SHC1 in complex with phosphorylated ERBB4 homodimers	1	10	0.037341	ENSGALG00000003126
GRB2:SOS1 complex binds phosphorylated ERBB4:ERBB2 heterodimers	1	10	0.037341	ENSGALG00000003126
PIP2 to PIP3 conversion by PI3K bound to phosphorylated heterodimer of ERBB2 and ERBB4 CYT1	1	10	0.037341	ENSGALG00000003126
The intraflagellar transport A (IFT-A) complex is required for the transit of GLI:SUFU complexes to the ciliary base	1	10	0.037341	ENSGALG00000008452
O-linked glycosylation	2	82	0.0381323	ENSGALG00000013135;ENSGALG00000030588
Stimuli-sensing channels	2	84	0.0398441	ENSGALG00000012992;ENSGALG00000016868
SUMF1 mediates the oxidation of cysteine to formylglycine, producing active arylsulfatases	1	11	0.0410007	ENSGALG00000016622
The activation of arylsulfatases	1	11	0.0410007	ENSGALG00000016622
Trans-autophosphorylation of p-Y877-ERBB2 heterodimers	1	11	0.0410007	ENSGALG00000003126
Trans-autophosphorylation of ERBB2 heterodimers	1	11	0.0410007	ENSGALG00000003126
I-Smad binds to type I receptor, preventing Smad1/5/8 from being activated	1	11	0.0410007	ENSGALG00000012216
PKMTs methylate histone lysines	1	11	0.0410007	ENSGALG00000011814
PTPN12 dephosphorylates ERBB2 on tyrosine Y1248	1	11	0.0410007	ENSGALG00000003126
SHC1 phosphorylation by ERBB2 heterodimers	1	12	0.0446471	ENSGALG00000003126
MATK (CSK homologous kinase) binds phosphorylated ERBB2	1	12	0.0446471	ENSGALG00000003126
ERBB2 Regulates Cell Motility	1	12	0.0446471	ENSGALG00000003126
Phosphorylated ERBB2 heterodimers bind MEMO1	1	12	0.0446471	ENSGALG00000003126
ABP1 binds SHANK proteins	1	12	0.0446471	ENSGALG00000032937
Binding of RRN3 to RNA Polymerase I	1	12	0.0446471	ENSGALG00000041989
SHC1 events in ERBB4 signaling	1	13	0.0482802	ENSGALG00000003126
RAS guanyl-nucleotide exchange mediated by SOS1 in complex with GRB2 and p-Y349,350-SHC1:p-ERBB4	1	13	0.0482802	ENSGALG00000003126
RAS guanyl nucleotide exchange mediated by SOS1 bound to GRB2 in complex with phosphorylated ERBB4:ERBB2 heterodimers	1	13	0.0482802	ENSGALG00000003126
GRB2 events in ERBB2 signaling	1	13	0.0482802	ENSGALG00000003126
Formation of Senescence-Associated Heterochromatin Foci (SAHF)	1	13	0.0482802	ENSGALG00000016997
SAHF formation	1	13	0.0482802	ENSGALG00000016997

[truncated: 15 more sheets: Table S11, Table S12, Table S13, Table S14, Table S15, Table S16, Table S17, Table S18, Table S19, Table S20, Table S21, Table S22, Table S23, Table S24, Table S25]
